# Supplementary material for: Fgf and Esrrb integrate epigenetic and transcriptional networks that regulate self-renewal of trophoblast stem cells
Source: Nat Commun. 2015 Jul 24;6:7776. doi: 10.1038/ncomms8776 (PMC4525203; doi:10.1038/ncomms8776)
Supplement: Supplementary Data 1 — Genes affected by PD0325901 treatment of TS cells [file ncomms8776-s2.xlsx]

## Sheet: pp95
Genes affected by PD0325901 treatment of TS cells
Gene	class
Bmp4	downearly
Cdx2	downearly
Cyp26a1	downearly
Duoxa2	downearly
Dusp4	downearly
Dusp6	downearly
Dusp7	downearly
Egr1	downearly
Enc1	downearly
Esrrb	downearly
Fasl	downearly
Fosl1	downearly
Gdf6	downearly
Hes1	downearly
Hs3st3b1	downearly
Il17rd	downearly
Insm1	downearly
Lhx6	downearly
Mapk4	downearly
Meis1	downearly
Msx1	downearly
Myc	downearly
Pdx1	downearly
Rapgef3	downearly
Sox2	downearly
Spred1	downearly
Spred2	downearly
Spry1	downearly
Spry2	downearly
Spry4	downearly
Stard8	downearly
Tfap4	downearly
Tmem181c-ps	downearly
Usp27x	downearly
Zfp382	downearly
Zic2	downearly
Zic3	downearly
Zic5	downearly
1600029D21Rik	downgradual
2810429I04Rik	downgradual
6030419C18Rik	downgradual
9130008F23Rik	downgradual
Aard	downgradual
Abr	downgradual
Adamts9	downgradual
Adarb2	downgradual
Adsl	downgradual
Ak1	downgradual
Alg13	downgradual
Amph	downgradual
Apcdd1	downgradual
Apoe	downgradual
Atp7b	downgradual
Bcl2l11	downgradual
Bcr	downgradual
Bves	downgradual
C77370	downgradual
Car2	downgradual
Cbfa2t3	downgradual
Ccdc3	downgradual
Ccdc88c	downgradual
Ccnb1	downgradual
Ccnd1	downgradual
Ccnjl	downgradual
Cd300a	downgradual
Cd55	downgradual
Cd83	downgradual
Cd84	downgradual
Cd97	downgradual
Cep55	downgradual
Cerk	downgradual
Ckap2	downgradual
Cldn26	downgradual
Clstn1	downgradual
Cmah	downgradual
Cpne3	downgradual
Crb2	downgradual
Ctbp2	downgradual
Ctnnal1	downgradual
Cxxc5	downgradual
Dcaf12l1	downgradual
Ddah1	downgradual
Deptor	downgradual
Dgkd	downgradual
Dkc1	downgradual
Dnmt3b	downgradual
Dnph1	downgradual
Dppa4	downgradual
Efna1	downgradual
Efna3	downgradual
Elf5	downgradual
Elovl5	downgradual
Elovl6	downgradual
Eng	downgradual
Eomes	downgradual
Epha2	downgradual
Errfi1	downgradual
Esco2	downgradual
Etv4	downgradual
Etv5	downgradual
Extl3	downgradual
Fam110a	downgradual
Fam124a	downgradual
Fam167a	downgradual
Fam89a	downgradual
Fgfr4	downgradual
Fhl3	downgradual
Fndc3c1	downgradual
Fxyd5	downgradual
G430049J08Rik	downgradual
Gcnt2	downgradual
Gga2	downgradual
Gm13826	downgradual
Gm14005	downgradual
Gm14230	downgradual
Gm14683	downgradual
Gm15645	downgradual
Gm15772	downgradual
Gm16345	downgradual
Gm1673	downgradual
Gm19705	downgradual
Grik3	downgradual
Gtse1	downgradual
Hand1	downgradual
Hibch	downgradual
Hmga1	downgradual
Hmga1-rs1	downgradual
Hmgb3	downgradual
Hunk	downgradual
Ier2	downgradual
Igsf3	downgradual
Il24	downgradual
Inpp1	downgradual
Ints4	downgradual
Irx1	downgradual
Irx3	downgradual
Itga1	downgradual
Itga7	downgradual
Itpr1	downgradual
Ivns1abp	downgradual
Jam3	downgradual
Jup	downgradual
Kcnk5	downgradual
Kif27	downgradual
Ly6a	downgradual
Mcm4	downgradual
Mcm5	downgradual
Mesdc1	downgradual
Mest	downgradual
Mmp12	downgradual
Mmp9	downgradual
Mpped2	downgradual
Mrfap1	downgradual
Msh6	downgradual
Myrf	downgradual
N4bp3	downgradual
Naf1	downgradual
Nat8l	downgradual
Necab2	downgradual
Nnt	downgradual
Nptxr	downgradual
Nr0b1	downgradual
Nr4a1	downgradual
Nrarp	downgradual
Nrp2	downgradual
Odc1	downgradual
Oxct1	downgradual
Pabpc4	downgradual
Parp8	downgradual
Perp	downgradual
Pgam2	downgradual
Pgap1	downgradual
Pla2g7	downgradual
Plcb4	downgradual
Plekhg3	downgradual
Plvap	downgradual
Pnp	downgradual
Polm	downgradual
Pou3f1	downgradual
Ppat	downgradual
Ppp2r2c	downgradual
Prex2	downgradual
Prkab1	downgradual
Prodh	downgradual
Prps1	downgradual
Prss46	downgradual
Ptpn13	downgradual
Pvt1	downgradual
Pwwp2b	downgradual
Rbpj	downgradual
Rgs5	downgradual
Rhox4g	downgradual
Rhox5	downgradual
Rnf125	downgradual
Rpl23	downgradual
Rps24	downgradual
Rps25	downgradual
Rps6-ps4	downgradual
Rras2	downgradual
Rrm2	downgradual
Rsph3b	downgradual
Runx1	downgradual
Satb1	downgradual
Schip1	downgradual
Sdc1	downgradual
Sec14l1	downgradual
Sema3f	downgradual
Sertad4	downgradual
Sgpp1	downgradual
Sh2b2	downgradual
Sh3gl2	downgradual
Six2	downgradual
Slc16a1	downgradual
Slc38a3	downgradual
Slc4a11	downgradual
Smad6	downgradual
Socs2	downgradual
Sord	downgradual
Sorl1	downgradual
Sox21	downgradual
Sp4	downgradual
Sparc	downgradual
Ssbp4	downgradual
St6galnac4	downgradual
Tbx18	downgradual
Tead4	downgradual
Tmem181a	downgradual
Tmem2	downgradual
Tmem64	downgradual
Tnfrsf21	downgradual
Triml2	downgradual
Trp53	downgradual
Upp1	downgradual
Vim	downgradual
Wiz	downgradual
Wnt7b	downgradual
Zfp36l2	downgradual
Zfp42	downgradual
Zfp57	downgradual
Zfpm1	downgradual
Cebpa	upearly
Dusp10	upearly
Elf3	upearly
Gadd45b	upearly
Gadd45g	upearly
Klf2	upearly
Klk7	upearly
Rhob	upearly
Rragd	upearly
Wnt4	upearly
3830417A13Rik	upgradual
4930506M07Rik	upgradual
4933402E13Rik	upgradual
6330403L08Rik	upgradual
Acta1	upgradual
Acta2	upgradual
Actr2	upgradual
Afap1l2	upgradual
Agfg1	upgradual
AI464131	upgradual
Anxa2	upgradual
App	upgradual
Arl4c	upgradual
Atp9a	upgradual
Basp1	upgradual
Bcl9l	upgradual
Cd24a	upgradual
Cdk18	upgradual
Cdkn1c	upgradual
Cebpb	upgradual
Cgn	upgradual
Chdh	upgradual
Chst5	upgradual
Cited2	upgradual
Cmklr1	upgradual
Col4a1	upgradual
Col5a1	upgradual
Cpt1a	upgradual
Creb3	upgradual
Csrp1	upgradual
Ctnna1	upgradual
Cxcl16	upgradual
Cyb5r3	upgradual
Dag1	upgradual
Ddit3	upgradual
Dppa1	upgradual
Dstn	upgradual
Dusp9	upgradual
Efna5	upgradual
Epas1	upgradual
Epb4.1l5	upgradual
Epn3	upgradual
Esyt1	upgradual
F2r	upgradual
F2rl1	upgradual
Fam132b	upgradual
Fem1b	upgradual
Foxo4	upgradual
Frs2	upgradual
Gab2	upgradual
Gata2	upgradual
Gbp2	upgradual
Gcm1	upgradual
Gjb2	upgradual
Gm1821	upgradual
Grhl1	upgradual
H2-D1	upgradual
Heg1	upgradual
Hspb1	upgradual
Hspb8	upgradual
Igf2	upgradual
Ilk	upgradual
Itpkb	upgradual
Itprip	upgradual
Jund	upgradual
Klf6	upgradual
Lamp1	upgradual
Lamp2	upgradual
Lgals1	upgradual
Lgals3	upgradual
Lgalsl	upgradual
Lima1	upgradual
Lims2	upgradual
Lmna	upgradual
Loxl2	upgradual
Lrch1	upgradual
Lrrc15	upgradual
Marveld3	upgradual
Mbnl3	upgradual
Mfsd12	upgradual
Mmp14	upgradual
Msrb3	upgradual
Mvp	upgradual
Myadm	upgradual
Myl4	upgradual
Myo1e	upgradual
Ndrg1	upgradual
Nrbp2	upgradual
Nxf7	upgradual
Ostf1	upgradual
Papss2	upgradual
Pard6b	upgradual
Parm1	upgradual
Pcgf5	upgradual
Pdgfb	upgradual
Peg10	upgradual
Peg3	upgradual
Pfkfb3	upgradual
Pik3cb	upgradual
Pkp2	upgradual
Plac1	upgradual
Pmp22	upgradual
Pparg	upgradual
Ppl	upgradual
Pramef12	upgradual
Prkcd	upgradual
Rab15	upgradual
Rab32	upgradual
Ralbp1	upgradual
Rasl10b	upgradual
Rbbp7	upgradual
Rhou	upgradual
Rhox6	upgradual
Rhox9	upgradual
Rnf144b	upgradual
Rsad2	upgradual
Rtn1	upgradual
Sct	upgradual
Serpinb9b	upgradual
Serpine2	upgradual
Sh3pxd2a	upgradual
Slc22a3	upgradual
Slc5a5	upgradual
Slc6a14	upgradual
Slfn5	upgradual
Soat1	upgradual
Spsb2	upgradual
St3gal5	upgradual
Stap2	upgradual
Stx7	upgradual
Tagln	upgradual
Tapbp	upgradual
Tbx3	upgradual
Tcn2	upgradual
Tgfb2	upgradual
Tgm1	upgradual
Timp2	upgradual
Tmem79	upgradual
Tnfaip1	upgradual
Tnrc18	upgradual
Tns1	upgradual
Ttc7b	upgradual
Ube2q2	upgradual
Vav3	upgradual
Vgll3	upgradual
Vnn1	upgradual
Vwa5a	upgradual
Wwtr1	upgradual
Ypel5	upgradual
