# Supplementary material for: Fgf and Esrrb integrate epigenetic and transcriptional networks that regulate self-renewal of trophoblast stem cells
Source: Nat Commun. 2015 Jul 24;6:7776. doi: 10.1038/ncomms8776 (PMC4525203; doi:10.1038/ncomms8776)
Supplement: Supplementary Data 2 — Genes affected by DES treatment of TS cells [file ncomms8776-s3.xlsx]

## Sheet: DES.gene.mmdiff
Genes affected by DES treatment of TS cells
feature_id	posterior_probability	mgi	model1_24hFC	model1_4dFC
ENSMUSG00000025154	0.999854	Arhgap19	-0.33241	-1.70003
ENSMUSG00000041718	0.999851	Alg13	-1.10068	-2.55695
ENSMUSG00000029120	0.999842	Ppp2r2c	-0.370219	-1.21439
ENSMUSG00000024987	0.999831	Cyp26a1	-1.17439	-3.85725
ENSMUSG00000034311	0.999802	Kif4	-0.207692	-1.67504
ENSMUSG00000032218	0.999747	Ccnb2	-0.309945	-1.85377
ENSMUSG00000019960	0.999733	Dusp6	-0.156089	-1.50846
ENSMUSG00000067860	0.99971	Zic3	-1.92993	-4.62771
ENSMUSG00000024791	0.999699	Cdca5	-0.303689	-1.66169
ENSMUSG00000041703	0.999698	Zic5	-0.68603	-2.47379
ENSMUSG00000073012	0.999655	Fnd3c2	1.13662	4.14678
ENSMUSG00000040046	0.999649	Tph1	-0.86141	-3.50769
ENSMUSG00000036158	0.999645	Prickle1	0.348726	1.2906
ENSMUSG00000046449	0.999641	C77370	-0.82492	-3.03848
ENSMUSG00000023927	0.999638	Satb1	-0.83715	-3.13039
ENSMUSG00000074637	0.99963	Sox2	-0.862295	-3.28747
ENSMUSG00000058290	0.999594	Espl1	-0.437005	-1.87281
ENSMUSG00000061524	0.999561	Zic2	-0.925915	-2.75274
ENSMUSG00000021255	0.999543	Esrrb	-0.253132	-1.52174
ENSMUSG00000025453	0.999496	Nnt	-0.45023	-1.83089
ENSMUSG00000031431	0.999464	Tsc22d3	0.617605	2.36732
ENSMUSG00000027496	0.999421	Aurka	-0.400765	-2.02429
ENSMUSG00000020027	0.999377	Socs2	-0.148526	-1.54248
ENSMUSG00000048373	0.999331	Fgfbp1	-0.45208	-2.23196
ENSMUSG00000016262	0.999309	Sertad4	-0.667449	-1.65739
ENSMUSG00000020914	0.99926	Top2a	-0.426515	-1.93019
ENSMUSG00000023505	0.999243	Cdca3	-0.33937	-1.92357
ENSMUSG00000028678	0.999242	Kif2c	-0.385805	-1.66471
ENSMUSG00000022875	0.999233	Kng1	0.058735	3.41128
ENSMUSG00000024754	0.999216	Tmem2	-0.95323	-2.17079
ENSMUSG00000028873	0.999212	Cdca8	-0.280165	-1.55414
ENSMUSG00000046711	0.999151	Hmga1	-0.464045	-1.75449
ENSMUSG00000081778	0.999149	Gm6325	1.18453	3.46502
ENSMUSG00000036768	0.99907	Kif15	-0.092041	-1.47645
ENSMUSG00000026676	0.999038	Ccdc3	-0.76437	-2.71335
ENSMUSG00000041431	0.999006	Ccnb1	-0.274055	-1.92527
ENSMUSG00000027225	0.998997	Duoxa2	-0.72518	-2.53538
ENSMUSG00000000031	0.998984	H19	0.224215	2.4931
ENSMUSG00000050966	0.998937	Lin28a	-0.78701	-2.35975
ENSMUSG00000066152	0.998922	Slc31a2	0.610888	1.28626
ENSMUSG00000048142	0.998872	Nat8l	-1.23941	-2.77355
ENSMUSG00000060459	0.998849	Kng2	-0.301295	2.3116
ENSMUSG00000060176	0.998834	Kif27	-1.0862	-2.36634
ENSMUSG00000071317	0.998796	Bves	-0.420775	-2.19703
ENSMUSG00000030970	0.998765	Ctbp2	-0.815985	-2.07829
ENSMUSG00000028194	0.998764	Ddah1	-0.36369	-2.45351
ENSMUSG00000025133	0.998735	Ints4	-0.351709	-0.949809
ENSMUSG00000016386	0.998727	Mpped2	-0.81228	-3.05874
ENSMUSG00000038217	0.998708	Tlcd2	0.731375	2.05602
ENSMUSG00000020808	0.998628	Fam64a	-0.442625	-2.25415
ENSMUSG00000024659	0.998583	Anxa1	0.632835	1.73503
ENSMUSG00000030867	0.998561	Plk1	-0.491695	-2.13643
ENSMUSG00000023015	0.998538	Racgap1	-0.4604	-1.89522
ENSMUSG00000032446	0.998462	Eomes	-0.884515	-2.65571
ENSMUSG00000001403	0.998456	Ube2c	-0.38381	-1.89491
ENSMUSG00000018217	0.998453	Pmp22	0.38164	1.63812
ENSMUSG00000020818	0.998381	Mfsd11	0.367441	1.38641
ENSMUSG00000000730	0.998374	Dnmt3l	-0.333	-2.2751
ENSMUSG00000026822	0.998198	Lcn2	2.48868	5.03092
ENSMUSG00000040552	0.99815	C3ar1	1.16768	2.67586
ENSMUSG00000049916	0.998109	2610318N02Rik	-0.474155	-2.32906
ENSMUSG00000030669	0.998101	Calca	-0.39658	-3.37612
ENSMUSG00000027306	0.997943	Nusap1	-0.27509	-1.86927
ENSMUSG00000068536	0.997935	Doxl2	0.533695	2.6703
ENSMUSG00000056380	0.997927	Gpr50	0.651655	2.0689
ENSMUSG00000027654	0.997885	Fam83d	0.12622	-1.37941
ENSMUSG00000027562	0.997787	Car2	-0.15095	-1.96743
ENSMUSG00000043110	0.997721	Lrrn4	-1.31321	-2.51373
ENSMUSG00000006310	0.997691	Zbtb32	-0.439865	-1.62197
ENSMUSG00000002055	0.997667	Spag5	-0.298371	-1.5477
ENSMUSG00000020547	0.997662	Bzw2	-0.491545	-1.57862
ENSMUSG00000042367	0.997656	Gjb3	-0.532737	-1.50122
ENSMUSG00000020330	0.997631	Hmmr	-0.135121	-1.68111
ENSMUSG00000055360	0.997611	Prl2c5	0.485695	3.56349
ENSMUSG00000028175	0.997605	Depdc1a	-0.42174	-2.41374
ENSMUSG00000043004	0.9976	Gng2	-0.604555	-2.12684
ENSMUSG00000052316	0.997523	Lrrc15	0.743235	2.93032
ENSMUSG00000033952	0.997485	Aspm	-0.274805	-2.03053
ENSMUSG00000020897	0.997478	Aurkb	-0.4216	-1.68446
ENSMUSG00000024660	0.997451	Incenp	-0.420355	-1.83296
ENSMUSG00000040658	0.997445	Dnph1	-0.733935	-2.22939
ENSMUSG00000013089	0.997427	Etv5	-0.30539	-2.12601
ENSMUSG00000035842	0.997397	Ddx11	-0.602097	-1.53352
ENSMUSG00000079628	0.997314	Rhox4g	-0.574163	-1.4169
ENSMUSG00000021508	0.997294	Cxcl14	-0.104161	-1.67432
ENSMUSG00000038718	0.99723	Pbx3	-0.60855	-2.03663
ENSMUSG00000060181	0.997221	Slc35e3	0.276929	1.02262
ENSMUSG00000090125	0.997188	Pou3f1	-0.63953	-1.80565
ENSMUSG00000021071	0.99708	Trim9	-0.683685	-2.48108
ENSMUSG00000032254	0.997047	Kif23	-0.432515	-2.03829
ENSMUSG00000004508	0.997019	Gab2	0.710535	2.29019
ENSMUSG00000029646	0.996992	Cdx2	-0.332825	-1.82161
ENSMUSG00000001642	0.996922	Akr1b3	-0.225623	-1.19123
ENSMUSG00000028270	0.996916	Gbp2	0.183244	1.44036
ENSMUSG00000005320	0.996902	Fgfr4	-1.00883	-3.03397
ENSMUSG00000039910	0.996869	Cited2	0.486091	1.45162
ENSMUSG00000022186	0.996856	Oxct1	-0.79355	-2.10919
ENSMUSG00000035024	0.996772	Ncapd3	-0.401871	-1.41904
ENSMUSG00000027478	0.99677	Dnmt3b	-0.391595	-1.90497
ENSMUSG00000038252	0.996754	Ncapd2	-0.474305	-1.83028
ENSMUSG00000031004	0.99673	Mki67	-0.368675	-2.03001
ENSMUSG00000007646	0.996721	Rad51c	-0.55256	-1.5761
ENSMUSG00000072214	0.996678	2005-09-01	0.56251	2.00313
ENSMUSG00000021404	0.996659	Serpinb9c	0.823015	2.71915
ENSMUSG00000026669	0.99665	Mcm10	-0.529055	-1.83801
ENSMUSG00000061517	0.996637	Sox21	-0.734365	-2.06628
ENSMUSG00000037820	0.996596	Tgm2	0.624055	2.15476
ENSMUSG00000062201	0.996507	Prl3d3	0.72034	3.28668
ENSMUSG00000051022	0.996493	Hs3st1	0.950001	1.63946
ENSMUSG00000050335	0.996448	Lgals3	0.552925	1.98724
ENSMUSG00000039748	0.99644	Exo1	-0.43654	-1.72986
ENSMUSG00000012443	0.996422	Kif11	-0.376645	-1.91509
ENSMUSG00000006567	0.996355	Atp7b	-1.00157	-2.92536
ENSMUSG00000041220	0.996255	Elovl6	-0.639175	-2.71862
ENSMUSG00000045975	0.996219	C2cd2	0.181246	1.43199
ENSMUSG00000027386	0.996214	Fbln7	0.72106	2.96242
ENSMUSG00000041120	0.996207	Nbl1	0.647245	1.75812
ENSMUSG00000031872	0.996204	Bean1	1.74801	2.78008
ENSMUSG00000022033	0.996169	Pbk	-0.41878	-1.97496
ENSMUSG00000041498	0.996158	Kif14	-0.37913	-2.00963
ENSMUSG00000030790	0.996138	Adm	1.22585	2.12329
ENSMUSG00000054277	0.996119	Arfgap3	0.434985	1.20907
ENSMUSG00000005718	0.996075	Tfap4	-0.59402	-1.52904
ENSMUSG00000000957	0.996056	Mmp14	0.479038	1.50679
ENSMUSG00000093880	0.996042	Tmem181c-ps	-0.487345	-2.34389
ENSMUSG00000034675	0.99596	Dbn1	0.142414	1.10966
ENSMUSG00000037544	0.995936	Dlgap5	-0.247214	-1.4611
ENSMUSG00000003526	0.99583	Prodh	-0.44215	-1.91387
ENSMUSG00000039461	0.995823	Tcta	0.446715	1.74245
ENSMUSG00000041037	0.995803	Irgq	0.427004	1.43774
ENSMUSG00000026203	0.995798	Dnajb2	0.28443	1.10489
ENSMUSG00000013846	0.995626	St3gal1	0.645018	1.49738
ENSMUSG00000020407	0.995457	Upp1	-1.65329	-3.04055
ENSMUSG00000005410	0.995452	Mcm5	-0.54592	-1.79248
ENSMUSG00000021822	0.995451	Plau	1.06703	2.23029
ENSMUSG00000044026	0.995438	Slc35g1	-0.588535	-1.67484
ENSMUSG00000022748	0.995396	Cmss1	-0.127103	-1.03798
ENSMUSG00000032249	0.99532	Anp32a	-0.828095	-2.03654
ENSMUSG00000046856	0.995298	Gpr1	1.06513	1.95961
ENSMUSG00000020641	0.995293	Rsad2	0.184925	2.84104
ENSMUSG00000036867	0.995213	Smad6	-0.90807	-2.20187
ENSMUSG00000031403	0.995211	Dkc1	-0.70568	-2.08916
ENSMUSG00000006488	0.995206	Prl7a1	1.11593	3.56508
ENSMUSG00000001300	0.994983	Efnb2	-0.441865	-1.69847
ENSMUSG00000015880	0.994938	Ncapg	-0.210136	-1.59866
ENSMUSG00000019942	0.994935	Cdk1	-0.224866	-1.31415
ENSMUSG00000052373	0.994816	Mpp3	-1.08164	-2.46536
ENSMUSG00000009596	0.994725	Taf7l	0.36967	2.04777
ENSMUSG00000092029	0.994684	Gm9027	-0.81495	-2.31815
ENSMUSG00000019303	0.99465	Psmc3ip	-0.387873	-1.30837
ENSMUSG00000054146	0.994618	Krt15	3.04667	3.33237
ENSMUSG00000026558	0.994564	Uck2	-0.315906	-1.4964
ENSMUSG00000029730	0.994555	Mcm7	-0.409264	-1.40155
ENSMUSG00000078612	0.99455	1700024P16Rik	-0.90735	-2.51433
ENSMUSG00000019647	0.994423	Sema6a	0.857142	1.49886
ENSMUSG00000021185	0.99436	9030617O03Rik	-1.47373	-2.34589
ENSMUSG00000048087	0.994244	Gm4737	-0.217197	-0.949271
ENSMUSG00000031629	0.994185	Mlf1ip	-0.382485	-1.72681
ENSMUSG00000091747	0.994166	D17H6S56E-5	-0.453184	-1.50641
ENSMUSG00000003779	0.99415	Kif20a	-0.291288	-1.64583
ENSMUSG00000022962	0.994143	Gart	-0.325082	-1.13727
ENSMUSG00000026991	0.994075	Pkp4	-0.44054	-1.8693
ENSMUSG00000021939	0.994027	Ctsb	0.347978	1.42963
ENSMUSG00000034312	0.993906	Iqsec1	-0.019215	0.984235
ENSMUSG00000019992	0.993882	Mtfr2	-0.091611	-1.37076
ENSMUSG00000029414	0.993841	Kntc1	-0.28749	-1.49313
ENSMUSG00000055884	0.993781	Fancm	-0.335369	-1.50332
ENSMUSG00000017607	0.993773	Tns4	0.655155	1.8557
ENSMUSG00000004542	0.993761	Psg19	0.41288	2.63466
ENSMUSG00000026196	0.993705	Bard1	-0.54675	-1.97881
ENSMUSG00000044201	0.993702	Cdc25c	-0.281731	-1.41846
ENSMUSG00000016756	0.993605	Cmah	-0.41145	-2.11479
ENSMUSG00000019773	0.993603	Fbxo5	-0.64695	-2.46825
ENSMUSG00000023755	0.993603	Rhebl1	-0.309934	-1.11741
ENSMUSG00000040084	0.993565	Bub1b	-0.32488	-1.95412
ENSMUSG00000022507	0.993433	1810013L24Rik	0.260142	0.988471
ENSMUSG00000070407	0.993411	Hs3st3b1	-1.2323	-2.54594
ENSMUSG00000019848	0.993391	Popdc3	-0.57444	-2.27886
ENSMUSG00000059493	0.993343	Nhs	0.76277	2.17377
ENSMUSG00000072812	0.993325	Ahnak2	0.830937	1.58576
ENSMUSG00000041757	0.993309	Plekha6	0.59599	2.22129
ENSMUSG00000029177	0.993254	Cenpa	-0.322915	-1.89145
ENSMUSG00000045671	0.993253	Spred2	-0.396871	-1.53099
ENSMUSG00000021094	0.993169	Dhrs7	0.392147	1.15541
ENSMUSG00000020357	0.993168	Flt4	0.402331	1.41945
ENSMUSG00000031613	0.993117	Hpgd	0.87746	2.78936
ENSMUSG00000037664	0.993103	Cdkn1c	0.42309	1.69129
ENSMUSG00000078202	0.993094	Nrarp	-0.33046	-1.8788
ENSMUSG00000006490	0.993092	Prl8a9	0.099755	2.87803
ENSMUSG00000025323	0.993047	Sp4	-0.56989	-1.78441
ENSMUSG00000018102	0.992977	Hist1h2bc	0.857696	1.8032
ENSMUSG00000051726	0.992816	Kcnf1	-0.96098	-2.91372
ENSMUSG00000045284	0.99277	Dcaf12l1	-0.858054	-1.72445
ENSMUSG00000051457	0.99274	Spn	0.905092	1.83821
ENSMUSG00000000266	0.992723	Mid2	0.956496	1.9509
ENSMUSG00000026535	0.992628	Ifi202b	0.4673	2.19104
ENSMUSG00000083814	0.992614	Gm5133	1.2868	3.6153
ENSMUSG00000022070	0.992535	Bora	-0.381046	-1.49857
ENSMUSG00000037572	0.992508	Wdhd1	-0.379871	-1.39235
ENSMUSG00000046591	0.992494	Ticrr	-0.360323	-1.48415
ENSMUSG00000039396	0.992492	Neil3	-0.212496	-1.43496
ENSMUSG00000038379	0.992483	Ttk	-0.173267	-1.507
ENSMUSG00000028268	0.992447	Gbp3	-0.073707	1.22763
ENSMUSG00000041859	0.992442	Mcm3	-0.50188	-1.62644
ENSMUSG00000062342	0.992355	Serpinb9e	0.819325	2.90894
ENSMUSG00000007080	0.992282	Pole	-0.500866	-1.48172
ENSMUSG00000037822	0.99225	Smim14	0.60226	1.57164
ENSMUSG00000067787	0.992139	Blcap	0.338796	1.11624
ENSMUSG00000027379	0.992032	Bub1	-0.186767	-1.44699
ENSMUSG00000025408	0.992003	Ddit3	0.484415	1.94546
ENSMUSG00000026355	0.991915	Mcm6	-0.505215	-1.14259
ENSMUSG00000022419	0.991901	Deptor	-0.32784	-1.75726
ENSMUSG00000087006	0.99182	Gm13889	0.64903	2.54915
ENSMUSG00000000320	0.991716	Alox12	0.007109	-1.53606
ENSMUSG00000031162	0.991658	Gata1	-1.23986	-1.73716
ENSMUSG00000026102	0.991543	Inpp1	-0.80038	-2.35684
ENSMUSG00000051176	0.991493	Zfp42	-0.759841	-1.69906
ENSMUSG00000024431	0.991465	Nr3c1	0.773007	1.18453
ENSMUSG00000032898	0.99146	Fbxo21	-1.23492	-1.6602
ENSMUSG00000032405	0.991249	Pias1	0.155402	0.743785
ENSMUSG00000097908	0.991241	4933404O12Rik	-0.382607	-1.23235
ENSMUSG00000048895	0.991165	Cdk5r1	0.228353	1.33897
ENSMUSG00000035834	0.991056	Polr3g	-0.364038	-1.58967
ENSMUSG00000024691	0.99103	Fam111a	-0.489799	-1.48528
ENSMUSG00000020649	0.990944	Rrm2	0.226435	-1.32276
ENSMUSG00000029246	0.990894	Ppat	-0.48804	-1.59326
ENSMUSG00000037035	0.990857	Inhbb	0.390925	1.80709
ENSMUSG00000034981	0.990806	Parm1	0.513553	1.37014
ENSMUSG00000054266	0.990738	Serpinb9d	0.41861	2.76171
ENSMUSG00000078773	0.990735	Rad54b	-0.349923	-1.58702
ENSMUSG00000042029	0.9907	Ncapg2	-0.37539	-1.60823
ENSMUSG00000001517	0.99069	Foxm1	-0.089441	-1.23948
ENSMUSG00000050534	0.990632	Htr5b	-0.75861	-2.28359
ENSMUSG00000026622	0.990615	Nek2	-0.58873	-2.16619
ENSMUSG00000036875	0.990404	Dna2	-0.331174	-1.56405
ENSMUSG00000026683	0.990337	Nuf2	-0.229345	-1.58346
ENSMUSG00000020493	0.990295	Prr11	-0.161569	-1.38712
ENSMUSG00000024151	0.990201	Msh2	-0.455538	-1.21063
ENSMUSG00000034430	0.990117	Zxdc	0.345153	1.01696
ENSMUSG00000027978	0.990055	Prss12	0.538115	2.13388
ENSMUSG00000023940	0.989993	Sgol1	-0.188456	-1.60336
ENSMUSG00000074607	0.989961	Tox2	-0.65124	-2.12274
ENSMUSG00000025451	0.98988	Paip1	-0.35422	-1.44358
ENSMUSG00000000028	0.989801	Cdc45	-0.436029	-1.46637
ENSMUSG00000022034	0.989558	Esco2	-0.101786	-1.6205
ENSMUSG00000058258	0.989553	Idi1	-0.470925	-1.98481
ENSMUSG00000057726	0.989523	Serpinb9g	0.600585	2.56276
ENSMUSG00000025190	0.989453	Got1	-0.384001	-1.29138
ENSMUSG00000045179	0.989437	Sox3	-0.803105	-2.41907
ENSMUSG00000048327	0.989305	Ckap2l	-0.139735	-1.39421
ENSMUSG00000071226	0.989161	Cecr2	-0.8618	-2.3202
ENSMUSG00000041895	0.989095	Wipi1	0.657402	1.20717
ENSMUSG00000019961	0.989087	Tmpo	-0.358095	-1.36936
ENSMUSG00000034023	0.989062	Fancd2	-0.283288	-1.58751
ENSMUSG00000027454	0.989052	Gins1	-0.465475	-2.02136
ENSMUSG00000042444	0.988959	Fam63b	0.593797	1.30993
ENSMUSG00000021569	0.988913	Trip13	-0.371599	-1.39493
ENSMUSG00000000881	0.9889	Dlg3	0.419083	1.41153
ENSMUSG00000026249	0.988785	Serpine2	0.537741	1.34549
ENSMUSG00000019230	0.988747	Lhx9	-0.240025	-1.87948
ENSMUSG00000022421	0.988732	Nptxr	-0.49996	-2.19798
ENSMUSG00000027115	0.98873	Kif18a	-0.402155	-1.81198
ENSMUSG00000032060	0.988702	Cryab	0.61394	2.0489
ENSMUSG00000015749	0.988505	Anp32e	-0.504835	-1.76119
ENSMUSG00000042613	0.988465	Pbxip1	0.044247	0.799681
ENSMUSG00000028128	0.988443	F3	0.450545	1.20689
ENSMUSG00000045094	0.988319	Arhgef37	0.493475	1.95836
ENSMUSG00000036223	0.988264	Ska1	-0.398265	-1.69226
ENSMUSG00000072620	0.988255	Slfn2	-0.120555	2.31932
ENSMUSG00000036699	0.988124	Zcchc12	-0.53414	-2.62264
ENSMUSG00000032420	0.988117	Nt5e	0.112766	1.71882
ENSMUSG00000028039	0.988064	Efna3	-0.853905	-2.20521
ENSMUSG00000027699	0.987999	Ect2	-0.23583	-1.55447
ENSMUSG00000072623	0.987976	Zfp9	0.47241	1.29942
ENSMUSG00000042997	0.987852	Nhlrc3	0.378246	1.30762
ENSMUSG00000032496	0.98774	Ltf	1.5542	3.26954
ENSMUSG00000050359	0.987736	Sprr1a	0.692625	2.82726
ENSMUSG00000020644	0.987681	Id2	-1.03991	-2.42897
ENSMUSG00000074476	0.987676	Spc24	-0.422955	-1.75602
ENSMUSG00000026628	0.987542	Atf3	0.793103	1.41558
ENSMUSG00000024590	0.987528	Lmnb1	-0.463415	-1.86282
ENSMUSG00000042903	0.987503	Foxo4	0.286544	1.38827
ENSMUSG00000030717	0.987477	Nupr1	0.42051	2.05503
ENSMUSG00000031539	0.987476	Ap3m2	0.658582	1.24455
ENSMUSG00000018774	0.98745	Cd68	0.669049	1.65841
ENSMUSG00000045328	0.987439	Cenpe	0.005959	-1.32201
ENSMUSG00000027331	0.987385	Knstrn	-0.33639	-1.51715
ENSMUSG00000074802	0.987331	Gas2l3	-0.263906	-1.40545
ENSMUSG00000037411	0.987259	Serpine1	0.75071	1.67523
ENSMUSG00000058620	0.987144	Adra2b	0.781755	2.10805
ENSMUSG00000026605	0.987141	Cenpf	-0.43241	-2.07923
ENSMUSG00000040594	0.98705	Ranbp17	-0.356205	-1.40033
ENSMUSG00000033762	0.987008	Recql4	-0.378693	-1.57488
ENSMUSG00000063229	0.986991	Ldha	-0.409557	-1.00883
ENSMUSG00000039509	0.986974	Nup133	-0.2361	-0.867807
ENSMUSG00000032540	0.986968	Abhd5	0.393193	1.13993
ENSMUSG00000022900	0.986937	Ildr1	-0.64234	-1.7675
ENSMUSG00000006205	0.986849	Htra1	-0.399973	-1.03695
ENSMUSG00000025056	0.986797	Nr0b1	-2.1218	-5.32782
ENSMUSG00000048922	0.986603	Cdca2	-0.36911	-1.81607
ENSMUSG00000029832	0.986555	Nfe2l3	0.660265	2.19304
ENSMUSG00000056394	0.986392	Lig1	-0.523835	-1.66229
ENSMUSG00000021948	0.986378	Prkcd	0.224904	1.0345
ENSMUSG00000024795	0.986349	Kif20b	-0.25179	-1.42788
ENSMUSG00000071847	0.9862	Apcdd1	-0.856755	-2.18357
ENSMUSG00000068227	0.986184	Il2rb	0.914245	1.69792
ENSMUSG00000022114	0.985897	Spry2	-0.053145	-1.26721
ENSMUSG00000027068	0.985892	Dhrs9	0.61732	1.84076
ENSMUSG00000067276	0.985768	Capn6	-0.73975	-2.23761
ENSMUSG00000022715	0.985765	Cldn26	-0.69807	-2.95081
ENSMUSG00000022123	0.985756	Scel	0.51456	2.6332
ENSMUSG00000023345	0.98574	Poc1a	-0.159453	-1.04215
ENSMUSG00000072963	0.985653	Gm10447	0.888285	2.31151
ENSMUSG00000032783	0.985505	Troap	-0.405825	-1.8562
ENSMUSG00000028527	0.985384	Ak4	-1.12777	-2.23053
ENSMUSG00000020682	0.985326	Mmp28	0.232617	1.40455
ENSMUSG00000040010	0.985246	Slc7a5	-0.235361	-1.47889
ENSMUSG00000047246	0.985195	Hist1h2be	1.21218	2.11072
ENSMUSG00000027869	0.984828	Hsd3b6	0.71615	2.93249
ENSMUSG00000046056	0.984687	Sbsn	0.319826	1.58889
ENSMUSG00000031871	0.984481	Cdh5	0.92985	2.06233
ENSMUSG00000002068	0.984467	Ccne1	-0.292868	-1.49893
ENSMUSG00000039197	0.984393	Adk	-0.257605	-1.23265
ENSMUSG00000027715	0.984281	Ccna2	-0.41369	-1.90637
ENSMUSG00000021474	0.984244	Sfxn1	-0.38995	-1.06144
ENSMUSG00000039497	0.984051	Dse	-0.241777	-1.13738
ENSMUSG00000040710	0.983893	St8sia4	-0.089532	-1.68155
ENSMUSG00000059708	0.983844	Akap17b	-0.781662	-1.72956
ENSMUSG00000030978	0.983809	Rrm1	-0.29731	-1.05353
ENSMUSG00000023951	0.983673	Vegfa	0.447765	1.63085
ENSMUSG00000024395	0.983612	Lims2	0.169104	1.50462
ENSMUSG00000068373	0.983609	D430041D05Rik	-0.90749	-2.80487
ENSMUSG00000051220	0.983422	Ercc6l	-0.555115	-1.74611
ENSMUSG00000022358	0.983386	Fbxo32	0.53461	1.65093
ENSMUSG00000028693	0.983374	Nasp	-0.545335	-1.6059
ENSMUSG00000063415	0.983366	Cyp26b1	0.99006	2.57884
ENSMUSG00000038327	0.983254	Serpinb9f	0.606515	2.82951
ENSMUSG00000040105	0.983215	Ppapdc2	0.4308	1.06425
ENSMUSG00000048450	0.983073	Msx1	-0.024737	-1.76647
ENSMUSG00000021115	0.98305	Vrk1	-0.128506	-1.00655
ENSMUSG00000030189	0.982989	Ybx3	-0.241964	-1.20648
ENSMUSG00000024621	0.982973	Csf1r	0.37081	1.68365
ENSMUSG00000000126	0.982962	Wnt9a	1.06603	1.76613
ENSMUSG00000039187	0.982749	Fanci	-0.005242	-1.0342
ENSMUSG00000022964	0.982721	Tmem50b	-0.525344	-0.970816
ENSMUSG00000051355	0.982695	Commd1	-0.194614	-1.08058
ENSMUSG00000024365	0.982587	Cyp21a1	0.007925	2.25279
ENSMUSG00000009378	0.982539	Slc16a12	1.0204	2.37104
ENSMUSG00000037278	0.982491	Tmem97	-0.346149	-1.23496
ENSMUSG00000038943	0.982488	Prc1	-0.325716	-1.572
ENSMUSG00000043252	0.982483	Tmem64	-0.733237	-1.47316
ENSMUSG00000032387	0.98238	Rbpms2	-0.49481	-1.60379
ENSMUSG00000040749	0.98236	Siah1b	-0.30817	-1.85859
ENSMUSG00000004880	0.982219	Lbr	-0.427702	-1.45877
ENSMUSG00000024232	0.982013	Bambi	0.040494	-0.857828
ENSMUSG00000022253	0.981888	Nadk2	-0.182916	-0.953747
ENSMUSG00000035455	0.981813	Fignl1	-0.307504	-1.38156
ENSMUSG00000031886	0.981746	Ces2e	2.43007	2.54815
ENSMUSG00000032939	0.98171	Nup93	-0.196247	-0.886981
ENSMUSG00000074220	0.981642	Zfp382	-0.44837	-1.69261
ENSMUSG00000038214	0.981459	Bend3	-0.727677	-1.3912
ENSMUSG00000037395	0.981456	Rcor3	0.077592	0.727372
ENSMUSG00000027985	0.981372	Lef1	0.697025	2.14949
ENSMUSG00000032733	0.981353	Snx33	0.37724	0.916565
ENSMUSG00000057137	0.98128	Tmem140	0.43547	2.67049
ENSMUSG00000000792	0.981171	Slc5a5	0.70711	1.91145
ENSMUSG00000030107	0.981095	Usp18	-0.042935	2.29838
ENSMUSG00000025047	0.981076	Pdcd11	-0.389458	-1.00718
ENSMUSG00000038147	0.981035	Cd84	-0.099272	-1.81385
ENSMUSG00000022102	0.980941	Dok2	-0.781605	-2.02366
ENSMUSG00000058755	0.980778	Osm	1.41968	3.10732
ENSMUSG00000036777	0.980675	Anln	-0.168241	-1.39536
ENSMUSG00000062737	0.980648	Prl3d2	0.475265	3.03952
ENSMUSG00000001946	0.980574	Esam	0.45803	1.73813
ENSMUSG00000049723	0.980517	Mmp12	-0.52276	-2.22576
ENSMUSG00000030528	0.98047	Blm	-0.226311	-1.2574
ENSMUSG00000036390	0.980458	Gadd45a	0.333093	1.65322
ENSMUSG00000068452	0.980325	Duox2	-0.865906	-1.81335
ENSMUSG00000034285	0.980265	Nipsnap1	-0.210732	-0.751516
ENSMUSG00000018427	0.980207	Ypel2	1.04443	1.84423
ENSMUSG00000052798	0.98018	Nup107	-0.341162	-1.10312
ENSMUSG00000024376	0.979983	Epb4.1l4a	0.566418	0.716382
ENSMUSG00000069892	0.979979	9930111J21Rik2	0.12004	2.13606
ENSMUSG00000054115	0.979851	Skp2	-0.328026	-1.11155
ENSMUSG00000022508	0.979524	Bcl6	0.726625	1.57292
ENSMUSG00000019178	0.979507	Styxl1	0.877135	2.53841
ENSMUSG00000044903	0.979477	Psg22	0.31414	2.59832
ENSMUSG00000014907	0.979405	Naf1	-0.555628	-1.55233
ENSMUSG00000026880	0.979345	Stom	0.612917	1.4767
ENSMUSG00000040605	0.979293	Bace2	0.886095	2.05407
ENSMUSG00000032586	0.97924	Traip	-0.282405	-1.09325
ENSMUSG00000045827	0.979187	Serpinb9	0.44965	1.4957
ENSMUSG00000052684	0.979158	Jun	0.497708	1.1603
ENSMUSG00000028182	0.97912	Lrriq3	0.834923	1.47762
ENSMUSG00000039953	0.979093	Clstn1	-0.397184	-1.0424
ENSMUSG00000037474	0.979053	Dtl	-0.599255	-1.72864
ENSMUSG00000029910	0.979028	Mad2l1	-0.27148	-1.38561
ENSMUSG00000042993	0.978975	Ifnk	0.593905	2.06908
ENSMUSG00000022814	0.978937	Umps	-0.371849	-1.09287
ENSMUSG00000006411	0.978762	Pvrl4	1.47717	1.28037
ENSMUSG00000001228	0.978749	Uhrf1	-0.46868	-1.7374
ENSMUSG00000043029	0.978715	Trpv3	-0.489135	-1.72131
ENSMUSG00000017499	0.978592	Cdc6	-0.393749	-1.54213
ENSMUSG00000028965	0.978574	Tnfrsf9	0.88596	2.3027
ENSMUSG00000016534	0.978454	Lamp2	0.369935	1.31123
ENSMUSG00000024968	0.978373	Rcor2	-0.978745	-2.09632
ENSMUSG00000018583	0.978363	G3bp1	-0.28354	-0.727768
ENSMUSG00000030722	0.978262	Nfatc2ip	-0.656845	-1.34366
ENSMUSG00000020826	0.978213	Nos2	0.65691	1.60655
ENSMUSG00000039055	0.978165	Eme1	-0.386605	-1.53276
ENSMUSG00000053141	0.977915	Ptprt	2.49086	3.1649
ENSMUSG00000044976	0.977843	Wdr72	-0.927242	-1.48986
ENSMUSG00000041064	0.97779	Pif1	-0.367345	-2.01853
ENSMUSG00000048534	0.977723	Amica1	-0.08379	1.56398
ENSMUSG00000074743	0.977667	Thbd	0.40838	1.79736
ENSMUSG00000091490	0.977662	Triml2	-0.467894	-1.05476
ENSMUSG00000047878	0.977549	A4galt	0.872124	1.6082
ENSMUSG00000026039	0.977536	Sgol2	-0.124635	-1.41661
ENSMUSG00000068893	0.977455	Sprr2a2	0.52263	1.52991
ENSMUSG00000037762	0.977439	Slc16a9	0.965433	1.89951
ENSMUSG00000039236	0.977386	Isg20	0.269917	1.44979
ENSMUSG00000061143	0.977337	Maml3	0.761488	1.53677
ENSMUSG00000023018	0.977064	Smarcd1	-0.358839	-0.671793
ENSMUSG00000047242	0.977024	Taf9b	0.491265	1.7112
ENSMUSG00000013736	0.976874	Trnt1	-0.25815	-1.34038
ENSMUSG00000019849	0.9768	Prep	-0.0360355	-0.745804
ENSMUSG00000078853	0.976738	Igtp	0.266997	1.16084
ENSMUSG00000038729	0.976543	Akap2	0.547284	1.1719
ENSMUSG00000032035	0.97652	Ets1	0.823218	1.10521
ENSMUSG00000097312	0.976426	Gm26870	1.14491	2.45838
ENSMUSG00000022332	0.976383	Khdrbs3	-0.127476	-1.19715
ENSMUSG00000020334	0.976241	Slc22a4	0.657245	2.3196
ENSMUSG00000028040	0.976131	Efna4	-0.718136	-1.31724
ENSMUSG00000032849	0.97613	Abcc4	-0.325107	-1.01924
ENSMUSG00000053580	0.976052	Tanc2	0.458796	1.41979
ENSMUSG00000073489	0.976007	Ifi204	0.42628	1.91642
ENSMUSG00000047182	0.97596	Irs3	0.735685	1.54232
ENSMUSG00000039086	0.97587	Ss18l1	0.473076	1.36029
ENSMUSG00000042349	0.975852	Ikbke	0.854343	1.64688
ENSMUSG00000027469	0.975774	Tpx2	-0.274723	-1.35273
ENSMUSG00000029363	0.975742	Rfc5	-0.237732	-1.16999
ENSMUSG00000037933	0.975366	Bicd2	0.370841	0.876531
ENSMUSG00000006587	0.975333	Snai3	-0.176245	-1.54429
ENSMUSG00000070687	0.975252	Htr1d	0.540664	1.23501
ENSMUSG00000024530	0.975224	Slmo1	-0.847223	-1.8132
ENSMUSG00000040033	0.975179	Stat2	0.049204	1.16564
ENSMUSG00000028780	0.975022	Sema3c	0.181075	1.57622
ENSMUSG00000004207	0.974998	Psap	0.167746	0.828774
ENSMUSG00000024222	0.974859	Fkbp5	-0.485458	-1.41403
ENSMUSG00000058420	0.974845	Syt17	0.848729	1.79359
ENSMUSG00000020034	0.974751	Tcp11l2	0.97479	2.00125
ENSMUSG00000073802	0.974598	Cdkn2b	0.39532	1.3911
ENSMUSG00000044702	0.974559	Palb2	-0.224798	-0.969376
ENSMUSG00000030257	0.974513	Srgap3	0.765517	1.67706
ENSMUSG00000023159	0.974477	Psg29	0.325135	2.92124
ENSMUSG00000002835	0.974467	Chaf1a	-0.42632	-1.29058
ENSMUSG00000030747	0.97444	Dgat2	-0.690585	-1.17193
ENSMUSG00000022150	0.974161	Dab2	-0.235836	-1.69532
ENSMUSG00000029135	0.97407	Fosl2	0.172367	1.11413
ENSMUSG00000025747	0.973841	Tyms	-0.424239	-1.3148
ENSMUSG00000048960	0.973668	Prex2	-0.049403	-1.73202
ENSMUSG00000006763	0.973537	Saal1	-0.432259	-1.23836
ENSMUSG00000026245	0.973521	Farsb	-0.162934	-0.713668
ENSMUSG00000041245	0.973512	Wnk3	-1.43402	-2.06706
ENSMUSG00000055760	0.973432	Gemin6	-0.534752	-1.39936
ENSMUSG00000004872	0.972808	Pax3	0.411663	0.925507
ENSMUSG00000097636	0.972713	5830416P10Rik	0.826898	1.53748
ENSMUSG00000090534	0.972703	Gm4675	-0.690975	-2.61481
ENSMUSG00000022231	0.9727	Sema5a	-1.18374	-1.87778
ENSMUSG00000027574	0.97242	Nkain4	0.879845	2.05694
ENSMUSG00000021591	0.972153	Glrx	-0.064107	0.847099
ENSMUSG00000039116	0.972005	Gpr126	0.548925	1.65085
ENSMUSG00000047534	0.971971	Mis18bp1	-0.44526	-1.85572
ENSMUSG00000001999	0.971919	Blvra	-0.305138	-0.854988
ENSMUSG00000022886	0.97191	Prl2a1	0.415425	2.90998
ENSMUSG00000034459	0.971825	Ifit1	0.186395	2.81051
ENSMUSG00000039994	0.97174	Timeless	-0.385124	-1.20192
ENSMUSG00000022322	0.971738	Shcbp1	-0.118905	-1.5694
ENSMUSG00000026421	0.971713	Csrp1	0.479853	1.23433
ENSMUSG00000034906	0.971529	Ncaph	-0.592635	-2.05682
ENSMUSG00000042106	0.971256	Fam212a	1.71575	1.48613
ENSMUSG00000062175	0.971092	Tgif2	-0.265919	-0.918776
ENSMUSG00000015143	0.971056	Actn1	0.291922	0.921894
ENSMUSG00000022479	0.971008	Vdr	0.68106	1.68278
ENSMUSG00000024900	0.970814	Cpt1a	0.080207	1.1832
ENSMUSG00000020389	0.97076	Cdkl3	0.455145	1.34891
ENSMUSG00000052676	0.970717	Zmat1	0.75489	2.08171
ENSMUSG00000025283	0.970656	Sat1	0.804836	1.55228
ENSMUSG00000057170	0.970631	Prl3d1	0.758415	2.80742
ENSMUSG00000026114	0.970613	Cnga3	2.1023	0.47682
ENSMUSG00000026873	0.970508	Phf19	-0.348912	-1.3177
ENSMUSG00000030513	0.970416	Pcsk6	-0.26975	-1.85355
ENSMUSG00000046324	0.970313	Ermp1	-0.338977	-1.25296
ENSMUSG00000037070	0.969744	Rbmxl1	-0.278913	-0.995766
ENSMUSG00000026987	0.969697	Baz2b	0.455064	1.3464
ENSMUSG00000040350	0.969662	Trim7	1.28274	1.2762
ENSMUSG00000020638	0.969548	Cmpk2	0.030221	1.68144
ENSMUSG00000042118	0.969314	Bhmt2	-1.17466	-1.90322
ENSMUSG00000045751	0.969314	Mms22l	-0.326814	-1.38828
ENSMUSG00000024083	0.969142	Pja2	0.205956	0.920585
ENSMUSG00000064016	0.968635	Gm648	0.062151	1.93655
ENSMUSG00000034825	0.968593	Nrip3	0.794745	1.96003
ENSMUSG00000031373	0.96842	Car5b	0.939596	1.32926
ENSMUSG00000061082	0.968398	Plac1	0.674115	1.99089
ENSMUSG00000030512	0.968375	Snrpa1	-0.261344	-0.828222
ENSMUSG00000021692	0.968357	Dimt1	-0.197631	-0.772583
ENSMUSG00000015396	0.968335	Cd83	0.401106	-1.0303
ENSMUSG00000026536	0.96826	Mnda	0.509505	2.01213
ENSMUSG00000053553	0.968193	3110082I17Rik	-0.436337	-1.12877
ENSMUSG00000027840	0.96795	Wnt2b	0.600905	1.73169
ENSMUSG00000043903	0.967825	Gm22	0.42324	2.1799
ENSMUSG00000032715	0.96779	Trib3	0.424543	1.47053
ENSMUSG00000034910	0.967678	Pygo1	0.176715	1.6281
ENSMUSG00000051343	0.967622	Rab11fip5	0.24547	1.2379
ENSMUSG00000021728	0.967616	Emb	-0.239912	-1.15433
ENSMUSG00000097823	0.967616	Gm16701	0.749865	2.31013
ENSMUSG00000025069	0.967475	Gsto2	1.02066	1.73534
ENSMUSG00000022673	0.967355	Mcm4	-0.478673	-1.49134
ENSMUSG00000051495	0.967061	Irf2bp2	0.264448	0.972596
ENSMUSG00000061838	0.966939	Suclg2	-0.191927	-0.925647
ENSMUSG00000034066	0.966913	Farp2	0.221843	1.02315
ENSMUSG00000063568	0.966818	Jazf1	0.322148	1.6475
ENSMUSG00000038331	0.966743	Satb2	-0.40244	-1.8616
ENSMUSG00000022422	0.966613	Dscc1	-0.62834	-1.72766
ENSMUSG00000031756	0.9666	Cenpn	-0.172705	-1.12474
ENSMUSG00000029464	0.966581	Gpn3	0.205088	-0.530302
ENSMUSG00000006378	0.96657	Gcat	-0.54943	-2.02607
ENSMUSG00000010051	0.966487	Hyal1	0.709369	1.44595
ENSMUSG00000040855	0.966237	Reps2	0.544845	2.02095
ENSMUSG00000042842	0.966182	Serpinb6b	0.600045	1.90583
ENSMUSG00000032802	0.966102	Srxn1	0.377871	1.45747
ENSMUSG00000027399	0.966066	Il1a	1.48954	2.4039
ENSMUSG00000056069	0.96601	Fam105a	0.656134	1.61161
ENSMUSG00000037363	0.965908	Letm2	0.325997	1.37352
ENSMUSG00000022021	0.965745	Diap3	0.025881	-1.14832
ENSMUSG00000035351	0.965687	Nup37	-0.172196	-1.21857
ENSMUSG00000037736	0.965423	Limch1	-0.207815	-1.37505
ENSMUSG00000037235	0.965073	Mxd4	0.533315	1.77764
ENSMUSG00000001123	0.964926	Lgals9	0.41471	1.80185
ENSMUSG00000046854	0.964711	Pip5kl1	-0.376915	-2.05676
ENSMUSG00000033904	0.964385	Ccp110	0.001526	-1.07362
ENSMUSG00000028228	0.964335	Cpne3	-0.368446	-1.47468
ENSMUSG00000079491	0.964257	H2-T10	0.454916	1.50325
ENSMUSG00000053581	0.9641	Zfand2a	0.527708	1.33875
ENSMUSG00000051855	0.96389	Mest	-0.274148	-1.47804
ENSMUSG00000023150	0.963845	Ivns1abp	-0.418125	-1.22769
ENSMUSG00000024065	0.963717	Ehd3	-0.214359	-1.28244
ENSMUSG00000049382	0.963677	Krt8	0.52978	1.23838
ENSMUSG00000030677	0.963574	Kif22	-0.328394	-1.63703
ENSMUSG00000022125	0.963558	Cln5	0.22524	0.88964
ENSMUSG00000028591	0.963455	Pramef12	0.259692	1.10747
ENSMUSG00000027395	0.963281	Polr1b	-0.571529	-1.41304
ENSMUSG00000062127	0.962882	Cttnbp2nl	0.554686	1.13919
ENSMUSG00000032373	0.962875	Car12	-0.201576	-1.62204
ENSMUSG00000005364	0.962802	Il5ra	0.22398	-1.81956
ENSMUSG00000030825	0.96273	Hsd17b14	-0.898065	-2.25171
ENSMUSG00000026496	0.962422	Parp1	-0.316444	-0.888282
ENSMUSG00000031160	0.962418	Eras	-0.924025	-2.10991
ENSMUSG00000030346	0.962398	Rad51ap1	-0.476165	-1.67056
ENSMUSG00000091243	0.962367	Vgll3	0.204465	1.31079
ENSMUSG00000024427	0.962217	Spry4	0.051829	-1.15407
ENSMUSG00000017146	0.961745	Brca1	-0.444228	-1.47224
ENSMUSG00000027201	0.9617	Myef2	-0.45548	-1.3814
ENSMUSG00000029381	0.961477	Shroom3	-0.526531	-1.20378
ENSMUSG00000026955	0.961366	Sapcd2	-0.31822	-1.71808
ENSMUSG00000018507	0.961078	Trpv2	0.59524	1.59038
ENSMUSG00000020432	0.961018	Tcn2	0.383378	1.3609
ENSMUSG00000030353	0.961018	Tead4	-0.179508	-0.835021
ENSMUSG00000031262	0.960859	Cenpi	-0.128446	-0.957701
ENSMUSG00000037725	0.960801	Ckap2	0.0784315	-0.836561
ENSMUSG00000031949	0.960791	Adat1	-0.385466	-0.993549
ENSMUSG00000095115	0.960699	Itpripl2	0.627028	1.23761
ENSMUSG00000024989	0.960382	Cep55	-0.088353	-1.29826
ENSMUSG00000021136	0.960172	Smoc1	-0.590513	-1.28153
ENSMUSG00000051950	0.960022	B3galtl	-0.825269	-1.17499
ENSMUSG00000024891	0.960013	Slc29a2	-0.49787	-1.29144
ENSMUSG00000093726	0.959984	Gm20667	-0.160517	-1.61967
ENSMUSG00000035365	0.959973	Parpbp	-0.38786	-1.75048
ENSMUSG00000033540	0.959595	Idua	0.50387	1.51735
ENSMUSG00000025785	0.95954	Exosc7	-0.388058	-1.18841
ENSMUSG00000068154	0.95954	Insm1	-0.887285	-2.33813
ENSMUSG00000034258	0.959219	Mfsd7c	0.488681	1.42447
ENSMUSG00000053253	0.958937	Ndfip2	-0.191938	-0.924651
ENSMUSG00000030109	0.958917	Slc6a12	0.860155	2.45471
ENSMUSG00000021697	0.958601	Depdc1b	-0.58959	-2.69101
ENSMUSG00000037613	0.958577	Tnfrsf23	0.50268	1.62702
ENSMUSG00000050737	0.958471	Ptges	0.745731	1.21305
ENSMUSG00000016356	0.958237	Col20a1	1.00236	2.3874
ENSMUSG00000027186	0.958156	Elf5	-0.832485	-2.62155
ENSMUSG00000015176	0.95787	Nolc1	-0.487005	-1.18125
ENSMUSG00000049907	0.957859	Rasl11b	0.592068	1.05846
ENSMUSG00000074661	0.957655	Pde4d	0.896012	1.84315
ENSMUSG00000053007	0.957557	Creb5	0.642667	1.43657
ENSMUSG00000097461	0.957513	Gm26735	0.712955	1.85393
ENSMUSG00000019214	0.957359	Chtf18	-0.489148	-1.13761
ENSMUSG00000004018	0.957006	Fancl	-0.359276	-1.22486
ENSMUSG00000032076	0.956913	Cadm1	-0.115883	-0.976103
ENSMUSG00000000409	0.956323	Lck	-0.24093	-1.84325
ENSMUSG00000068735	0.956278	Trp53i11	0.577149	1.32865
ENSMUSG00000027326	0.956242	Casc5	-0.270885	-1.73877
ENSMUSG00000031976	0.956231	Urb2	-0.415384	-0.960962
ENSMUSG00000037348	0.956158	Paqr7	0.237535	1.78158
ENSMUSG00000045932	0.955993	Ifit2	0.111815	2.83278
ENSMUSG00000022892	0.955919	App	0.55961	1.93325
ENSMUSG00000045838	0.955913	A430105I19Rik	0.705405	1.84139
ENSMUSG00000061815	0.955796	Rufy4	0.82493	2.18627
ENSMUSG00000037461	0.955701	Ints7	-0.466155	-1.12983
ENSMUSG00000018387	0.955561	Shroom1	0.8134	1.87828
ENSMUSG00000026779	0.955505	Mastl	-0.041119	-1.10417
ENSMUSG00000032431	0.955439	Crtap	0.246005	0.594001
ENSMUSG00000020376	0.955381	Rnf130	0.291173	1.00974
ENSMUSG00000046876	0.955146	Atxn1	0.760328	1.51289
ENSMUSG00000022472	0.955093	Desi1	0.065433	1.0066
ENSMUSG00000040339	0.955072	Fam102b	0.455213	1.22296
ENSMUSG00000025105	0.95506	Bnc1	1.04423	1.26969
ENSMUSG00000021811	0.955029	Dnajc9	0.194062	-0.759792
ENSMUSG00000020963	0.954987	Tshr	1.46564	1.22074
ENSMUSG00000033031	0.954987	C330027C09Rik	-0.221251	-1.52239
ENSMUSG00000022234	0.954519	Cct5	-0.227412	-0.766386
ENSMUSG00000046879	0.954371	Irgm1	-0.093197	0.922743
ENSMUSG00000032892	0.954292	Rangrf	-0.52349	-1.65979
ENSMUSG00000054717	0.954066	Hmgb2	-0.533585	-1.87847
ENSMUSG00000046841	0.954057	Ckap4	0.251588	0.712924
ENSMUSG00000030055	0.953883	Rab43	0.374651	1.56099
ENSMUSG00000004631	0.953855	Sgce	0.232654	0.746317
ENSMUSG00000012405	0.953709	Rpl15	-0.300754	-0.884154
ENSMUSG00000022951	0.953623	Rcan1	0.126419	0.589539
ENSMUSG00000025236	0.953598	Adpgk	-0.21663	-0.796825
ENSMUSG00000050107	0.953455	Gsg2	-0.318835	-1.69478
ENSMUSG00000043155	0.952962	Hpdl	-0.857034	-1.33511
ENSMUSG00000033985	0.952848	Tesk2	-0.586805	-1.44948
ENSMUSG00000029605	0.952832	Oas1b	0.262975	1.71412
ENSMUSG00000011257	0.952538	Pabpc4	-0.507016	-1.02262
ENSMUSG00000023341	0.952404	Mx2	0.369485	1.98317
ENSMUSG00000028885	0.951935	Smpdl3b	-0.115362	-1.09865
ENSMUSG00000020142	0.951924	Slc1a4	0.460975	1.3771
ENSMUSG00000004451	0.951921	Ralb	0.408631	0.944889
ENSMUSG00000026430	0.951858	Rassf5	0.481352	1.30508
ENSMUSG00000032279	0.951803	Idh3a	-0.391296	-1.07008
ENSMUSG00000056457	0.951761	Prl2c3	0.256705	2.61327
ENSMUSG00000037852	0.951518	Cpe	0.224025	1.87557
ENSMUSG00000022871	0.951333	Fetub	0.4403	1.80764
ENSMUSG00000067825	0.951251	Pex26	0.290865	0.941734
ENSMUSG00000030774	0.951199	Pak1	0.282265	1.39895
ENSMUSG00000067367	0.951046	Lyar	-0.431308	-1.48152
ENSMUSG00000030093	0.950946	Wnt7a	0.651052	1.15889
ENSMUSG00000069910	0.950888	Spdl1	-0.225006	-1.24502
ENSMUSG00000041219	0.950869	Arhgap11a	-0.162585	-1.11098
ENSMUSG00000060860	0.950817	Ube2s	-0.371364	-1.15118
ENSMUSG00000037353	0.950813	Letmd1	0.269056	1.10876
ENSMUSG00000053838	0.950794	Nudcd3	-0.224151	-0.490211
ENSMUSG00000000732	0.950785	Icosl	0.123494	-0.652604
ENSMUSG00000048915	0.950466	Efna5	0.919667	1.89663
ENSMUSG00000021965	0.950226	Ska3	-0.166506	-1.23898
ENSMUSG00000034391	0.9499	Fbxo15	-0.698209	-1.39407
ENSMUSG00000021594	0.949727	Srd5a1	-0.074761	-1.32306
ENSMUSG00000038068	0.949609	Rnf144b	0.286475	1.1932
ENSMUSG00000031534	0.949559	Smim19	0.237819	0.746302
ENSMUSG00000056632	0.949451	Dsg3	0.768473	1.75997
ENSMUSG00000039145	0.949192	Camk1d	-0.672727	-1.63059
ENSMUSG00000001416	0.949081	Cct3	-0.319972	-0.701492
ENSMUSG00000074918	0.948592	5430417L22Rik	0.582951	0.894219
ENSMUSG00000020973	0.948074	Dnaaf2	-0.360532	-1.05772
ENSMUSG00000093661	0.947737	Eif4e3	0.676072	1.33671
ENSMUSG00000097340	0.947635	Gm26617	0.437845	1.59303
ENSMUSG00000021846	0.947608	Peli2	-0.412251	-1.55139
ENSMUSG00000051396	0.947569	Hspa14	-0.14158	-0.731661
ENSMUSG00000043336	0.947228	Filip1l	0.48311	1.80593
ENSMUSG00000078247	0.947039	Airn	0.16505	1.5485
ENSMUSG00000063334	0.946729	Krr1	-0.294125	-0.955853
ENSMUSG00000007209	0.946392	Ceacam9	-0.606576	2.19233
ENSMUSG00000049866	0.946102	Arl4c	0.55918	1.58698
ENSMUSG00000033039	0.946089	Micall1	0.380312	0.998233
ENSMUSG00000029385	0.945881	Ccng2	0.469039	1.34434
ENSMUSG00000002870	0.945782	Mcm2	-0.55809	-1.39372
ENSMUSG00000026646	0.94564	Suv39h2	-0.317891	-1.33094
ENSMUSG00000029326	0.945609	Enoph1	-0.263522	-0.684253
ENSMUSG00000031378	0.945149	Abcd1	-0.0171415	0.910767
ENSMUSG00000050953	0.945077	Gja1	0.902023	0.0726965
ENSMUSG00000038560	0.944739	Sp6	0.548063	1.12606
ENSMUSG00000024613	0.94471	Tcof1	-0.377872	-1.2147
ENSMUSG00000000489	0.944663	Pdgfb	0.453578	1.49168
ENSMUSG00000041889	0.944586	Shisa4	0.753768	1.25981
ENSMUSG00000006311	0.944559	Etv2	-0.968135	-2.15883
ENSMUSG00000032323	0.944279	Cyp11a1	0.130269	1.00924
ENSMUSG00000026586	0.943697	Prrx1	0.955274	1.47215
ENSMUSG00000005949	0.943567	Ctns	0.196855	0.868467
ENSMUSG00000041323	0.94329	Ak7	0.897439	1.73628
ENSMUSG00000032349	0.943286	Elovl5	-0.176618	-1.08529
ENSMUSG00000048285	0.943194	Frmd6	0.555141	0.637043
ENSMUSG00000025810	0.943098	Nrp1	1.08008	1.53834
ENSMUSG00000054013	0.942989	Tmem179	-0.073473	1.88975
ENSMUSG00000030177	0.94269	Ccdc77	-0.468046	-1.28955
ENSMUSG00000040451	0.942575	Sgms1	0.48417	0.898392
ENSMUSG00000036030	0.942416	Prtg	0.36448	2.18376
ENSMUSG00000040675	0.942073	Mthfd1l	-0.406845	-1.5187
ENSMUSG00000020475	0.941883	Pgam2	-0.315964	-1.45494
ENSMUSG00000022044	0.94169	Stmn4	1.13268	2.70065
ENSMUSG00000017861	0.941651	Mybl2	-0.624665	-1.74106
ENSMUSG00000025083	0.941545	Afap1l2	0.4399	1.22659
ENSMUSG00000033788	0.94128	Dysf	0.496785	1.01164
ENSMUSG00000027227	0.940865	Sord	-0.193526	-1.251
ENSMUSG00000020019	0.940661	Ntn4	0.670245	1.82269
ENSMUSG00000046295	0.940358	Ankle1	-0.424745	-1.7151
ENSMUSG00000021504	0.940296	B4galt7	0.200617	0.623745
ENSMUSG00000027947	0.940177	Il6ra	0.82451	1.49199
ENSMUSG00000038393	0.939998	Txnip	0.061237	1.09858
ENSMUSG00000037949	0.93998	Ano10	0.272734	0.806557
ENSMUSG00000024640	0.939873	Psat1	-0.21975	-1.42058
ENSMUSG00000017716	0.93974	Birc5	-0.172877	-1.39384
ENSMUSG00000039110	0.939677	Mycbpap	0.590596	1.31118
ENSMUSG00000022456	0.939515	2003-09-01	-0.348505	-1.69477
ENSMUSG00000052727	0.938892	Map1b	0.590653	1.40192
ENSMUSG00000084141	0.938448	Olfr1372-ps1	1.00194	2.03584
ENSMUSG00000070858	0.938377	Gm1673	-0.97939	-2.60405
ENSMUSG00000028318	0.938151	Polr1e	-0.256761	-0.956937
ENSMUSG00000056214	0.937837	Pard6g	0.660537	0.827932
ENSMUSG00000049719	0.937691	Prss46	-0.145075	-1.74205
ENSMUSG00000073678	0.937648	Pgap1	-0.133045	-1.2491
ENSMUSG00000026142	0.9376	Rhbdd1	0.321322	0.851458
ENSMUSG00000024806	0.937576	Mlana	0.449314	-1.75874
ENSMUSG00000021180	0.937527	Rps6ka5	-0.373724	-1.30789
ENSMUSG00000039960	0.93746	Rhou	0.343911	1.10294
ENSMUSG00000062794	0.937345	Zfp599	-0.312908	-1.10609
ENSMUSG00000016528	0.937169	Mapkapk2	0.171166	0.716298
ENSMUSG00000004317	0.936943	Clcn5	-0.301248	-1.26265
ENSMUSG00000051235	0.936943	Gen1	-0.243115	-1.42881
ENSMUSG00000000751	0.936939	Rpa1	-0.303225	-0.81303
ENSMUSG00000024897	0.936889	Apba1	0.973205	1.98612
ENSMUSG00000026662	0.936887	Sephs1	-0.41473	-0.965842
ENSMUSG00000039431	0.936834	Mtmr7	-0.458249	-0.846309
ENSMUSG00000020681	0.936596	Ace	1.24595	1.36311
ENSMUSG00000029247	0.936353	Paics	-0.208732	-0.89148
ENSMUSG00000001211	0.936222	Agpat3	-0.380294	-0.876
ENSMUSG00000027460	0.935972	Angpt4	0.75408	2.6153
ENSMUSG00000030254	0.935885	Rad18	-0.0883725	-0.830153
ENSMUSG00000002325	0.935661	Irf9	0.037766	1.33254
ENSMUSG00000041119	0.935513	Pde9a	-0.158735	-1.15754
ENSMUSG00000034947	0.935474	Tmem106a	0.214993	1.01354
ENSMUSG00000037161	0.935263	Mgarp	-0.407676	-1.16885
ENSMUSG00000042195	0.935169	Slc35f2	-0.421781	-1.15108
ENSMUSG00000037784	0.935086	Dzip1l	-0.373531	-1.14208
ENSMUSG00000026420	0.935069	Il24	1.41548	1.44448
ENSMUSG00000010663	0.934474	Fads1	-0.047296	-0.873456
ENSMUSG00000045690	0.934001	Wdr89	-0.440368	-0.879841
ENSMUSG00000045211	0.933883	Nudt18	0.505985	1.17958
ENSMUSG00000097519	0.933665	4930558J18Rik	-0.061821	-1.32121
ENSMUSG00000015202	0.933425	Cnksr3	-0.11899	-0.885498
ENSMUSG00000040007	0.933272	Bahd1	0.181014	0.993228
ENSMUSG00000023104	0.933009	Rfc2	-0.303501	-0.770133
ENSMUSG00000086596	0.932954	Susd5	-0.618575	-1.99598
ENSMUSG00000032905	0.93281	Atg12	0.239276	0.768783
ENSMUSG00000043969	0.932756	Emx2	1.86238	2.10596
ENSMUSG00000039985	0.932753	Fam60a	-0.502575	-1.92098
ENSMUSG00000035042	0.932535	Ccl5	-0.372562	2.15673
ENSMUSG00000028066	0.932337	Pmf1	-0.400387	-1.39581
ENSMUSG00000022369	0.932264	Mtbp	-0.20063	-1.09696
ENSMUSG00000036078	0.932169	Sigmar1	-0.369688	-1.00459
ENSMUSG00000024497	0.931934	Pou4f3	2.03437	0.835935
ENSMUSG00000028933	0.931793	Xrcc2	-0.340512	-1.32219
ENSMUSG00000035769	0.931519	Xylb	-0.16048	0.774382
ENSMUSG00000070000	0.931386	Fcho1	-0.744645	-1.81655
ENSMUSG00000047368	0.931377	Abhd17b	-0.363611	-1.0885
ENSMUSG00000053192	0.931271	Mllt11	0.120249	0.934347
ENSMUSG00000031751	0.930677	Amfr	0.339637	0.833195
ENSMUSG00000024818	0.930658	Slc25a45	0.3684	1.21727
ENSMUSG00000096995	0.930648	2810029C07Rik	0.668547	1.66263
ENSMUSG00000005125	0.930133	Ndrg1	0.031864	0.5996
ENSMUSG00000063445	0.929952	Nmral1	-0.425741	-1.37666
ENSMUSG00000015944	0.929834	Gatsl2	0.314052	1.2659
ENSMUSG00000034437	0.929781	Gm9761	-0.489981	-1.3337
ENSMUSG00000035517	0.92974	Tdrd7	0.287764	1.12439
ENSMUSG00000032392	0.929703	Parp16	-0.05369	0.834588
ENSMUSG00000021285	0.929687	Ppp1r13b	0.458421	1.04933
ENSMUSG00000008305	0.929226	Tle1	-0.555657	-1.28537
ENSMUSG00000025417	0.928921	Pip4k2c	0.161691	0.771946
ENSMUSG00000049892	0.928632	Rasd1	0.39601	1.75731
ENSMUSG00000040322	0.928615	Slc25a24	0.472672	0.821434
ENSMUSG00000021536	0.928576	Adcy2	1.00878	1.71256
ENSMUSG00000030732	0.928524	Chrdl2	0.23418	2.55448
ENSMUSG00000001166	0.928061	Oas1c	0.077804	1.27856
ENSMUSG00000046352	0.927369	Gjb2	-0.136414	1.60055
ENSMUSG00000023919	0.927013	Cenpq	-0.049039	-1.3163
ENSMUSG00000052854	0.926991	Nrk	0.634785	1.85227
ENSMUSG00000010760	0.926908	Phlda2	-0.497285	-1.43123
ENSMUSG00000038141	0.926347	Tmem181a	-0.23874	-0.953302
ENSMUSG00000039005	0.926257	Tlr4	0.825484	1.82356
ENSMUSG00000078627	0.925957	2010-03-01	0.866925	2.05351
ENSMUSG00000038459	0.925792	Abhd17c	-0.485249	-1.32396
ENSMUSG00000021314	0.925402	Amph	-0.558909	-1.51835
ENSMUSG00000021403	0.924996	Serpinb9b	0.62013	1.95563
ENSMUSG00000032113	0.924623	Chek1	-0.53723	-1.78555
ENSMUSG00000008489	0.924331	Elavl2	-0.293955	-1.71879
ENSMUSG00000051615	0.924329	Rap2a	0.698327	0.816508
ENSMUSG00000074896	0.92425	Ifit3	-0.450785	2.62642
ENSMUSG00000040035	0.923987	Disp2	1.17013	1.88369
ENSMUSG00000021876	0.923956	Rnase4	1.09982	1.43154
ENSMUSG00000024097	0.923921	Srsf7	-0.35084	-1.12116
ENSMUSG00000087365	0.923911	C430049B03Rik	1.03631	1.90943
ENSMUSG00000020303	0.92381	Stc2	-0.741258	-1.4644
ENSMUSG00000071332	0.923794	E230015B07Rik	1.26269	2.34619
ENSMUSG00000053263	0.923789	Gm12592	0.702315	1.8175
ENSMUSG00000031357	0.923683	Syap1	0.42906	1.03432
ENSMUSG00000044149	0.923333	Nkrf	-0.612379	-1.44846
ENSMUSG00000053965	0.922957	Pde5a	0.726962	1.21384
ENSMUSG00000021733	0.922911	Slc4a7	-0.207658	-1.17812
ENSMUSG00000029657	0.922885	Hsph1	-0.687902	-1.13913
ENSMUSG00000073062	0.922843	Zxdb	0.260168	1.37357
ENSMUSG00000072934	0.922829	Gm15070	-0.85151	-2.01509
ENSMUSG00000055737	0.922627	Ghr	-0.0759635	-0.809265
ENSMUSG00000020486	0.922426	2004-09-01	0.234529	1.44883
ENSMUSG00000055612	0.922387	Cdca7	-0.264615	-1.22983
ENSMUSG00000028207	0.922121	Asph	-0.012819	-1.20289
ENSMUSG00000026019	0.921963	Wdr12	-0.314055	-0.935172
ENSMUSG00000036478	0.921933	Btg1	0.563433	0.804811
ENSMUSG00000034614	0.921768	Pik3ip1	0.418611	1.49062
ENSMUSG00000041653	0.921597	Pnpla3	0.785638	1.76106
ENSMUSG00000048058	0.921272	Ldlrad3	-0.51125	-1.51399
ENSMUSG00000025237	0.921242	Parp6	0.0874475	1.03302
ENSMUSG00000038178	0.921007	Slc43a2	0.19318	1.45013
ENSMUSG00000024378	0.920874	Stard4	-0.241223	-0.831037
ENSMUSG00000075122	0.920739	Cd80	1.64804	-0.256407
ENSMUSG00000015697	0.920598	Setdb1	-0.607213	-0.923053
ENSMUSG00000045973	0.920481	Slc25a51	-0.0946945	0.888938
ENSMUSG00000033752	0.920374	Mnd1	-0.396323	-1.54922
ENSMUSG00000021665	0.920085	Hexb	0.168859	0.775791
ENSMUSG00000079363	0.91979	Gbp4	0.163502	1.68853
ENSMUSG00000014361	0.91935	Mertk	0.62915	1.59883
ENSMUSG00000045273	0.918966	Cenph	-0.102877	-1.0655
ENSMUSG00000022241	0.918622	Tars	-0.343388	-1.01672
ENSMUSG00000068115	0.918621	Ninl	-0.644242	-1.5631
ENSMUSG00000044674	0.918449	Fzd1	-0.105113	-1.20395
ENSMUSG00000028884	0.918094	Rpa2	-0.411761	-1.16682
ENSMUSG00000000078	0.918003	Klf6	0.479286	1.21439
ENSMUSG00000032397	0.917711	Tipin	-0.478328	-1.41851
ENSMUSG00000085586	0.91685	Gm11613	0.63463	1.37927
ENSMUSG00000006219	0.916635	Fblim1	0.165433	0.659961
ENSMUSG00000032238	0.916478	Rora	0.660326	1.54179
ENSMUSG00000039376	0.916455	Synpo2l	-0.710056	-1.69964
ENSMUSG00000034708	0.91639	Grn	0.104456	0.957645
ENSMUSG00000002384	0.91636	Bmp8b	-0.204294	-1.01799
ENSMUSG00000004110	0.915952	Cacna1e	1.60897	2.26131
ENSMUSG00000044952	0.915758	Kctd21	0.155012	0.967445
ENSMUSG00000025925	0.915322	Terf1	-0.343757	-1.11867
ENSMUSG00000085114	0.915125	1600025M17Rik	0.53442	1.87038
ENSMUSG00000042156	0.914988	Dzip1	0.660525	0.967457
ENSMUSG00000053684	0.914947	BC048403	-0.413461	-0.709973
ENSMUSG00000074825	0.91492	Itpripl1	-0.122279	-0.961431
ENSMUSG00000029298	0.914546	Gbp9	-0.001674	1.60542
ENSMUSG00000095440	0.914039	Fignl2	0.328024	0.959275
ENSMUSG00000041961	0.913761	Znrf3	-0.474494	-0.944843
ENSMUSG00000007021	0.913748	Syngr3	-0.364387	-1.14694
ENSMUSG00000096528	0.913356	G430049J08Rik	-0.434785	-1.93277
ENSMUSG00000020184	0.913168	Mdm2	0.719634	0.900809
ENSMUSG00000021957	0.912967	Tkt	-0.27374	-0.884549
ENSMUSG00000038365	0.912936	Fbxo25	-0.046733	0.660967
ENSMUSG00000040483	0.912728	Xaf1	0.008816	1.75804
ENSMUSG00000040570	0.912578	Rundc3b	0.838793	1.74079
ENSMUSG00000039914	0.912236	Coq10a	0.396475	0.887923
ENSMUSG00000048148	0.912106	Nwd1	0.121639	1.38151
ENSMUSG00000085957	0.912091	Syna	0.5506	1.60974
ENSMUSG00000028702	0.911721	Rad54l	-0.326188	-1.29753
ENSMUSG00000022096	0.911716	Hr	0.93732	1.6792
ENSMUSG00000047710	0.911454	Champ1	-0.416075	-0.833394
ENSMUSG00000023832	0.911261	Acat2	-0.162827	-0.930405
ENSMUSG00000015501	0.911181	Hivep2	0.402129	1.45143
ENSMUSG00000024084	0.910851	Qpct	0.751111	1.22293
ENSMUSG00000035770	0.910812	Dync1li2	0.150812	0.626387
ENSMUSG00000026131	0.910681	Dst	0.493362	0.796144
ENSMUSG00000035683	0.910567	Melk	-0.299828	-1.55406
ENSMUSG00000073565	0.91055	Prr16	1.5058	1.31636
ENSMUSG00000028010	0.91015	Gar1	-0.309555	-1.31737
ENSMUSG00000002297	0.910037	Dbf4	-0.301782	-1.14016
ENSMUSG00000043342	0.909316	Hoxd9	0.673276	1.5195
ENSMUSG00000049624	0.909113	Slc17a5	0.166451	0.614935
ENSMUSG00000021062	0.908905	Rab15	0.556817	1.4865
ENSMUSG00000033983	0.908639	Coil	-0.423554	-0.935354
ENSMUSG00000032118	0.908162	Fez1	0.789035	0.813011
ENSMUSG00000021306	0.908002	Gpr137b	0.31097	1.14728
ENSMUSG00000022876	0.907154	Samsn1	2.58269	1.97509
ENSMUSG00000085091	0.907093	E230015J15Rik	0.915419	1.77112
ENSMUSG00000016319	0.907044	Slc25a5	-0.447362	-1.12573
ENSMUSG00000019838	0.906913	Slc16a10	0.023114	1.04494
ENSMUSG00000037747	0.906793	Phyhipl	0.342589	1.34477
ENSMUSG00000097149	0.906589	G630030J09Rik	0.318115	1.93565
ENSMUSG00000028035	0.906209	Dnajb4	0.687913	1.53235
ENSMUSG00000022364	0.906143	Tbc1d31	-0.382116	-0.958066
ENSMUSG00000039298	0.906056	Cdk5rap2	-0.28447	-0.912628
ENSMUSG00000013698	0.905543	Pea15a	0.375843	0.815361
ENSMUSG00000022960	0.90503	Donson	-0.434362	-0.905837
ENSMUSG00000028741	0.904365	Mrto4	-0.365314	-1.04182
ENSMUSG00000059334	0.90376	Zfp36l3	0.26619	1.81911
ENSMUSG00000054951	0.903742	9130008F23Rik	-0.137096	-1.0074
ENSMUSG00000030268	0.903692	Bcat1	-0.229145	-1.3211
ENSMUSG00000047013	0.903612	Fbxo41	0.444422	1.5392
ENSMUSG00000031217	0.903318	Efnb1	0.501761	1.27678
ENSMUSG00000043391	0.903216	2510009E07Rik	0.622435	1.74144
ENSMUSG00000022969	0.90314	Il10rb	0.317502	0.659044
ENSMUSG00000022742	0.902938	Cpox	0.0819295	-0.580287
ENSMUSG00000097164	0.902914	Ccdc41os1	0.912058	1.87056
ENSMUSG00000039033	0.902678	Tasp1	-0.20432	-0.815635
ENSMUSG00000096929	0.90267	A330023F24Rik	0.942954	1.51261
ENSMUSG00000024521	0.901757	Pmaip1	0.629483	0.652641
ENSMUSG00000029072	0.901452	Tas1r3	1.04098	2.16586
ENSMUSG00000062510	0.901359	Nsl1	-0.308897	-1.25756
ENSMUSG00000042686	0.901173	Jph1	-0.108429	-1.16812
ENSMUSG00000027351	0.90112	Spred1	-0.173207	-1.01752
ENSMUSG00000041360	0.901047	D19Bwg1357e	-0.338786	-1.06098
ENSMUSG00000022913	0.900882	Psmg1	-0.275419	-0.850823
ENSMUSG00000051243	0.900856	Islr2	0.331742	1.44981
ENSMUSG00000032487	0.899735	Ptgs2	0.457768	1.21812
ENSMUSG00000031422	0.899381	Morf4l2	-0.386211	-0.689709
ENSMUSG00000018819	0.89926	Lsp1	0.63573	1.27999
ENSMUSG00000032419	0.899148	Tbx18	-1.22351	-1.31625
ENSMUSG00000043079	0.899015	Synpo	0.51235	1.71007
ENSMUSG00000039200	0.898777	Atf7ip2	-0.21818	-1.59035
ENSMUSG00000037887	0.898169	Dusp8	0.176091	1.2395
ENSMUSG00000036995	0.898069	Asap3	0.538146	1.33901
ENSMUSG00000034329	0.898047	Brip1	-0.233714	-1.27696
ENSMUSG00000027323	0.897878	Rad51	-0.201376	-1.12234
ENSMUSG00000015533	0.897751	Itga2	1.66426	1.86048
ENSMUSG00000041548	0.89763	Hspb8	0.441802	1.27182
ENSMUSG00000047632	0.897572	Fgfbp3	1.31908	1.42302
ENSMUSG00000037188	0.897544	Grhl3	-0.405908	-1.34162
ENSMUSG00000032491	0.897255	Nradd	0.470895	1.13799
ENSMUSG00000020075	0.896951	Ddx21	-0.376481	-0.879761
ENSMUSG00000039239	0.896858	Tgfb2	0.669403	1.01417
ENSMUSG00000038482	0.896513	Tfdp1	-0.333539	-0.786615
ENSMUSG00000021250	0.89651	Fos	0.312547	1.20497
ENSMUSG00000016496	0.896251	Cd274	0.34575	1.48171
ENSMUSG00000037638	0.895989	Zbtb42	0.441827	1.24625
ENSMUSG00000008136	0.895987	Fhl2	0.391064	0.900304
ENSMUSG00000005470	0.895652	Asf1b	-0.362357	-1.31227
ENSMUSG00000038042	0.895479	Ptpdc1	0.611534	0.959402
ENSMUSG00000035049	0.895477	Rrp12	-0.451457	-0.906577
ENSMUSG00000042182	0.894977	Bend6	0.780208	1.71055
ENSMUSG00000060716	0.894976	Plekhh1	0.324912	1.21727
ENSMUSG00000051279	0.894963	Gdf6	-0.290185	-1.19287
ENSMUSG00000045545	0.894777	Krt14	0.243868	1.26341
ENSMUSG00000093577	0.894562	Gm20632	0.113558	1.39881
ENSMUSG00000034926	0.894201	Dhcr24	-0.384873	-1.17664
ENSMUSG00000038390	0.893474	Gpr162	-0.624445	-1.64305
ENSMUSG00000041438	0.893474	Cirh1a	-0.386734	-0.7704
ENSMUSG00000061086	0.893147	Myl4	0.090916	1.62434
ENSMUSG00000037211	0.892958	Spry1	-0.257831	-1.58768
ENSMUSG00000066456	0.892612	Hmgn3	-0.354524	-1.62707
ENSMUSG00000001323	0.892474	Srr	0.391052	1.02275
ENSMUSG00000023067	0.892387	Cdkn1a	0.940177	1.40894
ENSMUSG00000024603	0.892103	Dctn4	0.26363	0.731079
ENSMUSG00000058006	0.892033	Mdn1	-0.557293	-1.22345
ENSMUSG00000031133	0.892008	Arhgef6	0.45493	2.13169
ENSMUSG00000038623	0.89199	Tm6sf1	-0.116877	-1.23796
ENSMUSG00000030849	0.891897	Fgfr2	-0.49136	-1.55276
ENSMUSG00000058488	0.891721	Kl	-0.42891	-1.85305
ENSMUSG00000040253	0.891505	Gbp7	0.284316	1.25143
ENSMUSG00000079092	0.890836	Prl2c2	0.68539	2.59537
ENSMUSG00000030216	0.890572	Wbp11	-0.251345	-0.593028
ENSMUSG00000026158	0.889978	Ogfrl1	0.048384	-0.538036
ENSMUSG00000022906	0.889883	Parp9	-0.16868	0.792153
ENSMUSG00000027353	0.88977	Mcm8	-0.342907	-0.968338
ENSMUSG00000038412	0.889414	Higd1a	-0.454958	-0.944882
ENSMUSG00000041426	0.889346	Hibch	-0.783301	-1.6113
ENSMUSG00000056656	0.889109	Apol8	1.73778	1.10508
ENSMUSG00000047146	0.888786	Tet1	-0.62632	-1.85948
ENSMUSG00000046093	0.888696	Hpcal4	-0.479125	-1.60508
ENSMUSG00000038697	0.888623	Taf5l	-0.344593	-0.791695
ENSMUSG00000090852	0.888596	Tnfrsf22	0.504392	1.30228
ENSMUSG00000025730	0.888414	Rab40c	0.473452	0.839361
ENSMUSG00000009569	0.888298	Mkl2	0.287635	1.00322
ENSMUSG00000041840	0.88778	Haus1	-0.372968	-0.867394
ENSMUSG00000010064	0.887749	Slc38a3	1.01931	1.37787
ENSMUSG00000025001	0.887645	Hells	-0.721226	-1.69655
ENSMUSG00000050244	0.887624	Heatr1	-0.260427	-0.901193
ENSMUSG00000021707	0.88746	Dhfr	-0.287018	-1.10955
ENSMUSG00000030064	0.887365	Frmd4b	0.722577	1.23843
ENSMUSG00000025995	0.887316	Wdr75	-0.300728	-1.01324
ENSMUSG00000021280	0.887235	Exoc3l4	0.579207	1.45433
ENSMUSG00000066026	0.886739	Dhrs3	0.169773	1.51028
ENSMUSG00000003545	0.886672	Fosb	0.489189	1.46498
ENSMUSG00000031532	0.886378	Tmem66	0.368264	0.915222
ENSMUSG00000025232	0.886025	Hexa	0.317625	1.02026
ENSMUSG00000056492	0.885998	Gpr116	0.68957	2.11875
ENSMUSG00000086219	0.885546	2410137F16Rik	-0.121351	1.44595
ENSMUSG00000029070	0.88552	Mxra8	0.147062	1.08039
ENSMUSG00000022945	0.885319	Chaf1b	-0.387306	-1.09889
ENSMUSG00000029561	0.885314	Oasl2	-0.566304	1.16289
ENSMUSG00000024778	0.88516	Fas	0.954332	1.35313
ENSMUSG00000029687	0.884825	Ezh2	-0.0470955	-0.91396
ENSMUSG00000035944	0.88463	Ttc38	0.218466	0.999919
ENSMUSG00000020583	0.883921	Matn3	0.267615	-1.03302
ENSMUSG00000029570	0.883571	Lfng	-0.420325	-1.7589
ENSMUSG00000027430	0.883563	Dtd1	-0.291273	-1.11056
ENSMUSG00000045362	0.88325	Tnfrsf26	1.09807	2.83778
ENSMUSG00000050069	0.883244	Grem2	0.532649	1.17492
ENSMUSG00000032400	0.883206	Zwilch	-0.182569	-0.936871
ENSMUSG00000022015	0.883039	Tnfsf11	-0.32038	-1.70488
ENSMUSG00000055555	0.882853	4930502E18Rik	0.656785	2.66197
ENSMUSG00000061533	0.882837	Cep128	0.047103	-0.914645
ENSMUSG00000032493	0.882459	Prss44	-0.358408	-1.48544
ENSMUSG00000029641	0.882433	Rasl11a	0.45601	-0.412115
ENSMUSG00000046699	0.882361	Slitrk4	-0.415366	-1.45258
ENSMUSG00000031388	0.882074	Naa10	-0.345701	-1.02733
ENSMUSG00000052105	0.881267	Soga2	-0.124225	-1.22723
ENSMUSG00000031434	0.881077	Morc4	-0.394406	-1.00229
ENSMUSG00000031478	0.880458	Nek3	-0.492881	-0.841897
ENSMUSG00000024789	0.880176	Jak2	0.281486	1.05677
ENSMUSG00000032599	0.879841	Ip6k2	-0.052272	0.756528
ENSMUSG00000058392	0.879755	Rrp1b	-0.445945	-1.05769
ENSMUSG00000039238	0.879647	Zfp750	1.43727	1.36089
ENSMUSG00000031432	0.87953	Prps1	-0.51023	-1.67745
ENSMUSG00000039131	0.879449	Gipc2	0.735074	1.61957
ENSMUSG00000052821	0.878979	Cysltr1	-0.73152	-2.27032
ENSMUSG00000037016	0.878843	Frem2	-0.542018	-1.49892
ENSMUSG00000009281	0.878699	Rarres2	0.888745	2.49385
ENSMUSG00000035960	0.878563	Apex1	-0.345909	-1.02964
ENSMUSG00000021298	0.878044	Gpr132	1.87328	1.56264
ENSMUSG00000029427	0.877737	Zcchc8	-0.486769	-0.977007
ENSMUSG00000017868	0.877724	Sgk2	0.42279	2.16523
ENSMUSG00000054568	0.877598	Usp17la	0.112339	1.78026
ENSMUSG00000021411	0.876489	Pxdc1	0.6127	1.53548
ENSMUSG00000038648	0.87642	Creb3l2	0.52723	1.00008
ENSMUSG00000059898	0.876364	Dsc3	2.12907	1.95636
ENSMUSG00000094472	0.876204	Gm21897	0.501691	0.980035
ENSMUSG00000058153	0.875875	Sez6l	-0.46933	-1.93087
ENSMUSG00000016541	0.875464	Atxn10	0.149268	0.567698
ENSMUSG00000044626	0.875333	Liph	0.368825	1.53906
ENSMUSG00000020684	0.875246	Rasl10b	-0.068294	1.25869
ENSMUSG00000027244	0.875224	Atg13	0.0687245	0.651321
ENSMUSG00000028488	0.874322	Sh3gl2	-0.671995	-1.74276
ENSMUSG00000057147	0.87391	Dph6	-0.24197	-0.963005
ENSMUSG00000016995	0.873383	Matn4	1.22105	1.38871
ENSMUSG00000042599	0.873383	Jhdm1d	0.444259	1.34145
ENSMUSG00000073739	0.873066	Gm16287	0.72307	2.15279
ENSMUSG00000022094	0.872745	Slc39a14	0.461809	0.943425
ENSMUSG00000051890	0.872718	Klhdc1	0.633315	1.08561
ENSMUSG00000053797	0.872671	Krt16	0.41369	1.60295
ENSMUSG00000029828	0.872527	4921507P07Rik	0.455516	0.939214
ENSMUSG00000029591	0.871972	Ung	-0.81945	-1.42467
ENSMUSG00000031925	0.871477	Maml2	0.774141	1.6482
ENSMUSG00000054321	0.870928	Taf4b	-0.232323	-1.03858
ENSMUSG00000025314	0.870705	Ptprj	0.805067	1.16001
ENSMUSG00000023074	0.870468	Mospd1	0.351619	1.30476
ENSMUSG00000078878	0.869521	Gm14305	-0.116278	-0.94604
ENSMUSG00000029093	0.869131	Sorcs2	0.665796	1.12469
ENSMUSG00000019845	0.869053	Tube1	-0.184912	-0.890112
ENSMUSG00000061666	0.868714	Gdpd1	-0.338543	-1.04729
ENSMUSG00000028494	0.868618	Plin2	0.369958	1.22926
ENSMUSG00000027998	0.868394	Plrg1	-0.154982	-0.510499
ENSMUSG00000058729	0.867715	Lin9	-0.326991	-0.998645
ENSMUSG00000026222	0.867372	Sp100	-0.090612	1.44651
ENSMUSG00000017999	0.867089	Ddx27	-0.443147	-0.611743
ENSMUSG00000053226	0.866892	Dand5	0.249936	1.0548
ENSMUSG00000028559	0.865901	Osbpl9	0.168797	0.738031
ENSMUSG00000062488	0.865674	I830012O16Rik	-0.180561	2.08823
ENSMUSG00000030256	0.865628	Bhlhe41	1.16925	2.33613
ENSMUSG00000046865	0.865367	Fbl	-0.233923	-0.897827
ENSMUSG00000026784	0.865335	Pdss1	-0.468154	-1.32283
ENSMUSG00000027552	0.865294	E2f5	-0.109904	-0.803226
ENSMUSG00000049107	0.864967	Ntf3	-0.231046	-1.65876
ENSMUSG00000029468	0.864964	P2rx7	1.68288	1.14968
ENSMUSG00000053799	0.864482	Exoc6	-0.438435	-0.979592
ENSMUSG00000039496	0.863956	Cdnf	0.898917	1.8919
ENSMUSG00000020121	0.863743	Srgap1	-0.741204	-1.16424
ENSMUSG00000035011	0.863741	Zbtb7a	0.244541	0.755053
ENSMUSG00000026792	0.863684	Lrsam1	-0.0249335	0.833971
ENSMUSG00000006906	0.863601	Stambp	0.170197	0.662895
ENSMUSG00000022824	0.86346	Muc13	0.117807	1.39762
ENSMUSG00000048752	0.863325	Prss50	0.178515	-1.20152
ENSMUSG00000023043	0.863213	Krt18	0.395355	1.12807
ENSMUSG00000033420	0.862727	Antxr1	0.18759	1.31565
ENSMUSG00000022704	0.862258	Qtrtd1	-0.495283	-1.07155
ENSMUSG00000029516	0.862108	Cit	-0.055501	-1.05597
ENSMUSG00000038668	0.862086	Lpar1	-1.05829	-1.77707
ENSMUSG00000020086	0.862056	H2afy2	-0.335056	-1.11051
ENSMUSG00000028121	0.861907	Bcar3	0.574546	0.719214
ENSMUSG00000027171	0.861798	Prrg4	1.04341	1.69305
ENSMUSG00000085143	0.860815	Gm11520	0.5548	1.7706
ENSMUSG00000042606	0.860664	Hirip3	-0.362462	-1.36476
ENSMUSG00000027230	0.860444	Creb3l1	0.768196	1.5902
ENSMUSG00000032548	0.860142	Slco2a1	0.611034	1.43715
ENSMUSG00000066607	0.85955	6030419C18Rik	-1.00988	-1.53516
ENSMUSG00000074088	0.859176	Snrnp40	-0.344515	-0.769084
ENSMUSG00000021745	0.859166	Ptprg	0.155248	-0.858552
ENSMUSG00000022528	0.859085	Hes1	-0.0904155	-0.908806
ENSMUSG00000033066	0.858737	Gas7	0.63205	1.40607
ENSMUSG00000042817	0.858618	Flt3	-0.0401815	0.737175
ENSMUSG00000097072	0.858531	Foxl2os	0.889431	1.76299
ENSMUSG00000066878	0.858486	Gm10184	-0.184653	-1.04924
ENSMUSG00000055912	0.858253	Tmem150a	0.207664	1.12604
ENSMUSG00000070828	0.857435	Zscan4f	1.46212	3.84599
ENSMUSG00000032456	0.857421	Nmnat3	0.107157	1.36077
ENSMUSG00000040383	0.857308	Aqr	-0.136297	-0.712403
ENSMUSG00000048865	0.857032	Arhgap30	1.28051	1.43419
ENSMUSG00000050270	0.856291	Tmem220	0.120386	0.951942
ENSMUSG00000031904	0.856168	Slc7a6	-0.527096	-1.20676
ENSMUSG00000034765	0.855943	Dusp5	0.486907	1.05262
ENSMUSG00000053801	0.855789	Grwd1	-0.433542	-1.03302
ENSMUSG00000035095	0.855565	Fam167a	0.656842	1.11655
ENSMUSG00000020534	0.854917	Shmt1	-0.484312	-1.24532
ENSMUSG00000031574	0.85486	Star	0.135423	1.32781
ENSMUSG00000097532	0.854196	Gm4349	-0.365205	-1.39803
ENSMUSG00000071265	0.853959	1700086L19Rik	0.324935	2.23195
ENSMUSG00000022043	0.85373	Trim35	0.068048	0.728194
ENSMUSG00000030393	0.853672	Zik1	-0.422706	-1.0417
ENSMUSG00000026238	0.853631	Ptma	-0.101662	-0.667698
ENSMUSG00000020627	0.85344	Klhl29	0.60587	1.73901
ENSMUSG00000042102	0.853369	Dmgdh	-0.72172	-1.5359
ENSMUSG00000042489	0.852821	Clspn	-0.296522	-1.21106
ENSMUSG00000032231	0.852668	Anxa2	0.50879	0.889822
ENSMUSG00000022865	0.852499	Cxadr	-0.434997	-0.774948
ENSMUSG00000043535	0.851939	Setx	-0.22407	-1.14605
ENSMUSG00000034456	0.851316	Uroc1	1.00429	2.12085
ENSMUSG00000031952	0.851133	Chst5	-0.041717	1.17892
ENSMUSG00000022797	0.85111	Tfrc	-0.267379	-1.05656
ENSMUSG00000033453	0.851003	Adamts15	0.529578	1.13317
ENSMUSG00000041912	0.850696	Tdrkh	-0.251094	-1.03254
ENSMUSG00000024742	0.850638	Fen1	-0.284778	-1.04945
ENSMUSG00000022867	0.850424	Usp25	0.325808	0.881496
ENSMUSG00000076431	0.850254	Sox4	0.470137	1.52122
ENSMUSG00000097695	0.849985	Gm26905	0.500175	0.898668
ENSMUSG00000036856	0.849678	Wnt4	0.679029	1.16872
ENSMUSG00000042851	0.849641	Zc3h6	0.74137	1.83631
ENSMUSG00000037628	0.848965	Cdkn3	-0.122059	-1.13849
ENSMUSG00000074794	0.848922	Arrdc3	0.435962	1.30236
ENSMUSG00000029036	0.848876	Atad3a	-0.332232	-0.817052
ENSMUSG00000037606	0.848454	Osbpl5	0.451944	0.990276
ENSMUSG00000026956	0.847647	Uap1l1	0.438243	1.35271
ENSMUSG00000039842	0.847371	Mcph1	-0.133954	-0.7178
ENSMUSG00000039384	0.847288	Dusp10	0.540309	0.853232
ENSMUSG00000051278	0.846856	4930422G04Rik	-0.244437	-0.974812
ENSMUSG00000030966	0.846296	Trim21	0.044422	0.728838
ENSMUSG00000022090	0.846166	Pdlim2	0.506103	1.26659
ENSMUSG00000000805	0.845966	Car4	-0.849483	-1.05804
ENSMUSG00000022987	0.845819	Zfp641	0.375943	1.36469
ENSMUSG00000007097	0.845701	Atp1a2	0.607425	1.68041
ENSMUSG00000028312	0.845158	Smc2	-0.17684	-1.26286
ENSMUSG00000029813	0.844812	1600015I10Rik	0.43255	2.35415
ENSMUSG00000019789	0.844663	Hey2	1.22131	0.507569
ENSMUSG00000056579	0.843683	Tug1	0.154996	0.674083
ENSMUSG00000030214	0.843564	Plbd1	0.566997	1.14107
ENSMUSG00000006289	0.843291	Osgep	-0.348195	-0.841749
ENSMUSG00000043549	0.843	4932442L08Rik	0.21165	2.15959
ENSMUSG00000020840	0.842355	Blmh	-0.247526	-0.75692
ENSMUSG00000037013	0.842279	Ss18	-0.208648	-0.727827
ENSMUSG00000041445	0.841985	Mmrn2	1.51921	1.91133
ENSMUSG00000032479	0.841534	Map4	0.208635	0.704209
ENSMUSG00000033355	0.841318	Rtp4	-0.256877	1.54428
ENSMUSG00000033222	0.841258	Ttf2	-0.314307	-0.812115
ENSMUSG00000060216	0.840845	Arrb2	-0.409966	-0.88132
ENSMUSG00000027495	0.840272	Fam210b	0.344521	0.732981
ENSMUSG00000032702	0.840213	Kank1	0.375941	0.938408
ENSMUSG00000040663	0.840204	Clcf1	0.476618	1.3782
ENSMUSG00000038085	0.840146	Cnbd2	0.707318	1.4087
ENSMUSG00000038507	0.838947	Parp12	-0.176915	0.907365
ENSMUSG00000083068	0.838707	Gm11800	-1.11147	-2.51228
ENSMUSG00000048490	0.838495	Nrip1	0.415582	1.40889
ENSMUSG00000028089	0.838274	Chd1l	-0.444447	-0.99212
ENSMUSG00000004540	0.837868	Psg17	0.464755	1.96063
ENSMUSG00000095865	0.837529	Gm13237	-0.50084	-1.84584
ENSMUSG00000022598	0.837512	Psca	0.42858	1.66266
ENSMUSG00000028280	0.837159	Gabrr1	2.64378	0.669365
ENSMUSG00000085328	0.837096	Gm17131	0.474102	0.901944
ENSMUSG00000033669	0.836977	Zfp7	-0.534732	-1.02594
ENSMUSG00000020899	0.836622	Pfas	-0.352653	-1.1667
ENSMUSG00000007379	0.836148	Dennd2c	0.588939	0.241948
ENSMUSG00000035293	0.835468	G2e3	-0.249524	-1.09255
ENSMUSG00000036275	0.83505	9530068E07Rik	0.126251	0.714495
ENSMUSG00000025407	0.834882	Gli1	-0.591538	-1.32932
ENSMUSG00000009092	0.834803	Derl3	0.661918	1.65286
ENSMUSG00000020160	0.834634	Meis1	-0.264085	-0.941299
ENSMUSG00000073406	0.834519	H2-Bl	-0.137838	1.04577
ENSMUSG00000022849	0.834265	Hspbap1	-0.449875	-0.807987
ENSMUSG00000025758	0.833926	Plk4	-0.180982	-1.39267
ENSMUSG00000003581	0.83366	Rnf215	0.181385	0.99059
ENSMUSG00000011148	0.833606	Adssl1	0.839566	1.74387
ENSMUSG00000027641	0.833387	Rbl1	-0.213893	-0.864667
ENSMUSG00000026278	0.833116	Bok	-0.0532195	-1.04562
ENSMUSG00000028792	0.833099	Ak2	-0.333545	-0.924843
ENSMUSG00000047751	0.832879	Utf1	-0.579294	-1.53063
ENSMUSG00000000561	0.832462	Wdr77	-0.341987	-0.8095
ENSMUSG00000033147	0.83237	Slc22a15	0.52103	1.05286
ENSMUSG00000020471	0.832341	Pold2	-0.565604	-1.50358
ENSMUSG00000050926	0.832195	Dcaf12l2	-0.169821	-1.08445
ENSMUSG00000022558	0.831764	Mroh1	0.120028	0.725909
ENSMUSG00000005951	0.831409	Shpk	1.55068	1.81766
ENSMUSG00000034486	0.831015	Gbx2	-0.52373	-1.60045
ENSMUSG00000030220	0.830712	Arhgdib	0.673459	0.878602
ENSMUSG00000036109	0.830501	Mbnl3	0.345564	1.62678
ENSMUSG00000018672	0.83041	Copz2	0.317778	0.986172
ENSMUSG00000029231	0.830061	Pdgfra	0.407267	1.39601
ENSMUSG00000001349	0.82942	Cnn1	1.67353	0.807889
ENSMUSG00000050035	0.828872	Fhl4	0.556015	1.56612
ENSMUSG00000035107	0.828636	Dcbld2	0.196392	0.781864
ENSMUSG00000025196	0.828051	Cpn1	0.449105	-1.5861
ENSMUSG00000058248	0.827911	Kcnh1	0.633275	1.09439
ENSMUSG00000046607	0.827758	Hrk	0.277255	2.07469
ENSMUSG00000030316	0.827659	Tamm41	-0.099533	-0.865791
ENSMUSG00000049339	0.827217	Fam134a	0.0696815	0.782278
ENSMUSG00000030247	0.826707	Kcnj8	0.010505	1.69467
ENSMUSG00000097815	0.82618	Gm26809	0.750623	1.40802
ENSMUSG00000078776	0.826067	9530053A07Rik	1.34938	0.559693
ENSMUSG00000030871	0.825953	Ears2	-0.325821	-0.752516
ENSMUSG00000069874	0.825774	Irgm2	0.010374	1.38791
ENSMUSG00000063052	0.825535	Lrrc40	-0.168756	-0.921337
ENSMUSG00000000711	0.825395	Rab5b	0.168146	0.754104
ENSMUSG00000060380	0.82534	C030014I23Rik	0.276495	1.83086
ENSMUSG00000081291	0.824843	Gm14738	-0.436783	-1.31298
ENSMUSG00000025869	0.824435	Nop16	-0.290386	-0.74283
ENSMUSG00000029608	0.824022	Rph3a	0.763467	1.72319
ENSMUSG00000033166	0.823964	Dis3	-0.305198	-1.05551
ENSMUSG00000005233	0.823938	Spc25	0.112159	-0.959351
ENSMUSG00000007805	0.823633	Twist2	0.641744	0.954731
ENSMUSG00000052429	0.823602	Prmt1	-0.338701	-0.858447
ENSMUSG00000029253	0.823056	Cenpc1	-0.225165	-0.874891
ENSMUSG00000023960	0.822996	Enpp5	0.351607	1.04397
ENSMUSG00000050397	0.822477	Foxl2	0.95848	1.96126
ENSMUSG00000006398	0.82218	Cdc20	-0.091899	-1.33777
ENSMUSG00000098318	0.822147		-0.073243	-1.7651
ENSMUSG00000025986	0.822086	Slc39a10	-0.438451	-1.19729
ENSMUSG00000025469	0.822058	Msx3	0.125135	-0.917285
ENSMUSG00000092341	0.821907	Malat1	0.518881	1.4743
ENSMUSG00000015837	0.821663	Sqstm1	0.275832	0.961766
ENSMUSG00000078954	0.820851	Arhgap8	0.28478	0.93816
ENSMUSG00000021391	0.820632	Cenpp	-0.218032	-1.32746
ENSMUSG00000037446	0.820613	Tulp1	0.333587	1.21123
ENSMUSG00000055926	0.820168	Gm14137	0.877731	1.31997
ENSMUSG00000028560	0.819413	Usp1	-0.414967	-1.30038
ENSMUSG00000023904	0.818476	Hcfc1r1	0.242516	1.21467
ENSMUSG00000022833	0.818436	Ccdc14	-0.284519	-0.994277
ENSMUSG00000063268	0.81819	Parp10	0.376709	1.18176
ENSMUSG00000027378	0.818108	Nphp1	-0.273403	-1.05037
ENSMUSG00000017754	0.818015	Pltp	0.600599	1.09971
ENSMUSG00000024561	0.817354	Mbd1	0.129257	0.61936
ENSMUSG00000034762	0.816751	Glis1	0.317861	1.18727
ENSMUSG00000034118	0.816681	Tpst1	-0.297415	-1.01966
ENSMUSG00000038600	0.816479	Atp6v0a4	-0.154284	-0.945775
ENSMUSG00000004383	0.816415	Large	0.161894	0.593747
ENSMUSG00000013033	0.816117	Lphn1	-0.568152	-1.51213
ENSMUSG00000003154	0.815765	Foxj2	0.282745	0.817002
ENSMUSG00000031622	0.815747	Sin3b	0.403516	1.00208
ENSMUSG00000069135	0.815719	Fgfr1op	-0.279337	-0.797307
ENSMUSG00000047123	0.815511	Ticam1	0.0442915	0.693072
ENSMUSG00000034744	0.815229	Nagk	0.40871	1.04324
ENSMUSG00000020541	0.815166	Tom1l1	-0.174998	-0.713446
ENSMUSG00000036196	0.815071	Slc26a8	0.564955	2.01443
ENSMUSG00000028278	0.814191	Rragd	0.171591	1.00542
ENSMUSG00000051652	0.813908	Lrrc3	0.579933	1.03738
ENSMUSG00000062309	0.813866	Rpp25	-0.530095	-1.16221
ENSMUSG00000019659	0.813701	Ccdc12	-0.353745	-0.820725
ENSMUSG00000030373	0.813294	Psg28	0.22613	2.08575
ENSMUSG00000031323	0.813218	Dmrtc1a	0.600445	2.33521
ENSMUSG00000057967	0.813163	Fgf18	1.26326	0.991622
ENSMUSG00000036667	0.81309	Fam115a	0.474562	0.613367
ENSMUSG00000090622	0.812824	A930033H14Rik	0.36449	1.77569
ENSMUSG00000027999	0.812775	Pla2g12a	-0.014854	-0.605826
ENSMUSG00000020577	0.812587	Tspan13	-0.0738265	-0.873329
ENSMUSG00000021175	0.812586	Cdca7l	-0.559712	-1.21304
ENSMUSG00000051727	0.812402	Kctd14	-0.26831	-1.77547
ENSMUSG00000034035	0.812255	Ccdc17	1.24916	1.77834
ENSMUSG00000035775	0.812131	Krt20	0.690511	1.05553
ENSMUSG00000060268	0.811979	Gm1661	1.40354	2.23744
ENSMUSG00000052271	0.811846	Bhlha15	0.901146	1.14365
ENSMUSG00000020553	0.811711	Pctp	0.477328	1.12075
ENSMUSG00000036580	0.811675	Spg20	-0.304196	-0.741486
ENSMUSG00000037440	0.810777	Vnn1	-0.224116	1.23198
ENSMUSG00000024078	0.810713	Ttc27	-0.135127	-0.700629
ENSMUSG00000024524	0.810417	Gnal	0.597903	0.283461
ENSMUSG00000030103	0.809755	Bhlhe40	0.665662	1.11647
ENSMUSG00000036371	0.80951	Serbp1	-0.320184	-0.838526
ENSMUSG00000097173	0.8095	Gm26829	-0.216295	-1.88427
ENSMUSG00000020100	0.809445	Slc29a3	0.197042	0.64141
ENSMUSG00000041133	0.80935	Smc1a	-0.193701	-0.910459
ENSMUSG00000034858	0.809081	Fam214a	0.52368	1.00292
ENSMUSG00000004347	0.808997	Pde1c	1.01737	1.46377
ENSMUSG00000030029	0.808658	Lrig1	0.476973	0.898979
ENSMUSG00000042462	0.808377	Dctpp1	-0.425185	-1.31604
ENSMUSG00000027533	0.807624	Fabp5	-0.618714	-1.37271
ENSMUSG00000028337	0.806953	Coro2a	0.675335	0.888321
ENSMUSG00000032565	0.806726	Nudt16	0.433477	1.10657
ENSMUSG00000024665	0.806658	Fads2	0.112558	-0.639416
ENSMUSG00000028439	0.806138	Fam219a	0.296271	1.32626
ENSMUSG00000027800	0.806031	Tm4sf1	2.0287	1.83976
ENSMUSG00000030079	0.805944	Ruvbl1	-0.328665	-0.946757
ENSMUSG00000036752	0.805612	Tubb4b	-0.3486	-0.867976
ENSMUSG00000021133	0.805568	4933426M11Rik	0.488366	0.839866
ENSMUSG00000024873	0.804937	Cnih2	-0.393203	-1.5397
ENSMUSG00000052551	0.804937	Adarb2	-0.418605	-1.79794
ENSMUSG00000020492	0.80481	Ska2	-0.477471	-1.37471
ENSMUSG00000030031	0.804705	Kbtbd8	-0.323738	-1.34867
ENSMUSG00000040296	0.804642	Ddx58	-0.120711	0.978289
ENSMUSG00000030792	0.804419	Dkkl1	0.451997	1.11562
ENSMUSG00000023959	0.804389	Clic5	0.597497	1.39972
ENSMUSG00000038151	0.803598	Prdm1	0.975207	1.32073
ENSMUSG00000040957	0.803577	Cables1	-0.111664	0.993796
ENSMUSG00000029019	0.803465	Nppb	0.78726	1.28378
ENSMUSG00000097204	0.803414	Gm17690	0.564948	1.44855
ENSMUSG00000022010	0.803334	Tsc22d1	0.0697545	0.665813
ENSMUSG00000032936	0.803322	Camkv	-1.27519	-1.78089
ENSMUSG00000086163	0.803259	Gm14206	0.292056	1.49909
ENSMUSG00000046791	0.80284	2410016O06Rik	-0.263648	-0.69628
ENSMUSG00000007029	0.802697	Vars	-0.282197	-1.05779
ENSMUSG00000063919	0.80263	Srrm4	0.271227	1.59814
ENSMUSG00000031639	0.802457	Tlr3	0.138868	1.24996
ENSMUSG00000054477	0.802163	Kcnn2	-0.47838	-2.01264
ENSMUSG00000039501	0.801749	Znfx1	-0.021972	0.88661
ENSMUSG00000005054	0.801139	Cstb	0.404487	0.996539
ENSMUSG00000027883	0.800884	Gpsm2	-0.206632	-1.61521
ENSMUSG00000055435	0.800697	Maf	0.682253	1.08606
ENSMUSG00000052713	0.800615	Zfp608	1.26472	1.67874
ENSMUSG00000086212	0.800607	Mkln1os	0.32338	1.78168
ENSMUSG00000043388	0.800572	Tmem130	1.32675	1.37171
ENSMUSG00000033159	0.800501	Cnppd1	0.257039	0.952229
ENSMUSG00000034422	0.800501	Parp14	-0.152037	0.77471
ENSMUSG00000089640	0.800379	Gm6397	-0.3593	-1.1584
ENSMUSG00000021670	0.800365	Hmgcr	-0.16549	-0.853612
ENSMUSG00000039911	0.799734	Spsb1	0.611057	1.49054
ENSMUSG00000024056	0.799506	Ndc80	-0.085776	-1.12873
ENSMUSG00000009614	0.799064	Sardh	0.367546	-1.40094
ENSMUSG00000031786	0.799059	Ccdc135	0.86909	-0.61235
ENSMUSG00000047735	0.798917	Samd9l	0.422365	1.69759
ENSMUSG00000042190	0.798664	Cmklr1	0.234904	1.43526
ENSMUSG00000033174	0.79855	Mgll	0.510153	1.29529
ENSMUSG00000037971	0.798493	1110032A03Rik	0.084007	0.729157
ENSMUSG00000034226	0.798265	Rhov	0.552306	1.35079
ENSMUSG00000033419	0.797779	Snap91	0.445226	1.18545
ENSMUSG00000026748	0.79775	Plxdc2	0.780603	1.35036
ENSMUSG00000046908	0.797735	Ltb4r1	1.53626	1.7837
ENSMUSG00000073617	0.797439	Hdac4	0.307336	0.688352
ENSMUSG00000032363	0.79735	Adamts7	-0.226667	-1.3859
ENSMUSG00000041798	0.79735	Gck	-0.401683	1.81404
ENSMUSG00000034616	0.797302	Ssh3	0.116505	0.796527
ENSMUSG00000063804	0.797177	Lin28b	-0.265174	-1.22785
ENSMUSG00000026478	0.796442	Lamc1	0.357652	1.06588
ENSMUSG00000089672	0.796257	Gp49a	0.346395	2.90286
ENSMUSG00000047777	0.795817	Phf13	-0.030809	0.556479
ENSMUSG00000026650	0.795604	Meig1	-0.404353	-1.48407
ENSMUSG00000021532	0.795433	Fastkd3	-0.283052	-0.653302
ENSMUSG00000028068	0.795411	Iqgap3	0.0183555	-0.797795
ENSMUSG00000035877	0.795062	Zhx3	0.667027	1.12237
ENSMUSG00000001151	0.794989	Pcnt	-0.297686	-0.993184
ENSMUSG00000045294	0.794924	Insig1	-0.398614	-1.23541
ENSMUSG00000036894	0.794882	Rap2b	0.515477	0.563203
ENSMUSG00000084803	0.794763	5830444B04Rik	0.216195	1.40716
ENSMUSG00000020415	0.794679	Pttg1	-0.095162	-1.35412
ENSMUSG00000020435	0.79448	Osbp2	0.253051	1.5001
ENSMUSG00000032570	0.794318	Atp2c1	-0.049038	-0.714608
ENSMUSG00000022146	0.793387	Osmr	0.610835	1.38121
ENSMUSG00000017724	0.793098	Etv4	-0.059468	-1.25073
ENSMUSG00000059555	0.793098	Tor4a	0.211723	0.818121
ENSMUSG00000062901	0.793053	Klhl24	0.418278	0.958436
ENSMUSG00000028646	0.792856	Rragc	0.350937	1.00508
ENSMUSG00000022394	0.792544	L3mbtl2	-0.236841	-0.786405
ENSMUSG00000062991	0.792233	Nrg1	1.15189	1.58841
ENSMUSG00000042115	0.792108	Klhdc8a	0.346754	1.25626
ENSMUSG00000024134	0.7916	Six2	-0.692388	-1.50661
ENSMUSG00000072082	0.791571	Ccnf	-0.0253685	-0.769088
ENSMUSG00000048776	0.791394	Pthlh	0.615854	1.38015
ENSMUSG00000054364	0.79111	Rhob	0.354571	1.1519
ENSMUSG00000052688	0.790818	5430435G22Rik	0.531375	1.97033
ENSMUSG00000031482	0.790691	Slc25a15	-0.337877	-0.837527
ENSMUSG00000024409	0.790681	Psors1c2	-0.61664	-1.84886
ENSMUSG00000029053	0.79054	Prkcz	0.068323	0.763389
ENSMUSG00000034192	0.790359	Lsm3	-0.284969	-1.13648
ENSMUSG00000068299	0.790113	1700019G17Rik	0.487285	1.52781
ENSMUSG00000097494	0.790025	4933406C10Rik	0.216452	1.71803
ENSMUSG00000025165	0.789999	Sectm1a	1.15773	2.42623
ENSMUSG00000083307	0.789568	AA414768	0.270439	1.06543
ENSMUSG00000062190	0.789545	Lancl2	-0.263889	-0.786745
ENSMUSG00000021048	0.78951	Mthfd1	-0.0089985	-0.764923
ENSMUSG00000096039	0.789035	D830030K20Rik	0.912195	2.31819
ENSMUSG00000074887	0.788862	EU599041	-0.855399	-1.51392
ENSMUSG00000044551	0.788807	9930012K11Rik	0.392753	0.878825
ENSMUSG00000044783	0.788769	Hjurp	-0.110697	-0.940331
ENSMUSG00000042834	0.788316	Nrep	-0.160819	1.15846
ENSMUSG00000044288	0.786256	Cnr1	0.262554	1.38545
ENSMUSG00000035186	0.785976	Ubd	0.753005	1.81707
ENSMUSG00000026786	0.785365	Apbb1ip	-0.037972	1.41482
ENSMUSG00000046269	0.784943	Usp27x	0.112674	-0.602724
ENSMUSG00000040276	0.784887	Pacsin1	-0.0164735	-0.780357
ENSMUSG00000022218	0.784405	Tgm1	0.457328	1.17882
ENSMUSG00000093587	0.784089	Gm20554	1.03127	1.53431
ENSMUSG00000010307	0.783148	Tmem86a	0.426422	1.1726
ENSMUSG00000019487	0.783147	Trip10	-0.445806	-0.739179
ENSMUSG00000020413	0.782253	Hus1	-0.381302	-0.796296
ENSMUSG00000024966	0.781687	Stip1	-0.26669	-0.637949
ENSMUSG00000020777	0.781541	Acox1	0.239647	0.978051
ENSMUSG00000091474	0.781284	2610021A01Rik	-0.261629	-0.998407
ENSMUSG00000041506	0.781139	Rrp9	-0.358227	-1.16875
ENSMUSG00000021608	0.780713	Lpcat1	-0.570977	-1.06927
ENSMUSG00000025262	0.780465	Fam120c	0.603908	1.56729
ENSMUSG00000014850	0.780416	Msh3	-0.335124	-0.939785
ENSMUSG00000044519	0.779878	Zfp488	0.466963	1.01423
ENSMUSG00000079243	0.779711	Xirp1	0.903804	1.71066
ENSMUSG00000031502	0.779705	Col4a1	0.481003	1.04387
ENSMUSG00000042078	0.779704	Svop	1.20694	1.87164
ENSMUSG00000015542	0.779646	Nat9	0.351116	0.94823
ENSMUSG00000037242	0.779542	Clic4	0.123365	0.608657
ENSMUSG00000046556	0.779163	Zfp319	0.167252	0.960944
ENSMUSG00000066148	0.779032	Prpf4	-0.295682	-0.650524
ENSMUSG00000049881	0.778501	2810025M15Rik	-0.067063	-0.885153
ENSMUSG00000003505	0.778457	Psg18	-0.091299	2.03444
ENSMUSG00000026643	0.7775	Nmt2	-0.134965	-0.824643
ENSMUSG00000056116	0.777428	H2-T22	0.1691	1.06774
ENSMUSG00000060519	0.776857	Tor3a	0.067537	0.905327
ENSMUSG00000040204	0.776571	2810417H13Rik	-0.000688	-1.48083
ENSMUSG00000030421	0.776568	Uri1	-0.343573	-0.791474
ENSMUSG00000018921	0.776475	Pelp1	-0.248882	-0.74656
ENSMUSG00000062593	0.776249	Lilrb4	0.28104	3.13406
ENSMUSG00000075014	0.776232	Gm10800	1.30574	2.49364
ENSMUSG00000036023	0.776086	Parp2	-0.237462	-0.855436
ENSMUSG00000091898	0.775799	Tnnc1	0.680705	1.5413
ENSMUSG00000026463	0.775282	Atp2b4	0.036323	-1.07836
ENSMUSG00000006360	0.774285	Crip1	0.334185	1.47436
ENSMUSG00000034773	0.774285	BC030867	0.085528	-0.971472
ENSMUSG00000025161	0.774033	Slc16a3	-0.437621	-1.0534
ENSMUSG00000094483	0.773888	Purb	0.318028	0.838697
ENSMUSG00000025139	0.773469	Tollip	0.051245	0.435493
ENSMUSG00000029521	0.773154	Chek2	-0.031881	-0.619689
ENSMUSG00000090698	0.772715	Apold1	0.119173	-1.41513
ENSMUSG00000097848	0.772508	Gm807	-0.112261	-1.24107
ENSMUSG00000041057	0.771924	Wdr43	-0.335074	-0.916596
ENSMUSG00000020875	0.771092	Hoxb9	0.414775	1.75079
ENSMUSG00000025574	0.771084	Tk1	-0.285087	-0.943901
ENSMUSG00000021477	0.770797	Ctsl	0.389241	1.07208
ENSMUSG00000028528	0.770364	Dnajc6	-1.30142	-1.33984
ENSMUSG00000034993	0.770335	Vat1	0.550097	1.38875
ENSMUSG00000038736	0.769587	Nudcd1	-0.25236	-0.776698
ENSMUSG00000028937	0.769175	Acot7	-0.294795	-0.738339
ENSMUSG00000026255	0.769128	Efhd1	0.518267	1.44979
ENSMUSG00000026389	0.769099	Steap3	0.660841	1.5296
ENSMUSG00000052040	0.76884	Klf13	0.445207	0.741205
ENSMUSG00000024982	0.768725	Zdhhc6	-0.275735	-0.733023
ENSMUSG00000021359	0.768257	Tfap2a	0.16706	0.946468
ENSMUSG00000005481	0.768155	Ddx39	-0.179236	-0.838113
ENSMUSG00000026274	0.767672	Pask	-0.237428	-0.776744
ENSMUSG00000025278	0.767253	Flnb	0.465138	0.8735
ENSMUSG00000013974	0.766483	1810033B17Rik	0.117801	-1.14616
ENSMUSG00000047875	0.766356	Gpr157	0.287731	1.09322
ENSMUSG00000030095	0.766307	Tmem43	0.261561	0.993465
ENSMUSG00000045636	0.766192	Mtus1	0.999953	1.02613
ENSMUSG00000087141	0.765935	Plcxd2	0.746082	0.667134
ENSMUSG00000057614	0.76552	Gnai1	-0.0510785	-1.04166
ENSMUSG00000060568	0.765057	Fam78b	0.561731	1.55097
ENSMUSG00000042705	0.764867	Commd10	-0.102192	-0.603749
ENSMUSG00000010110	0.764854	Stx5a	-0.0497605	0.409261
ENSMUSG00000030022	0.764583	Adamts9	-0.850732	-1.29071
ENSMUSG00000020961	0.764579	Ston2	-0.186669	-1.13636
ENSMUSG00000019779	0.764233	Frk	0.610722	1.23843
ENSMUSG00000049999	0.764233	Ppp1r3d	0.63391	0.989251
ENSMUSG00000022092	0.764201	Ppp3cc	0.324406	0.712129
ENSMUSG00000075590	0.763534	Nrbp2	0.195054	0.90155
ENSMUSG00000090262	0.76319	Mpv17	0.0125745	0.50632
ENSMUSG00000094595	0.762966	Fsbp	-0.752189	-1.12762
ENSMUSG00000096952	0.762793	Gm26572	0.788005	1.87146
ENSMUSG00000026608	0.762343	Kctd3	-0.238903	-0.555204
ENSMUSG00000046240	0.762243	Hepacam	0.784036	1.62902
ENSMUSG00000020377	0.762072	Ltc4s	0.40039	1.4889
ENSMUSG00000038208	0.76207	Pgap3	-0.217421	0.472062
ENSMUSG00000035498	0.76181	Cdcp1	0.547609	1.19043
ENSMUSG00000019997	0.761649	Ctgf	0.181787	1.14552
ENSMUSG00000031948	0.761236	Kars	-0.188387	-0.659637
ENSMUSG00000031229	0.761015	Atrx	-0.205015	-1.1067
ENSMUSG00000034382	0.760948	AI661453	0.298305	0.767279
ENSMUSG00000032020	0.760486	Ubash3b	0.053906	-0.69793
ENSMUSG00000023066	0.759968	Rttn	0.038333	-0.655217
ENSMUSG00000034617	0.75949	Mtrr	-0.172763	-0.670535
ENSMUSG00000022449	0.758855	Adamts20	-0.72222	-1.76196
ENSMUSG00000037025	0.758375	Foxa2	-0.042656	-0.843782
ENSMUSG00000030329	0.75814	Pianp	0.0524055	-0.842549
ENSMUSG00000045730	0.757139	Adrb2	0.738197	0.329695
ENSMUSG00000037313	0.756852	Tacc3	-0.156309	-1.06684
ENSMUSG00000042590	0.756799	Ipo11	-0.170851	-0.696113
ENSMUSG00000015966	0.756043	Il17rb	-0.109939	1.49857
ENSMUSG00000033837	0.75579	Foxh1	-0.288628	-1.49362
ENSMUSG00000040034	0.755526	Nup43	-0.240259	-0.950519
ENSMUSG00000055679	0.755478	Ctsr	0.57419	1.88743
ENSMUSG00000038014	0.754774	Fam120a	0.299209	0.622277
ENSMUSG00000097428	0.754536	AW047730	0.561615	2.07307
ENSMUSG00000070526	0.754183	Peg12	-0.440536	-1.50585
ENSMUSG00000043067	0.753792	Dpy19l1	-0.199247	-0.841341
ENSMUSG00000074682	0.753687	Zcchc3	-0.353175	-0.955623
ENSMUSG00000051076	0.753272	Vtcn1	0.231694	1.51989
ENSMUSG00000021553	0.753157	Slc28a3	-0.824174	-1.48069
ENSMUSG00000082107	0.752464	Gm16216	-0.064167	-1.20439
ENSMUSG00000061313	0.752068	Ddhd2	-0.0988425	0.448833
ENSMUSG00000031503	0.752063	Col4a2	0.488142	1.01457
ENSMUSG00000001334	0.751288	Fndc5	-0.634424	-0.918841
ENSMUSG00000000340	0.751212	Dbt	-0.302257	-0.958471
ENSMUSG00000024347	0.750998	Psd2	0.748784	1.44768
ENSMUSG00000048186	0.750439	Bend7	0.277037	1.26251
ENSMUSG00000026110	0.750325	Mgat4a	0.400222	1.5587
ENSMUSG00000040213	0.750268	Ccbl2	-0.181539	-1.01266
ENSMUSG00000074445	0.750047	Sprr2a3	0.553033	1.27799
ENSMUSG00000053985	0.749781	Zfp14	0.403336	0.967332
ENSMUSG00000074280	0.749515	Gm6166	-0.640894	-1.43733
ENSMUSG00000071076	0.749234	Jund	0.18585	1.0425
ENSMUSG00000023055	0.749215	Calcoco1	0.152667	0.650917
ENSMUSG00000036983	0.748709	Tfb1m	-0.272201	-0.775877
ENSMUSG00000085829	0.748061	Gm4285	0.821386	1.61369
ENSMUSG00000040464	0.747973	Gtpbp10	-0.39853	-0.974092
ENSMUSG00000048332	0.746985	Lhfp	0.361638	1.06173
ENSMUSG00000027811	0.746774	4930579G24Rik	-0.176497	-0.808267
ENSMUSG00000010461	0.746566	Eya4	0.84855	1.73855
ENSMUSG00000032257	0.746153	Ankk1	1.29633	1.79817
ENSMUSG00000018500	0.745814	Adora2b	0.854782	0.840722
ENSMUSG00000043673	0.745102	Kcns3	0.773906	0.52012
ENSMUSG00000072980	0.7451	Oip5	-0.172816	-1.05952
ENSMUSG00000037788	0.745004	Vopp1	0.728696	1.17603
ENSMUSG00000042099	0.744883	Kank3	0.573206	0.94386
ENSMUSG00000021271	0.744657	Zfp839	0.293049	1.04184
ENSMUSG00000097081	0.744592	Gm10425	0.600909	1.33023
ENSMUSG00000066278	0.744381	Vps37b	0.077168	0.726048
ENSMUSG00000028048	0.744099	Gba	0.0940575	0.74548
ENSMUSG00000006154	0.744097	Eps8l1	0.262924	1.7076
ENSMUSG00000029447	0.744029	Cct6a	-0.264693	-0.691871
ENSMUSG00000044083	0.744024	Efcab8	0.988439	1.64718
ENSMUSG00000029370	0.743787	Rassf6	0.859775	1.55988
ENSMUSG00000050555	0.743677	Hyls1	-0.367136	-1.07918
ENSMUSG00000021143	0.743615	Pacs2	0.241591	1.09701
ENSMUSG00000041132	0.742167	N4bp2l1	0.902007	1.64025
ENSMUSG00000040321	0.742041	Zfp770	-0.260316	-1.00387
ENSMUSG00000021950	0.741498	Anxa8	0.80717	-0.33304
ENSMUSG00000026281	0.741367	Dtymk	-0.311359	-0.943495
ENSMUSG00000041000	0.741007	Trim62	-0.549723	-0.497589
ENSMUSG00000027823	0.74092	Gmps	-0.193174	-0.729677
ENSMUSG00000028385	0.740881	Snx30	0.501432	1.03682
ENSMUSG00000028902	0.739696	Sf3a3	-0.231095	-0.685365
ENSMUSG00000001076	0.73943	C1ql4	-0.121457	-1.81354
ENSMUSG00000031562	0.739097	Dctd	-0.205063	-0.760087
ENSMUSG00000051378	0.738865	Kif18b	0.107135	-0.997925
ENSMUSG00000048216	0.73874	Gpr85	-1.11121	-1.60369
ENSMUSG00000073805	0.737358	Fam196a	1.15976	1.23312
ENSMUSG00000066800	0.737271	Rnasel	0.647343	1.39578
ENSMUSG00000000440	0.736473	Pparg	0.44975	1.94191
ENSMUSG00000087385	0.736257	AA415398	0.652462	1.2797
ENSMUSG00000022119	0.736082	Rbm26	-0.23108	-0.737212
ENSMUSG00000025997	0.735861	Ikzf2	0.421293	1.40131
ENSMUSG00000025993	0.735652	Slc40a1	-0.0468675	0.54584
ENSMUSG00000051067	0.735515	Lingo3	-0.38937	-1.92583
ENSMUSG00000025279	0.735297	Dnase1l3	0.294048	1.27949
ENSMUSG00000090946	0.73527	Ccdc71l	0.121639	0.98829
ENSMUSG00000022353	0.735214	Mtss1	-0.032182	0.68999
ENSMUSG00000070056	0.734823	Mfhas1	0.311615	0.876661
ENSMUSG00000042293	0.734442	Gm5617	0.389746	1.36316
ENSMUSG00000033596	0.734168	Rfwd3	-0.279479	-0.718849
ENSMUSG00000036202	0.73398	Rif1	-0.32451	-0.985576
ENSMUSG00000079235	0.733655	Ccdc13	-1.10867	-1.69525
ENSMUSG00000033047	0.733646	Eif3l	-0.118057	-0.35195
ENSMUSG00000071604	0.733246	Fam189a2	0.198293	0.952805
ENSMUSG00000010080	0.732891	Epn3	0.294972	1.18998
ENSMUSG00000092183	0.732846	4930515G01Rik	0.437445	1.7311
ENSMUSG00000063160	0.732779	Numbl	0.493887	1.1495
ENSMUSG00000049281	0.732696	Scn3b	1.79603	1.24231
ENSMUSG00000002221	0.732627	Paxip1	-0.486248	-1.04923
ENSMUSG00000067297	0.732576	2010002M12Rik	-0.682217	1.70109
ENSMUSG00000020101	0.732525	4632428N05Rik	0.287832	1.45863
ENSMUSG00000029185	0.732305	Fam114a1	0.486394	1.13169
ENSMUSG00000020717	0.732252	Pecam1	1.10491	1.12783
ENSMUSG00000031333	0.732078	Abcb7	-0.141127	-0.783076
ENSMUSG00000062115	0.731189	Rai1	-0.378736	-0.875267
ENSMUSG00000032816	0.730452	Igdcc4	1.06615	1.88415
ENSMUSG00000069270	0.730236	Hist1h2ac	0.697253	1.56253
ENSMUSG00000044646	0.730151	Zbtb7c	0.742916	1.351
ENSMUSG00000054889	0.729568	Dsp	0.618904	1.12866
ENSMUSG00000002900	0.729471	Lamb1	0.500797	0.542689
ENSMUSG00000028683	0.729175	Eif2b3	-0.169132	-0.569998
ENSMUSG00000019558	0.729103	Slc6a8	-0.306577	0.413984
ENSMUSG00000026836	0.728558	Acvr1	0.582766	0.862511
ENSMUSG00000031875	0.727955	Cmtm3	0.385368	0.945976
ENSMUSG00000039943	0.727886	Plcb4	-0.112865	-0.752896
ENSMUSG00000029144	0.727835	Gtf3c2	-0.214488	-0.682926
ENSMUSG00000010054	0.727779	Tusc2	0.117832	0.54161
ENSMUSG00000020905	0.727622	Usp43	0.02223	-0.701288
ENSMUSG00000076441	0.727568	Ass1	0.398977	0.760286
ENSMUSG00000078249	0.727266	Hmga1-rs1	-0.5305	-1.66312
ENSMUSG00000046982	0.726303	Tshz1	0.42259	0.753552
ENSMUSG00000028158	0.726173	Mttp	0.457336	1.01801
ENSMUSG00000041688	0.72615	Amot	0.423328	1.03745
ENSMUSG00000003235	0.726128	Eif2b5	-0.365872	-0.528562
ENSMUSG00000062070	0.725339	Pgk1	-0.242457	-0.440829
ENSMUSG00000021567	0.725267	Nkd2	-0.196742	-1.07193
ENSMUSG00000034265	0.7251	Zdhhc14	0.44945	1.63813
ENSMUSG00000061024	0.724367	Rrs1	-0.351014	-0.942992
ENSMUSG00000001305	0.724118	Rrp15	-0.325309	-1.11668
ENSMUSG00000021595	0.724069	Nsun2	-0.384729	-1.1409
ENSMUSG00000020949	0.72406	Fkbp3	-0.356851	-1.11517
ENSMUSG00000021182	0.72406	Ccdc88c	-0.368063	-1.53672
ENSMUSG00000028108	0.723122	Ecm1	0.60592	1.79738
ENSMUSG00000031812	0.723071	Map1lc3b	0.228062	0.890852
ENSMUSG00000030562	0.722947	Nox4	0.433251	1.28313
ENSMUSG00000039853	0.722654	Trim14	-0.602939	0.502691
ENSMUSG00000049577	0.722333	Zfpm1	-0.970972	-1.02267
ENSMUSG00000063785	0.722025	Utp14a	-0.205297	-0.706073
ENSMUSG00000038354	0.721791	Ankrd35	0.93269	1.39359
ENSMUSG00000033610	0.721669	Pank1	-0.0763715	-0.797184
ENSMUSG00000078134	0.721369	Gm12355	-0.301088	-1.30505
ENSMUSG00000027167	0.721126	Elp4	0.032564	-0.523326
ENSMUSG00000002996	0.720731	Hbp1	0.434036	0.736966
ENSMUSG00000030598	0.720511	Fbxo17	0.102856	0.71914
ENSMUSG00000071335	0.719839	G630090E17Rik	0.015698	1.42407
ENSMUSG00000032178	0.719792	Ilf3	-0.31544	-0.606436
ENSMUSG00000027239	0.719346	Mdk	0.028406	1.01849
ENSMUSG00000085995	0.719243	Gm2788	1.1985	1.70202
ENSMUSG00000021047	0.719113	Nova1	-0.50773	-1.51813
ENSMUSG00000025425	0.71892	St8sia5	-1.23048	-1.99318
ENSMUSG00000029111	0.718123	Nelfa	-0.333597	-0.567616
ENSMUSG00000017466	0.717842	Timp2	0.408067	1.18565
ENSMUSG00000036596	0.717716	Cpz	1.20916	1.79458
ENSMUSG00000037661	0.717715	Gpr160	1.12299	1.40685
ENSMUSG00000021108	0.71727	Prkch	0.621664	1.54254
ENSMUSG00000001380	0.716479	Hars	-0.190196	-0.496383
ENSMUSG00000031021	0.716298	Tmem9b	0.198183	0.815351
ENSMUSG00000032128	0.715735	Robo3	2.23364	2.07174
ENSMUSG00000070604	0.715189	Vsig10l	0.421878	1.34863
ENSMUSG00000040128	0.714	Pnrc1	0.146367	0.533442
ENSMUSG00000070345	0.713928	Hsf5	1.34959	1.26397
ENSMUSG00000075015	0.713832	Gm10801	1.52794	2.66258
ENSMUSG00000035104	0.713471	Eva1a	0.708676	1.20464
ENSMUSG00000064246	0.712684	Chi3l1	-0.069968	1.43724
ENSMUSG00000020527	0.712486	Myo19	-0.384686	-0.866301
ENSMUSG00000042699	0.712437	Dhx9	-0.292112	-0.77927
ENSMUSG00000047221	0.711698	Fam185a	-0.167955	-0.945219
ENSMUSG00000097890	0.71085	4930547M16Rik	-0.142196	1.31034
ENSMUSG00000085912	0.710614	Trp53cor1	1.1453	1.6343
ENSMUSG00000082585	0.710487	Gm15387	-0.259466	-0.946342
ENSMUSG00000083892	0.710371	Gm1848	-2.97622	-3.37164
ENSMUSG00000034037	0.710341	Fgd5	-0.17756	-1.00747
ENSMUSG00000044337	0.710331	Ackr3	0.351641	1.39083
ENSMUSG00000089989	0.709463	Flt3l	0.478726	1.10281
ENSMUSG00000068742	0.709198	Cry2	-0.161241	0.493913
ENSMUSG00000066551	0.708561	Hmgb1	-0.329281	-1.0705
ENSMUSG00000024759	0.708519	Atl3	0.207423	0.974965
ENSMUSG00000071645	0.70823	Tut1	-0.346309	-0.640806
ENSMUSG00000091900	0.707421	Gm4353	-0.551033	-1.06331
ENSMUSG00000038295	0.707092	Atg9b	0.780232	0.86277
ENSMUSG00000075602	0.706051	Ly6a	-0.188253	-1.09792
ENSMUSG00000078795	0.705876	Ceacam15	-0.178747	1.83159
ENSMUSG00000041147	0.705576	Brca2	-0.225159	-1.03056
ENSMUSG00000041406	0.705536	BC055324	-0.140242	-0.932617
ENSMUSG00000057777	0.705098	Mab21l2	1.83217	0.58591
ENSMUSG00000064224	0.705066	Gsdma3	-0.72439	-1.90825
ENSMUSG00000025977	0.70481	Boll	1.63023	-0.54007
ENSMUSG00000008129	0.704484	4930432K21Rik	0.680223	1.28065
ENSMUSG00000029602	0.704398	Rasal1	0.278949	1.35126
ENSMUSG00000052085	0.703889	Dock8	0.966286	0.871081
ENSMUSG00000017760	0.703596	Ctsa	0.515898	1.11642
ENSMUSG00000031304	0.702127	Il2rg	0.539387	0.988931
ENSMUSG00000027514	0.702058	Zbp1	0.919469	1.62687
ENSMUSG00000075040	0.702039	Zfp408	0.181969	0.700738
ENSMUSG00000026879	0.701881	Gsn	0.346641	1.02227
ENSMUSG00000026709	0.701695	Dars2	-0.317136	-0.815468
ENSMUSG00000037325	0.701574	Bbs7	0.599549	-0.0569135
ENSMUSG00000086247	0.700757	Gm15787	1.03146	1.59042
ENSMUSG00000031391	0.70019	L1cam	0.169203	0.949344
ENSMUSG00000061718	0.699929	Ppp1r1b	-0.670506	-1.56625
ENSMUSG00000097345	0.699718	AA543186	-0.165397	1.28969
ENSMUSG00000000838	0.699098	Fmr1	-0.181319	-0.953911
ENSMUSG00000057193	0.698892	Slc44a2	0.264757	0.817377
ENSMUSG00000015217	0.698643	Hmgb3	-0.109904	-0.872828
ENSMUSG00000027510	0.697774	Rbm38	-0.453574	-1.01127
ENSMUSG00000003099	0.697517	Ppp5c	-0.230609	-0.878448
ENSMUSG00000057541	0.697036	Pus7	-0.445402	-0.993412
ENSMUSG00000043068	0.69699	Fam89a	0.485509	0.94652
ENSMUSG00000000346	0.696813	Dazap2	0.035899	0.527929
ENSMUSG00000027959	0.696693	Sass6	-0.065731	-0.898983
ENSMUSG00000047996	0.696429	Prrg1	-0.323746	-0.88032
ENSMUSG00000006715	0.696228	Gmnn	-0.474951	-1.2291
ENSMUSG00000038622	0.695607	Med30	-0.103527	-0.652169
ENSMUSG00000034177	0.695592	Rnf43	0.515298	1.28196
ENSMUSG00000075232	0.695584	Amd1	-0.318661	-0.907965
ENSMUSG00000034591	0.695312	Slc41a2	1.03416	1.77028
ENSMUSG00000028970	0.695233	Abcb1b	0.615838	1.07072
ENSMUSG00000090291	0.695221	Lrrc10b	0.293989	1.62539
ENSMUSG00000029098	0.693761	Acox3	0.496956	0.49442
ENSMUSG00000024511	0.693452	Rab27b	0.278921	1.05105
ENSMUSG00000089715	0.693329	Cbx6	-0.375692	-1.11503
ENSMUSG00000033209	0.693325	Ttc28	0.960209	0.726195
ENSMUSG00000025439	0.693017	Clns1a	-0.261322	-0.704538
ENSMUSG00000062470	0.692636	5730577I03Rik	-0.092438	1.21582
ENSMUSG00000031381	0.692481	Piga	-0.079917	-0.822063
ENSMUSG00000023932	0.692304	Cdc5l	-0.50695	-0.87043
ENSMUSG00000064220	0.691981	Hist2h2aa2	0.51124	2.06396
ENSMUSG00000022466	0.69146	Rpap3	-0.226943	-0.683825
ENSMUSG00000021365	0.691058	Nedd9	0.339031	-0.304827
ENSMUSG00000019978	0.690663	Epb4.1l2	-0.158946	-0.418641
ENSMUSG00000025277	0.690088	Abhd6	0.0834195	0.733895
ENSMUSG00000054383	0.69008	Pnma1	0.874987	1.40389
ENSMUSG00000034681	0.68996	Rnps1	-0.252584	-0.755982
ENSMUSG00000028587	0.68948	Orc1	-0.205685	-1.15154
ENSMUSG00000029442	0.689373	Wdr66	0.052922	1.37886
ENSMUSG00000026674	0.68833	Ddr2	0.202454	1.3761
ENSMUSG00000023912	0.688234	Slc25a27	0.314263	1.15555
ENSMUSG00000026638	0.688019	Irf6	0.442051	0.531073
ENSMUSG00000036907	0.687982	C1ql2	1.15471	1.84741
ENSMUSG00000039621	0.68785	Prex1	-0.337574	0.608741
ENSMUSG00000033502	0.687713	Cdc14a	0.310039	-0.498224
ENSMUSG00000052957	0.687504	Gas1	0.909377	1.44042
ENSMUSG00000037962	0.686321	Fam101a	1.1831	1.3537
ENSMUSG00000059897	0.686265	Zfp930	-0.306457	-1.06098
ENSMUSG00000060121	0.685799	Gemin2	-0.168736	-0.609066
ENSMUSG00000037010	0.685186	Apln	0.330724	-0.557659
ENSMUSG00000044681	0.684638	Cnpy1	0.133207	1.15197
ENSMUSG00000096979	0.684305	Gm26880	-0.426824	-0.785428
ENSMUSG00000019952	0.684165	Poc1b	-0.186534	-0.885204
ENSMUSG00000096606	0.683972	Gm4980	0.266378	1.1433
ENSMUSG00000021177	0.683468	Tdp1	-0.311746	-0.721858
ENSMUSG00000054958	0.682884	Nt5c1a	-0.532967	-1.51725
ENSMUSG00000024556	0.682386	Me2	-0.089817	-0.593147
ENSMUSG00000030554	0.682368	Synm	1.00541	0.679458
ENSMUSG00000033684	0.682156	Qsox1	0.277826	0.929266
ENSMUSG00000090104	0.681974	Gm16241	0.408382	0.996186
ENSMUSG00000031848	0.681906	Lsm4	-0.111434	-0.876571
ENSMUSG00000071470	0.681686	Ccnb1ip1	-0.529409	-1.45699
ENSMUSG00000023868	0.681668	Pde10a	0.512864	1.12045
ENSMUSG00000047757	0.681628	Fancb	-0.045566	-0.987252
ENSMUSG00000051351	0.680207	Zfp46	0.0386045	0.695963
ENSMUSG00000022217	0.680092	Emc9	-0.018465	0.975827
ENSMUSG00000032374	0.679571	Plod2	0.323921	-0.425166
ENSMUSG00000098168	0.679101	D630036G22Rik	0.769555	1.14769
ENSMUSG00000082946	0.678695	Gm12177	0.39463	1.11851
ENSMUSG00000004951	0.678372	Hspb1	0.204507	1.19927
ENSMUSG00000027317	0.678335	Ppp1r14d	0.475118	1.39581
ENSMUSG00000028221	0.677937	Tmem55a	-0.150109	-0.506643
ENSMUSG00000021767	0.677822	Kat6b	-0.518736	-0.92523
ENSMUSG00000021338	0.677545	Lrrc16a	0.133698	0.708224
ENSMUSG00000028896	0.677524	Rcc1	-0.306683	-0.791025
ENSMUSG00000041974	0.67752	Spidr	-0.0399905	-0.588495
ENSMUSG00000074210	0.676759	E130208F15Rik	0.159376	1.30733
ENSMUSG00000026342	0.676676	Slc35f5	0.248512	0.681052
ENSMUSG00000019088	0.676349	Dnase1l1	0.206132	1.17774
ENSMUSG00000048905	0.676035	4930539E08Rik	0.73883	1.32945
ENSMUSG00000058550	0.67575	Dppa4	-0.326605	-0.826887
ENSMUSG00000027220	0.675724	Syt13	-0.243609	-0.726279
ENSMUSG00000027804	0.675691	Ppid	-0.334143	-1.02779
ENSMUSG00000026896	0.675574	Ifih1	-0.498236	0.604524
ENSMUSG00000028756	0.675397	Pink1	0.171222	0.885176
ENSMUSG00000097251	0.675252	5033417F24Rik	0.899823	1.72214
ENSMUSG00000019944	0.675225	Rhobtb1	0.256236	0.970151
ENSMUSG00000035403	0.675162	Crb2	-0.654503	-1.5795
ENSMUSG00000021701	0.6751	Plk2	0.68741	0.549808
ENSMUSG00000025395	0.674848	Prim1	-0.282832	-1.04699
ENSMUSG00000023064	0.674234	Sncg	2.03509	1.23789
ENSMUSG00000033542	0.673809	Arhgef5	0.180566	0.550284
ENSMUSG00000024844	0.673607	Banf1	-0.160886	-0.878736
ENSMUSG00000066652	0.673515	Lefty2	-0.4571	-1.61314
ENSMUSG00000001467	0.673397	Cyp51	-0.282899	-0.978051
ENSMUSG00000029811	0.67336	Aoc1	0.27538	1.38135
ENSMUSG00000048497	0.673183	Mmgt2	0.111013	0.751506
ENSMUSG00000078768	0.672916	Zfp566	-0.252325	-0.844205
ENSMUSG00000050989	0.672265	Sepn1	0.232781	1.00473
ENSMUSG00000054723	0.671842	Vmac	0.26045	1.10438
ENSMUSG00000015312	0.671558	Gadd45b	0.100503	0.840213
ENSMUSG00000085148	0.670807	Mir22hg	0.365341	1.00643
ENSMUSG00000021501	0.670514	Caml	0.0419545	0.568662
ENSMUSG00000027195	0.669865	Hsd17b12	-0.0925745	-0.904042
ENSMUSG00000022790	0.669841	Igsf11	0.107713	1.16365
ENSMUSG00000079362	0.669841	Gbp6	-0.2507	1.7035
ENSMUSG00000031290	0.66958	Lrch2	-0.219024	-1.29564
ENSMUSG00000033107	0.668724	Rnf125	-0.005552	-1.05556
ENSMUSG00000040489	0.668413	Sox30	0.429375	1.40343
ENSMUSG00000029377	0.668027	Ereg	1.90006	-0.022405
ENSMUSG00000006678	0.667804	Pola1	-0.397757	-1.23725
ENSMUSG00000073856	0.667559	Iqck	0.673043	1.4571
ENSMUSG00000030032	0.667401	Wdr54	-0.362185	-1.09525
ENSMUSG00000026234	0.666624	Ncl	-0.291282	-0.881886
ENSMUSG00000039286	0.666506	Fndc3b	0.343232	1.07111
ENSMUSG00000032482	0.666388	Cspg5	0.578362	1.37806
ENSMUSG00000034761	0.666022	Map4k5	0.40008	0.695402
ENSMUSG00000037364	0.665678	Srrt	-0.277177	-0.839815
ENSMUSG00000037370	0.665513	Enpp1	0.142904	1.04553
ENSMUSG00000022946	0.664817	Dopey2	0.222889	0.816821
ENSMUSG00000003360	0.664448	Ddx23	-0.368874	-0.689952
ENSMUSG00000020974	0.664123	Pole2	-0.342126	-1.04131
ENSMUSG00000039838	0.662615	Slc45a1	-0.421865	-1.572
ENSMUSG00000025854	0.662319	Fam20c	0.266419	1.40007
ENSMUSG00000021345	0.662309	Prl8a6	-0.220542	1.85623
ENSMUSG00000057706	0.661729	Mex3b	-0.733105	-0.684455
ENSMUSG00000047986	0.66167	Palm3	-0.079082	-1.26667
ENSMUSG00000032470	0.661178	Mras	0.272516	0.652107
ENSMUSG00000079484	0.659959	Phyhd1	0.297763	1.2881
ENSMUSG00000045594	0.659897	Glb1	0.287112	1.01541
ENSMUSG00000027134	0.659888	Lpcat4	-0.276456	-1.16778
ENSMUSG00000039452	0.659741	Snx22	0.330693	1.06864
ENSMUSG00000058976	0.659579	Usp17lc	-0.03644	2.99394
ENSMUSG00000043439	0.659487	E130012A19Rik	-0.552929	-1.0271
ENSMUSG00000037169	0.65925	Mycn	-0.388634	-0.89903
ENSMUSG00000031278	0.658651	Acsl4	-0.176143	-0.870259
ENSMUSG00000037868	0.658486	Egr2	-0.262085	-1.65108
ENSMUSG00000022018	0.658424	Rgcc	0.137308	1.72908
ENSMUSG00000055976	0.657875	Cldn23	0.631635	1.64594
ENSMUSG00000024140	0.657774	Epas1	0.484676	0.91721
ENSMUSG00000043633	0.657108	Fam221b	-0.319076	0.976484
ENSMUSG00000026207	0.656587	Speg	0.162813	0.631185
ENSMUSG00000054418	0.656549	2900041M22Rik	-0.959765	-2.13695
ENSMUSG00000019564	0.656497	Arid3a	0.227947	0.720463
ENSMUSG00000004356	0.656387	Utp20	-0.0327145	-0.668476
ENSMUSG00000051934	0.655786	Spats2	-0.326365	-0.627132
ENSMUSG00000026315	0.655424	Serpinb8	-0.577863	-1.27245
ENSMUSG00000086477	0.65534	Gm15506	0.588795	1.80818
ENSMUSG00000059305	0.655206	Vpreb1	0.399743	1.29109
ENSMUSG00000031239	0.655116	Itm2a	0.329807	1.47807
ENSMUSG00000027048	0.654987	Abcb11	-0.302037	-1.41592
ENSMUSG00000002326	0.654745	Gmpr2	-0.134353	-0.550639
ENSMUSG00000043858	0.654643	Nup62	-0.454698	-0.706922
ENSMUSG00000021699	0.654616	Pde4d	0.709725	1.19529
ENSMUSG00000055865	0.653698	Fam19a3	0.446989	1.43003
ENSMUSG00000032897	0.653208	Nfyc	-0.50442	-1.05711
ENSMUSG00000035439	0.653047	Haus8	-0.591141	-1.18042
ENSMUSG00000025498	0.651746	Irf7	-0.152703	1.27257
ENSMUSG00000078486	0.650971	2310042D19Rik	0.368697	1.32277
ENSMUSG00000085683	0.650949	9130409J20Rik	0.586845	2.42684
ENSMUSG00000030826	0.65079	Bcat2	-0.459334	-1.01097
ENSMUSG00000044122	0.650432	Proca1	-0.28179	0.528852
ENSMUSG00000048175	0.650404	Asb8	-0.115082	0.327958
ENSMUSG00000034707	0.650004	Gns	0.098227	0.454127
ENSMUSG00000070737	0.649832	Gm12942	0.247761	1.06887
ENSMUSG00000079479	0.649105	Gm9112	-0.073017	1.90849
ENSMUSG00000035642	0.649	Aamdc	0.0410305	-0.608015
ENSMUSG00000041995	0.648893	Zbed3	-0.092534	-0.566696
ENSMUSG00000009687	0.648505	Fxyd5	0.656162	0.956792
ENSMUSG00000027102	0.648505	Hoxd8	0.857675	2.31408
ENSMUSG00000021559	0.648016	Dapk1	0.484372	0.604216
ENSMUSG00000029452	0.647525	Tmem116	0.002456	1.42171
ENSMUSG00000057719	0.64745	Sh3rf2	0.183739	0.809615
ENSMUSG00000032754	0.646175	Slc8b1	0.140677	0.792285
ENSMUSG00000011254	0.645825	Thg1l	-0.129735	-0.69975
ENSMUSG00000042548	0.645401	Asxl1	-0.464959	-0.612017
ENSMUSG00000024066	0.645235	Xdh	0.925075	2.07376
ENSMUSG00000047044	0.645078	D030056L22Rik	-0.132107	-0.677018
ENSMUSG00000058922	0.644405	Gm10052	-0.322358	-1.05568
ENSMUSG00000054003	0.643699	Tdrd9	0.481444	1.26996
ENSMUSG00000092274	0.643683	Neat1	0.610884	1.20294
ENSMUSG00000026193	0.643458	Fn1	0.412843	1.35519
ENSMUSG00000021066	0.642793	Atl1	0.43058	0.926555
ENSMUSG00000042524	0.642555	Sun2	0.227749	0.978101
ENSMUSG00000040463	0.64251	Mybbp1a	-0.254348	-0.715827
ENSMUSG00000047409	0.642206	Ctdspl	0.346576	0.586052
ENSMUSG00000011305	0.642039	Plin5	-0.342405	-1.23501
ENSMUSG00000036461	0.64085	Elf1	0.441539	1.12537
ENSMUSG00000021810	0.640742	Ecd	-0.316524	-0.539608
ENSMUSG00000005251	0.640275	Ripk4	0.492385	1.00236
ENSMUSG00000060477	0.640169	Irak2	0.0704975	0.970098
ENSMUSG00000022032	0.639945	Scara5	-1.31555	-1.44299
ENSMUSG00000031951	0.63954	Tmem231	-0.802415	-0.349497
ENSMUSG00000025813	0.63934	Homer2	0.454155	0.90264
ENSMUSG00000041926	0.638795	Rnpep	-0.127364	-0.743322
ENSMUSG00000002006	0.638673	Pdzd4	0.0793645	0.869407
ENSMUSG00000022831	0.638629	Hcls1	0.106898	1.21038
ENSMUSG00000041396	0.638618	Mettl18	-0.205547	-0.699782
ENSMUSG00000097747	0.638444	Gm26534	0.494379	1.12139
ENSMUSG00000020230	0.638073	Prmt2	0.157005	0.677493
ENSMUSG00000029644	0.637895	Pdx1	-0.031752	-0.920616
ENSMUSG00000042129	0.637717	Rassf4	0.177256	-0.611576
ENSMUSG00000062373	0.637528	Tmem65	0.182179	0.492467
ENSMUSG00000047369	0.637433	Dnah14	-0.875495	-2.68389
ENSMUSG00000035314	0.637139	Gdpd5	0.666554	1.54479
ENSMUSG00000084883	0.637043	Ccdc85c	-0.44897	-1.15374
ENSMUSG00000015484	0.636424	Fam163a	1.5818	1.8886
ENSMUSG00000039787	0.636401	Cercam	0.686302	1.3058
ENSMUSG00000025212	0.635916	Sfxn3	0.177864	0.908941
ENSMUSG00000087267	0.635575	4933427J07Rik	0.60614	1.10999
ENSMUSG00000078485	0.63557	Plekhn1	0.484804	1.36433
ENSMUSG00000067889	0.634739	Sptbn2	-0.781934	-0.313192
ENSMUSG00000033285	0.632544	Wdr3	-0.333325	-0.833333
ENSMUSG00000028863	0.631412	Meaf6	-0.361469	-0.635245
ENSMUSG00000052310	0.631348	Slc39a1	0.129345	0.588758
ENSMUSG00000048351	0.631082	Selrc1	-0.492436	-1.19315
ENSMUSG00000027615	0.630842	Hps3	-0.389167	-0.814353
ENSMUSG00000032841	0.630842	Prr5l	0.60411	1.32668
ENSMUSG00000034424	0.630521	Gcsh	-0.149241	-0.931187
ENSMUSG00000041805	0.630479	Pramel1	-0.160001	-1.17073
ENSMUSG00000024501	0.630217	Dpysl3	0.590843	1.35735
ENSMUSG00000022013	0.629819	Dnajc15	-0.160136	-0.86272
ENSMUSG00000029147	0.629689	Ppm1g	-0.394744	-0.863718
ENSMUSG00000057897	0.629539	Camk2b	-0.40234	-0.994683
ENSMUSG00000097296	0.629382	Gm26532	0.275904	1.48299
ENSMUSG00000042046	0.629222	Dstyk	0.249559	0.81211
ENSMUSG00000034317	0.62869	Trim59	-0.231547	-1.16304
ENSMUSG00000086395	0.628574	A630014C17Rik	1.09659	1.78535
ENSMUSG00000022947	0.628004	Cbr3	0.424443	0.828155
ENSMUSG00000022489	0.627948	Pde1b	0.77193	2.18283
ENSMUSG00000069227	0.627812	Gprin1	0.21429	0.994586
ENSMUSG00000054065	0.62731	Pkp3	0.268888	1.12756
ENSMUSG00000020706	0.627164	Ftsj3	-0.418828	-0.873051
ENSMUSG00000029304	0.626559	Spp1	0.687739	1.64588
ENSMUSG00000013878	0.626309	Rnf170	0.217314	0.748184
ENSMUSG00000039156	0.626224	Stim2	-0.371202	-0.831138
ENSMUSG00000048814	0.625306	Lonrf2	-0.225995	1.10808
ENSMUSG00000034212	0.625059	Ankmy1	0.181531	1.51898
ENSMUSG00000026672	0.624962	Optn	0.331842	0.758792
ENSMUSG00000045427	0.624907	Hnrnph2	-0.380442	-0.901512
ENSMUSG00000074746	0.624871	Pdzd8	-0.076587	-0.643685
ENSMUSG00000037275	0.624712	Gemin5	-0.38147	-0.84631
ENSMUSG00000034850	0.6238	Tmem127	0.340331	0.964627
ENSMUSG00000091625	0.623567	Lsm5	-0.211154	-1.33553
ENSMUSG00000003500	0.623156	Impdh1	-0.25662	-0.893428
ENSMUSG00000090722	0.622791	Gm8378	-0.291998	-1.43139
ENSMUSG00000030742	0.622765	Lat	0.730845	1.93108
ENSMUSG00000018548	0.622659	Trim37	-0.374709	-1.09661
ENSMUSG00000029131	0.620773	Dnajb6	-0.0081135	0.627337
ENSMUSG00000030088	0.620694	Aldh1l1	1.25521	0.802467
ENSMUSG00000050777	0.620648	Tmem37	0.533589	1.11913
ENSMUSG00000028800	0.620535	Hdac1	-0.226013	-0.649749
ENSMUSG00000043924	0.620535	Ncmap	-0.257791	0.804879
ENSMUSG00000042734	0.620415	Ttc9	0.67213	0.458958
ENSMUSG00000027330	0.61998	Cdc25b	-0.012384	-1.13582
ENSMUSG00000032527	0.61958	Pccb	-0.507816	-0.89205
ENSMUSG00000039623	0.618872	Ap5z1	0.169534	0.92174
ENSMUSG00000028266	0.618692	Lmo4	-0.653581	-1.16805
ENSMUSG00000016984	0.617725	Etaa1	-0.253324	-0.863024
ENSMUSG00000043831	0.617696	Lysmd4	0.177043	0.748187
ENSMUSG00000032058	0.617306	Ppp2r1b	-0.307225	-0.857015
ENSMUSG00000027203	0.617094	Dut	-0.590052	-1.24809
ENSMUSG00000073672	0.617061	Rnf223	0.756204	1.50648
ENSMUSG00000022391	0.615986	Rangap1	-0.191696	-0.851159
ENSMUSG00000069662	0.615129	Marcks	0.733982	0.943473
ENSMUSG00000018822	0.615101	Sfrp5	-0.465935	-1.58564
ENSMUSG00000028191	0.615083	Bcl10	-0.0727415	-0.377711
ENSMUSG00000027774	0.614532	Gfm1	-0.190622	-0.784908
ENSMUSG00000092392	0.614404	Gm20546	-0.582455	-1.79784
ENSMUSG00000029090	0.613195	Gpr125	-0.192207	-0.739406
ENSMUSG00000059363	0.613087	Fxn	-0.375953	-0.897512
ENSMUSG00000002017	0.613072	Fam98a	-0.291982	-0.880448
ENSMUSG00000031734	0.613021	Irx3	-0.588465	-0.976823
ENSMUSG00000047832	0.612889	Cdca4	-0.287591	-0.652433
ENSMUSG00000035472	0.611638	Slc25a21	1.1875	1.4444
ENSMUSG00000019775	0.611542	Rgs17	0.540932	1.15
ENSMUSG00000010048	0.611178	Ifrd2	-0.452182	-1.11344
ENSMUSG00000055298	0.61098	Ctsj	0.10766	2.29308
ENSMUSG00000064373	0.610815	Sepp1	0.353112	1.04068
ENSMUSG00000097749	0.610762	Gm16938	1.09773	1.67305
ENSMUSG00000062949	0.610701	Atp11c	-0.191817	-1.02117
ENSMUSG00000011179	0.610495	Odc1	0.0452775	-0.539288
ENSMUSG00000036636	0.610399	Clcn7	0.229832	0.793837
ENSMUSG00000039745	0.610063	Htatip2	0.101195	0.687289
ENSMUSG00000023963	0.609822	Cyp39a1	0.155702	1.16721
ENSMUSG00000040723	0.608745	Rcsd1	0.790732	1.23907
ENSMUSG00000027082	0.608613	Tfpi	0.550797	1.4644
ENSMUSG00000031844	0.608613	Hsd17b2	0.477563	1.14998
ENSMUSG00000061322	0.608516	Dnaic1	1.42273	2.09973
ENSMUSG00000002233	0.608285	Rhoc	0.192761	0.874641
ENSMUSG00000038780	0.608154	Smurf1	0.413208	0.803265
ENSMUSG00000087651	0.60779	1500009L16Rik	-0.074861	-0.799457
ENSMUSG00000032333	0.607497	Stoml1	0.433281	0.963762
ENSMUSG00000074424	0.607234	Gm10696	0.33005	2.74951
ENSMUSG00000002100	0.60684	Mybpc3	-0.099052	1.00496
ENSMUSG00000083287	0.60684	Gm13502	-0.071336	-1.30815
ENSMUSG00000020180	0.606563	Snrpd3	-0.191745	-0.824121
ENSMUSG00000055980	0.60625	Irs1	0.242587	1.31099
ENSMUSG00000019189	0.605806	Rnf145	-0.320168	-0.655206
ENSMUSG00000046480	0.604232	Scn4b	1.67138	1.27634
ENSMUSG00000021952	0.603818	Xpo4	-0.328713	-1.06261
ENSMUSG00000029027	0.603663	Dffb	0.738638	0.0815315
ENSMUSG00000053338	0.603426	Tarm1	0.498287	1.12953
ENSMUSG00000021242	0.603352	Npc2	0.448058	0.850314
ENSMUSG00000001785	0.603124	Pwp1	-0.080514	-0.569972
ENSMUSG00000024050	0.602576	Wiz	-0.3925	-1.02346
ENSMUSG00000074170	0.602427	Plekhf1	0.11479	0.787092
ENSMUSG00000020844	0.601878	Nxn	0.35371	0.581662
ENSMUSG00000024937	0.601858	Ehbp1l1	0.542381	1.09054
ENSMUSG00000027314	0.60153	Dll4	1.06923	1.96387
ENSMUSG00000022582	0.601427	Ly6g	-0.823108	-1.69835
ENSMUSG00000007603	0.600175	Dus3l	-0.424673	-0.931804
ENSMUSG00000060098	0.599763	Prmt7	-0.180471	-1.02637
ENSMUSG00000030126	0.599554	Tmcc1	0.191887	0.622547
ENSMUSG00000020255	0.599445	D10Wsu102e	-0.407625	-0.842311
ENSMUSG00000036480	0.598757	Prss56	1.4265	-0.016873
ENSMUSG00000022538	0.598521	Lsg1	-0.180388	-0.610977
ENSMUSG00000001622	0.5981	Csn3	0.52146	1.96536
ENSMUSG00000053398	0.597915	Phgdh	-0.148964	-0.591784
ENSMUSG00000022191	0.597852	Drosha	-0.248658	-0.828316
ENSMUSG00000022883	0.596932	Robo1	0.406501	-0.442298
ENSMUSG00000020411	0.596613	Nipal4	0.772715	0.724103
ENSMUSG00000018446	0.596496	C1qbp	-0.318372	-0.692834
ENSMUSG00000030138	0.59643	Bms1	-0.262761	-0.733187
ENSMUSG00000031922	0.595738	Cep57	-0.376592	-0.984572
ENSMUSG00000028776	0.595255	Tinagl1	-0.081198	0.50345
ENSMUSG00000017774	0.594855	Myo1c	0.12668	0.527895
ENSMUSG00000022881	0.594855	Rfc4	-0.21022	-1.03054
ENSMUSG00000024907	0.594513	Gal	1.19073	1.07045
ENSMUSG00000081058	0.594327	Hist2h3c2	1.0214	1.98682
ENSMUSG00000026235	0.59424	Epha4	0.78242	0.151773
ENSMUSG00000086399	0.593822	Gm16144	0.785509	1.38033
ENSMUSG00000006442	0.593558	Srm	-0.284256	-0.81193
ENSMUSG00000074817	0.593209	Papolb	1.16883	1.29809
ENSMUSG00000008393	0.592712	Carhsp1	0.443393	0.8459
ENSMUSG00000041372	0.592706	B4galnt3	-0.468097	-0.998487
ENSMUSG00000076437	0.591812	2700094K13Rik	-0.174645	-0.864835
ENSMUSG00000009394	0.591513	Syn2	0.71111	2.15955
ENSMUSG00000063296	0.590948	Tmem117	0.53957	1.16757
ENSMUSG00000027520	0.590868	Zdbf2	0.489178	1.19898
ENSMUSG00000030276	0.590839	Ttll3	0.48331	1.31492
ENSMUSG00000029911	0.590758	Ssbp1	-0.265744	-0.828014
ENSMUSG00000029676	0.590505	Pot1a	-0.320113	-0.912703
ENSMUSG00000028825	0.590432	Rhd	-0.211165	-1.70937
ENSMUSG00000030659	0.590175	Nucb2	0.300483	0.730799
ENSMUSG00000031548	0.589569	Sfrp1	0.0081895	-0.682875
ENSMUSG00000051331	0.589131	Cacna1c	-0.023981	-1.23458
[truncated: 36,926 more rows]
