# Supplementary material for: Fgf and Esrrb integrate epigenetic and transcriptional networks that regulate self-renewal of trophoblast stem cells
Source: Nat Commun. 2015 Jul 24;6:7776. doi: 10.1038/ncomms8776 (PMC4525203; doi:10.1038/ncomms8776)
Supplement: Supplementary Data 3 — Genes differentially expressed upon Esrrb knockdown in TS cells [file ncomms8776-s4.xlsx]

## Sheet: KD_new
Genes differentially expressed upon Esrrb knockdown in TS cells
feature_id	posterior_probability	eta1_0	mgi
ENSMUSG00000067860	0.99721	2.46137	Zic3
ENSMUSG00000020911	0.99108	-1.50293	Krt19
ENSMUSG00000045330	0.989223	-1.33596	4933402E13Rik
ENSMUSG00000041703	0.988113	1.72217	Zic5
ENSMUSG00000037820	0.9843	-1.69126	Tgm2
ENSMUSG00000051243	0.983296	-1.36706	Islr2
ENSMUSG00000030513	0.981675	1.75407	Pcsk6
ENSMUSG00000021255	0.980337	2.02648	Esrrb
ENSMUSG00000024754	0.977413	1.391	Tmem2
ENSMUSG00000097848	0.976938	1.27912	Gm807
ENSMUSG00000094483	0.975296	-0.721509	Purb
ENSMUSG00000039621	0.971377	-1.09198	Prex1
ENSMUSG00000004508	0.969779	-1.52211	Gab2
ENSMUSG00000044646	0.967753	-1.43552	Zbtb7c
ENSMUSG00000025056	0.967555	2.30287	Nr0b1
ENSMUSG00000021071	0.967366	2.12081	Trim9
ENSMUSG00000006200	0.960476	-1.17523	Rhox6
ENSMUSG00000022892	0.959604	-1.14031	App
ENSMUSG00000021948	0.959598	-0.816115	Prkcd
ENSMUSG00000035342	0.952391	-0.752052	Lzts2
ENSMUSG00000074637	0.94918	1.62253	Sox2
ENSMUSG00000032387	0.946794	1.04769	Rbpms2
ENSMUSG00000024427	0.945726	1.21392	Spry4
ENSMUSG00000066026	0.944168	-1.6575	Dhrs3
ENSMUSG00000032125	0.941817	1.84412	Robo4
ENSMUSG00000085957	0.941415	-1.9037	Syna
ENSMUSG00000041718	0.936891	1.27153	Alg13
ENSMUSG00000007646	0.936885	0.770025	Rad51c
ENSMUSG00000021180	0.936119	1.25635	Rps6ka5
ENSMUSG00000075602	0.934967	1.82234	Ly6a
ENSMUSG00000028228	0.934034	1.13685	Cpne3
ENSMUSG00000024968	0.929674	1.18544	Rcor2
ENSMUSG00000028039	0.928671	1.55741	Efna3
ENSMUSG00000033066	0.928347	-1.35	Gas7
ENSMUSG00000026822	0.926365	-1.64759	Lcn2
ENSMUSG00000071265	0.926056	-1.66476	1700086L19Rik
ENSMUSG00000024987	0.92572	1.69247	Cyp26a1
ENSMUSG00000033952	0.924953	1.26405	Aspm
ENSMUSG00000020303	0.923926	1.34829	Stc2
ENSMUSG00000026628	0.923775	-1.11807	Atf3
ENSMUSG00000067276	0.923312	1.43549	Capn6
ENSMUSG00000029646	0.920581	1.21943	Cdx2
ENSMUSG00000003505	0.919559	-1.68479	Psg18
ENSMUSG00000033102	0.917899	0.906414	Cdc14b
ENSMUSG00000041064	0.915299	1.25864	Pif1
ENSMUSG00000049723	0.915276	1.39145	Mmp12
ENSMUSG00000029438	0.914271	1.30003	Bcl7a
ENSMUSG00000006567	0.913541	1.59131	Atp7b
ENSMUSG00000020471	0.910281	0.719609	Pold2
ENSMUSG00000013846	0.909993	-0.801768	St3gal1
ENSMUSG00000022186	0.908296	1.3212	Oxct1
ENSMUSG00000022678	0.908263	0.540334	Nde1
ENSMUSG00000024140	0.906907	-1.13491	Epas1
ENSMUSG00000026676	0.906056	2.02006	Ccdc3
ENSMUSG00000023868	0.904	-1.52681	Pde10a
ENSMUSG00000040552	0.903968	-1.75648	C3ar1
ENSMUSG00000025323	0.901014	1.24964	Sp4
ENSMUSG00000018387	0.900921	-1.11019	Shroom1
ENSMUSG00000028613	0.900049	-0.633139	Lrp8
ENSMUSG00000079476	0.899817	-2.04267	1700011M02Rik
ENSMUSG00000039960	0.899287	-0.675533	Rhou
ENSMUSG00000089715	0.897992	0.842023	Cbx6
ENSMUSG00000021411	0.897718	-1.04394	Pxdc1
ENSMUSG00000079018	0.895903	1.67754	Ly6c1
ENSMUSG00000032363	0.894454	1.39078	Adamts7
ENSMUSG00000042190	0.893668	-1.82362	Cmklr1
ENSMUSG00000019230	0.89242	1.38744	Lhx9
ENSMUSG00000049807	0.891792	-0.434818	Arhgap23
ENSMUSG00000051279	0.891399	1.5172	Gdf6
ENSMUSG00000041147	0.89134	0.617344	Brca2
ENSMUSG00000043903	0.890174	-1.82142	Gm22
ENSMUSG00000048373	0.88971	1.36795	Fgfbp1
ENSMUSG00000013089	0.888594	1.35596	Etv5
ENSMUSG00000031323	0.885055	-1.65328	Dmrtc1a
ENSMUSG00000092035	0.884805	-1.19868	Peg10
ENSMUSG00000043336	0.883262	-1.37166	Filip1l
ENSMUSG00000078202	0.88316	1.27224	Nrarp
ENSMUSG00000032898	0.881944	0.997693	Fbxo21
ENSMUSG00000041120	0.881759	-1.35228	Nbl1
ENSMUSG00000066278	0.881563	-0.625891	Vps37b
ENSMUSG00000039911	0.88032	-1.40835	Spsb1
ENSMUSG00000019848	0.879261	1.59047	Popdc3
ENSMUSG00000022641	0.878966	-0.801865	Bbx
ENSMUSG00000037016	0.878664	1.5379	Frem2
ENSMUSG00000024376	0.878482	-0.771908	Epb4.1l4a
ENSMUSG00000030022	0.87809	0.958915	Adamts9
ENSMUSG00000039086	0.877338	-0.8967	Ss18l1
ENSMUSG00000001313	0.876318	-1.06352	Rnd2
ENSMUSG00000063568	0.876124	-0.870705	Jazf1
ENSMUSG00000026579	0.874693	-1.40445	F5
ENSMUSG00000030722	0.871117	0.777034	Nfatc2ip
ENSMUSG00000034216	0.870851	-0.513584	Vps18
ENSMUSG00000046093	0.870566	1.35469	Hpcal4
ENSMUSG00000017868	0.86902	-1.41224	Sgk2
ENSMUSG00000061086	0.868123	-1.80641	Myl4
ENSMUSG00000028175	0.867865	1.3585	Depdc1a
ENSMUSG00000020493	0.866615	1.04802	Prr11
ENSMUSG00000021185	0.863014	1.43989	9030617O03Rik
ENSMUSG00000020086	0.860382	0.793846	H2afy2
ENSMUSG00000035351	0.858375	0.758198	Nup37
ENSMUSG00000058420	0.85824	-1.35986	Syt17
ENSMUSG00000021056	0.857935	1.35488	Tex21
ENSMUSG00000093880	0.856875	1.35301	Tmem181c-ps
ENSMUSG00000043549	0.855791	-1.59567	4932442L08Rik
ENSMUSG00000024621	0.855672	-1.05951	Csf1r
ENSMUSG00000034762	0.855561	-1.23018	Glis1
ENSMUSG00000046449	0.855102	1.4921	C77370
ENSMUSG00000027715	0.854461	1.05819	Ccna2
ENSMUSG00000051726	0.853929	1.8516	Kcnf1
ENSMUSG00000029231	0.848156	-1.27453	Pdgfra
ENSMUSG00000029246	0.848097	0.951829	Ppat
ENSMUSG00000074170	0.846851	-0.899998	Plekhf1
ENSMUSG00000054266	0.845749	-1.85612	Serpinb9d
ENSMUSG00000079479	0.845647	-1.61962	Gm9112
ENSMUSG00000061524	0.844614	1.49756	Zic2
ENSMUSG00000059493	0.844049	-1.17784	Nhs
ENSMUSG00000068536	0.84333	-1.37258	Doxl2
ENSMUSG00000070858	0.83998	1.97421	Gm1673
ENSMUSG00000031197	0.839222	0.636348	Vbp1
ENSMUSG00000022114	0.838829	1.09659	Spry2
ENSMUSG00000049313	0.835834	1.64118	Sorl1
ENSMUSG00000048895	0.834564	-0.89727	Cdk5r1
ENSMUSG00000022629	0.83434	-0.565002	Kif21a
ENSMUSG00000036501	0.834179	-0.748181	Fam13b
ENSMUSG00000029177	0.833928	1.26788	Cenpa
ENSMUSG00000034906	0.833572	1.158	Ncaph
ENSMUSG00000047368	0.832551	0.672942	Abhd17b
ENSMUSG00000044201	0.832462	1.0704	Cdc25c
ENSMUSG00000026646	0.831305	0.918604	Suv39h2
ENSMUSG00000045838	0.830888	-1.27777	A430105I19Rik
ENSMUSG00000032548	0.830192	-1.0144	Slco2a1
ENSMUSG00000027460	0.829803	-1.70213	Angpt4
ENSMUSG00000031004	0.829713	0.93262	Mki67
ENSMUSG00000043110	0.828939	1.48106	Lrrn4
ENSMUSG00000020682	0.828612	-0.753193	Mmp28
ENSMUSG00000028194	0.827934	1.21439	Ddah1
ENSMUSG00000020027	0.82717	1.21965	Socs2
ENSMUSG00000095115	0.824054	-0.903051	Itpripl2
ENSMUSG00000006763	0.823816	0.800107	Saal1
ENSMUSG00000041372	0.823625	0.812272	B4galnt3
ENSMUSG00000055555	0.823048	-1.78315	4930502E18Rik
ENSMUSG00000020154	0.821808	1.44176	Ptprb
ENSMUSG00000068101	0.820755	1.19708	Cenpm
ENSMUSG00000025154	0.819638	0.995012	Arhgap19
ENSMUSG00000052684	0.819287	-0.823074	Jun
ENSMUSG00000096039	0.819003	-2.51682	D830030K20Rik
ENSMUSG00000075033	0.818852	0.925788	Nxpe3
ENSMUSG00000013419	0.818765	-0.582654	Zfp651
ENSMUSG00000086782	0.817173	-0.900509	E130102H24Rik
ENSMUSG00000048960	0.817045	1.13252	Prex2
ENSMUSG00000025277	0.81671	-0.780402	Abhd6
ENSMUSG00000000489	0.816383	-0.787342	Pdgfb
ENSMUSG00000090946	0.813494	-1.01746	Ccdc71l
ENSMUSG00000069355	0.813153	-1.77874	Gm5152
ENSMUSG00000045975	0.812964	-1.14495	C2cd2
ENSMUSG00000032327	0.812592	-1.4296	Stra6
ENSMUSG00000063430	0.812349	-1.16619	Wscd2
ENSMUSG00000061517	0.811752	1.29735	Sox21
ENSMUSG00000025190	0.811403	0.965823	Got1
ENSMUSG00000035024	0.810944	0.926911	Ncapd3
ENSMUSG00000054364	0.810137	-1.15691	Rhob
ENSMUSG00000027351	0.810005	1.31514	Spred1
ENSMUSG00000028488	0.808654	1.55524	Sh3gl2
ENSMUSG00000026873	0.807571	1.1227	Phf19
ENSMUSG00000086563	0.806665	1.125	Gm14136
ENSMUSG00000030669	0.804467	2.30009	Calca
ENSMUSG00000008489	0.803186	1.23198	Elavl2
ENSMUSG00000015501	0.802988	-1.22161	Hivep2
ENSMUSG00000034858	0.802752	-0.582342	Fam214a
ENSMUSG00000075585	0.800704	-0.815725	6330403L08Rik
ENSMUSG00000049719	0.800327	1.75685	Prss46
ENSMUSG00000044976	0.799734	1.06532	Wdr72
ENSMUSG00000039001	0.799159	0.602129	Rps21
ENSMUSG00000032373	0.797908	1.12771	Car12
ENSMUSG00000051316	0.796606	-0.792237	Taf7
ENSMUSG00000037071	0.796566	-0.752077	Scd1
ENSMUSG00000037211	0.794496	1.68996	Spry1
ENSMUSG00000041757	0.791672	-1.48536	Plekha6
ENSMUSG00000021062	0.79102	-0.878204	Rab15
ENSMUSG00000063415	0.783308	-1.57005	Cyp26b1
ENSMUSG00000030373	0.781959	-1.19531	Psg28
ENSMUSG00000048142	0.78168	1.38155	Nat8l
ENSMUSG00000055912	0.781515	-1.02864	Tmem150a
ENSMUSG00000020961	0.779972	0.888694	Ston2
ENSMUSG00000003153	0.779927	1.27792	Slc2a3
ENSMUSG00000043252	0.779607	0.890268	Tmem64
ENSMUSG00000032431	0.779034	-0.537831	Crtap
ENSMUSG00000033174	0.778901	-0.795992	Mgll
ENSMUSG00000018102	0.778408	-1.17326	Hist1h2bc
ENSMUSG00000056749	0.777983	-0.728725	Nfil3
ENSMUSG00000042035	0.777745	0.690434	Igsf3
ENSMUSG00000049382	0.776691	-0.957138	Krt8
ENSMUSG00000044337	0.775839	-1.00512	Ackr3
ENSMUSG00000028527	0.775463	1.09088	Ak4
ENSMUSG00000068154	0.774534	1.67506	Insm1
ENSMUSG00000032249	0.77429	0.831462	Anp32a
ENSMUSG00000058488	0.774175	1.54315	Kl
ENSMUSG00000004951	0.772165	-1.17257	Hspb1
ENSMUSG00000022421	0.771718	1.43619	Nptxr
ENSMUSG00000053799	0.770933	0.903131	Exoc6
ENSMUSG00000021508	0.770739	1.12588	Cxcl14
ENSMUSG00000030246	0.770567	0.990595	Ldhb
ENSMUSG00000038215	0.770001	0.877382	Cep44
ENSMUSG00000042759	0.769991	-0.743527	Apobr
ENSMUSG00000025083	0.769667	-0.811305	Afap1l2
ENSMUSG00000052551	0.766489	0.932315	Adarb2
ENSMUSG00000045763	0.766307	-0.558485	Basp1
ENSMUSG00000033350	0.765808	-0.80235	Chst2
ENSMUSG00000051029	0.765571	-1.31053	Serpinb1b
ENSMUSG00000042903	0.762381	-1.20432	Foxo4
ENSMUSG00000031489	0.761965	0.992242	Adrb3
ENSMUSG00000030109	0.760429	-1.52614	Slc6a12
ENSMUSG00000032419	0.759618	0.83867	Tbx18
ENSMUSG00000026399	0.758797	1.03212	Cd55
ENSMUSG00000001348	0.758726	-0.999755	Acp5
ENSMUSG00000026630	0.75841	-1.27885	Batf3
ENSMUSG00000032076	0.755095	1.03196	Cadm1
ENSMUSG00000050022	0.753367	-0.977341	Amz1
ENSMUSG00000034430	0.752719	-0.615483	Zxdc
ENSMUSG00000036368	0.751605	-0.971184	Rmdn2
ENSMUSG00000029022	0.749787	1.10042	Miip
ENSMUSG00000043029	0.747574	1.61208	Trpv3
ENSMUSG00000020019	0.746482	-0.994488	Ntn4
ENSMUSG00000004383	0.746407	-0.414508	Large
ENSMUSG00000019891	0.746281	0.840542	Dcbld1
ENSMUSG00000045827	0.745731	-0.822077	Serpinb9
ENSMUSG00000045092	0.743641	0.600589	S1pr1
ENSMUSG00000038178	0.743493	-1.12142	Slc43a2
ENSMUSG00000052854	0.74316	-1.34366	Nrk
ENSMUSG00000027386	0.743106	-1.59635	Fbln7
ENSMUSG00000022528	0.739032	1.16192	Hes1
ENSMUSG00000092183	0.737992	-1.28553	4930515G01Rik
ENSMUSG00000049577	0.734294	0.680949	Zfpm1
ENSMUSG00000027379	0.733786	1.00098	Bub1
ENSMUSG00000036875	0.732816	0.713192	Dna2
ENSMUSG00000031383	0.732247	-0.68256	Dusp9
ENSMUSG00000037621	0.731758	-2.00917	Atoh8
ENSMUSG00000054065	0.731198	-1.00239	Pkp3
ENSMUSG00000072620	0.729452	-1.264	Slfn2
ENSMUSG00000053253	0.728596	0.539149	Ndfip2
ENSMUSG00000006205	0.72778	0.78797	Htra1
ENSMUSG00000024365	0.726986	-1.6148	Cyp21a1
ENSMUSG00000007097	0.726173	-1.46807	Atp1a2
ENSMUSG00000029860	0.725476	-0.561643	Zyx
ENSMUSG00000029648	0.725111	-0.864262	Flt1
ENSMUSG00000041037	0.722843	-0.605782	Irgq
ENSMUSG00000053797	0.722424	-1.50995	Krt16
ENSMUSG00000028270	0.722412	-0.548692	Gbp2
ENSMUSG00000091243	0.721408	-1.38245	Vgll3
ENSMUSG00000075590	0.720476	-0.722703	Nrbp2
ENSMUSG00000021728	0.718172	0.660096	Emb
ENSMUSG00000031216	0.71671	1.20776	Stard8
ENSMUSG00000041119	0.716666	1.12431	Pde9a
ENSMUSG00000024937	0.716492	-0.789529	Ehbp1l1
ENSMUSG00000020331	0.715502	-0.928033	Hcn2
ENSMUSG00000027399	0.715043	-1.68681	Il1a
ENSMUSG00000027134	0.714565	0.89106	Lpcat4
ENSMUSG00000021403	0.714161	-1.04307	Serpinb9b
ENSMUSG00000064246	0.713414	-1.71354	Chi3l1
ENSMUSG00000071766	0.711946	-1.80536	Rhox12
ENSMUSG00000004317	0.710837	0.962098	Clcn5
ENSMUSG00000021553	0.710523	1.43722	Slc28a3
ENSMUSG00000041491	0.710474	0.639113	Cep78
ENSMUSG00000096210	0.709398	0.774425	H1f0
ENSMUSG00000026558	0.70862	0.791735	Uck2
ENSMUSG00000036867	0.706897	1.00005	Smad6
ENSMUSG00000027225	0.706284	1.59072	Duoxa2
ENSMUSG00000061393	0.705323	-0.625063	Acvr2b
ENSMUSG00000020475	0.705185	0.930264	Pgam2
ENSMUSG00000039396	0.704899	1.04704	Neil3
ENSMUSG00000086807	0.704539	1.1415	C330013F16Rik
ENSMUSG00000024645	0.704075	0.481857	Timm21
ENSMUSG00000022419	0.700791	1.35918	Deptor
ENSMUSG00000096995	0.700612	-0.920797	2810029C07Rik
ENSMUSG00000006342	0.699993	-1.2365	Susd2
ENSMUSG00000029032	0.698803	-0.82475	Arhgef16
ENSMUSG00000031530	0.697965	0.715697	Dusp4
ENSMUSG00000096965	0.69662	-1.33998	3300005D01Rik
ENSMUSG00000018819	0.695408	-1.06898	Lsp1
ENSMUSG00000022102	0.694898	1.32586	Dok2
ENSMUSG00000029120	0.69453	0.928884	Ppp2r2c
ENSMUSG00000034265	0.694518	-1.05158	Zdhhc14
ENSMUSG00000028207	0.693878	0.843102	Asph
ENSMUSG00000021939	0.692656	-0.870755	Ctsb
ENSMUSG00000059334	0.69248	-1.21547	Zfp36l3
ENSMUSG00000057726	0.690238	-1.3784	Serpinb9g
ENSMUSG00000034312	0.690177	-0.932304	Iqsec1
ENSMUSG00000000957	0.689988	-0.671141	Mmp14
ENSMUSG00000051176	0.68984	0.702232	Zfp42
ENSMUSG00000026421	0.689835	-0.774037	Csrp1
ENSMUSG00000006301	0.689538	-0.557067	Tmbim1
ENSMUSG00000079445	0.689424	-0.882879	B3gnt7
ENSMUSG00000020641	0.688667	-1.09235	Rsad2
ENSMUSG00000024883	0.68579	0.575903	Rin1
ENSMUSG00000052727	0.684563	-0.828145	Map1b
ENSMUSG00000028044	0.683578	0.795616	Cks1b
ENSMUSG00000068452	0.683389	1.45672	Duox2
ENSMUSG00000002233	0.683037	-0.598439	Rhoc
ENSMUSG00000028518	0.680746	1.08263	Prkaa2
ENSMUSG00000022034	0.680276	1.01552	Esco2
ENSMUSG00000051396	0.679817	0.476532	Hspa14
ENSMUSG00000041483	0.678807	0.564797	Zfp281
ENSMUSG00000025856	0.676801	-0.743461	Pdgfa
ENSMUSG00000041957	0.676393	-0.595277	Pkp2
ENSMUSG00000021806	0.67498	0.825634	Nid2
ENSMUSG00000024892	0.672254	0.927108	Pcx
ENSMUSG00000034825	0.671217	-0.786094	Nrip3
ENSMUSG00000043004	0.670837	1.18773	Gng2
ENSMUSG00000068744	0.669747	0.713548	Psrc1
ENSMUSG00000027840	0.669646	-0.951299	Wnt2b
ENSMUSG00000049916	0.669274	0.932847	2610318N02Rik
ENSMUSG00000022099	0.66906	-0.438183	Dmtn
ENSMUSG00000042423	0.668947	-0.568993	Fbrs
ENSMUSG00000023039	0.667037	-0.738179	Krt7
ENSMUSG00000024691	0.66561	0.816748	Fam111a
ENSMUSG00000068048	0.66561	-0.962979	Rhox9
ENSMUSG00000051220	0.664528	0.690191	Ercc6l
ENSMUSG00000038840	0.663863	-2.16202	Birc7
ENSMUSG00000030411	0.663177	1.08082	Nova2
ENSMUSG00000041323	0.662717	-0.955125	Ak7
ENSMUSG00000033453	0.662636	-1.28175	Adamts15
ENSMUSG00000024659	0.66049	-0.9604	Anxa1
ENSMUSG00000025422	0.659873	1.14356	Agap2
ENSMUSG00000030681	0.658713	-0.763133	Mvp
ENSMUSG00000027196	0.65603	-1.65703	4921507L20Rik
ENSMUSG00000005320	0.654582	1.20651	Fgfr4
ENSMUSG00000073411	0.654431	-0.708913	H2-D1
ENSMUSG00000040084	0.653934	1.08183	Bub1b
ENSMUSG00000006345	0.653815	-1.10329	Ggt1
ENSMUSG00000026430	0.653276	-0.806974	Rassf5
ENSMUSG00000034981	0.651928	-0.94176	Parm1
ENSMUSG00000025607	0.649501	0.694025	Copg2
ENSMUSG00000022900	0.648505	1.2653	Ildr1
ENSMUSG00000048118	0.646395	-0.578149	Arid4a
ENSMUSG00000062510	0.646236	0.904462	Nsl1
ENSMUSG00000025228	0.645812	-0.372049	Actr1a
ENSMUSG00000074802	0.645783	0.80292	Gas2l3
ENSMUSG00000003348	0.645724	-0.42597	Mob3a
ENSMUSG00000074220	0.645423	0.916184	Zfp382
ENSMUSG00000025212	0.645162	-0.545483	Sfxn3
ENSMUSG00000004207	0.644563	-0.589283	Psap
ENSMUSG00000027230	0.643523	-0.800574	Creb3l1
ENSMUSG00000023972	0.64336	0.563993	Ptk7
ENSMUSG00000030222	0.642869	1.17669	Rerg
ENSMUSG00000002475	0.642136	-0.830327	Abhd3
ENSMUSG00000067219	0.642079	-1.17797	Nipal1
ENSMUSG00000028683	0.641438	0.481442	Eif2b3
ENSMUSG00000033985	0.639674	1.01954	Tesk2
ENSMUSG00000070003	0.639257	0.886218	Ssbp4
ENSMUSG00000087006	0.63914	-1.2602	Gm13889
ENSMUSG00000038252	0.639071	0.984339	Ncapd2
ENSMUSG00000032015	0.638093	-1.41268	Pou2f3
ENSMUSG00000037747	0.637739	-0.959279	Phyhipl
ENSMUSG00000029603	0.635673	-1.32316	Dtx1
ENSMUSG00000032446	0.635392	1.39637	Eomes
ENSMUSG00000050359	0.634595	-1.11041	Sprr1a
ENSMUSG00000022951	0.632835	-0.481627	Rcan1
ENSMUSG00000047751	0.632611	1.18575	Utf1
ENSMUSG00000003099	0.632532	0.671078	Ppp5c
ENSMUSG00000020334	0.631813	-1.37963	Slc22a4
ENSMUSG00000020357	0.631769	-1.00897	Flt4
ENSMUSG00000031453	0.631053	0.774798	Rasa3
ENSMUSG00000037010	0.630618	0.985214	Apln
ENSMUSG00000003546	0.629819	-0.657956	Klc4
ENSMUSG00000070407	0.628581	1.39236	Hs3st3b1
ENSMUSG00000024084	0.627954	-0.788151	Qpct
ENSMUSG00000022385	0.62743	0.66878	Gtse1
ENSMUSG00000017724	0.627192	1.0883	Etv4
ENSMUSG00000067787	0.627168	-0.622647	Blcap
ENSMUSG00000085272	0.627032	-1.76326	Gm1078
ENSMUSG00000032279	0.626423	0.561889	Idh3a
ENSMUSG00000028838	0.625526	0.998899	Extl1
ENSMUSG00000024897	0.624268	-0.896289	Apba1
ENSMUSG00000028678	0.62423	0.87837	Kif2c
ENSMUSG00000045034	0.623951	1.11873	Ankrd34b
ENSMUSG00000037679	0.623122	-0.614245	Inf2
ENSMUSG00000038718	0.622196	1.09088	Pbx3
ENSMUSG00000041426	0.621418	0.858318	Hibch
ENSMUSG00000021294	0.620665	-1.05908	Kif26a
ENSMUSG00000046352	0.620014	-1.32481	Gjb2
ENSMUSG00000076431	0.61975	-1.06449	Sox4
ENSMUSG00000046295	0.619639	1.07214	Ankle1
ENSMUSG00000028843	0.618239	-0.706822	Sh3bgrl3
ENSMUSG00000086596	0.617449	1.17556	Susd5
ENSMUSG00000034460	0.617133	0.69951	Six4
ENSMUSG00000071076	0.615637	-0.821602	Jund
ENSMUSG00000012483	0.614257	0.618811	Rpa3
ENSMUSG00000034023	0.613588	0.989005	Fancd2
ENSMUSG00000021585	0.613191	-0.490711	Cast
ENSMUSG00000000440	0.612889	-1.15599	Pparg
ENSMUSG00000008129	0.611546	-0.854811	4930432K21Rik
ENSMUSG00000018774	0.609336	-0.846724	Cd68
ENSMUSG00000009927	0.608396	0.535472	Rps25
ENSMUSG00000023043	0.607822	-0.72485	Krt18
ENSMUSG00000078612	0.60776	1.34303	1700024P16Rik
ENSMUSG00000086040	0.607306	0.775053	Wipf3
ENSMUSG00000050315	0.60647	-1.50804	Synpo2
ENSMUSG00000037725	0.606446	0.844426	Ckap2
ENSMUSG00000040710	0.605373	1.59618	St8sia4
ENSMUSG00000022779	0.604966	0.482256	Top3b
ENSMUSG00000032397	0.604733	0.621537	Tipin
ENSMUSG00000097250	0.604595	-1.45118	Gm26771
ENSMUSG00000060098	0.603585	0.649824	Prmt7
ENSMUSG00000038623	0.602905	1.31195	Tm6sf1
ENSMUSG00000024873	0.601912	0.7893	Cnih2
ENSMUSG00000033788	0.601902	-0.676366	Dysf
ENSMUSG00000097481	0.601608	1.00589	D330020A13Rik
ENSMUSG00000026490	0.599788	-0.571855	Cdc42bpa
ENSMUSG00000028763	0.599788	-0.778414	Hspg2
ENSMUSG00000039168	0.599478	-0.718448	Dap
ENSMUSG00000045176	0.599324	-0.519809	2310047M10Rik
ENSMUSG00000024942	0.597472	-0.815783	Capn1
ENSMUSG00000035683	0.596082	0.851291	Melk
ENSMUSG00000069892	0.595321	-1.42004	9930111J21Rik2
ENSMUSG00000027422	0.59519	-0.690993	Rrbp1
ENSMUSG00000040043	0.594506	-0.440384	Rbms2
ENSMUSG00000021697	0.593779	1.26474	Depdc1b
ENSMUSG00000075040	0.593092	-0.574127	Zfp408
ENSMUSG00000026241	0.592777	-1.42694	Nppc
ENSMUSG00000034037	0.592367	0.740115	Fgd5
ENSMUSG00000044734	0.592116	0.980939	Serpinb1a
ENSMUSG00000026622	0.591939	0.962158	Nek2
ENSMUSG00000017697	0.590639	-0.816394	Ada
ENSMUSG00000052566	0.589999	-0.371121	Hook2
ENSMUSG00000033904	0.588433	0.674149	Ccp110
ENSMUSG00000020312	0.58699	-0.673656	Shc2
ENSMUSG00000012443	0.585304	1.08745	Kif11
ENSMUSG00000064220	0.584621	-0.981102	Hist2h2aa2
ENSMUSG00000020415	0.583544	1.03803	Pttg1
ENSMUSG00000005364	0.582877	1.44598	Il5ra
ENSMUSG00000026930	0.581969	-0.75218	Gpsm1
ENSMUSG00000025407	0.580387	0.921672	Gli1
ENSMUSG00000032420	0.580249	-1.31023	Nt5e
ENSMUSG00000040339	0.579527	-0.881693	Fam102b
ENSMUSG00000041431	0.579009	0.998519	Ccnb1
ENSMUSG00000054958	0.578873	1.29536	Nt5c1a
ENSMUSG00000046671	0.578346	-0.554043	Mtfr1l
ENSMUSG00000032218	0.577355	1.07825	Ccnb2
ENSMUSG00000037664	0.576357	-1.01865	Cdkn1c
ENSMUSG00000070802	0.576034	0.986215	Pnmal2
ENSMUSG00000038822	0.575335	0.75978	Hace1
ENSMUSG00000037210	0.575306	-0.413244	Fam193a
ENSMUSG00000084349	0.575237	0.388682	Rpl3-ps1
ENSMUSG00000045382	0.574489	-1.08495	Cxcr4
ENSMUSG00000046942	0.574349	0.591406	Mageb16
ENSMUSG00000038524	0.574344	-0.879177	Fchsd1
ENSMUSG00000037428	0.573364	-0.71384	Vgf
ENSMUSG00000021846	0.573348	0.91937	Peli2
ENSMUSG00000029408	0.572855	-1.02626	Abcb9
ENSMUSG00000032382	0.571791	-0.562088	Snx1
ENSMUSG00000026678	0.571372	1.15118	Rgs5
ENSMUSG00000000340	0.571184	0.482833	Dbt
ENSMUSG00000029618	0.570675	-1.30234	Ocm
ENSMUSG00000015944	0.569827	-0.754256	Gatsl2
ENSMUSG00000027221	0.56939	-0.857806	Chst1
ENSMUSG00000030029	0.568912	-0.980479	Lrig1
ENSMUSG00000020649	0.568072	0.958283	Rrm2
ENSMUSG00000091490	0.567039	0.448621	Triml2
ENSMUSG00000038872	0.56657	0.558456	Zfhx3
ENSMUSG00000037736	0.563809	0.867357	Limch1
ENSMUSG00000029363	0.563171	0.690566	Rfc5
ENSMUSG00000097908	0.5631	0.713683	4933404O12Rik
ENSMUSG00000022253	0.562897	0.765123	Nadk2
ENSMUSG00000009566	0.562641	0.801573	Fpgs
ENSMUSG00000041609	0.562358	-0.524173	Ccdc64
ENSMUSG00000024151	0.561293	0.714576	Msh2
ENSMUSG00000033697	0.560789	-0.706515	Arhgap39
ENSMUSG00000026796	0.560019	-0.572413	Fam129b
ENSMUSG00000029247	0.558556	0.668496	Paics
ENSMUSG00000059895	0.556617	-1.03632	Ptp4a3
ENSMUSG00000045980	0.556064	-1.01365	Tmem104
ENSMUSG00000024921	0.555787	-0.879306	Smarca2
ENSMUSG00000020328	0.555346	0.502583	Nudcd2
ENSMUSG00000079628	0.553474	0.766306	Rhox4g
ENSMUSG00000021501	0.553089	-0.564718	Caml
ENSMUSG00000090958	0.552701	-0.887752	Lrrc32
ENSMUSG00000022218	0.552145	-0.859732	Tgm1
ENSMUSG00000022033	0.551962	1.065	Pbk
ENSMUSG00000026955	0.551098	1.13951	Sapcd2
ENSMUSG00000003051	0.550662	-0.798064	Elf3
ENSMUSG00000028793	0.550194	-0.566718	Rnf19b
ENSMUSG00000052310	0.549869	-0.485063	Slc39a1
ENSMUSG00000021822	0.549789	-1.15828	Plau
ENSMUSG00000052676	0.548569	-0.786712	Zmat1
ENSMUSG00000027333	0.548418	-0.833829	Smox
ENSMUSG00000027654	0.548129	1.18527	Fam83d
ENSMUSG00000047281	0.547829	-0.743445	Sfn
ENSMUSG00000026429	0.546308	0.703164	Ube2t
ENSMUSG00000029602	0.545802	-1.13799	Rasal1
ENSMUSG00000041220	0.544862	1.20557	Elovl6
ENSMUSG00000052957	0.544437	-1.64657	Gas1
ENSMUSG00000057337	0.543593	0.957731	Chst3
ENSMUSG00000029135	0.541389	-0.742874	Fosl2
ENSMUSG00000056602	0.541115	0.831107	Fry
ENSMUSG00000021470	0.541047	0.578316	Ercc6l2
ENSMUSG00000056380	0.54069	-1.14612	Gpr50
ENSMUSG00000019577	0.540057	0.99521	Pdk4
ENSMUSG00000027326	0.539607	0.964613	Casc5
ENSMUSG00000021113	0.539365	-0.49395	Snapc1
ENSMUSG00000001729	0.537395	-0.548101	Akt1
ENSMUSG00000026102	0.537083	1.09215	Inpp1
ENSMUSG00000040564	0.536099	0.961207	Apoc1
ENSMUSG00000048668	0.536074	0.470491	Rhno1
ENSMUSG00000090622	0.534701	-1.0648	A930033H14Rik
ENSMUSG00000027496	0.534529	0.942472	Aurka
ENSMUSG00000051998	0.534529	1.01317	Lax1
ENSMUSG00000029414	0.533427	0.900144	Kntc1
ENSMUSG00000027353	0.532931	0.632592	Mcm8
ENSMUSG00000023921	0.532697	0.524571	Mut
ENSMUSG00000025138	0.531784	-0.517113	Sirt7
ENSMUSG00000032496	0.531398	-1.46165	Ltf
ENSMUSG00000000325	0.529922	-0.800279	Arvcf
ENSMUSG00000017734	0.527891	-0.709292	Dbndd2
ENSMUSG00000042284	0.52783	1.08326	Itga1
ENSMUSG00000004451	0.527729	-0.596185	Ralb
ENSMUSG00000026209	0.526514	-0.546995	Dnpep
ENSMUSG00000031898	0.526267	1.53243	Dpep3
ENSMUSG00000066152	0.525488	-0.548199	Slc31a2
ENSMUSG00000030528	0.525228	0.772959	Blm
ENSMUSG00000090125	0.52447	0.999055	Pou3f1
ENSMUSG00000013483	0.523438	-1.03635	Card14
ENSMUSG00000036206	0.522993	0.573119	Sh3bp4
ENSMUSG00000020092	0.522572	0.790011	Pald1
ENSMUSG00000025049	0.522425	0.353049	Taf5
ENSMUSG00000019373	0.521849	0.319753	Cops3
ENSMUSG00000022061	0.521343	1.00928	Nkx3-1
ENSMUSG00000036777	0.519489	0.829028	Anln
ENSMUSG00000020644	0.519303	1.40198	Id2
ENSMUSG00000022881	0.519098	0.541385	Rfc4
ENSMUSG00000037833	0.518353	0.954553	Sh2d4b
ENSMUSG00000034947	0.517882	-0.554203	Tmem106a
ENSMUSG00000020897	0.516975	1.07652	Aurkb
ENSMUSG00000045672	0.516905	-0.938242	Col27a1
ENSMUSG00000026245	0.516522	0.372796	Farsb
ENSMUSG00000049107	0.516169	1.54521	Ntf3
ENSMUSG00000062342	0.515999	-1.38362	Serpinb9e
ENSMUSG00000054321	0.514886	0.722235	Taf4b
ENSMUSG00000049892	0.514729	-1.27759	Rasd1
ENSMUSG00000091636	0.514212	1.18334	A330050F15Rik
ENSMUSG00000020828	0.513935	-0.555794	Pld2
ENSMUSG00000041986	0.513705	-1.10513	Elmod1
ENSMUSG00000027381	0.51296	0.608512	Bcl2l11
ENSMUSG00000054256	0.512835	0.808869	Msi1
ENSMUSG00000039246	0.512829	0.608524	Lyplal1
ENSMUSG00000028412	0.512387	0.831525	Slc44a1
ENSMUSG00000027985	0.512249	-1.38871	Lef1
ENSMUSG00000035762	0.511464	0.367119	Tmem161b
ENSMUSG00000000028	0.510977	0.806687	Cdc45
ENSMUSG00000027298	0.510659	0.726693	Tyro3
ENSMUSG00000078773	0.510319	0.761432	Rad54b
ENSMUSG00000024270	0.510061	-0.405177	Slc39a6
ENSMUSG00000045594	0.508298	-0.567682	Glb1
ENSMUSG00000022070	0.507732	0.837143	Bora
ENSMUSG00000002055	0.507272	0.653256	Spag5
ENSMUSG00000030805	0.506382	-0.524524	Stx4a
ENSMUSG00000018217	0.503994	-0.856006	Pmp22
ENSMUSG00000042195	0.503781	0.556334	Slc35f2
ENSMUSG00000047220	0.503578	0.955778	Ccdc36
ENSMUSG00000030087	0.503087	1.41648	Klf15
ENSMUSG00000079484	0.503018	-0.960299	Phyhd1
ENSMUSG00000034258	0.502973	-0.882137	Mfsd7c
ENSMUSG00000032062	0.50295	-0.645897	2310030G06Rik
ENSMUSG00000068079	0.502334	1.69568	Tcf15
ENSMUSG00000051517	0.502229	0.901051	Arhgef39
ENSMUSG00000001034	0.502015	-0.459463	Mapk7
ENSMUSG00000044244	0.500664	-1.07642	Il20rb
ENSMUSG00000023806	0.500325	0.701976	Rsph3b
ENSMUSG00000041126	0.500148	0.65378	H2afv
ENSMUSG00000045555	0.499254	-1.2152	Mettl24
ENSMUSG00000033763	0.499198	-1.14589	Mtss1l
ENSMUSG00000019845	0.499017	0.694232	Tube1
ENSMUSG00000031447	0.49899	-0.394275	Lamp1
ENSMUSG00000029778	0.498377	1.3192	Adcyap1r1
ENSMUSG00000055069	0.498216	-0.745828	Rab39
ENSMUSG00000021733	0.498173	0.886764	Slc4a7
ENSMUSG00000006360	0.497221	-0.80194	Crip1
ENSMUSG00000085148	0.496805	-0.642436	Mir22hg
ENSMUSG00000097340	0.496607	-1.174	Gm26617
ENSMUSG00000020661	0.495209	-0.675636	Dnmt3a
ENSMUSG00000037544	0.494632	0.815807	Dlgap5
ENSMUSG00000027115	0.493289	0.998104	Kif18a
ENSMUSG00000046856	0.492951	-1.00744	Gpr1
ENSMUSG00000085704	0.491985	-0.962907	4921531C22Rik
ENSMUSG00000000346	0.490906	-0.433202	Dazap2
ENSMUSG00000054753	0.49054	0.568432	AU018091
ENSMUSG00000005054	0.48888	-0.672813	Cstb
ENSMUSG00000061082	0.488571	-1.38655	Plac1
ENSMUSG00000032712	0.487966	-0.657182	2810474O19Rik
ENSMUSG00000037613	0.48788	-0.880763	Tnfrsf23
ENSMUSG00000018707	0.486669	-0.559968	Dync1h1
ENSMUSG00000048402	0.486636	0.998148	Gli2
ENSMUSG00000072980	0.486056	0.68322	Oip5
ENSMUSG00000022231	0.485906	1.36216	Sema5a
ENSMUSG00000058620	0.485486	-1.1352	Adra2b
ENSMUSG00000015053	0.485256	-0.868288	Gata2
ENSMUSG00000048922	0.485105	0.938384	Cdca2
ENSMUSG00000042029	0.485018	0.779359	Ncapg2
ENSMUSG00000038729	0.484538	-0.950867	Akap2
ENSMUSG00000026098	0.484116	0.463307	Pms1
ENSMUSG00000027420	0.483118	-0.84685	Bfsp1
ENSMUSG00000031304	0.483081	-0.637328	Il2rg
ENSMUSG00000040605	0.482147	-1.13715	Bace2
ENSMUSG00000065041	0.482042	1.72338	Gm24044
ENSMUSG00000020547	0.481836	0.787095	Bzw2
ENSMUSG00000040007	0.48173	-0.847874	Bahd1
ENSMUSG00000071847	0.480175	1.09474	Apcdd1
ENSMUSG00000051076	0.479936	-1.01737	Vtcn1
ENSMUSG00000040195	0.479883	0.669668	Tmem194
ENSMUSG00000037062	0.479752	-0.461843	Sh3glb1
ENSMUSG00000036678	0.478691	0.314508	Aaas
ENSMUSG00000042821	0.478105	-0.575419	Snai1
ENSMUSG00000006304	0.477654	-0.37832	Arpc2
ENSMUSG00000015970	0.477232	-0.933495	Chdh
ENSMUSG00000037375	0.476448	0.681434	Hhat
ENSMUSG00000041046	0.476412	-0.824884	Ramp3
ENSMUSG00000044551	0.475939	-0.493961	9930012K11Rik
ENSMUSG00000031502	0.475772	-0.605811	Col4a1
ENSMUSG00000021314	0.475694	0.967898	Amph
ENSMUSG00000004151	0.475538	1.23093	Etv1
ENSMUSG00000032479	0.475473	-0.474335	Map4
ENSMUSG00000052915	0.474522	-0.402875	Msl1
ENSMUSG00000037966	0.474463	-0.557765	Ninj1
ENSMUSG00000003526	0.473015	1.03441	Prodh
ENSMUSG00000042842	0.472941	-0.932732	Serpinb6b
ENSMUSG00000026466	0.472905	-0.629558	Tor1aip1
ENSMUSG00000046607	0.472743	-1.10542	Hrk
ENSMUSG00000001403	0.471963	1.09365	Ube2c
ENSMUSG00000039263	0.471338	-0.45638	Npepl1
ENSMUSG00000027276	0.471231	-0.750527	Jag1
ENSMUSG00000062526	0.470295	0.478643	Mppe1
ENSMUSG00000037188	0.470248	1.26846	Grhl3
ENSMUSG00000045973	0.470181	-0.692622	Slc25a51
ENSMUSG00000032202	0.470066	0.843088	Rab27a
ENSMUSG00000026131	0.469984	-0.902363	Dst
ENSMUSG00000027254	0.468849	1.07848	Map1a
ENSMUSG00000089810	0.46869	0.55866	Gm16536
ENSMUSG00000025969	0.468281	0.854881	Nrp2
ENSMUSG00000008999	0.468223	0.903924	Bmp7
ENSMUSG00000032014	0.467548	-0.905614	Oaf
ENSMUSG00000040112	0.467275	0.458735	Mrps35
ENSMUSG00000027217	0.466846	-1.01361	Tspan18
ENSMUSG00000050424	0.46621	0.976383	Pnma5
ENSMUSG00000059326	0.465705	-0.573622	Csf2ra
ENSMUSG00000059555	0.465243	-0.444494	Tor4a
ENSMUSG00000090534	0.464175	1.39789	Gm4675
ENSMUSG00000028268	0.464108	-0.571082	Gbp3
ENSMUSG00000034744	0.463065	-0.610386	Nagk
ENSMUSG00000042613	0.462955	-0.432214	Pbxip1
ENSMUSG00000027306	0.462346	0.954236	Nusap1
ENSMUSG00000020230	0.462089	-0.580796	Prmt2
ENSMUSG00000020190	0.461337	-0.707832	Mknk2
ENSMUSG00000040093	0.459515	-0.795277	Bmf
ENSMUSG00000025497	0.459111	-0.807049	Cdhr5
ENSMUSG00000028451	0.459054	-1.58729	1700022I11Rik
ENSMUSG00000028128	0.45853	-0.641329	F3
ENSMUSG00000009378	0.458322	-0.969286	Slc16a12
ENSMUSG00000048327	0.458029	0.799237	Ckap2l
ENSMUSG00000048332	0.457878	-0.871262	Lhfp
ENSMUSG00000025894	0.457112	0.363394	Aasdhppt
ENSMUSG00000010066	0.45648	0.941018	Cacna2d2
ENSMUSG00000022995	0.456128	-0.771537	Enah
ENSMUSG00000023927	0.455952	0.863623	Satb1
ENSMUSG00000073471	0.455612	0.60775	Rsph3a
ENSMUSG00000032060	0.455513	-1.01037	Cryab
ENSMUSG00000025402	0.453397	0.477756	Nab2
ENSMUSG00000032849	0.453303	0.681607	Abcc4
ENSMUSG00000044519	0.453303	-0.532747	Zfp488
ENSMUSG00000026166	0.452878	1.05822	Ccl20
ENSMUSG00000040759	0.451969	0.916419	Cmtm5
ENSMUSG00000035769	0.451218	-0.764454	Xylb
ENSMUSG00000049339	0.450327	-0.479613	Fam134a
ENSMUSG00000020272	0.449586	-0.665424	Stk10
ENSMUSG00000015396	0.449342	1.0832	Cd83
ENSMUSG00000025427	0.447935	-1.10547	Rnf165
ENSMUSG00000044702	0.447619	0.545882	Palb2
ENSMUSG00000015335	0.447478	-0.445464	Zdhhc12
ENSMUSG00000021902	0.446429	0.470164	Phf7
ENSMUSG00000040010	0.446268	0.744917	Slc7a5
ENSMUSG00000079722	0.445891	-1.57147	Ttll2
ENSMUSG00000041498	0.445787	1.05316	Kif14
ENSMUSG00000043535	0.445678	0.63088	Setx
ENSMUSG00000013698	0.44566	-0.619616	Pea15a
ENSMUSG00000009596	0.445531	-0.97654	Taf7l
ENSMUSG00000020330	0.445531	1.0058	Hmmr
ENSMUSG00000055072	0.445387	-1.53409	Gm9964
ENSMUSG00000026196	0.445384	0.87275	Bard1
ENSMUSG00000034311	0.445164	0.821579	Kif4
ENSMUSG00000024600	0.445089	-1.09406	Slc27a6
ENSMUSG00000001985	0.445026	0.983764	Grik3
ENSMUSG00000037936	0.444724	-0.958366	Scarb1
ENSMUSG00000046056	0.444724	-1.01335	Sbsn
ENSMUSG00000049881	0.443961	0.534363	2810025M15Rik
ENSMUSG00000022053	0.443121	0.69132	Ebf2
ENSMUSG00000025534	0.442478	-0.387276	Gusb
ENSMUSG00000050107	0.442403	0.880599	Gsg2
ENSMUSG00000057137	0.44224	-0.869382	Tmem140
ENSMUSG00000003309	0.442176	0.931574	Ap1m2
ENSMUSG00000027075	0.441994	0.919866	Slc43a1
ENSMUSG00000024429	0.441802	-0.471802	Gnl1
ENSMUSG00000041420	0.441625	-0.69511	Meis3
ENSMUSG00000000320	0.441482	1.43575	Alox12
ENSMUSG00000034993	0.441293	-0.743039	Vat1
ENSMUSG00000047221	0.441287	0.741444	Fam185a
ENSMUSG00000047547	0.440629	-0.517926	Cltb
ENSMUSG00000041219	0.439895	0.649346	Arhgap11a
ENSMUSG00000037735	0.43975	-1.17542	2810032G03Rik
ENSMUSG00000046027	0.439535	0.472739	Stard5
ENSMUSG00000039461	0.439219	-0.653441	Tcta
ENSMUSG00000055884	0.438773	0.851905	Fancm
ENSMUSG00000085651	0.438684	1.0307	Gm11695
ENSMUSG00000026110	0.438584	-1.11729	Mgat4a
ENSMUSG00000071317	0.438031	1.30711	Bves
ENSMUSG00000018334	0.437956	-0.752942	Ksr1
ENSMUSG00000061665	0.437579	-0.43359	Cd2ap
ENSMUSG00000013736	0.436661	0.598243	Trnt1
ENSMUSG00000032257	0.436365	-1.06786	Ankk1
ENSMUSG00000025854	0.435948	-1.31371	Fam20c
ENSMUSG00000022875	0.435885	-1.09479	Kng1
ENSMUSG00000027068	0.435635	-1.14929	Dhrs9
ENSMUSG00000014361	0.434758	-0.973771	Mertk
ENSMUSG00000029070	0.434633	-0.650405	Mxra8
ENSMUSG00000030826	0.433932	0.736913	Bcat2
ENSMUSG00000026674	0.433524	-0.984586	Ddr2
ENSMUSG00000086212	0.433378	-0.921728	Mkln1os
ENSMUSG00000002297	0.43296	0.447506	Dbf4
ENSMUSG00000024530	0.432946	0.885849	Slmo1
ENSMUSG00000028933	0.432811	0.702946	Xrcc2
ENSMUSG00000035365	0.432218	1.07094	Parpbp
ENSMUSG00000078886	0.430921	0.834465	Gm2026
ENSMUSG00000038195	0.430392	-0.851089	Rilp
ENSMUSG00000024989	0.430083	0.906506	Cep55
ENSMUSG00000083101	0.429514	0.933273	Gm13430
ENSMUSG00000052373	0.4292	0.940476	Mpp3
ENSMUSG00000029910	0.429199	0.717364	Mad2l1
ENSMUSG00000030397	0.429101	-0.306259	Mark4
ENSMUSG00000014075	0.428604	0.449475	Tctex1d2
ENSMUSG00000047731	0.428591	-0.52624	Wbp1l
ENSMUSG00000097532	0.428447	0.789608	Gm4349
ENSMUSG00000072812	0.428115	-0.623484	Ahnak2
ENSMUSG00000022621	0.427932	-1.10813	Rabl2
ENSMUSG00000022472	0.427602	-0.790174	Desi1
ENSMUSG00000036106	0.427082	-0.715827	Prr5
ENSMUSG00000038379	0.426609	0.8546	Ttk
ENSMUSG00000066800	0.426523	-0.794	Rnasel
ENSMUSG00000049401	0.426074	-0.490744	Ogfr
ENSMUSG00000074476	0.425562	0.97608	Spc24
ENSMUSG00000063146	0.425458	-0.800285	Clip2
ENSMUSG00000035770	0.425434	-0.450292	Dync1li2
ENSMUSG00000020160	0.425322	0.928408	Meis1
ENSMUSG00000032482	0.424339	-0.79803	Cspg5
ENSMUSG00000044026	0.423953	0.677526	Slc35g1
ENSMUSG00000005413	0.423879	-1.01093	Hmox1
ENSMUSG00000040511	0.423625	-0.519312	Pvr
ENSMUSG00000027699	0.423529	1.00055	Ect2
ENSMUSG00000047757	0.423178	0.783476	Fancb
ENSMUSG00000045103	0.422969	-1.11443	Dmd
ENSMUSG00000027562	0.422598	0.983463	Car2
ENSMUSG00000029033	0.422598	-0.971197	Acap3
ENSMUSG00000068735	0.422537	-0.999019	Trp53i11
ENSMUSG00000021996	0.422142	-0.416896	Esd
ENSMUSG00000022353	0.420878	-0.837564	Mtss1
ENSMUSG00000027552	0.420607	0.656201	E2f5
ENSMUSG00000087252	0.420167	1.29063	Gm14379
ENSMUSG00000054715	0.420067	0.427837	Zscan22
ENSMUSG00000045482	0.419429	-0.516373	Trrap
ENSMUSG00000090093	0.41928	1.4297	Gm14399
ENSMUSG00000084808	0.418581	-0.717449	9430091E24Rik
ENSMUSG00000033257	0.418202	0.517274	Ttll4
ENSMUSG00000030346	0.417965	0.844915	Rad51ap1
ENSMUSG00000028234	0.417689	0.39473	Rps20
ENSMUSG00000029464	0.417343	0.522337	Gpn3
ENSMUSG00000055322	0.417274	-0.935175	Tns1
ENSMUSG00000020774	0.417205	1.46572	Aspa
ENSMUSG00000005580	0.416792	-0.690373	Adcy9
ENSMUSG00000087541	0.415957	1.05216	Gm15830
ENSMUSG00000060477	0.415131	-0.756031	Irak2
ENSMUSG00000038816	0.414705	0.721245	Ctnnal1
ENSMUSG00000031266	0.413514	-0.528108	Gla
ENSMUSG00000038327	0.413221	-1.24989	Serpinb9f
ENSMUSG00000087651	0.412662	0.708292	1500009L16Rik
ENSMUSG00000021177	0.412439	0.509823	Tdp1
ENSMUSG00000024640	0.411805	0.630846	Psat1
ENSMUSG00000017453	0.411364	1.3641	Pipox
ENSMUSG00000030329	0.410689	0.67922	Pianp
ENSMUSG00000030275	0.410093	0.598594	Etnk1
ENSMUSG00000072294	0.409256	0.668054	Klf12
ENSMUSG00000046591	0.408457	0.550619	Ticrr
ENSMUSG00000020432	0.408428	-0.636568	Tcn2
ENSMUSG00000031432	0.407647	0.906832	Prps1
ENSMUSG00000040852	0.40758	0.591874	Plekhh2
ENSMUSG00000018822	0.407527	1.06049	Sfrp5
ENSMUSG00000093726	0.407376	0.99648	Gm20667
ENSMUSG00000031508	0.406856	0.419487	Ankrd10
ENSMUSG00000029304	0.406559	-1.04874	Spp1
ENSMUSG00000027523	0.406244	-0.356249	Gnas
ENSMUSG00000022257	0.406029	0.65156	Laptm4b
ENSMUSG00000052415	0.405849	-1.02129	Tchh
ENSMUSG00000017400	0.405471	0.653839	Stac2
ENSMUSG00000027173	0.40529	0.649076	Depdc7
ENSMUSG00000016386	0.404149	1.01787	Mpped2
ENSMUSG00000026974	0.403263	0.262299	Zmynd19
ENSMUSG00000066720	0.402976	1.23129	Cldn9
ENSMUSG00000046854	0.402742	0.942001	Pip5kl1
ENSMUSG00000028923	0.402329	-0.637942	Necap2
ENSMUSG00000047146	0.402009	1.14651	Tet1
ENSMUSG00000036499	0.401903	-0.408238	Eea1
ENSMUSG00000048537	0.401696	-0.637111	Phldb1
ENSMUSG00000047090	0.401498	0.631936	Tmem198b
ENSMUSG00000097462	0.401268	0.962369	9530026P05Rik
ENSMUSG00000031837	0.401218	0.93245	Necab2
ENSMUSG00000005069	0.401217	-0.366891	Pex5
ENSMUSG00000034243	0.400848	-0.528916	Golgb1
ENSMUSG00000000881	0.400121	-0.794908	Dlg3
ENSMUSG00000039834	0.400068	-0.472009	Zfp335
ENSMUSG00000042686	0.399615	0.582575	Jph1
ENSMUSG00000020721	0.399283	-0.802052	Helz
ENSMUSG00000037348	0.399283	-1.1159	Paqr7
ENSMUSG00000021591	0.398952	-0.670733	Glrx
ENSMUSG00000006014	0.398755	-1.14591	Prg4
ENSMUSG00000042700	0.39843	0.464892	Sipa1l1
ENSMUSG00000016541	0.39834	-0.535291	Atxn10
ENSMUSG00000036533	0.39829	-0.559115	Cdc42ep3
ENSMUSG00000044024	0.397327	-1.08225	Rell2
ENSMUSG00000079477	0.396645	-0.363645	Rab7
ENSMUSG00000036966	0.396508	-0.46848	Spryd3
ENSMUSG00000040690	0.396442	-1.05451	Col16a1
ENSMUSG00000003545	0.39631	-0.987414	Fosb
ENSMUSG00000006958	0.396091	0.808202	Chrd
ENSMUSG00000041632	0.395795	0.349506	Mrps27
ENSMUSG00000034518	0.395774	0.700245	Hmgxb4
ENSMUSG00000021236	0.395424	-0.873571	Entpd5
ENSMUSG00000021838	0.395031	-0.791169	Samd4
ENSMUSG00000094595	0.3932	0.741028	Fsbp
ENSMUSG00000015889	0.3926	0.360827	Lta4h
ENSMUSG00000030188	0.392574	0.69677	Magohb
ENSMUSG00000035403	0.392426	0.932281	Crb2
ENSMUSG00000057530	0.392405	0.653769	Ece1
ENSMUSG00000096232	0.392009	-0.547946	0610012G03Rik
ENSMUSG00000074210	0.391594	-0.94238	E130208F15Rik
ENSMUSG00000045671	0.391405	0.844659	Spred2
ENSMUSG00000033595	0.391217	0.936202	Lgi3
ENSMUSG00000023505	0.391205	0.819385	Cdca3
ENSMUSG00000040321	0.390648	0.595459	Zfp770
ENSMUSG00000054843	0.390619	0.635524	Atrnl1
ENSMUSG00000051343	0.390489	-0.648826	Rab11fip5
ENSMUSG00000032649	0.389361	1.08338	Colgalt2
ENSMUSG00000044018	0.389054	0.442299	Mrpl50
ENSMUSG00000079442	0.388992	0.766627	St6galnac4
ENSMUSG00000063052	0.388942	0.572168	Lrrc40
ENSMUSG00000050463	0.388369	-1.20307	Krt78
ENSMUSG00000028444	0.388221	1.11933	Cntfr
ENSMUSG00000036980	0.388079	0.366287	Taf6
ENSMUSG00000054423	0.387919	-0.949419	Cadps
ENSMUSG00000022742	0.387892	0.559481	Cpox
ENSMUSG00000066894	0.387851	-0.440268	Vsig10
ENSMUSG00000021835	0.386522	0.733756	Bmp4
ENSMUSG00000024277	0.386078	-0.652668	Mapre2
ENSMUSG00000001334	0.386062	0.795803	Fndc5
ENSMUSG00000030037	0.384669	0.536546	Mrpl53
ENSMUSG00000001225	0.384625	-1.23613	Slc26a3
ENSMUSG00000030470	0.383656	-1.36993	Csrp3
ENSMUSG00000039782	0.383592	-0.807027	Cpeb2
ENSMUSG00000024164	0.383336	-1.52169	C3
ENSMUSG00000039236	0.383223	-0.7703	Isg20
ENSMUSG00000040675	0.382846	0.608612	Mthfd1l
ENSMUSG00000042606	0.382825	0.559667	Hirip3
ENSMUSG00000078302	0.382793	-1.13273	Foxd1
ENSMUSG00000016756	0.382521	0.986532	Cmah
ENSMUSG00000048905	0.382502	-1.18674	4930539E08Rik
ENSMUSG00000091956	0.381619	-1.7438	C2cd4b
ENSMUSG00000042492	0.381521	-0.419384	Tbc1d10b
ENSMUSG00000037411	0.381449	-0.874752	Serpine1
ENSMUSG00000006289	0.380792	0.547131	Osgep
ENSMUSG00000003032	0.380537	-0.518426	Klf4
ENSMUSG00000026073	0.38047	-0.968698	Il1r2
ENSMUSG00000019779	0.380152	-0.803105	Frk
ENSMUSG00000022715	0.380061	1.34351	Cldn26
ENSMUSG00000068227	0.379899	-1.00536	Il2rb
ENSMUSG00000028212	0.379777	-0.853804	Ccne2
ENSMUSG00000034255	0.379708	-0.698743	Arhgap27
ENSMUSG00000041245	0.379265	1.00471	Wnk3
ENSMUSG00000033594	0.379248	-0.929663	Spata2l
ENSMUSG00000021408	0.379093	-0.614024	Ripk1
ENSMUSG00000023953	0.379012	0.806647	Polh
ENSMUSG00000030598	0.378546	-0.578585	Fbxo17
ENSMUSG00000001175	0.378317	-0.527641	Calm1
ENSMUSG00000039191	0.378316	0.578639	Rbpj
ENSMUSG00000027469	0.378253	0.647681	Tpx2
ENSMUSG00000050373	0.378023	-0.534675	Snx21
ENSMUSG00000025809	0.377698	-0.418599	Itgb1
ENSMUSG00000068742	0.37723	-0.458825	Cry2
ENSMUSG00000025785	0.377157	0.605166	Exosc7
ENSMUSG00000015202	0.376876	0.52681	Cnksr3
ENSMUSG00000022364	0.376441	0.542692	Tbc1d31
ENSMUSG00000007038	0.376158	-0.446865	Neu1
ENSMUSG00000026991	0.37607	1.0824	Pkp4
ENSMUSG00000031948	0.376	0.268084	Kars
ENSMUSG00000038244	0.375859	-0.781736	Mical2
ENSMUSG00000026389	0.37577	-0.687079	Steap3
ENSMUSG00000038797	0.375676	-0.673436	Zscan2
ENSMUSG00000038206	0.375572	0.363033	Fbxo8
ENSMUSG00000050966	0.375385	0.893817	Lin28a
ENSMUSG00000027330	0.375232	0.896841	Cdc25b
ENSMUSG00000074607	0.375232	1.17354	Tox2
ENSMUSG00000073052	0.374957	-2.11128	D130052B06Rik
ENSMUSG00000084128	0.374872	-0.539596	Esrp2
ENSMUSG00000023809	0.374855	0.972641	Rps6ka2
ENSMUSG00000020668	0.374808	-0.367317	Kif3c
ENSMUSG00000029072	0.374167	-0.861246	Tas1r3
ENSMUSG00000070687	0.374159	-0.668003	Htr1d
ENSMUSG00000002409	0.373854	-0.60964	Dyrk1b
ENSMUSG00000037474	0.373854	0.810341	Dtl
ENSMUSG00000021306	0.373809	-0.694703	Gpr137b
ENSMUSG00000027454	0.373588	0.903903	Gins1
ENSMUSG00000029217	0.373162	-0.645864	Tec
ENSMUSG00000048583	0.372724	-0.518643	Igf2
ENSMUSG00000026792	0.372648	-0.521413	Lrsam1
ENSMUSG00000042096	0.372262	-0.858395	Dao
ENSMUSG00000039004	0.372231	-0.928887	Bmp6
ENSMUSG00000024914	0.371976	-0.4964	Drap1
ENSMUSG00000057219	0.371865	-0.700701	Armc7
ENSMUSG00000045005	0.371547	-0.716541	Fzd5
ENSMUSG00000030257	0.371049	-0.90296	Srgap3
ENSMUSG00000026255	0.37091	-0.866443	Efhd1
ENSMUSG00000028936	0.370132	0.447864	Rpl22
ENSMUSG00000028063	0.370057	-0.66784	Lmna
ENSMUSG00000018040	0.369905	-0.451906	Rrp7a
ENSMUSG00000019838	0.369747	-0.800746	Slc16a10
ENSMUSG00000027978	0.368953	-1.20047	Prss12
ENSMUSG00000097173	0.368558	1.13585	Gm26829
ENSMUSG00000059897	0.368509	0.682801	Zfp930
ENSMUSG00000025417	0.368325	-0.459079	Pip4k2c
ENSMUSG00000039478	0.367729	0.565239	Micu3
ENSMUSG00000021782	0.367725	-0.669377	Dlg5
ENSMUSG00000030720	0.367339	-0.549456	Cln3
ENSMUSG00000091058	0.367276	-0.75887	Gm17538
ENSMUSG00000020346	0.367196	-0.469546	Mgat1
ENSMUSG00000042388	0.367031	-0.993963	Dlgap3
ENSMUSG00000038963	0.366785	-1.03523	Slco4a1
ENSMUSG00000037826	0.366782	0.576187	Ppm1k
ENSMUSG00000017146	0.366678	0.597358	Brca1
ENSMUSG00000039197	0.366331	0.811795	Adk
ENSMUSG00000095677	0.364576	0.454638	Dynlt1f
ENSMUSG00000046556	0.364548	-0.553797	Zfp319
ENSMUSG00000092341	0.364209	-0.94751	Malat1
ENSMUSG00000050732	0.364019	-0.70308	Vamp8
ENSMUSG00000047963	0.363518	-0.359627	Stbd1
ENSMUSG00000032370	0.363355	-0.388387	Lactb
ENSMUSG00000030929	0.363343	0.496908	Eri2
ENSMUSG00000024524	0.3626	0.724774	Gnal
ENSMUSG00000020492	0.362452	0.612791	Ska2
ENSMUSG00000036023	0.361996	0.527225	Parp2
ENSMUSG00000001435	0.361589	0.749589	Col18a1
ENSMUSG00000007872	0.360105	-0.552478	Id3
ENSMUSG00000020424	0.359891	-0.660987	Gatsl3
ENSMUSG00000097203	0.359886	-0.849177	4732419C18Rik
ENSMUSG00000097561	0.35935	-1.78957	4632411P08Rik
ENSMUSG00000064016	0.359287	-0.940309	Gm648
ENSMUSG00000059751	0.358647	0.44038	Rps3a3
ENSMUSG00000098234	0.358568	0.628655	Snhg6
ENSMUSG00000079407	0.358359	-1.3786	1700110I01Rik
ENSMUSG00000019773	0.358164	0.990394	Fbxo5
ENSMUSG00000028278	0.35796	-1.09019	Rragd
ENSMUSG00000064823	0.357854	1.46823	Snord82
ENSMUSG00000045281	0.356618	-0.944747	Gpr20
ENSMUSG00000055692	0.356618	-0.63903	Tmem191c
ENSMUSG00000025373	0.356103	-0.304248	Rnf41
ENSMUSG00000016262	0.355969	1.18545	Sertad4
ENSMUSG00000026495	0.355898	0.663687	Efcab2
ENSMUSG00000030774	0.355828	-1.02688	Pak1
ENSMUSG00000011257	0.355476	0.447306	Pabpc4
ENSMUSG00000029608	0.35531	-0.991808	Rph3a
ENSMUSG00000035877	0.355	-0.704389	Zhx3
ENSMUSG00000017466	0.35462	-1.05231	Timp2
ENSMUSG00000030498	0.354136	0.881712	Gas2
ENSMUSG00000023074	0.354063	-0.746622	Mospd1
ENSMUSG00000001542	0.354029	-0.631165	Ell2
ENSMUSG00000073243	0.353943	1.17816	Gm9
ENSMUSG00000044674	0.353884	1.02758	Fzd1
ENSMUSG00000032783	0.353814	0.916038	Troap
ENSMUSG00000022096	0.353705	-1.23366	Hr
ENSMUSG00000041653	0.352819	-0.851379	Pnpla3
ENSMUSG00000052085	0.352692	-0.790506	Dock8
ENSMUSG00000037463	0.352513	-0.634682	Fbxo27
ENSMUSG00000069259	0.351682	1.30189	Prl6a1
ENSMUSG00000016256	0.351531	-0.502501	Ctsz
ENSMUSG00000036402	0.351226	-0.474639	Gng12
ENSMUSG00000055737	0.351179	0.665145	Ghr
ENSMUSG00000051811	0.351089	0.843465	Cox6b2
ENSMUSG00000018427	0.35103	-0.800636	Ypel2
ENSMUSG00000029512	0.35049	-0.66531	Ulk1
ENSMUSG00000043323	0.350187	-0.413773	Fbrsl1
ENSMUSG00000027317	0.350045	-0.691088	Ppp1r14d
ENSMUSG00000066900	0.349436	-0.440114	Suds3
ENSMUSG00000024349	0.349269	0.930054	Tmem173
ENSMUSG00000038943	0.348888	0.733977	Prc1
ENSMUSG00000022324	0.348405	0.615847	Matn2
ENSMUSG00000047996	0.348403	0.696065	Prrg1
ENSMUSG00000032601	0.348396	0.395296	Prkar2a
ENSMUSG00000021635	0.34822	0.342847	Rad17
ENSMUSG00000030867	0.348136	1.02373	Plk1
ENSMUSG00000039208	0.347256	-0.726368	Metrnl
ENSMUSG00000067825	0.347028	-0.537554	Pex26
ENSMUSG00000031955	0.346792	-0.366586	Bcar1
ENSMUSG00000058258	0.346045	0.837982	Idi1
ENSMUSG00000024959	0.345973	-0.444775	Bad
ENSMUSG00000004098	0.345732	-1.07946	Col5a3
ENSMUSG00000026401	0.34554	1.14941	Daf2
ENSMUSG00000063888	0.345457	0.185149	Rpl7l1
ENSMUSG00000041112	0.34514	-0.894535	Elmo1
ENSMUSG00000044288	0.344265	-0.854243	Cnr1
ENSMUSG00000041870	0.344246	-0.756508	Ankrd13a
ENSMUSG00000021957	0.344239	0.321411	Tkt
ENSMUSG00000027331	0.344214	0.776023	Knstrn
ENSMUSG00000029521	0.3432	0.531175	Chek2
ENSMUSG00000024772	0.343131	-0.454513	Ehd1
ENSMUSG00000038418	0.343131	0.912916	Egr1
ENSMUSG00000029811	0.342701	-1.33009	Aoc1
ENSMUSG00000046841	0.341964	-0.514139	Ckap4
ENSMUSG00000039145	0.341769	0.828276	Camk1d
ENSMUSG00000021745	0.341763	0.718826	Ptprg
ENSMUSG00000021572	0.3417	0.574781	Cep72
ENSMUSG00000049866	0.341676	-0.601159	Arl4c
ENSMUSG00000026650	0.341368	1.03929	Meig1
ENSMUSG00000030421	0.341068	0.533187	Uri1
ENSMUSG00000053441	0.340442	1.24988	Adamts19
ENSMUSG00000024644	0.340361	-0.384922	Cndp2
ENSMUSG00000032368	0.339797	0.84039	Zic1
ENSMUSG00000028948	0.33904	0.283927	Nol9
ENSMUSG00000053007	0.338955	-0.546655	Creb5
ENSMUSG00000029442	0.33895	-1.05232	Wdr66
ENSMUSG00000000811	0.338814	-0.592452	Txnrd3
ENSMUSG00000035834	0.338474	0.612373	Polr3g
ENSMUSG00000045699	0.337676	1.48695	Gm21411
ENSMUSG00000065952	0.337393	0.999812	C330021F23Rik
ENSMUSG00000054951	0.337221	0.906078	9130008F23Rik
ENSMUSG00000030220	0.336972	-0.708976	Arhgdib
ENSMUSG00000042535	0.33678	0.44792	Gtpbp1
ENSMUSG00000028414	0.335831	0.454	Fktn
ENSMUSG00000035958	0.335365	0.375003	Tdp2
ENSMUSG00000071226	0.335163	1.06419	Cecr2
ENSMUSG00000029458	0.334936	-0.413969	Brap
ENSMUSG00000027820	0.334763	0.846716	Mme
ENSMUSG00000057193	0.334513	-0.527544	Slc44a2
ENSMUSG00000056133	0.333868	-1.46614	Gm9992
ENSMUSG00000047013	0.333717	-0.649108	Fbxo41
ENSMUSG00000021474	0.333445	0.5226	Sfxn1
ENSMUSG00000049551	0.333362	0.885963	Fzd9
ENSMUSG00000090722	0.333234	0.821063	Gm8378
ENSMUSG00000091474	0.332663	0.698027	2610021A01Rik
ENSMUSG00000024206	0.332597	0.636774	Rfx2
ENSMUSG00000033610	0.332092	0.688327	Pank1
ENSMUSG00000052713	0.331956	-1.0212	Zfp608
ENSMUSG00000005370	0.33169	0.413384	Msh6
ENSMUSG00000048450	0.331624	0.954363	Msx1
ENSMUSG00000032498	0.331417	0.463094	Mlh1
ENSMUSG00000011114	0.331385	-0.376741	Tbrg1
ENSMUSG00000008435	0.331352	-0.48125	Rdh13
ENSMUSG00000006587	0.331328	0.901864	Snai3
ENSMUSG00000052316	0.330121	-1.94068	Lrrc15
ENSMUSG00000070000	0.329976	0.931287	Fcho1
ENSMUSG00000016528	0.329617	-0.433409	Mapkapk2
ENSMUSG00000017754	0.328837	-0.576015	Pltp
ENSMUSG00000048796	0.328633	-0.506402	Cyb561d1
ENSMUSG00000092029	0.328391	1.0541	Gm9027
ENSMUSG00000040035	0.327482	-0.858445	Disp2
ENSMUSG00000030279	0.327292	0.560559	C2cd5
ENSMUSG00000032374	0.327212	0.681179	Plod2
ENSMUSG00000021404	0.326086	-1.14466	Serpinb9c
ENSMUSG00000039473	0.325801	-0.370892	Ubn1
ENSMUSG00000097312	0.325696	-0.910149	Gm26870
ENSMUSG00000053263	0.325528	-0.882424	Gm12592
ENSMUSG00000001300	0.324912	0.83379	Efnb2
ENSMUSG00000022964	0.324912	0.476914	Tmem50b
ENSMUSG00000004018	0.324221	0.70654	Fancl
ENSMUSG00000028680	0.324221	-0.651987	Plk3
ENSMUSG00000039976	0.32419	-0.324311	Tbc1d16
ENSMUSG00000022838	0.323511	-0.794165	Eaf2
ENSMUSG00000040594	0.323446	0.698862	Ranbp17
ENSMUSG00000037628	0.323433	0.800882	Cdkn3
ENSMUSG00000040812	0.323334	0.937347	Agbl2
ENSMUSG00000061718	0.323068	0.996053	Ppp1r1b
ENSMUSG00000005718	0.322571	0.566435	Tfap4
ENSMUSG00000032113	0.321537	0.795601	Chek1
ENSMUSG00000064194	0.321517	0.939521	Zfp936
ENSMUSG00000095180	0.321453	0.515034	Rhox5
ENSMUSG00000021638	0.321339	0.687142	Ocln
ENSMUSG00000021055	0.321264	2.17223	Esr2
ENSMUSG00000045545	0.321209	-0.742291	Krt14
ENSMUSG00000032598	0.321166	-0.543013	Nckipsd
ENSMUSG00000086163	0.320946	-0.744271	Gm14206
ENSMUSG00000034486	0.320823	0.821554	Gbx2
ENSMUSG00000013033	0.320324	0.927848	Lphn1
ENSMUSG00000023909	0.320302	-0.546806	Paqr4
ENSMUSG00000039509	0.31934	0.445653	Nup133
ENSMUSG00000031441	0.319175	-0.59681	Atp11a
ENSMUSG00000033186	0.319122	0.379692	Mzt1
ENSMUSG00000000120	0.319121	0.690679	Ngfr
ENSMUSG00000006235	0.318657	-0.788334	Epor
ENSMUSG00000022179	0.318135	-0.792526	4931414P19Rik
ENSMUSG00000000938	0.317821	0.996258	Hoxa10
ENSMUSG00000027692	0.317057	0.645211	Tnik
ENSMUSG00000049672	0.316312	0.324018	Zbtb14
ENSMUSG00000054309	0.316097	0.310166	Cpsf3
ENSMUSG00000043673	0.316	-0.585623	Kcns3
ENSMUSG00000096334	0.315477	-1.20899	Sh2d1b1
ENSMUSG00000044149	0.315367	0.579505	Nkrf
ENSMUSG00000073002	0.315031	-0.782164	Vamp5
ENSMUSG00000031562	0.314947	0.403863	Dctd
ENSMUSG00000060962	0.314814	-0.828519	Dmkn
ENSMUSG00000045349	0.314619	-0.748924	Sh2d5
ENSMUSG00000033669	0.313246	0.45805	Zfp7
ENSMUSG00000020914	0.313029	0.896558	Top2a
ENSMUSG00000017615	0.312975	-0.436967	Tnfaip1
ENSMUSG00000067338	0.312969	1.27455	Tuba3b
ENSMUSG00000021108	0.312687	-0.892537	Prkch
ENSMUSG00000025104	0.311944	0.544024	Hdgfrp3
ENSMUSG00000007946	0.311899	0.680556	Phox2a
ENSMUSG00000053166	0.311747	-0.993832	Cdh22
ENSMUSG00000036109	0.311628	-1.04009	Mbnl3
ENSMUSG00000038893	0.311612	-0.499995	Fam117a
ENSMUSG00000037958	0.31083	-0.503795	Ccdc55
ENSMUSG00000039187	0.310536	0.70684	Fanci
ENSMUSG00000043346	0.310117	0.391886	Gm6741
ENSMUSG00000039765	0.309963	0.747169	Cc2d2a
ENSMUSG00000027186	0.309857	1.16222	Elf5
ENSMUSG00000096780	0.30917	1.0414	Tmem181b-ps
ENSMUSG00000049287	0.309062	-0.532485	Iba57
ENSMUSG00000019942	0.309001	0.604666	Cdk1
ENSMUSG00000033029	0.308868	-0.891148	1700088E04Rik
ENSMUSG00000054013	0.308775	-1.33832	Tmem179
ENSMUSG00000001588	0.308738	0.380982	Acap1
ENSMUSG00000028581	0.308619	1.00403	Laptm5
ENSMUSG00000030256	0.308435	-0.771003	Bhlhe41
ENSMUSG00000015749	0.30836	0.67078	Anp32e
ENSMUSG00000062248	0.308314	0.81849	Cks2
ENSMUSG00000055067	0.307548	0.436087	Smyd3
ENSMUSG00000042348	0.307398	0.593418	Arl15
ENSMUSG00000026281	0.307337	0.541177	Dtymk
ENSMUSG00000001119	0.307299	-0.818424	Col6a1
ENSMUSG00000036241	0.30727	-0.35624	Ube2r2
ENSMUSG00000032231	0.306946	-0.597605	Anxa2
ENSMUSG00000008305	0.305815	0.53699	Tle1
ENSMUSG00000032493	0.305576	0.977905	Prss44
ENSMUSG00000068329	0.305273	0.550427	Htra2
ENSMUSG00000020838	0.305002	-1.07324	Slc6a4
ENSMUSG00000035275	0.304971	0.690391	Raver2
ENSMUSG00000003762	0.304952	-0.715183	Adck4
ENSMUSG00000025701	0.304651	1.16069	Alox5
ENSMUSG00000029813	0.304518	-1.05016	1600015I10Rik
ENSMUSG00000052821	0.304274	1.42291	Cysltr1
ENSMUSG00000020228	0.304267	0.489787	Helb
ENSMUSG00000026418	0.30421	-1.20582	Tnni1
ENSMUSG00000038517	0.30405	-0.464601	Tbkbp1
ENSMUSG00000031448	0.304046	-1.22704	Adprhl1
ENSMUSG00000002057	0.303706	-1.1606	Foxn1
ENSMUSG00000025133	0.303588	0.593977	Ints4
ENSMUSG00000030671	0.303571	1.06383	Pde3b
ENSMUSG00000026958	0.303466	-0.522795	Dpp7
ENSMUSG00000054342	0.303412	-0.561544	Kcnn4
ENSMUSG00000025545	0.303407	0.408775	Clybl
ENSMUSG00000032501	0.303226	-0.77221	Trib1
ENSMUSG00000026987	0.302949	-0.7744	Baz2b
ENSMUSG00000034118	0.302724	0.738233	Tpst1
ENSMUSG00000030093	0.302666	-0.946736	Wnt7a
ENSMUSG00000021692	0.302544	0.499323	Dimt1
ENSMUSG00000074259	0.302446	-0.758953	Gramd2
ENSMUSG00000054277	0.302207	-0.526744	Arfgap3
ENSMUSG00000000901	0.301942	-0.729871	Mmp11
ENSMUSG00000037469	0.301908	-1.02715	Papl
ENSMUSG00000021965	0.301729	0.689261	Ska3
ENSMUSG00000051727	0.30154	1.11294	Kctd14
ENSMUSG00000097695	0.301397	-0.423335	Gm26905
ENSMUSG00000068686	0.301014	0.806952	Cd59b
ENSMUSG00000029843	0.300538	-1.57439	Slc13a4
ENSMUSG00000027650	0.300479	0.360837	Tti1
ENSMUSG00000073434	0.300249	0.843015	Wdr90
ENSMUSG00000068117	0.299949	-1.14324	Mei1
ENSMUSG00000072963	0.299811	-1.03029	Gm10447
ENSMUSG00000053965	0.299607	-0.440595	Pde5a
ENSMUSG00000038736	0.299544	0.359102	Nudcd1
ENSMUSG00000053617	0.299234	-0.475403	Sh3pxd2a
ENSMUSG00000052798	0.299081	0.477388	Nup107
ENSMUSG00000010080	0.298685	-0.520729	Epn3
ENSMUSG00000037887	0.298246	-0.79168	Dusp8
ENSMUSG00000034579	0.298151	-1.19318	Pla2g3
ENSMUSG00000030638	0.297926	0.885739	Sh3gl3
ENSMUSG00000030619	0.297289	0.354002	Eed
ENSMUSG00000027395	0.296824	0.576332	Polr1b
ENSMUSG00000053581	0.29682	-0.780699	Zfand2a
ENSMUSG00000068220	0.296713	-0.803038	Lgals1
ENSMUSG00000034456	0.296351	-1.09347	Uroc1
ENSMUSG00000035455	0.296234	0.687047	Fignl1
ENSMUSG00000087691	0.296229	0.884756	Gm15674
ENSMUSG00000058755	0.296	-1.13227	Osm
ENSMUSG00000026005	0.295881	0.399466	Rpe
ENSMUSG00000027430	0.295708	0.583654	Dtd1
ENSMUSG00000022382	0.29565	0.80772	Wnt7b
ENSMUSG00000002546	0.295546	-0.565076	Golga2
ENSMUSG00000023940	0.295	0.800544	Sgol1
ENSMUSG00000040813	0.294797	-0.421417	Tex264
ENSMUSG00000053654	0.294218	-0.946934	Krt42
ENSMUSG00000026019	0.294134	0.513766	Wdr12
ENSMUSG00000022894	0.294131	-0.992266	Adamts5
ENSMUSG00000085748	0.293834	-1.59	Gm12280
ENSMUSG00000030247	0.293673	-0.954357	Kcnj8
ENSMUSG00000015365	0.293552	0.932829	Mov10l1
ENSMUSG00000029581	0.293391	-0.810566	Fscn1
ENSMUSG00000006398	0.293237	0.875045	Cdc20
ENSMUSG00000061167	0.293049	0.40862	Rpl15-ps3
ENSMUSG00000013155	0.292997	0.530852	Enkd1
ENSMUSG00000021485	0.292978	0.651174	Mxd3
ENSMUSG00000074277	0.292921	-0.531101	Phldb3
ENSMUSG00000092358	0.292827	1.11647	Gm20430
ENSMUSG00000027679	0.292391	0.487348	Dnajc19
ENSMUSG00000027018	0.292228	0.626787	Hat1
ENSMUSG00000025469	0.292056	0.937096	Msx3
ENSMUSG00000026683	0.291956	0.81738	Nuf2
ENSMUSG00000027860	0.291335	0.517105	Vangl1
ENSMUSG00000015243	0.29125	-0.676923	Abca1
ENSMUSG00000056492	0.291078	-1.36201	Gpr116
ENSMUSG00000024830	0.290998	-0.641984	Rps6kb2
ENSMUSG00000026180	0.290883	-1.25092	Cxcr2
ENSMUSG00000076441	0.290809	-0.494572	Ass1
ENSMUSG00000051278	0.290676	0.508672	4930422G04Rik
ENSMUSG00000032733	0.290659	-0.598393	Snx33
ENSMUSG00000041650	0.290388	0.630238	Pcca
ENSMUSG00000037410	0.290328	0.913773	Tbc1d2b
ENSMUSG00000031333	0.289933	0.708208	Abcb7
ENSMUSG00000048776	0.289457	-1.01882	Pthlh
ENSMUSG00000035367	0.289091	0.335569	Rmi1
ENSMUSG00000034765	0.288848	-0.788443	Dusp5
ENSMUSG00000073406	0.28828	-0.900856	H2-Bl
ENSMUSG00000002015	0.288192	-0.336368	Bcap31
ENSMUSG00000060470	0.288192	0.65083	Gpr97
ENSMUSG00000024855	0.287829	-0.431844	Pacs1
ENSMUSG00000006056	0.28777	-1.21129	Calcoco2
ENSMUSG00000035394	0.287465	-0.732827	Ccdc11
ENSMUSG00000033752	0.287238	0.664766	Mnd1
ENSMUSG00000091542	0.287073	0.565173	Gm17167
ENSMUSG00000019756	0.286873	-1.23151	Prl8a1
ENSMUSG00000040034	0.286873	0.581233	Nup43
ENSMUSG00000097815	0.286695	-0.58054	Gm26809
ENSMUSG00000021747	0.285962	0.915089	4930452B06Rik
ENSMUSG00000040557	0.285955	0.375479	Wbscr27
ENSMUSG00000029054	0.285917	-1.71248	Gabrd
ENSMUSG00000000078	0.285915	-0.761022	Klf6
ENSMUSG00000034575	0.285793	0.446913	Papd7
ENSMUSG00000028587	0.285569	0.673299	Orc1
ENSMUSG00000038208	0.285541	-0.526213	Pgap3
ENSMUSG00000021221	0.285403	-0.511165	Dpf3
ENSMUSG00000035842	0.285231	0.549077	Ddx11
ENSMUSG00000021280	0.285063	-0.901205	Exoc3l4
ENSMUSG00000011179	0.284774	0.588135	Odc1
ENSMUSG00000091952	0.284502	0.580075	Gm17709
ENSMUSG00000026274	0.284135	0.533774	Pask
ENSMUSG00000074887	0.284055	1.05433	EU599041
ENSMUSG00000039196	0.283946	-1.05667	Orm1
ENSMUSG00000000531	0.283887	-0.577454	Grasp
ENSMUSG00000026203	0.283366	-0.668935	Dnajb2
ENSMUSG00000026478	0.283162	-0.690466	Lamc1
ENSMUSG00000022848	0.283077	-0.421755	Dirc2
ENSMUSG00000036046	0.283005	-0.860821	5031439G07Rik
ENSMUSG00000031021	0.283004	-0.500567	Tmem9b
ENSMUSG00000029405	0.282912	0.612699	G3bp2
ENSMUSG00000075419	0.282585	-0.410437	Dolk
ENSMUSG00000024246	0.282216	0.491917	Thumpd2
ENSMUSG00000034620	0.281947	-0.247711	Tmem5
ENSMUSG00000020601	0.281773	0.886185	Trib2
ENSMUSG00000060166	0.281717	-0.464471	Zdhhc8
ENSMUSG00000084353	0.281662	0.685347	Gm15452
ENSMUSG00000031750	0.281557	-0.948688	Il34
ENSMUSG00000040721	0.281466	-0.464095	Zfhx2
ENSMUSG00000025968	0.281311	0.253956	Ndufs1
ENSMUSG00000051355	0.281206	0.531707	Commd1
ENSMUSG00000025898	0.280997	0.445898	Cwf19l2
ENSMUSG00000085998	0.280978	-1.21574	AW822252
ENSMUSG00000039156	0.280446	0.550778	Stim2
ENSMUSG00000032400	0.28042	0.649104	Zwilch
ENSMUSG00000062201	0.280391	-1.28436	Prl3d3
ENSMUSG00000038502	0.28028	-0.562072	Ptov1
ENSMUSG00000028179	0.280115	1.00417	Cth
ENSMUSG00000029364	0.279992	-0.516329	Wsb2
ENSMUSG00000070424	0.279779	0.772366	Art5
ENSMUSG00000061411	0.27953	0.828953	8430427H17Rik
ENSMUSG00000000409	0.279494	0.695658	Lck
ENSMUSG00000073535	0.279281	-1.53682	Gm5532
ENSMUSG00000028873	0.279236	0.667652	Cdca8
ENSMUSG00000062794	0.278929	0.468569	Zfp599
ENSMUSG00000031246	0.278355	0.482605	Sh3bgrl
ENSMUSG00000040213	0.278295	0.658067	Ccbl2
ENSMUSG00000056851	0.278085	0.278201	Pcbp2
ENSMUSG00000025451	0.277812	0.697178	Paip1
ENSMUSG00000056952	0.277758	-0.571673	Tatdn2
ENSMUSG00000049225	0.277352	0.466105	Pdp1
ENSMUSG00000006490	0.276995	-1.37529	Prl8a9
ENSMUSG00000039985	0.276397	1.06149	Fam60a
ENSMUSG00000073700	0.276133	-0.358758	Klhl21
ENSMUSG00000004748	0.276044	0.692725	Mtfp1
ENSMUSG00000016181	0.276021	0.362118	Diexf
ENSMUSG00000061838	0.275956	0.655157	Suclg2
ENSMUSG00000051457	0.275908	-1.14694	Spn
ENSMUSG00000025525	0.275811	0.395855	Apool
ENSMUSG00000018554	0.275626	0.911955	Ybx2
ENSMUSG00000031403	0.275138	0.777316	Dkc1
ENSMUSG00000040430	0.275097	0.844542	Pitpnc1
ENSMUSG00000094103	0.274891	-0.522833	1700047I17Rik2
ENSMUSG00000050777	0.274881	-0.694501	Tmem37
ENSMUSG00000001076	0.274756	0.933396	C1ql4
ENSMUSG00000055447	0.27418	-0.555415	Cd47
ENSMUSG00000027641	0.274126	0.812348	Rbl1
ENSMUSG00000048186	0.273961	-0.673658	Bend7
ENSMUSG00000034917	0.273823	0.513813	Tjp3
ENSMUSG00000001517	0.273696	0.804818	Foxm1
ENSMUSG00000060090	0.273662	0.632929	Rp2h
ENSMUSG00000027961	0.27349	-0.745315	Lrrc39
ENSMUSG00000033685	0.273481	-0.50155	Ucp2
ENSMUSG00000038368	0.273332	0.757834	Focad
ENSMUSG00000034645	0.273313	0.923936	Zyg11a
ENSMUSG00000009097	0.272998	1.15342	Tbx1
ENSMUSG00000023046	0.272948	-0.655658	Igfbp6
ENSMUSG00000004791	0.272516	-0.668912	Pgf
ENSMUSG00000087365	0.272503	-0.837569	C430049B03Rik
ENSMUSG00000086646	0.272489	0.537689	5133400J02Rik
ENSMUSG00000025793	0.272249	-0.386915	Hgs
ENSMUSG00000043079	0.272248	-0.713088	Synpo
ENSMUSG00000035199	0.272111	-0.358167	Arl6ip5
ENSMUSG00000072568	0.271982	0.735528	Fam84b
ENSMUSG00000052033	0.271831	0.332755	Pfdn4
ENSMUSG00000021036	0.271822	-0.346597	Sptlc2
ENSMUSG00000004542	0.271715	-1.1346	Psg19
ENSMUSG00000036223	0.271608	0.900782	Ska1
ENSMUSG00000039824	0.271536	-0.898337	Myl6b
ENSMUSG00000036907	0.271256	-0.887787	C1ql2
ENSMUSG00000053338	0.271155	-0.772203	Tarm1
ENSMUSG00000026473	0.270846	-0.646163	Glul
ENSMUSG00000025931	0.270698	-0.617984	Paqr8
ENSMUSG00000046152	0.270332	0.693466	Fut10
ENSMUSG00000081291	0.270067	0.762017	Gm14738
ENSMUSG00000036672	0.270014	-0.394693	Cenpt
ENSMUSG00000072214	0.270014	-0.853653	2005-09-01
ENSMUSG00000007836	0.269961	0.344299	Hnrnpa0
ENSMUSG00000086448	0.269546	-1.08172	9330162012Rik
ENSMUSG00000026779	0.269273	0.649925	Mastl
ENSMUSG00000005125	0.269112	-0.451686	Ndrg1
ENSMUSG00000037239	0.268923	0.397461	Spred3
ENSMUSG00000031078	0.268556	-0.405624	Cttn
ENSMUSG00000032470	0.268392	-0.774214	Mras
ENSMUSG00000028882	0.268387	0.233188	Ppp1r8
ENSMUSG00000022994	0.268299	0.559671	Adcy6
ENSMUSG00000011632	0.268061	-0.846689	Pinlyp
ENSMUSG00000033107	0.267693	0.701008	Rnf125
ENSMUSG00000038600	0.267654	0.682979	Atp6v0a4
ENSMUSG00000025355	0.267571	-0.887082	Mmp19
ENSMUSG00000054200	0.267431	1.32544	Ffar4
ENSMUSG00000028483	0.267379	0.416141	Snapc3
ENSMUSG00000080316	0.267345	-0.835872	4930546H06Rik
ENSMUSG00000034205	0.267064	-1.00925	Loxl2
ENSMUSG00000020962	0.267037	-0.434064	Gtf2a1
ENSMUSG00000040658	0.266855	0.97135	Dnph1
ENSMUSG00000015880	0.266645	0.806245	Ncapg
ENSMUSG00000024664	0.266541	-0.723158	Fads3
ENSMUSG00000052837	0.266495	-0.465499	Junb
ENSMUSG00000031450	0.266462	-0.87205	Grk1
ENSMUSG00000027709	0.266394	0.619189	Mccc1
ENSMUSG00000044952	0.266315	-0.38018	Kctd21
ENSMUSG00000062727	0.266171	-1.07451	Hist1h2bk
ENSMUSG00000056214	0.26584	-0.591062	Pard6g
ENSMUSG00000057378	0.265746	1.05714	Ryr3
ENSMUSG00000000386	0.26559	-0.970262	Mx1
ENSMUSG00000016200	0.265565	0.662894	Syt14
ENSMUSG00000019864	0.265178	0.309317	Rtn4ip1
ENSMUSG00000043065	0.265178	0.358862	Spice1
ENSMUSG00000011096	0.265065	-0.449438	Akt1s1
ENSMUSG00000020702	0.26502	2.52398	Ccl1
ENSMUSG00000039477	0.264925	-0.680604	Tnrc18
ENSMUSG00000039219	0.264897	-0.492269	Arid4b
ENSMUSG00000022440	0.264579	-0.552597	C1qtnf6
ENSMUSG00000019027	0.264534	1.14984	Dnah1
ENSMUSG00000047085	0.264528	0.789621	Lrrc4b
ENSMUSG00000036983	0.264435	0.403427	Tfb1m
ENSMUSG00000010054	0.264324	-0.262819	Tusc2
ENSMUSG00000064326	0.264065	0.407938	Siva1
ENSMUSG00000063816	0.264058	1.18516	Gm4987
ENSMUSG00000040957	0.263979	-0.668682	Cables1
ENSMUSG00000085360	0.263854	-1.19244	Gm11647
ENSMUSG00000024008	0.263785	-1.08114	Cpne5
ENSMUSG00000030088	0.26373	0.843975	Aldh1l1
ENSMUSG00000073607	0.26373	-1.31596	Gm10548
ENSMUSG00000085683	0.263644	-1.07743	9130409J20Rik
ENSMUSG00000038456	0.263564	-0.801353	Dennd2a
ENSMUSG00000040374	0.263078	0.366452	Pex2
ENSMUSG00000047728	0.262973	0.769576	BC025446
ENSMUSG00000024381	0.262427	-0.52918	Bin1
ENSMUSG00000025453	0.262239	0.898711	Nnt
ENSMUSG00000017861	0.262162	0.689007	Mybl2
ENSMUSG00000036890	0.262033	0.583871	Gtdc1
ENSMUSG00000052301	0.261849	0.936438	Doc2a
ENSMUSG00000073062	0.261674	-0.882673	Zxdb
ENSMUSG00000087543	0.261008	-0.850642	Gm16576
ENSMUSG00000082321	0.260757	1.4946	Gm14253
ENSMUSG00000037787	0.260752	0.666743	Apopt1
ENSMUSG00000001750	0.260597	-0.526068	Tcirg1
ENSMUSG00000073408	0.260456	0.730052	Dpcr1
ENSMUSG00000047044	0.260284	0.401955	D030056L22Rik
ENSMUSG00000022856	0.259312	-0.572175	Tmem41a
ENSMUSG00000031861	0.259275	-0.595689	Lpar2
ENSMUSG00000020808	0.259224	0.961624	Fam64a
ENSMUSG00000070990	0.25904	0.7599	Foxe1
ENSMUSG00000058290	0.259021	0.767449	Espl1
ENSMUSG00000027519	0.258919	-0.521633	Rab22a
ENSMUSG00000029361	0.258666	0.691168	Nos1
ENSMUSG00000024982	0.258565	0.374296	Zdhhc6
ENSMUSG00000074796	0.258489	0.591061	Slc4a11
ENSMUSG00000023015	0.258413	0.796999	Racgap1
ENSMUSG00000028989	0.258351	-1.44792	Angptl7
ENSMUSG00000040462	0.25833	-0.511843	Os9
ENSMUSG00000036225	0.258094	0.516218	Kctd1
ENSMUSG00000029427	0.257724	0.366826	Zcchc8
ENSMUSG00000048856	0.257675	-0.932133	Slc25a47
ENSMUSG00000061313	0.25766	-0.484251	Ddhd2
ENSMUSG00000063049	0.257604	-0.473753	Ing2
ENSMUSG00000096996	0.257582	0.964599	Gm26792
ENSMUSG00000004035	0.257217	0.850412	Gstm7
ENSMUSG00000039530	0.257021	0.487912	Tusc3
ENSMUSG00000037771	0.257014	1.24073	Slc32a1
ENSMUSG00000024990	0.256999	0.9234	Rbp4
ENSMUSG00000042804	0.256898	-1.01672	Gpr153
ENSMUSG00000022015	0.256836	0.790742	Tnfsf11
ENSMUSG00000059674	0.25671	-0.690702	Cdh24
ENSMUSG00000028328	0.256697	-1.09085	Tmod1
ENSMUSG00000046324	0.256546	0.680992	Ermp1
ENSMUSG00000062773	0.256527	0.981386	Tex101
ENSMUSG00000051855	0.255744	0.895392	Mest
ENSMUSG00000029687	0.255643	0.43157	Ezh2
ENSMUSG00000070632	0.254978	0.677274	Btbd8
ENSMUSG00000050954	0.254957	-1.03714	Zfp169
ENSMUSG00000036202	0.254822	0.419824	Rif1
ENSMUSG00000038181	0.254558	-0.513846	Chpf2
ENSMUSG00000026480	0.254197	-0.811942	Ncf2
ENSMUSG00000002384	0.254096	0.825336	Bmp8b
ENSMUSG00000023175	0.253985	-0.439337	Bsg
ENSMUSG00000074661	0.253698	-0.791686	Pde4d
ENSMUSG00000047246	0.253599	-1.03178	Hist1h2be
ENSMUSG00000045751	0.253512	0.575913	Mms22l
ENSMUSG00000034647	0.253499	-0.531357	Ankrd12
ENSMUSG00000041000	0.253209	0.575684	Trim62
ENSMUSG00000033159	0.253184	-0.519899	Cnppd1
ENSMUSG00000036002	0.253058	-0.720768	Fam214b
ENSMUSG00000034227	0.253015	-0.975316	Foxj1
ENSMUSG00000083250	0.252662	0.952909	Gm5403
ENSMUSG00000037852	0.252657	-0.928882	Cpe
ENSMUSG00000087298	0.252456	0.873685	Gm9392
ENSMUSG00000047371	0.25217	-0.436601	Zfp768
ENSMUSG00000004880	0.251916	0.636761	Lbr
ENSMUSG00000024395	0.251915	-0.713508	Lims2
ENSMUSG00000048752	0.251423	0.983389	Prss50
ENSMUSG00000019173	0.251409	-0.273454	Rab5c
ENSMUSG00000030254	0.251275	0.516529	Rad18
ENSMUSG00000063018	0.251071	0.613113	2010204K13Rik
ENSMUSG00000024446	0.25104	0.546703	Rpp21
ENSMUSG00000036181	0.250979	-0.578633	Hist1h1c
ENSMUSG00000037070	0.250849	0.450666	Rbmxl1
ENSMUSG00000024800	0.250755	0.296004	Rpp30
ENSMUSG00000002985	0.250538	0.870695	Apoe
ENSMUSG00000070799	0.250207	-1.16739	Psg26
ENSMUSG00000025420	0.250183	0.613563	Katnal2
ENSMUSG00000070583	0.249911	0.781159	Fv1
ENSMUSG00000024143	0.249742	-0.639953	Rhoq
ENSMUSG00000056204	0.249682	-0.436261	Pgpep1
ENSMUSG00000052609	0.249208	0.562388	Plekhg3
ENSMUSG00000024789	0.249096	-0.580362	Jak2
ENSMUSG00000047777	0.24899	-0.382421	Phf13
ENSMUSG00000067049	0.247903	-1.08248	Unc93a
ENSMUSG00000039929	0.247795	0.367237	Urb1
ENSMUSG00000055991	0.247728	-0.432124	Zkscan5
ENSMUSG00000000823	0.247589	-0.535183	Znf512b
ENSMUSG00000047260	0.247567	0.343198	Emc6
ENSMUSG00000022833	0.247454	0.51552	Ccdc14
ENSMUSG00000029436	0.247352	0.901804	Mmp17
ENSMUSG00000038291	0.247093	0.718159	Snx25
ENSMUSG00000034616	0.246673	-0.425391	Ssh3
ENSMUSG00000038299	0.246665	0.304075	Wdr36
ENSMUSG00000022094	0.246644	-0.899542	Slc39a14
ENSMUSG00000037572	0.246644	0.538655	Wdhd1
ENSMUSG00000028159	0.246254	-0.648975	Dapp1
ENSMUSG00000063810	0.24615	0.454964	Alms1
ENSMUSG00000062737	0.245535	-1.20004	Prl3d2
ENSMUSG00000082165	0.245345	0.963791	Gm7091
ENSMUSG00000075296	0.244949	-0.670036	Aldh3b2
ENSMUSG00000046668	0.244815	0.66237	Cxxc5
ENSMUSG00000006731	0.244586	-0.540467	B4galnt1
ENSMUSG00000030811	0.244349	-0.527638	Fbxl19
ENSMUSG00000051495	0.243935	-0.402918	Irf2bp2
ENSMUSG00000028532	0.243876	-0.80495	Cachd1
ENSMUSG00000021671	0.243514	0.347319	Poc5
ENSMUSG00000024925	0.243495	0.720048	Rnaseh2c
ENSMUSG00000039770	0.243476	-0.516711	Ypel5
ENSMUSG00000096218	0.243364	-1.35808	Gm2916
ENSMUSG00000034648	0.243345	1.04499	Lrrn1
ENSMUSG00000027514	0.243202	-0.733168	Zbp1
ENSMUSG00000035831	0.243196	-1.32764	Krt25
ENSMUSG00000031158	0.242965	0.602181	Timm17b
ENSMUSG00000000732	0.242826	0.716743	Icosl
ENSMUSG00000037573	0.242579	-0.381308	Tob1
ENSMUSG00000001441	0.242464	-0.347653	Npepps
ENSMUSG00000038580	0.242464	-0.753187	Sct
ENSMUSG00000034330	0.242382	-0.6805	Plcg2
ENSMUSG00000040610	0.24223	0.921707	Tlx3
ENSMUSG00000018659	0.242139	0.247834	Pnpo
ENSMUSG00000037731	0.242003	0.871676	Themis2
ENSMUSG00000029832	0.242002	-0.55709	Nfe2l3
ENSMUSG00000023919	0.241766	0.705819	Cenpq
ENSMUSG00000044341	0.241719	0.59629	Gm5601
ENSMUSG00000062175	0.241188	0.423892	Tgif2
ENSMUSG00000046434	0.240679	0.62511	Hnrnpa1
ENSMUSG00000027871	0.240548	-1.0457	Hsd3b1
ENSMUSG00000047878	0.240397	-0.891554	A4galt
ENSMUSG00000006948	0.24038	-0.983129	Klk4
ENSMUSG00000027133	0.240308	0.616247	Nop10
ENSMUSG00000086606	0.240256	-0.710101	Gm13205
ENSMUSG00000040123	0.240137	-0.339174	Zmym5
ENSMUSG00000026811	0.240107	0.549477	St6galnac6
ENSMUSG00000022895	0.239457	-0.573717	Ets2
ENSMUSG00000063160	0.23941	-0.592136	Numbl
ENSMUSG00000022123	0.239269	-0.896862	Scel
ENSMUSG00000021751	0.238323	1.16421	Acox2
ENSMUSG00000025935	0.238194	-0.386576	Tram1
ENSMUSG00000031574	0.238054	-1.18874	Star
ENSMUSG00000032786	0.237892	-0.542903	Alas1
ENSMUSG00000025236	0.237747	0.428276	Adpgk
ENSMUSG00000025925	0.237512	0.421645	Terf1
ENSMUSG00000041548	0.237309	-0.652029	Hspb8
ENSMUSG00000001751	0.237111	-0.449155	Naglu
ENSMUSG00000055485	0.23703	-0.556378	Soga1
ENSMUSG00000050335	0.23669	-0.86639	Lgals3
ENSMUSG00000023885	0.236598	-1.30031	Thbs2
ENSMUSG00000034587	0.236057	-0.484234	8430429K09Rik
ENSMUSG00000030172	0.235903	-0.358248	Erc1
ENSMUSG00000087213	0.2359	0.521628	2810408I11Rik
ENSMUSG00000036564	0.235831	-0.59039	Ndrg4
ENSMUSG00000030177	0.235688	0.555481	Ccdc77
ENSMUSG00000019647	0.235549	-0.970778	Sema6a
ENSMUSG00000095687	0.235455	0.504903	Rnaset2a
ENSMUSG00000003779	0.235411	0.830269	Kif20a
ENSMUSG00000029073	0.235135	-0.569179	Gltpd1
ENSMUSG00000020818	0.235088	-0.589557	Mfsd11
ENSMUSG00000053644	0.235088	-0.333635	Aldh7a1
ENSMUSG00000030298	0.235016	0.337215	Sec13
ENSMUSG00000028108	0.234996	-0.825914	Ecm1
ENSMUSG00000079534	0.234962	-0.929604	Gm5640
ENSMUSG00000024327	0.234888	-0.26	Slc39a7
ENSMUSG00000020988	0.234844	0.404647	L2hgdh
ENSMUSG00000000171	0.234729	0.273754	Sdhd
ENSMUSG00000025279	0.23472	-0.898671	Dnase1l3
ENSMUSG00000037025	0.234599	0.487753	Foxa2
ENSMUSG00000079049	0.234587	-1.3026	Serpinb1c
ENSMUSG00000033227	0.23449	1.0623	Wnt6
ENSMUSG00000032782	0.234306	0.724756	Cntrob
ENSMUSG00000028048	0.23421	-0.611133	Gba
ENSMUSG00000019944	0.233934	-0.533691	Rhobtb1
ENSMUSG00000025172	0.233711	-1.12805	Ankrd2
ENSMUSG00000038564	0.233475	0.371123	Ift172
ENSMUSG00000032258	0.23332	0.559808	Lca5
ENSMUSG00000037012	0.233191	0.429221	Hk1
ENSMUSG00000080076	0.232705	0.965351	Hist1h2aj
ENSMUSG00000034757	0.232467	-0.443614	Tmub2
ENSMUSG00000028654	0.23234	1.04496	Mycl
ENSMUSG00000058325	0.232214	0.47384	Dock1
ENSMUSG00000027508	0.232154	0.643899	Pag1
ENSMUSG00000057092	0.232065	-0.888854	Fxyd3
ENSMUSG00000081535	0.232043	-1.21747	Gm15453
ENSMUSG00000091184	0.231973	-1.04339	Gm17059
ENSMUSG00000033356	0.231877	0.417158	Pus7l
ENSMUSG00000031864	0.231625	0.278729	Ints10
ENSMUSG00000022673	0.231612	0.566898	Mcm4
ENSMUSG00000035011	0.230932	-0.61403	Zbtb7a
ENSMUSG00000085091	0.23083	-0.725107	E230015J15Rik
ENSMUSG00000072640	0.230446	0.716717	Lyrm9
ENSMUSG00000061666	0.230435	0.726933	Gdpd1
ENSMUSG00000032035	0.230433	-0.524077	Ets1
ENSMUSG00000062647	0.230209	0.382952	Rpl7a
ENSMUSG00000028223	0.230183	-0.339647	Decr1
ENSMUSG00000023066	0.229987	0.523379	Rttn
ENSMUSG00000036435	0.229665	-0.370621	Exoc1
ENSMUSG00000097736	0.229647	-2.13782	9530059O14Rik
ENSMUSG00000022886	0.229623	-1.25957	Prl2a1
ENSMUSG00000079435	0.229576	0.481349	Rpl36a
ENSMUSG00000030796	0.229446	-0.448587	Tead2
ENSMUSG00000029090	0.229234	0.368582	Gpr125
ENSMUSG00000081125	0.228766	0.864258	Rpl26-ps5
ENSMUSG00000099061	0.228635	-0.891609
ENSMUSG00000020674	0.228537	-0.493346	Pxdn
ENSMUSG00000029681	0.228472	-0.414516	Bcl7b
ENSMUSG00000078851	0.228443	-0.739401	Hist3h2a
ENSMUSG00000005949	0.228115	-0.348862	Ctns
ENSMUSG00000019978	0.228049	0.420706	Epb4.1l2
ENSMUSG00000022156	0.228048	-1.21545	Gzme
ENSMUSG00000060181	0.227988	-0.37109	Slc35e3
ENSMUSG00000042515	0.227874	-0.686017	Mum1l1
ENSMUSG00000049097	0.227741	1.21363	Ankrd34a
ENSMUSG00000040842	0.227726	-0.256095	Szrd1
ENSMUSG00000028464	0.227668	-0.705949	Tpm2
ENSMUSG00000043822	0.227658	-0.841522	Adamtsl5
ENSMUSG00000018042	0.227249	-0.717942	Cyb5r3
ENSMUSG00000020836	0.22724	-0.779307	Coro6
ENSMUSG00000030994	0.22724	1.01934	D7Ertd443e
ENSMUSG00000028590	0.227078	-0.840116	D530049N12Rik
ENSMUSG00000055612	0.227078	0.49694	Cdca7
ENSMUSG00000026605	0.227071	0.791792	Cenpf
ENSMUSG00000032253	0.227071	0.373204	Phip
ENSMUSG00000054717	0.227026	0.774579	Hmgb2
ENSMUSG00000026548	0.227018	0.932205	Slamf9
ENSMUSG00000040354	0.226698	0.366976	Mars
ENSMUSG00000029026	0.226485	1.03459	Trp73
ENSMUSG00000004187	0.226439	0.555721	Kifc2
ENSMUSG00000035621	0.226335	-0.388991	Midn
ENSMUSG00000036699	0.226226	1.1271	Zcchc12
ENSMUSG00000038781	0.226166	-0.590607	Stap2
ENSMUSG00000075232	0.226011	0.42145	Amd1
ENSMUSG00000048490	0.225994	-0.888442	Nrip1
ENSMUSG00000033837	0.225782	0.936463	Foxh1
ENSMUSG00000052942	0.225762	-0.751076	Glis3
ENSMUSG00000032750	0.225557	-0.868618	Gab3
ENSMUSG00000026158	0.225498	0.367084	Ogfrl1
ENSMUSG00000021504	0.225207	-0.519218	B4galt7
ENSMUSG00000032591	0.225133	-1.47189	Mst1
ENSMUSG00000097184	0.225046	1.04759	4632428C04Rik
ENSMUSG00000020059	0.224939	0.847242	Sycp3
ENSMUSG00000024750	0.22481	-0.463207	Zfand5
ENSMUSG00000002017	0.224485	0.333757	Fam98a
ENSMUSG00000052214	0.224021	-0.3348	Opa3
ENSMUSG00000026207	0.223979	-0.387053	Speg
ENSMUSG00000034390	0.223975	-0.267836	Cmip
ENSMUSG00000050953	0.223797	0.894501	Gja1
ENSMUSG00000002031	0.223524	0.270115	Ift46
ENSMUSG00000098923	0.223427	-0.450839
ENSMUSG00000060716	0.223376	-0.573857	Plekhh1
ENSMUSG00000055760	0.223036	0.656417	Gemin6
ENSMUSG00000027227	0.222931	0.555685	Sord
ENSMUSG00000029012	0.222879	0.385003	Orc5
ENSMUSG00000030000	0.222439	-0.86131	Add2
ENSMUSG00000090066	0.222289	-0.690711	1110002E22Rik
ENSMUSG00000000682	0.222249	0.876863	Cd52
ENSMUSG00000034021	0.222197	0.462354	Pds5b
ENSMUSG00000046637	0.2221	-0.992934	Ttc34
ENSMUSG00000005553	0.222002	1.00436	Atp4a
ENSMUSG00000038406	0.221735	-0.347779	Scaf1
ENSMUSG00000026664	0.22157	0.52865	Phyh
ENSMUSG00000001622	0.22136	-1.70378	Csn3
ENSMUSG00000030677	0.221003	0.723205	Kif22
ENSMUSG00000021124	0.22089	-0.356832	Vti1b
ENSMUSG00000048878	0.220829	-0.474612	Hexim1
ENSMUSG00000021807	0.220617	0.203892	2700060E02Rik
ENSMUSG00000074896	0.220482	-0.886062	Ifit3
ENSMUSG00000029833	0.220479	0.655582	Trim24
ENSMUSG00000062929	0.220453	-0.406669	Cfl2
ENSMUSG00000026189	0.220442	0.399736	Pecr
ENSMUSG00000075256	0.220244	-1.05931	Cerkl
ENSMUSG00000032000	0.220023	-0.579683	Birc3
ENSMUSG00000038227	0.220014	1.64354	Hoxa9
ENSMUSG00000027869	0.219963	-1.29097	Hsd3b6
ENSMUSG00000042993	0.21992	-0.772467	Ifnk
ENSMUSG00000018570	0.219618	0.829905	2810408A11Rik
ENSMUSG00000094811	0.219593	-2.39316	Gm21103
ENSMUSG00000079017	0.219446	1.32592	Ifi27l2a
ENSMUSG00000020640	0.219028	-0.383031	Itsn2
ENSMUSG00000030871	0.218881	0.48872	Ears2
ENSMUSG00000027378	0.218842	0.71846	Nphp1
ENSMUSG00000028703	0.218842	-0.461244	Lrrc41
ENSMUSG00000051615	0.218778	-0.472548	Rap2a
ENSMUSG00000032802	0.218522	-0.689662	Srxn1
ENSMUSG00000085114	0.218327	-0.881579	1600025M17Rik
ENSMUSG00000058099	0.218175	-0.759731	Nfam1
ENSMUSG00000027468	0.21801	-1.23086	Defb22
ENSMUSG00000031482	0.217928	0.539697	Slc25a15
ENSMUSG00000019278	0.217551	-0.935485	Dpep1
ENSMUSG00000056999	0.217342	0.62068	Ide
ENSMUSG00000020949	0.217088	0.560362	Fkbp3
ENSMUSG00000018507	0.217085	-0.903106	Trpv2
ENSMUSG00000037235	0.216957	-0.609048	Mxd4
ENSMUSG00000002885	0.216818	0.520714	Cd97
ENSMUSG00000029920	0.216738	0.411397	Smarcad1
ENSMUSG00000028385	0.216688	-0.656994	Snx30
ENSMUSG00000024866	0.216574	0.905775	Acy3
ENSMUSG00000058806	0.216536	-1.11246	Col13a1
ENSMUSG00000005233	0.216232	0.646903	Spc25
ENSMUSG00000060512	0.216131	0.59746	0610040J01Rik
ENSMUSG00000024759	0.216087	-0.515919	Atl3
ENSMUSG00000010660	0.216075	-0.292759	Plcd1
ENSMUSG00000025995	0.216035	0.47204	Wdr75
ENSMUSG00000097149	0.215863	-0.822624	G630030J09Rik
ENSMUSG00000021548	0.21586	0.499586	Ccnh
ENSMUSG00000006800	0.215778	0.666111	Sulf2
ENSMUSG00000053093	0.215655	-1.24061	Myh7
ENSMUSG00000049526	0.215543	-1.46567	Tmem202
ENSMUSG00000039450	0.215426	0.680677	Dcxr
ENSMUSG00000036768	0.215342	0.800914	Kif15
ENSMUSG00000050323	0.215275	0.509006	Ndufaf6
ENSMUSG00000022768	0.215173	-0.888373	Ccdc116
ENSMUSG00000084950	0.214896	0.965636	Gm5577
ENSMUSG00000046982	0.21481	-0.355142	Tshz1
ENSMUSG00000027698	0.214673	0.55303	Nceh1
ENSMUSG00000028195	0.214623	-0.416984	Cyr61
ENSMUSG00000046567	0.214623	0.63099	4930430F08Rik
ENSMUSG00000050063	0.214612	-0.769234	Klk6
ENSMUSG00000073982	0.21437	-0.458799	Rhog
ENSMUSG00000046687	0.214353	-0.420885	Gm5424
ENSMUSG00000043085	0.214325	-0.542822	Tmem82
ENSMUSG00000026247	0.214064	0.773382	Ecel1
ENSMUSG00000037617	0.214029	-0.522973	Spag1
ENSMUSG00000043289	0.213885	0.716731	Mei4
ENSMUSG00000040717	0.21357	0.55648	Il17rd
ENSMUSG00000066129	0.213527	1.00833	Kndc1
ENSMUSG00000057147	0.213525	0.455784	Dph6
ENSMUSG00000063873	0.213481	-0.846756	Slc24a3
ENSMUSG00000026817	0.213275	0.77289	Ak1
ENSMUSG00000079092	0.213177	-1.2365	Prl2c2
ENSMUSG00000060176	0.21315	0.746317	Kif27
ENSMUSG00000004562	0.213127	0.643961	Arhgef40
ENSMUSG00000033124	0.212979	-0.378583	Atg9a
ENSMUSG00000052353	0.212884	-1.26161	9930013L23Rik
ENSMUSG00000063767	0.212312	-0.727569	S100a7a
ENSMUSG00000030852	0.212112	-0.370898	Tacc2
ENSMUSG00000043099	0.211435	-0.874892	Hic1
ENSMUSG00000097397	0.211382	-0.652692	Gm16861
ENSMUSG00000061815	0.211227	-1.06465	Rufy4
ENSMUSG00000022831	0.211154	-0.954271	Hcls1
ENSMUSG00000002227	0.211003	-0.573664	Mov10
ENSMUSG00000066979	0.210895	0.525963	Bub3
ENSMUSG00000019961	0.210853	0.744395	Tmpo
ENSMUSG00000097890	0.210328	-0.941559	4930547M16Rik
ENSMUSG00000004568	0.210208	-0.365856	Arhgef18
ENSMUSG00000044155	0.210127	0.599426	Naa38
ENSMUSG00000004455	0.209991	0.466058	Ppp1cc
ENSMUSG00000043614	0.209932	0.752552	Vps37d
ENSMUSG00000031730	0.209786	0.709864	Dhodh
ENSMUSG00000074199	0.209725	-1.10471	Krtdap
ENSMUSG00000025278	0.209559	-0.53385	Flnb
ENSMUSG00000092365	0.209342	-0.349383	BC023719
ENSMUSG00000056598	0.209252	0.686995	Lrrc48
ENSMUSG00000041362	0.209113	-0.590469	4930506M07Rik
ENSMUSG00000036315	0.209016	0.376633	Znrd1
ENSMUSG00000069769	0.209016	0.627128	Msi2
ENSMUSG00000034116	0.20901	0.782092	Vav1
ENSMUSG00000092443	0.208972	-1.46422	Gm20726
ENSMUSG00000035278	0.208961	-0.352001	Plekhj1
ENSMUSG00000030134	0.208816	-0.633096	Rasgef1a
ENSMUSG00000028591	0.208785	-0.656639	Pramef12
ENSMUSG00000027478	0.208671	0.834553	Dnmt3b
ENSMUSG00000031661	0.208657	0.466563	Nkd1
ENSMUSG00000021047	0.208621	0.886207	Nova1
ENSMUSG00000042638	0.208484	-1.50241	Gucy2c
ENSMUSG00000097039	0.208203	0.571078	Pvt1
ENSMUSG00000024271	0.208168	0.276437	Elp2
ENSMUSG00000031410	0.208141	-0.816693	Nxf7
ENSMUSG00000062488	0.20793	-0.799212	I830012O16Rik
ENSMUSG00000036327	0.207895	0.440285	Qsox2
ENSMUSG00000006850	0.207859	0.460224	Tmco6
ENSMUSG00000033327	0.207799	-1.44523	Tnxb
ENSMUSG00000033597	0.207758	-0.753002	Caskin1
ENSMUSG00000058444	0.207468	-0.259242	Map2k5
ENSMUSG00000027239	0.207431	-0.748896	Mdk
ENSMUSG00000062421	0.206858	-0.481083	Arf2
ENSMUSG00000050628	0.206736	0.46182	Ubald2
ENSMUSG00000035557	0.206654	-1.06341	Krt17
ENSMUSG00000021758	0.206567	0.678821	Ddx4
ENSMUSG00000079418	0.206558	-0.461595	Atg4a
ENSMUSG00000064307	0.206485	0.505973	Lrrc51
ENSMUSG00000036052	0.206303	0.552622	Dnajb5
ENSMUSG00000073155	0.206177	-0.493058	1810058I24Rik
ENSMUSG00000097448	0.205986	0.753258	Gm16880
ENSMUSG00000028318	0.205939	0.352024	Polr1e
ENSMUSG00000022946	0.205762	-0.336064	Dopey2
ENSMUSG00000008167	0.205754	-0.305322	Fbxw9
ENSMUSG00000073027	0.205739	-1.08096	Dmrtc1b
ENSMUSG00000079575	0.205654	0.627904	Rbpsuh-rs3
ENSMUSG00000015217	0.205596	0.758366	Hmgb3
ENSMUSG00000017716	0.205417	0.772178	Birc5
ENSMUSG00000037020	0.205417	-0.61518	Wdr62
ENSMUSG00000036401	0.204903	1.23405	Glt6d1
ENSMUSG00000024660	0.204897	0.692677	Incenp
ENSMUSG00000021684	0.204802	0.993249	Pde8b
ENSMUSG00000031381	0.204764	0.516389	Piga
ENSMUSG00000097461	0.204584	-0.830576	Gm26735
ENSMUSG00000054793	0.204543	-0.595347	Cadm4
ENSMUSG00000000126	0.204519	-0.644916	Wnt9a
ENSMUSG00000032841	0.204503	-0.838961	Prr5l
ENSMUSG00000020826	0.204382	-1.0377	Nos2
ENSMUSG00000040746	0.204378	-0.463929	Rnf167
ENSMUSG00000027804	0.204348	0.348449	Ppid
ENSMUSG00000068762	0.204293	0.925243	Gstm6
ENSMUSG00000039748	0.204284	0.679293	Exo1
ENSMUSG00000029922	0.204235	-0.448704	Mkrn1
ENSMUSG00000036291	0.20414	0.519726	Ap5m1
ENSMUSG00000042377	0.204135	-0.361316	Fam83g
ENSMUSG00000042417	0.203883	-1.30352	Ccno
ENSMUSG00000038780	0.203857	-0.496714	Smurf1
ENSMUSG00000038496	0.203767	-0.534506	Slc19a3
ENSMUSG00000033031	0.203472	0.732381	C330027C09Rik
ENSMUSG00000074923	0.203455	-0.764048	Pak6
ENSMUSG00000078180	0.203063	0.765695	Gm20900
ENSMUSG00000096929	0.202925	-0.725673	A330023F24Rik
ENSMUSG00000035314	0.202853	-0.785154	Gdpd5
ENSMUSG00000029730	0.202839	0.565942	Mcm7
ENSMUSG00000006445	0.202772	0.581435	Epha2
ENSMUSG00000026278	0.202633	0.736385	Bok
ENSMUSG00000041974	0.202629	0.443369	Spidr
ENSMUSG00000028671	0.202505	-0.529122	Gale
ENSMUSG00000087321	0.202345	1.3136	Gm5353
ENSMUSG00000017132	0.202208	-0.491731	Cyth1
ENSMUSG00000062991	0.202052	-1.02751	Nrg1
ENSMUSG00000037949	0.201901	-0.379531	Ano10
ENSMUSG00000062444	0.201901	-1.24692	Ap3b2
ENSMUSG00000004837	0.201855	-1.04401	Grap
ENSMUSG00000022791	0.201757	-0.630734	Tnk2
ENSMUSG00000022507	0.201716	-0.549274	1810013L24Rik
ENSMUSG00000024301	0.201613	0.671568	Kifc5b
ENSMUSG00000030124	0.20159	-0.888317	Lag3
ENSMUSG00000020439	0.201484	-0.426901	Smtn
ENSMUSG00000086873	0.201407	-0.890326	Gm15672
ENSMUSG00000032526	0.201265	0.417884	Deb1
ENSMUSG00000033446	0.201124	0.636805	Lpar6
ENSMUSG00000096472	0.201071	0.372212	Cdkn2d
ENSMUSG00000040694	0.201022	-1.19231	Apobec2
ENSMUSG00000024941	0.200705	-0.257329	Scyl1
ENSMUSG00000021639	0.200616	0.390958	Gtf2h2
ENSMUSG00000029644	0.200286	0.901941	Pdx1
ENSMUSG00000039395	0.20024	0.41673	Mreg
ENSMUSG00000036086	0.200184	0.541844	Zranb3
ENSMUSG00000073409	0.199954	0.525402	H2-Q6
ENSMUSG00000031134	0.19991	-0.532791	Rbmx
ENSMUSG00000021345	0.199874	-1.42262	Prl8a6
ENSMUSG00000041836	0.199598	-0.539721	Ptpre
ENSMUSG00000032051	0.199442	-0.567093	Fdx1
ENSMUSG00000029103	0.199385	-0.446954	Lrpap1
ENSMUSG00000016559	0.199283	0.326972	H3f3b
ENSMUSG00000033983	0.199233	0.332065	Coil
ENSMUSG00000081058	0.199123	-1.04449	Hist2h3c2
ENSMUSG00000096917	0.19907	0.678494	2500002B13Rik
ENSMUSG00000027082	0.199035	-0.845998	Tfpi
ENSMUSG00000028439	0.198765	-0.551417	Fam219a
ENSMUSG00000021981	0.198647	0.339222	Cab39l
ENSMUSG00000053588	0.198577	-1.15886	A730061H03Rik
ENSMUSG00000085757	0.198494	-1.01038	1700019B21Rik
ENSMUSG00000034382	0.198366	-0.647572	AI661453
ENSMUSG00000039200	0.198278	0.580625	Atf7ip2
ENSMUSG00000029249	0.198098	-0.356699	Rest
ENSMUSG00000032281	0.19796	-0.75194	Acsbg1
ENSMUSG00000047250	0.19787	-0.854265	Ptgs1
ENSMUSG00000071451	0.197794	0.535323	Psmg4
ENSMUSG00000062252	0.197747	1.06815	Lhfpl5
ENSMUSG00000097127	0.197717	-1.94446	Gm26886
ENSMUSG00000029166	0.197619	-0.279431	Mapre3
ENSMUSG00000047363	0.197335	-1.08029	Cstad
ENSMUSG00000047061	0.197073	-0.92139	Gm9817
ENSMUSG00000062995	0.197071	0.662496	Ica1
ENSMUSG00000078627	0.197065	-0.776221	2010-03-01
ENSMUSG00000007812	0.196968	-0.449271	Zfp655
ENSMUSG00000040734	0.196653	-0.388899	Ppp1r13l
ENSMUSG00000020483	0.196563	-0.410139	Dynll2
ENSMUSG00000050270	0.196563	-0.658752	Tmem220
ENSMUSG00000089698	0.196563	-0.735881	Gm2541
ENSMUSG00000006463	0.196392	-0.28171	Zdhhc24
ENSMUSG00000030849	0.196002	0.8831	Fgfr2
ENSMUSG00000027195	0.195936	0.447248	Hsd17b12
ENSMUSG00000028466	0.195727	-0.731532	Creb3
ENSMUSG00000028040	0.195668	0.720376	Efna4
ENSMUSG00000025020	0.195633	-0.706749	Slit1
ENSMUSG00000008307	0.195607	1.01815	1700109H08Rik
ENSMUSG00000031728	0.195353	-0.347885	Zfp821
ENSMUSG00000021285	0.195312	-0.671825	Ppp1r13b
ENSMUSG00000028709	0.195239	-0.461831	Mob3c
ENSMUSG00000027993	0.195174	-0.770057	Trim2
ENSMUSG00000038323	0.195089	0.535306	1700066M21Rik
ENSMUSG00000034450	0.194955	1.31334	Gulo
ENSMUSG00000006356	0.194856	-0.624354	Crip2
ENSMUSG00000037446	0.194856	-0.78332	Tulp1
ENSMUSG00000034329	0.194829	0.62209	Brip1
ENSMUSG00000002910	0.194716	-0.510729	Arrdc2
ENSMUSG00000044430	0.1946	-0.974693	Klk12
ENSMUSG00000041235	0.194512	-0.619766	Chd7
ENSMUSG00000032788	0.194468	0.412356	Pdxk
ENSMUSG00000021094	0.194366	-0.348406	Dhrs7
ENSMUSG00000050132	0.194335	-0.781242	Sarm1
ENSMUSG00000078349	0.194306	-0.832154	AW011738
ENSMUSG00000028849	0.194038	-0.461587	Map7d1
ENSMUSG00000024620	0.194025	-0.531988	Pdgfrb
ENSMUSG00000020973	0.193893	0.492143	Dnaaf2
ENSMUSG00000032599	0.193893	-0.489782	Ip6k2
ENSMUSG00000073678	0.193775	0.763656	Pgap1
ENSMUSG00000031605	0.19354	0.384571	Klhl2
ENSMUSG00000024235	0.193496	0.703849	Map3k8
ENSMUSG00000095440	0.193495	-0.544138	Fignl2
ENSMUSG00000024347	0.193408	-0.748465	Psd2
ENSMUSG00000043154	0.193215	-0.405855	Ppp2r3a
ENSMUSG00000000753	0.193188	-1.1724	Serpinf1
ENSMUSG00000031985	0.192891	0.299705	Gnpat
ENSMUSG00000059060	0.192853	0.772455	Rad51b
ENSMUSG00000032012	0.192749	-0.700845	Pvrl1
ENSMUSG00000097378	0.192749	-0.665697	B230208H11Rik
ENSMUSG00000044783	0.192738	0.528915	Hjurp
ENSMUSG00000030825	0.192551	0.895521	Hsd17b14
ENSMUSG00000003154	0.192487	-0.623699	Foxj2
ENSMUSG00000039813	0.19247	-0.52116	Tbc1d2
ENSMUSG00000001288	0.192357	-0.443649	Rarg
ENSMUSG00000059708	0.192357	0.539056	Akap17b
ENSMUSG00000038023	0.192006	-0.352758	Atp6v0a2
ENSMUSG00000022175	0.191962	-0.449279	Lrp10
ENSMUSG00000008859	0.191875	-0.358387	Rala
ENSMUSG00000031016	0.19186	-0.542889	Wee1
ENSMUSG00000042302	0.191778	0.505271	Ehbp1
ENSMUSG00000020583	0.191701	0.793879	Matn3
ENSMUSG00000020407	0.19157	0.867116	Upp1
ENSMUSG00000054499	0.191527	-0.687717	Dedd2
ENSMUSG00000032280	0.19144	-0.629449	Tle3
ENSMUSG00000055976	0.19144	-0.865309	Cldn23
ENSMUSG00000026988	0.191397	0.666018	Wdsub1
ENSMUSG00000005251	0.19131	-0.42095	Ripk4
ENSMUSG00000070797	0.191136	-1.22347	Psg27
ENSMUSG00000072934	0.191112	0.890034	Gm15070
ENSMUSG00000046876	0.191093	-0.918992	Atxn1
ENSMUSG00000025059	0.191013	0.66045	Gyk
ENSMUSG00000026193	0.190944	-0.672178	Fn1
ENSMUSG00000043557	0.190876	-0.745439	Mdga1
ENSMUSG00000059256	0.190773	-1.61424	Gzmd
ENSMUSG00000062327	0.190745	1.3876	T
ENSMUSG00000082872	0.190637	0.821204	Gm15773
ENSMUSG00000027799	0.190616	0.546096	Nbea
ENSMUSG00000097357	0.190483	-0.98159	Gm16793
ENSMUSG00000064023	0.190444	0.889878	Klk8
ENSMUSG00000022322	0.1904	0.760081	Shcbp1
ENSMUSG00000038116	0.190354	-0.403668	Phf20
ENSMUSG00000039345	0.190314	0.475675	Mettl22
ENSMUSG00000038615	0.190228	-0.472961	Nfe2l1
ENSMUSG00000024431	0.190205	-0.418366	Nr3c1
ENSMUSG00000056687	0.190114	-0.79141	Gm11696
ENSMUSG00000020592	0.19011	-0.759027	Sdc1
ENSMUSG00000032583	0.189883	-0.436572	Mon1a
ENSMUSG00000090330	0.18984	-0.409096	9130221H12Rik
ENSMUSG00000032323	0.189807	-0.962522	Cyp11a1
ENSMUSG00000081666	0.189797	-0.937215	Gm11677
ENSMUSG00000056870	0.189711	0.612765	Gulp1
ENSMUSG00000006362	0.189618	0.790939	Cbfa2t3
ENSMUSG00000062981	0.189581	0.402998	Mrpl42
ENSMUSG00000034391	0.189196	0.620102	Fbxo15
ENSMUSG00000026736	0.189115	-1.05271	4930426L09Rik
ENSMUSG00000028998	0.188896	0.342422	Tomm7
ENSMUSG00000006517	0.188889	0.517656	Mvd
ENSMUSG00000022704	0.188768	0.47714	Qtrtd1
ENSMUSG00000024558	0.188686	0.627654	Mapk4
ENSMUSG00000052446	0.188683	0.62796	Zfp961
ENSMUSG00000090698	0.188664	0.860045	Apold1
ENSMUSG00000031732	0.188427	-0.662405	Phlpp2
ENSMUSG00000024308	0.188384	-0.432962	Tapbp
ENSMUSG00000078495	0.188312	0.7623	Gm13157
ENSMUSG00000007041	0.188256	-0.388751	Clic1
ENSMUSG00000067370	0.188005	-0.589422	B3galt4
ENSMUSG00000039116	0.187831	-0.835263	Gpr126
ENSMUSG00000053600	0.187812	0.431827	Zfp472
ENSMUSG00000040618	0.18781	0.445068	Pck2
ENSMUSG00000097383	0.187746	-1.00459	1500026H17Rik
ENSMUSG00000040350	0.187701	-0.601453	Trim7
ENSMUSG00000020159	0.187619	-1.14382	Gabrp
ENSMUSG00000024066	0.187438	-1.12707	Xdh
ENSMUSG00000029313	0.187364	-0.641538	Aff1
ENSMUSG00000022449	0.187322	0.856896	Adamts20
ENSMUSG00000039958	0.18728	-0.59785	Mettl20
ENSMUSG00000018569	0.187251	0.864046	Cldn7
ENSMUSG00000045328	0.187068	0.67607	Cenpe
ENSMUSG00000024135	0.186831	0.36047	Srbd1
ENSMUSG00000046318	0.186745	-0.683276	Ccbe1
ENSMUSG00000018651	0.186391	0.350168	Tada2a
ENSMUSG00000058056	0.186225	-0.448417	Palld
ENSMUSG00000031503	0.185931	-0.569974	Col4a2
ENSMUSG00000090744	0.185889	0.50691	Gm6871
ENSMUSG00000064037	0.185847	0.362701	Gpn1
ENSMUSG00000028944	0.185666	-0.432812	Prkag2
ENSMUSG00000026879	0.185613	-0.622976	Gsn
ENSMUSG00000034224	0.185462	-0.975239	Slc38a8
ENSMUSG00000090039	0.185171	-0.955355	Gm15894
ENSMUSG00000067869	0.18502	-1.30901	Tcea1-ps1
ENSMUSG00000035885	0.184947	0.364865	Cox8a
ENSMUSG00000057440	0.184946	0.598647	Mpp7
ENSMUSG00000035293	0.184886	0.563354	G2e3
ENSMUSG00000075014	0.184836	-0.825801	Gm10800
ENSMUSG00000079334	0.184816	-0.574547	Nat6
ENSMUSG00000038765	0.184802	0.708424	Lmx1b
ENSMUSG00000031154	0.184762	-0.433702	Otud5
ENSMUSG00000071771	0.18448	1.10332	Rhox4b
ENSMUSG00000038759	0.184474	0.497414	Nup205
ENSMUSG00000055561	0.184303	-1.08141	Spink5
ENSMUSG00000021203	0.184234	0.754893	Otub2
ENSMUSG00000027954	0.184054	0.63098	Efna1
ENSMUSG00000044664	0.18395	0.960094	Prss42
ENSMUSG00000069806	0.18393	0.508161	Cacng7
ENSMUSG00000017774	0.18373	-0.595525	Myo1c
ENSMUSG00000021866	0.183521	-0.634993	Anxa11
[truncated: 36,926 more rows]
