# Supplementary material for: Fgf and Esrrb integrate epigenetic and transcriptional networks that regulate self-renewal of trophoblast stem cells
Source: Nat Commun. 2015 Jul 24;6:7776. doi: 10.1038/ncomms8776 (PMC4525203; doi:10.1038/ncomms8776)
Supplement: Supplementary Data 4 — Genes bound by Esrrb in ES cells [file ncomms8776-s5.xlsx]

## Sheet: Esrrb_TS_cells
Genes bound by Esrrb in TS cells
chr	start	end	nearest.gene	distance.to.gene	peak.score	disambiguated.region	alt_chr	shared_with_es	shared_with_lsd	shared_with_dax	shared_with_tcfcp
13	44209578	44210748	Gm5083	84398	202.121	intergenic	chr13	FALSE	TRUE	FALSE	TRUE
4	129837843	129839149	Ptp4a2	0	200.627	promoter	chr4	FALSE	FALSE	FALSE	FALSE
10	83792543	83795472	1500009L16Rik	29781	199.663	intergenic	chr10	FALSE	TRUE	TRUE	FALSE
5	120824224	120825733	Oas1b	60	198.508	downstream	chr5	FALSE	TRUE	FALSE	FALSE
13	58463366	58464955	Rmi1	52216	196.134	intergenic	chr13	FALSE	TRUE	FALSE	FALSE
12	65114688	65115757	Fancm	0	194.935	intron	chr12	FALSE	TRUE	FALSE	FALSE
15	98155889	98156436	Asb8	0	194.806	intron	chr15	FALSE	TRUE	FALSE	FALSE
4	106859331	106860684	Gm12746	11410	194.303	intergenic	chr4	TRUE	TRUE	FALSE	TRUE
1	52809451	52810794	Inpp1	0	191.266	intron	chr1	FALSE	TRUE	FALSE	FALSE
3	28113724	28114386	Pld1	0	190.044	intron	chr3	TRUE	TRUE	FALSE	FALSE
7	3570561	3571249	Gm25100	17914	190.044	intergenic	chr7	FALSE	TRUE	FALSE	FALSE
10	42462473	42464039	Lace1	0	189.358	intron	chr10	TRUE	TRUE	FALSE	FALSE
6	37824911	37826164	Gm15487	17819	188.846	intergenic	chr6	FALSE	TRUE	FALSE	FALSE
12	19178802	19179555	Gm5784	208253	187.648	intergenic	chr12	FALSE	TRUE	FALSE	FALSE
14	21474554	21475500	Kat6b	5933	187.075	intergenic	chr14	TRUE	TRUE	FALSE	TRUE
10	70359300	70360594	Gm9877	71123	186.476	intergenic	chr10	TRUE	TRUE	FALSE	FALSE
15	79874791	79876339	Apobec3	15319	186.44	intergenic	chr15	FALSE	TRUE	FALSE	FALSE
6	47375612	47376740	Cntnap2	74242	185.142	intergenic	chr6	FALSE	TRUE	FALSE	FALSE
19	24222247	24223037	Tjp2	0	184.01	intron	chr19	FALSE	TRUE	FALSE	FALSE
3	86134667	86138482	Rps3a1	0	182.784	promoter	chr3	FALSE	FALSE	TRUE	FALSE
4	46517586	46518539	Trim14	0	182.784	intron	chr4	FALSE	TRUE	FALSE	FALSE
11	73318205	73319246	Aspa	0	181.705	exon	chr11	FALSE	TRUE	FALSE	FALSE
7	52169845	52170919	Gm22211	94265	181.705	intergenic	chr7	FALSE	TRUE	FALSE	FALSE
9	64042958	64044826	1700055C04Rik	1492	181.675	promoter	chr9	TRUE	TRUE	FALSE	FALSE
2	3444832	3445999	Dclre1c	0	181.566	intron	chr2	TRUE	TRUE	FALSE	FALSE
2	150947357	150948638	Ninl	0	179.71	promoter	chr2	FALSE	TRUE	FALSE	FALSE
10	68383839	68385543	1700040L02Rik	45409	179.23	intergenic	chr10	FALSE	TRUE	FALSE	FALSE
X	151123341	151124590	Tsr2	26797	179.129	intergenic	chrX	TRUE	TRUE	FALSE	FALSE
2	20934342	20935068	Arhgap21	0	178.697	intron	chr2	TRUE	TRUE	FALSE	FALSE
9	100605340	100606840	Stag1	0	177.863	intron	chr9	TRUE	TRUE	FALSE	FALSE
2	20667999	20670417	Etl4	0	177.601	intron	chr2	FALSE	TRUE	FALSE	FALSE
6	37836675	37837717	Gm15487	29583	176.696	intergenic	chr6	FALSE	TRUE	FALSE	FALSE
12	80104905	80106767	Zfp36l1	992	176.304	promoter	chr12	FALSE	TRUE	FALSE	FALSE
9	27884057	27885800	Opcml	0	175.485	intron	chr9	FALSE	TRUE	FALSE	FALSE
9	31018622	31019312	Zbtb44	11331	175.412	intergenic	chr9	TRUE	TRUE	FALSE	FALSE
4	123118583	123123613	Bmp8b	0	175.09	promoter	chr4	FALSE	TRUE	TRUE	FALSE
19	53867060	53872558	Rbm20	0	174.083	exon	chr19	FALSE	TRUE	TRUE	FALSE
6	29461673	29464527	Flnc	0	173.841	exon	chr6	FALSE	TRUE	FALSE	FALSE
10	68263725	68264853	Arid5b	0	173.236	intron	chr10	TRUE	TRUE	FALSE	FALSE
5	120893363	120895876	Oas1a	379	172.2	downstream	chr5	TRUE	TRUE	FALSE	FALSE
9	65720843	65721881	Zfp609	0	172.2	intron	chr9	FALSE	TRUE	FALSE	FALSE
17	69464957	69467671	A330050F15Rik	0	171.768	intron	chr17	FALSE	TRUE	FALSE	FALSE
4	150807189	150808923	Gm13049	16809	171.014	intergenic	chr4	FALSE	TRUE	FALSE	FALSE
15	52012858	52014043	Rad21	21097	170.629	intergenic	chr15	TRUE	TRUE	TRUE	FALSE
18	34730398	34732724	Cdc25c	272	170.629	downstream	chr18	FALSE	FALSE	FALSE	FALSE
5	107519193	107520901	1700028K03Rik	0	170.629	intron	chr5	FALSE	TRUE	FALSE	FALSE
X	37700038	37701723	Gm6310	16606	170.629	intergenic	chrX	FALSE	TRUE	FALSE	FALSE
6	34712783	34716854	Cald1	0	170.547	intron	chr6	FALSE	TRUE	FALSE	FALSE
13	97497119	97500925	Gm2373	111	169.662	downstream	chr13	FALSE	TRUE	TRUE	FALSE
9	72686231	72689298	Nedd4	0	169.435	intron	chr9	FALSE	FALSE	FALSE	FALSE
1	51400395	51401540	Nabp1	67957	169.422	intergenic	chr1	FALSE	TRUE	FALSE	FALSE
8	69256509	69257673	Zfp930	27528	169.422	intergenic	chr8	FALSE	TRUE	FALSE	FALSE
6	5018903	5020494	Ppp1r9a	0	168.417	intron	chr6	TRUE	TRUE	FALSE	FALSE
10	111368733	111369736	Bbs10	66996	168.14	intergenic	chr10	FALSE	TRUE	FALSE	FALSE
11	117597199	117599103	2900041M22Rik	12143	167.46	intergenic	chr11	TRUE	TRUE	FALSE	FALSE
5	117374097	117376818	Wsb2	0	167.363	promoter	chr5	FALSE	TRUE	TRUE	FALSE
6	129524407	129525743	Tmem52b	5179	166.362	intergenic	chr6	FALSE	TRUE	FALSE	FALSE
6	65022639	65023767	Smarcad1	18899	166.343	intergenic	chr6	TRUE	TRUE	FALSE	FALSE
X	136789315	136790049	BC065397	0	166.343	intron	chrX	TRUE	TRUE	FALSE	FALSE
12	33181656	33182879	Atxn7l1	0	166.293	intron	chr12	FALSE	TRUE	FALSE	FALSE
7	44417928	44419471	Lrrc4b	9546	165.822	intergenic	chr7	FALSE	TRUE	FALSE	FALSE
6	47425943	47427042	Cul1	26355	165.15	intergenic	chr6	FALSE	TRUE	FALSE	FALSE
6	31081759	31082468	Gm13834	5140	164.747	intergenic	chr6	FALSE	TRUE	FALSE	FALSE
4	125035772	125039091	Gnl2	0	164.599	promoter	chr4	FALSE	TRUE	TRUE	FALSE
4	15242884	15244182	Tmem64	21648	164.599	intergenic	chr4	FALSE	TRUE	FALSE	FALSE
4	75896776	75897795	Gm11241	4464	164.599	intergenic	chr4	FALSE	TRUE	FALSE	FALSE
7	75797662	75798871	Gm26729	13278	164.599	intergenic	chr7	FALSE	TRUE	FALSE	FALSE
18	34642976	34644960	Cdc23	0	164.549	promoter	chr18	FALSE	TRUE	FALSE	FALSE
8	79634230	79635399	Otud4	4218	164.04	intergenic	chr8	FALSE	TRUE	FALSE	FALSE
9	42109772	42111021	Sorl1	0	163.942	intron	chr9	TRUE	TRUE	FALSE	FALSE
5	53541782	53542626	Rbpj	13152	163.473	intergenic	chr5	TRUE	TRUE	FALSE	FALSE
12	100816972	100818220	9030617O03Rik	0	163.401	intron	chr12	FALSE	TRUE	FALSE	FALSE
X	104114757	104116109	C77370	0	163.401	promoter	chrX	FALSE	TRUE	FALSE	FALSE
7	132885119	132887407	Fgfr2	0	162.882	intron	chr7	FALSE	FALSE	FALSE	FALSE
7	123051920	123053053	Rbbp6	49362	162.201	intergenic	chr7	TRUE	TRUE	FALSE	FALSE
4	150748084	150749594	Gm16079	69291	161.897	intergenic	chr4	FALSE	TRUE	FALSE	FALSE
7	97534793	97537022	Ints4	0	161.897	exon	chr7	TRUE	TRUE	FALSE	TRUE
2	71387468	71388343	Hat1	614	161.079	promoter	chr2	TRUE	TRUE	FALSE	FALSE
3	121538814	121540183	A530020G20Rik	3375	161.006	intergenic	chr3	TRUE	TRUE	FALSE	FALSE
2	90932825	90933893	Celf1	6488	160.759	intergenic	chr2	FALSE	TRUE	FALSE	FALSE
8	8774269	8776021	B930078G14Rik	83624	160.037	intergenic	chr8	FALSE	TRUE	FALSE	FALSE
11	100343660	100347656	Hap1	0	159.938	exon	chr11	FALSE	TRUE	TRUE	FALSE
1	105922722	105923613	Gm26214	21940	159.734	intergenic	chr1	FALSE	TRUE	FALSE	FALSE
2	174287409	174290286	Gnas	0	159.734	promoter	chr2	FALSE	TRUE	FALSE	FALSE
3	108552662	108554864	Scarna2	0	159.734	promoter	chr3	FALSE	TRUE	FALSE	FALSE
4	129284585	129285300	Gm22994	1638	159.734	promoter	chr4	FALSE	TRUE	FALSE	FALSE
4	135547775	135549738	Grhl3	0	159.554	exon	chr4	TRUE	TRUE	FALSE	FALSE
1	52803018	52804545	Inpp1	0	159.482	intron	chr1	FALSE	TRUE	FALSE	FALSE
11	23094966	23097533	Gm12059	19391	159.099	intergenic	chr11	TRUE	TRUE	FALSE	FALSE
4	148753562	148754810	Gm13203	36980	158.983	intergenic	chr4	FALSE	TRUE	TRUE	FALSE
11	29157703	29158207	Pnpt1	0	158.636	intron	chr11	FALSE	FALSE	FALSE	FALSE
12	77718121	77718935	Gm24070	95744	158.636	intergenic	chr12	FALSE	TRUE	FALSE	FALSE
2	10301480	10302463	Gm13261	36819	158.636	intergenic	chr2	FALSE	TRUE	FALSE	FALSE
18	75498209	75500384	Ctif	0	157.919	intron	chr18	FALSE	TRUE	FALSE	FALSE
9	67030007	67031652	Tpm1	0	157.897	exon	chr9	FALSE	TRUE	TRUE	FALSE
7	135683477	135684539	Ptpre	0	157.605	exon	chr7	FALSE	FALSE	FALSE	FALSE
7	80720204	80720982	Iqgap1	0	157.58	exon	chr7	FALSE	FALSE	FALSE	FALSE
16	21140104	21140877	2310042E22Rik	11813	157.449	intergenic	chr16	FALSE	TRUE	FALSE	FALSE
11	97307225	97307968	Mrpl45	7747	157.144	intergenic	chr11	FALSE	TRUE	FALSE	FALSE
6	14053937	14054939	1110019D14Rik	9563	156.266	intergenic	chr6	FALSE	TRUE	FALSE	FALSE
1	192746611	192748677	Hhat	0	156.134	intron	chr1	FALSE	FALSE	FALSE	FALSE
18	20772774	20773967	B4galt6	26369	155.569	intergenic	chr18	FALSE	TRUE	FALSE	FALSE
11	22460416	22462138	Gm12050	20640	155.42	intergenic	chr11	FALSE	TRUE	FALSE	FALSE
7	13013810	13014803	Zbtb45	3987	155.42	intergenic	chr7	TRUE	TRUE	FALSE	TRUE
9	60787473	60788141	Uaca	6406	155.42	intergenic	chr9	TRUE	TRUE	FALSE	FALSE
16	11009548	11011757	Litaf	0	155.412	intron	chr16	FALSE	TRUE	FALSE	FALSE
13	74966496	74967889	Hnrnpa1l2-ps	101139	155.081	intergenic	chr13	FALSE	TRUE	FALSE	FALSE
6	125158503	125160025	Iffo1	0	154.86	exon	chr6	FALSE	FALSE	TRUE	FALSE
15	55271609	55273193	Gm26296	9005	154.53	intergenic	chr15	FALSE	TRUE	FALSE	FALSE
17	28571060	28572296	Lhfpl5	3421	154.344	intergenic	chr17	FALSE	TRUE	FALSE	FALSE
1	39859158	39859807	Map4k4	41105	154.195	intergenic	chr1	TRUE	TRUE	FALSE	FALSE
14	8295002	8296078	Fam107a	195	154.045	downstream	chr14	FALSE	TRUE	FALSE	FALSE
1	144141054	144141909	Rgs13	0	153.897	intron	chr1	FALSE	TRUE	FALSE	FALSE
16	93578835	93580375	Setd4	3081	153.897	intergenic	chr16	FALSE	TRUE	FALSE	FALSE
17	21826678	21827932	Zfp820	0	153.897	intron	chr17	FALSE	TRUE	FALSE	FALSE
7	90422111	90423199	Ccdc89	3112	153.897	intergenic	chr7	FALSE	TRUE	FALSE	FALSE
7	3217506	3218230	Mir290	395	153.827	promoter	chr7	TRUE	TRUE	TRUE	FALSE
7	13297092	13298499	Lig1	0	153.72	intron	chr7	FALSE	TRUE	FALSE	FALSE
4	40841682	40843342	B4galt1	0	153.452	intron	chr4	FALSE	TRUE	FALSE	FALSE
4	150236121	150237567	Eno1	0	153.297	promoter	chr4	TRUE	TRUE	TRUE	TRUE
17	29100095	29101639	Cdkn1a	0	152.863	exon	chr17	FALSE	TRUE	FALSE	FALSE
1	124912082	124913356	Gm25578	421122	152.715	intergenic	chr1	FALSE	TRUE	FALSE	FALSE
12	19292129	19292782	Gm5784	95026	152.715	intergenic	chr12	FALSE	TRUE	FALSE	FALSE
12	12787780	12789406	Gm17337	0	152.233	promoter	chr12	TRUE	TRUE	FALSE	TRUE
5	136235852	136238140	Sh2b2	0	151.701	intron	chr5	FALSE	TRUE	FALSE	FALSE
16	52741904	52742736	Gm25723	204067	151.53	intergenic	chr16	FALSE	TRUE	FALSE	FALSE
19	23087427	23088294	C330002G04Rik	11573	151.53	intergenic	chr19	TRUE	TRUE	FALSE	FALSE
X	139441906	139442765	D330045A20Rik	37601	151.53	intergenic	chrX	FALSE	TRUE	FALSE	FALSE
17	31807989	31809047	Sik1	35200	151.185	intergenic	chr17	TRUE	TRUE	FALSE	FALSE
5	149320278	149321350	Alox5ap	32232	151.12	intergenic	chr5	FALSE	TRUE	FALSE	FALSE
9	66630634	66632013	Usp3	37491	151.014	intergenic	chr9	FALSE	TRUE	FALSE	FALSE
4	127364399	127366340	Gjb5	6217	150.966	intergenic	chr4	TRUE	TRUE	FALSE	TRUE
4	150250914	150252473	Eno1	2034	150.866	downstream	chr4	FALSE	TRUE	TRUE	FALSE
8	25086966	25090604	Plekha2	0	150.662	exon	chr8	FALSE	TRUE	FALSE	FALSE
4	98847179	98848160	Gm12851	7453	150.57	intergenic	chr4	TRUE	TRUE	FALSE	FALSE
1	31600525	31601740	Gm10307	13717	150.348	intergenic	chr1	FALSE	TRUE	FALSE	FALSE
16	76321358	76322090	Nrip1	0	150.348	intron	chr16	TRUE	TRUE	FALSE	TRUE
2	106673065	106673703	Mpped2	19565	150.348	intergenic	chr2	FALSE	TRUE	FALSE	FALSE
9	96878392	96878933	Acpl2	0	150.273	intron	chr9	FALSE	TRUE	FALSE	FALSE
12	91736050	91737008	Ston2	0	150.168	intron	chr12	TRUE	TRUE	FALSE	FALSE
17	65742961	65744637	Rab31	0	150.066	intron	chr17	TRUE	TRUE	FALSE	FALSE
11	83783889	83785040	Heatr6	134	150.047	downstream	chr11	FALSE	FALSE	FALSE	FALSE
8	70696308	70697322	Jund	416	149.688	promoter	chr8	TRUE	TRUE	FALSE	FALSE
15	96605511	96606970	Slc38a1	0	149.54	intron	chr15	FALSE	FALSE	FALSE	FALSE
1	118647638	118648447	Tfcp2l1	0	149.495	intron	chr1	TRUE	TRUE	FALSE	FALSE
16	32311436	32313335	Rnf168	10001	149.449	intergenic	chr16	TRUE	TRUE	FALSE	FALSE
16	29765542	29766567	Gm26834	44490	149.158	intergenic	chr16	FALSE	TRUE	FALSE	FALSE
11	120938863	120939962	Ccdc57	5990	149.082	intergenic	chr11	FALSE	TRUE	FALSE	FALSE
X	8001779	8003249	Glod5	950	148.978	downstream	chrX	TRUE	TRUE	FALSE	FALSE
8	111936840	111938379	Gabarapl2	2323	148.697	promoter	chr8	TRUE	TRUE	FALSE	FALSE
8	95030255	95031134	Gpr97	0	148.32	intron	chr8	FALSE	TRUE	FALSE	FALSE
1	110456761	110457932	Cdh7	316603	147.995	intergenic	chr1	FALSE	TRUE	FALSE	FALSE
18	79453117	79453879	Gm25824	99677	147.995	intergenic	chr18	FALSE	TRUE	FALSE	FALSE
1	9367061	9367735	Sntg1	67182	147.995	intergenic	chr1	FALSE	TRUE	FALSE	FALSE
2	13977261	13978150	Ptpla	0	147.995	intron	chr2	FALSE	TRUE	FALSE	FALSE
11	76561097	76562629	Abr	0	147.53	intron	chr11	TRUE	TRUE	FALSE	FALSE
12	77969816	77970438	Gm24070	155006	147.516	intergenic	chr12	TRUE	TRUE	FALSE	FALSE
12	8868442	8869653	9930038B18Rik	3533	147.516	intergenic	chr12	TRUE	TRUE	FALSE	FALSE
13	44677898	44678701	Jarid2	50772	146.981	intergenic	chr13	TRUE	TRUE	FALSE	FALSE
11	29129927	29132337	Pnpt1	0	146.891	promoter	chr11	FALSE	TRUE	TRUE	FALSE
1	26979331	26980394	n-R5s209	20109	146.824	intergenic	chr1	FALSE	TRUE	FALSE	FALSE
16	23030545	23032643	Kng2	1443	146.824	promoter	chr16	TRUE	TRUE	FALSE	FALSE
10	120593671	120594516	Gm24298	11020	146.601	intergenic	chr10	TRUE	TRUE	FALSE	FALSE
2	103435618	103436901	Elf5	0	146.473	intron	chr2	FALSE	TRUE	FALSE	FALSE
7	110718361	110719342	B430319F04Rik	47334	146.462	intergenic	chr7	TRUE	TRUE	FALSE	FALSE
7	68180754	68183160	Igf1r	0	146.462	intron	chr7	FALSE	TRUE	FALSE	FALSE
1	133691501	133693191	Lax1	1392	146.426	promoter	chr1	TRUE	TRUE	FALSE	FALSE
4	130391312	130393174	Snrnp40	1285	146.352	downstream	chr4	TRUE	TRUE	FALSE	FALSE
4	133121923	133123004	Wasf2	7500	145.936	intergenic	chr4	TRUE	TRUE	FALSE	FALSE
7	24468299	24472312	Plaur	0	145.905	exon	chr7	FALSE	TRUE	FALSE	FALSE
7	30135864	30137446	Zfp382	1198	145.759	downstream	chr7	FALSE	FALSE	FALSE	FALSE
12	118239067	118239738	Sp4	0	145.653	intron	chr12	FALSE	TRUE	FALSE	FALSE
X	144303446	144304465	Mir680-2	5546	145.653	intergenic	chrX	FALSE	TRUE	FALSE	FALSE
11	118982315	118984426	Enpp7	3761	145.599	intergenic	chr11	FALSE	TRUE	FALSE	FALSE
18	82496332	82497352	Mbp	0	145.428	intron	chr18	FALSE	TRUE	FALSE	FALSE
8	125869836	125871431	Pcnxl2	0	145.248	intron	chr8	TRUE	TRUE	FALSE	FALSE
5	33743019	33744460	Letm1	0	145.113	exon	chr5	FALSE	TRUE	FALSE	FALSE
3	90253556	90255341	Crtc2	0	144.92	promoter	chr3	FALSE	TRUE	TRUE	FALSE
5	138973915	138975854	Pdgfa	159	144.779	downstream	chr5	TRUE	TRUE	TRUE	TRUE
12	112788193	112789868	Ahnak2	0	144.691	intron	chr12	FALSE	TRUE	FALSE	FALSE
12	118304353	118305884	Sp4	2912	144.482	intergenic	chr12	FALSE	TRUE	FALSE	FALSE
13	65991021	65991376	Gm6910	16295	144.482	intergenic	chr13	TRUE	TRUE	FALSE	FALSE
4	123300662	123302299	Pabpc4	1736	144.441	downstream	chr4	FALSE	TRUE	TRUE	FALSE
17	65671473	65673264	Rab31	0	144.223	intron	chr17	FALSE	TRUE	FALSE	FALSE
16	4541576	4544599	Srl	0	143.937	promoter	chr16	FALSE	TRUE	FALSE	TRUE
7	101308117	101309315	Atg16l2	5865	143.654	intergenic	chr7	FALSE	TRUE	FALSE	FALSE
5	77136334	77137123	Gm15831	13985	143.437	intergenic	chr5	FALSE	TRUE	FALSE	FALSE
2	73910358	73911739	Atp5g3	0	143.386	promoter	chr2	TRUE	TRUE	TRUE	FALSE
4	130158869	130161585	Tinagl1	2868	143.386	intergenic	chr4	FALSE	TRUE	FALSE	FALSE
13	58615743	58616826	Slc28a3	4865	143.315	intergenic	chr13	FALSE	TRUE	FALSE	TRUE
15	51769440	51770829	Eif3h	15728	143.315	intergenic	chr15	FALSE	TRUE	FALSE	FALSE
4	123319672	123321291	Bmp8a	0	143.315	intron	chr4	FALSE	FALSE	FALSE	FALSE
4	4619722	4620842	Gm11780	91002	143.315	intergenic	chr4	FALSE	TRUE	FALSE	FALSE
6	90928561	90929493	Ppp1r2-ps2	22053	143.245	intergenic	chr6	FALSE	TRUE	FALSE	FALSE
5	150977877	150979129	Kl	0	143.006	intron	chr5	FALSE	TRUE	FALSE	FALSE
7	130251647	130254792	Fgfr2	0	142.914	intron	chr7	TRUE	TRUE	FALSE	FALSE
6	51485214	51487533	Cbx3	1509	142.877	downstream	chr6	TRUE	TRUE	FALSE	FALSE
3	83878805	83880196	D930015E06Rik	18090	142.716	intergenic	chr3	FALSE	TRUE	FALSE	FALSE
4	135568681	135571908	Grhl3	0	142.601	intron	chr4	FALSE	TRUE	TRUE	FALSE
11	45423754	45424723	Gm12162	0	142.596	intergenic	chr11	FALSE	TRUE	FALSE	FALSE
17	33900935	33902373	BC033916	2761	142.289	intergenic	chr17	TRUE	TRUE	FALSE	FALSE
17	3078012	3078606	Pisd-ps2	0	142.149	exon	chr17	FALSE	TRUE	FALSE	FALSE
18	75505267	75506295	Ctif	0	142.003	intron	chr18	FALSE	TRUE	FALSE	FALSE
2	163072895	163074235	Mybl2	0	141.962	promoter	chr2	TRUE	TRUE	FALSE	FALSE
18	75308195	75309482	Dym	21228	141.879	intergenic	chr18	TRUE	TRUE	FALSE	FALSE
9	21732041	21734111	Ldlr	0	141.776	exon	chr9	FALSE	TRUE	FALSE	FALSE
6	88032980	88034620	Rab7	0	141.767	intron	chr6	FALSE	TRUE	FALSE	FALSE
16	16865775	16867070	Vpreb1	1331	141.539	promoter	chr16	TRUE	TRUE	FALSE	FALSE
11	63952383	63954200	Cox10	8426	141.491	intergenic	chr11	TRUE	TRUE	FALSE	FALSE
11	76542991	76543878	Abr	0	141.45	intron	chr11	TRUE	TRUE	FALSE	FALSE
6	120359799	120360672	Ccdc77	0	140.986	promoter	chr6	FALSE	TRUE	FALSE	FALSE
14	113659280	113660033	Gm4487	168619	140.985	intergenic	chr14	FALSE	TRUE	FALSE	FALSE
15	52011086	52012024	Rad21	19325	140.985	intergenic	chr15	FALSE	TRUE	FALSE	FALSE
6	31012241	31013627	Mir29a	49032	140.985	intergenic	chr6	FALSE	TRUE	FALSE	FALSE
6	67291783	67293497	Il12rb2	0	140.985	exon	chr6	FALSE	TRUE	TRUE	FALSE
2	167613793	167615205	Gm20431	0	140.383	intron	chr2	FALSE	TRUE	FALSE	FALSE
4	141569596	141570678	Fblim1	5383	140.374	intergenic	chr4	TRUE	TRUE	TRUE	TRUE
2	128565164	128566330	Gm14006	6929	140.276	intergenic	chr2	TRUE	TRUE	FALSE	FALSE
6	65024511	65025417	Smarcad1	17249	140.008	intergenic	chr6	TRUE	TRUE	FALSE	FALSE
18	20606594	20607662	Gm16090	0	139.849	intron	chr18	FALSE	TRUE	FALSE	FALSE
11	26167257	26167852	5730522E02Rik	0	139.821	intron	chr11	FALSE	TRUE	FALSE	FALSE
15	52021655	52022432	Aard	17674	139.821	intergenic	chr15	FALSE	TRUE	FALSE	FALSE
2	10052426	10054165	Atp5c1	1850	139.821	downstream	chr2	FALSE	FALSE	TRUE	FALSE
4	11027758	11029385	Plekhf2	19830	139.821	intergenic	chr4	FALSE	TRUE	FALSE	FALSE
X	136305971	136306672	Nsa2-ps2	21626	139.821	intergenic	chrX	TRUE	TRUE	FALSE	FALSE
X	20357591	20358204	Rp2h	6276	139.821	intergenic	chrX	FALSE	TRUE	FALSE	FALSE
14	32006560	32007025	Gm26045	16318	139.576	intergenic	chr14	FALSE	TRUE	FALSE	FALSE
10	68541049	68541976	1700040L02Rik	0	139.427	promoter	chr10	TRUE	TRUE	FALSE	FALSE
7	113262687	113263477	Arntl	0	139.335	intron	chr7	FALSE	TRUE	FALSE	FALSE
11	118985281	118986150	Enpp7	2037	139.028	promoter	chr11	TRUE	TRUE	FALSE	FALSE
X	7876817	7879125	Pim2	0	139.028	promoter	chrX	FALSE	TRUE	TRUE	FALSE
11	119381477	119382967	Slc26a11	397	138.926	downstream	chr11	TRUE	TRUE	FALSE	FALSE
5	142924317	142925170	Actb	17562	138.816	intergenic	chr5	FALSE	TRUE	FALSE	FALSE
12	92104362	92105517	Gm21614	134784	138.659	intergenic	chr12	FALSE	TRUE	FALSE	FALSE
13	59139394	59139992	Ntrk2	5423	138.659	intergenic	chr13	FALSE	FALSE	FALSE	FALSE
13	96575584	96576201	Col4a3bp	0	138.659	intron	chr13	TRUE	TRUE	FALSE	TRUE
2	145807236	145807830	Rin2	0	138.659	intron	chr2	FALSE	TRUE	FALSE	FALSE
2	29142108	29143122	Setx	0	138.659	intron	chr2	FALSE	TRUE	FALSE	FALSE
4	119130899	119134021	Slc2a1	0	138.438	promoter	chr4	FALSE	TRUE	TRUE	FALSE
3	107545151	107546351	Ubl4b	7346	138.374	intergenic	chr3	FALSE	TRUE	FALSE	FALSE
2	103831797	103832468	Gm13877	4632	137.984	intergenic	chr2	FALSE	TRUE	FALSE	FALSE
1	9755044	9755952	1700034P13Rik	0	137.896	intron	chr1	FALSE	TRUE	FALSE	FALSE
6	54588306	54589682	Fkbp14	0	137.896	promoter	chr6	FALSE	FALSE	FALSE	FALSE
11	86575493	86577596	Vmp1	6268	137.793	intergenic	chr11	TRUE	TRUE	FALSE	FALSE
1	45572661	45573664	Col5a2	69378	137.501	intergenic	chr1	FALSE	TRUE	FALSE	FALSE
2	34835324	34835974	Gm13419	4213	137.501	intergenic	chr2	FALSE	TRUE	FALSE	FALSE
2	59131993	59132902	Ccdc148	0	137.501	intron	chr2	FALSE	TRUE	FALSE	FALSE
8	80843624	80845682	Gab1	0	137.501	intron	chr8	FALSE	FALSE	FALSE	FALSE
10	77193466	77194924	Col18a1	26917	137.324	intergenic	chr10	TRUE	TRUE	FALSE	FALSE
18	64501212	64503134	Nars	0	137.324	exon	chr18	FALSE	FALSE	FALSE	FALSE
4	139130568	139131386	Minos1	0	137.324	promoter	chr4	TRUE	TRUE	FALSE	FALSE
11	62515535	62516448	Pigl	1117	137.119	downstream	chr11	FALSE	FALSE	FALSE	FALSE
12	25114175	25115795	Id2	18082	137.08	intergenic	chr12	FALSE	TRUE	FALSE	FALSE
7	142498479	142500490	Tnnt3	0	136.817	promoter	chr7	FALSE	TRUE	FALSE	FALSE
8	75025849	75026981	Hmgxb4	0	136.637	intron	chr8	FALSE	TRUE	FALSE	FALSE
11	89067384	89069014	A930013B10Rik	0	136.344	promoter	chr11	TRUE	TRUE	FALSE	FALSE
3	115833033	115833960	A930005H10Rik	53861	136.344	intergenic	chr3	FALSE	TRUE	FALSE	FALSE
5	33988411	33988704	Gm1673	3397	136.344	intergenic	chr5	FALSE	FALSE	FALSE	FALSE
8	33870826	33871788	Rbpms	0	136.344	intron	chr8	TRUE	TRUE	FALSE	TRUE
3	83872779	83873635	D930015E06Rik	24651	136.274	intergenic	chr3	TRUE	TRUE	FALSE	FALSE
X	105937730	105938930	Atrx	8332	136.274	intergenic	chrX	FALSE	TRUE	FALSE	FALSE
10	68156775	68159194	Arid5b	0	136.268	intron	chr10	FALSE	TRUE	FALSE	FALSE
15	97740501	97743459	Rapgef3	1310	136.118	downstream	chr15	FALSE	FALSE	FALSE	FALSE
3	89249547	89252293	Krtcap2	0	136.082	exon	chr3	FALSE	TRUE	TRUE	FALSE
7	45440301	45442211	Gys1	0	136.026	promoter	chr7	FALSE	FALSE	FALSE	FALSE
8	122144429	122145596	Gm20388	0	136.023	intron	chr8	FALSE	TRUE	FALSE	FALSE
6	100186597	100187289	Rybp	41276	135.731	intergenic	chr6	FALSE	TRUE	FALSE	FALSE
8	122652215	122654549	Cbfa2t3	0	135.506	intron	chr8	FALSE	TRUE	TRUE	FALSE
13	119414051	119414524	Nnt	5053	135.421	intergenic	chr13	FALSE	TRUE	FALSE	FALSE
2	166459189	166461105	5031425F14Rik	0	135.396	exon	chr2	FALSE	TRUE	FALSE	FALSE
7	142518854	142520883	Tnnt3	2844	135.356	intergenic	chr7	FALSE	TRUE	FALSE	FALSE
11	4603850	4605279	Mtmr3	8986	135.22	intergenic	chr11	FALSE	TRUE	FALSE	FALSE
15	88755496	88756479	Zbed4	0	135.22	intron	chr15	FALSE	TRUE	FALSE	FALSE
18	15052983	15055159	Kctd1	0	135.22	intron	chr18	FALSE	TRUE	FALSE	FALSE
3	87888851	87889761	Prcc	3242	135.22	intergenic	chr3	FALSE	TRUE	FALSE	FALSE
8	22045305	22046422	Atp7b	0	135.22	intron	chr8	FALSE	TRUE	FALSE	FALSE
3	98843689	98844291	Gm12431	650	135.191	promoter	chr3	FALSE	TRUE	FALSE	FALSE
X	103540155	103541886	Gm9157	10447	135.191	intergenic	chrX	FALSE	TRUE	FALSE	FALSE
11	16240225	16241295	Gm12011	2678	134.682	intergenic	chr11	FALSE	TRUE	FALSE	FALSE
5	124098789	124100203	Abcb9	2990	134.656	intergenic	chr5	FALSE	FALSE	FALSE	FALSE
11	77884190	77885257	Pipox	0	134.601	promoter	chr11	TRUE	TRUE	FALSE	FALSE
19	4850478	4852195	Ctsf	2933	134.484	intergenic	chr19	FALSE	TRUE	FALSE	FALSE
11	50251548	50253208	Gm26542	0	134.199	intron	chr11	FALSE	TRUE	TRUE	FALSE
13	99038178	99039537	Gm24733	860	134.176	downstream	chr13	TRUE	TRUE	FALSE	TRUE
10	22698448	22699046	Slc2a12	0	134.041	intron	chr10	TRUE	TRUE	FALSE	FALSE
1	102810747	102812097	Gm22034	141317	134.041	intergenic	chr1	FALSE	TRUE	FALSE	FALSE
1	30898562	30899272	Phf3	35305	134.041	intergenic	chr1	FALSE	TRUE	FALSE	FALSE
4	53453128	53454134	Slc44a1	0	134.041	intron	chr4	TRUE	TRUE	FALSE	FALSE
6	85010446	85010771	Exoc6b	0	134.041	intron	chr6	TRUE	TRUE	FALSE	FALSE
9	39976335	39977222	Olfr978	16589	134.002	intergenic	chr9	FALSE	TRUE	FALSE	TRUE
5	105822950	105827411	Lrrc8d	0	133.991	promoter	chr5	FALSE	TRUE	FALSE	FALSE
6	135319051	135320435	Pbp2	8703	133.839	intergenic	chr6	FALSE	TRUE	FALSE	FALSE
4	127344688	127345406	Gjb4	5679	133.621	intergenic	chr4	TRUE	TRUE	FALSE	FALSE
16	92670858	92672498	Runx1	0	133.615	intron	chr16	FALSE	TRUE	FALSE	FALSE
1	136694887	136697063	Gm16880	0	133.527	promoter	chr1	FALSE	TRUE	TRUE	TRUE
7	24945166	24948145	Arhgef1	18573	133.135	intergenic	chr7	TRUE	TRUE	FALSE	FALSE
7	82827941	82828750	1700010L04Rik	23212	133.135	intergenic	chr7	FALSE	TRUE	FALSE	FALSE
1	138858900	138859963	2310009B15Rik	2045	132.892	promoter	chr1	FALSE	TRUE	FALSE	FALSE
16	20938073	20938473	Rps10-ps2	115395	132.892	intergenic	chr16	FALSE	TRUE	FALSE	FALSE
X	136267611	136268464	Ngfrap1	1788	132.892	promoter	chrX	FALSE	TRUE	FALSE	FALSE
13	53584463	53585921	Gm5449	58403	132.743	intergenic	chr13	TRUE	TRUE	FALSE	FALSE
9	20983042	20983822	S1pr2	6248	132.589	intergenic	chr9	TRUE	TRUE	FALSE	FALSE
16	78309007	78310004	Cxadr	0	132.552	intron	chr16	TRUE	TRUE	FALSE	FALSE
5	139081139	139082384	Prkar1b	0	132.466	intron	chr5	FALSE	TRUE	FALSE	FALSE
7	45240685	45241425	Slc6a16	0	132.466	promoter	chr7	TRUE	TRUE	FALSE	FALSE
7	122059198	122060779	Ears2	0	132.437	intron	chr7	FALSE	TRUE	FALSE	FALSE
10	45174437	45175920	Popdc3	2177	132.339	promoter	chr10	FALSE	TRUE	FALSE	FALSE
1	105998209	105999389	Zcchc2	0	132.23	intron	chr1	FALSE	TRUE	TRUE	FALSE
17	83690399	83691096	Mta3	15066	131.832	intergenic	chr17	FALSE	TRUE	FALSE	FALSE
15	72400463	72401666	Gm24390	89291	131.746	intergenic	chr15	FALSE	TRUE	FALSE	FALSE
9	101040966	101042034	Pccb	6067	131.746	intergenic	chr9	FALSE	TRUE	FALSE	FALSE
8	106525896	106528005	Cdh3	0	131.649	intron	chr8	FALSE	TRUE	FALSE	FALSE
11	102303386	102305979	Ubtf	0	131.514	exon	chr11	TRUE	FALSE	TRUE	FALSE
2	165967781	165969947	Gm11463	6809	131.456	intergenic	chr2	TRUE	TRUE	FALSE	FALSE
19	37855696	37856612	Myof	42423	131.44	intergenic	chr19	FALSE	TRUE	FALSE	FALSE
16	30160388	30160803	n-R5s32	18442	131.418	intergenic	chr16	FALSE	TRUE	FALSE	FALSE
10	67083395	67084401	Reep3	0	131.292	intron	chr10	TRUE	TRUE	FALSE	FALSE
7	82953126	82954485	Gm22934	40349	131.236	intergenic	chr7	FALSE	TRUE	FALSE	FALSE
16	13748752	13749317	1810007I06Rik	11171	131.057	intergenic	chr16	TRUE	TRUE	FALSE	FALSE
7	3206135	3207219	Mir290	11406	131.057	intergenic	chr7	TRUE	TRUE	FALSE	TRUE
15	96244667	96245191	2610037D02Rik	0	130.849	intron	chr15	TRUE	TRUE	FALSE	TRUE
11	4559449	4560809	Mtmr3	0	130.834	promoter	chr11	FALSE	FALSE	FALSE	FALSE
17	83323687	83324548	Eml4	26382	130.834	intergenic	chr17	TRUE	TRUE	FALSE	FALSE
6	145211472	145211990	Lyrm5	0	130.739	promoter	chr6	TRUE	TRUE	FALSE	FALSE
6	30026691	30027455	Nrf1	20532	130.739	intergenic	chr6	TRUE	TRUE	FALSE	FALSE
17	87429206	87430151	1700011E24Rik	1464	130.713	promoter	chr17	FALSE	TRUE	FALSE	FALSE
10	68249514	68250168	Arid5b	0	130.6	intron	chr10	FALSE	TRUE	FALSE	FALSE
3	98964278	98965431	5730437C11Rik	23021	130.6	intergenic	chr3	FALSE	TRUE	FALSE	FALSE
4	86830012	86831173	Dennd4c	0	130.6	exon	chr4	FALSE	TRUE	FALSE	FALSE
7	130235540	130237805	Fgfr2	0	130.6	intron	chr7	FALSE	TRUE	FALSE	FALSE
13	52189612	52191654	Gm26651	213028	130.49	intergenic	chr13	TRUE	TRUE	FALSE	FALSE
2	167383355	167384177	B4galt5	34171	130.464	intergenic	chr2	FALSE	TRUE	FALSE	FALSE
3	99195535	99196692	Wars2	0	130.344	intron	chr3	FALSE	TRUE	FALSE	FALSE
17	64214355	64215011	Pja2	65993	130.133	intergenic	chr17	FALSE	TRUE	FALSE	FALSE
5	150850511	150851810	Pds5b	39820	130.133	intergenic	chr5	FALSE	TRUE	FALSE	FALSE
5	64296421	64297969	Tbc1d1	0	130.022	promoter	chr5	TRUE	FALSE	FALSE	FALSE
5	99956999	99958404	Hnrnpd	21	130.022	downstream	chr5	FALSE	TRUE	TRUE	FALSE
6	49271643	49272629	Tra2a	7590	130.022	intergenic	chr6	FALSE	TRUE	FALSE	FALSE
9	52101535	52102073	CT009732.1	1615	129.64	downstream	chr9	FALSE	TRUE	FALSE	FALSE
14	114014269	114015325	Gm4487	523608	129.459	intergenic	chr14	FALSE	TRUE	FALSE	FALSE
14	13797437	13798452	Gm281	16496	129.459	intergenic	chr14	FALSE	TRUE	FALSE	FALSE
3	76053034	76054251	Fstl5	20018	129.459	intergenic	chr3	FALSE	TRUE	FALSE	FALSE
4	35117342	35118053	Mob3b	0	129.459	intron	chr4	FALSE	TRUE	FALSE	FALSE
6	13845715	13846811	Gpr85	5772	129.459	intergenic	chr6	FALSE	TRUE	FALSE	FALSE
1	88474201	88476264	Glrp1	24858	129.349	intergenic	chr1	FALSE	TRUE	FALSE	TRUE
10	77164156	77165248	Col18a1	0	129.23	intron	chr10	TRUE	TRUE	FALSE	FALSE
1	105953592	105954492	Gm26214	7931	128.987	intergenic	chr1	FALSE	TRUE	FALSE	FALSE
14	70580334	70583657	Fam160b2	0	128.987	exon	chr14	FALSE	TRUE	FALSE	FALSE
2	133031086	133032100	Gm14103	15086	128.987	intergenic	chr2	FALSE	TRUE	FALSE	FALSE
7	137516352	137517225	Glrx3	47757	128.987	intergenic	chr7	TRUE	FALSE	FALSE	FALSE
7	141283421	141284066	Sct	4287	128.749	intergenic	chr7	FALSE	TRUE	FALSE	FALSE
15	88708143	88709597	Brd1	0	128.738	intron	chr15	TRUE	TRUE	TRUE	TRUE
8	122318660	122319898	Zfpm1	0	128.633	intron	chr8	TRUE	TRUE	FALSE	FALSE
16	17817827	17819575	Scarf2	9539	128.595	intergenic	chr16	FALSE	TRUE	FALSE	FALSE
4	135286730	135288233	Gm12983	2132	128.576	downstream	chr4	FALSE	TRUE	TRUE	TRUE
17	84177443	84178019	Zfp36l2	5911	128.568	intergenic	chr17	FALSE	TRUE	FALSE	FALSE
11	104294735	104296110	Mapt	0	128.541	exon	chr11	TRUE	TRUE	FALSE	TRUE
11	16525397	16526442	Akt2-ps	9415	128.484	intergenic	chr11	TRUE	TRUE	FALSE	FALSE
11	88689753	88690548	Msi2	0	128.434	intron	chr11	TRUE	TRUE	FALSE	FALSE
14	20094965	20095717	Saysd1	11792	128.43	intergenic	chr14	TRUE	TRUE	FALSE	FALSE
10	7984167	7985052	Tab2	27936	128.32	intergenic	chr10	FALSE	TRUE	FALSE	FALSE
14	79277393	79278601	Rgcc	10154	128.32	intergenic	chr14	TRUE	FALSE	FALSE	TRUE
16	23097640	23098724	Eif4a2	8719	128.32	intergenic	chr16	FALSE	TRUE	FALSE	FALSE
18	62708459	62709523	Spink13	0	128.32	intron	chr18	FALSE	TRUE	FALSE	FALSE
4	118331310	118332382	Hyi	27607	128.32	intergenic	chr4	FALSE	TRUE	FALSE	FALSE
4	99929522	99930360	Pgm2	0	128.32	promoter	chr4	TRUE	TRUE	FALSE	FALSE
X	139875051	139876325	Morc4	3373	128.32	intergenic	chrX	FALSE	TRUE	FALSE	FALSE
17	83654200	83656139	Kcng3	22304	127.953	intergenic	chr17	TRUE	TRUE	FALSE	TRUE
13	56834907	56835652	Trpc7	0	127.911	intron	chr13	FALSE	TRUE	FALSE	FALSE
7	19818483	19819447	Gm16174	0	127.911	promoter	chr7	FALSE	TRUE	TRUE	FALSE
9	67019161	67020583	Tpm1	2006	127.911	downstream	chr9	FALSE	TRUE	TRUE	FALSE
17	10500748	10501115	Pacrg	0	127.83	intron	chr17	TRUE	TRUE	FALSE	FALSE
1	133693612	133696997	Lax1	3503	127.671	intergenic	chr1	FALSE	TRUE	FALSE	TRUE
16	91379626	91381330	Ifnar2	0	127.614	intron	chr16	FALSE	TRUE	FALSE	FALSE
11	118976968	118980884	Enpp7	7303	127.476	intergenic	chr11	FALSE	TRUE	FALSE	FALSE
1	136689813	136691528	Gm19705	0	127.372	exon	chr1	TRUE	TRUE	FALSE	FALSE
1	159535423	159536213	Gm10530	78535	127.265	intergenic	chr1	FALSE	TRUE	FALSE	FALSE
12	69873729	69874343	Map4k5	0	127.207	promoter	chr12	FALSE	FALSE	FALSE	FALSE
19	24177906	24178438	Tjp2	0	127.207	intron	chr19	TRUE	TRUE	FALSE	FALSE
1	177271222	177272195	Akt3	13018	127.181	intergenic	chr1	FALSE	TRUE	FALSE	FALSE
13	18646120	18647183	Vps41	70108	127.181	intergenic	chr13	FALSE	TRUE	FALSE	FALSE
16	23614825	23617082	Rtp4	602	127.181	downstream	chr16	FALSE	TRUE	FALSE	FALSE
16	33368689	33369372	1700007L15Rik	10482	127.181	intergenic	chr16	TRUE	TRUE	FALSE	FALSE
6	35785899	35786993	Gm23273	188336	127.181	intergenic	chr6	FALSE	TRUE	FALSE	FALSE
17	6449485	6449965	Tmem181b-ps	0	127.13	promoter	chr17	FALSE	TRUE	FALSE	FALSE
9	44892382	44893315	Gm26249	4549	127.13	intergenic	chr9	FALSE	TRUE	FALSE	FALSE
2	27019247	27024372	Slc2a6	0	127.058	exon	chr2	FALSE	TRUE	TRUE	FALSE
16	17219731	17221001	Rimbp3	5759	126.922	intergenic	chr16	TRUE	TRUE	FALSE	FALSE
16	48887752	48889003	Retnlg	13253	126.922	intergenic	chr16	FALSE	TRUE	FALSE	FALSE
4	125534129	125535420	Grik3	0	126.922	intron	chr4	TRUE	TRUE	FALSE	FALSE
7	100699083	100700542	Fam168a	6108	126.922	intergenic	chr7	TRUE	TRUE	FALSE	FALSE
X	144283435	144284010	Gm15066	1715	126.922	downstream	chrX	FALSE	TRUE	FALSE	FALSE
1	74782640	74784492	Wnt6	0	126.853	exon	chr1	FALSE	TRUE	TRUE	FALSE
5	36839207	36840557	Man2b2	8553	126.853	intergenic	chr5	FALSE	TRUE	FALSE	FALSE
5	114174668	114175864	Acacb	0	126.84	promoter	chr5	TRUE	TRUE	FALSE	FALSE
4	103458851	103460596	Gm12718	0	126.654	intron	chr4	FALSE	TRUE	FALSE	FALSE
15	101182409	101183174	Acvr1b	0	126.648	intron	chr15	FALSE	TRUE	FALSE	FALSE
16	95707014	95707557	Ets2	0	126.474	intron	chr16	FALSE	FALSE	FALSE	FALSE
12	17468005	17468972	Nol10	37910	126.434	intergenic	chr12	TRUE	TRUE	FALSE	TRUE
13	62363278	62364405	Gm3604	4457	126.43	intergenic	chr13	FALSE	TRUE	FALSE	FALSE
GL456216.1	34507	36136	CAAA01118383.1	0	126.196	exon	chrGL456216.1	TRUE	TRUE	FALSE	FALSE
16	29774607	29775387	Gm26834	35670	126.057	intergenic	chr16	FALSE	TRUE	FALSE	FALSE
1	43431755	43432735	Nck2	13015	126.045	intergenic	chr1	FALSE	TRUE	FALSE	FALSE
1	44889826	44890242	Gulp1	92992	126.045	intergenic	chr1	FALSE	TRUE	FALSE	FALSE
17	75788933	75789750	Fam98a	236986	126.045	intergenic	chr17	FALSE	TRUE	FALSE	FALSE
2	3432460	3433827	Dclre1c	0	126.045	exon	chr2	FALSE	FALSE	FALSE	FALSE
6	56147949	56149024	Pde1c	0	126.045	intron	chr6	FALSE	TRUE	FALSE	FALSE
1	58367416	58368416	Aox2	0	125.892	intron	chr1	FALSE	TRUE	FALSE	FALSE
16	7425190	7426601	Rbfox1	12710	125.892	intergenic	chr16	FALSE	TRUE	FALSE	FALSE
17	29049927	29053627	Trp53cor1	3846	125.876	intergenic	chr17	FALSE	FALSE	FALSE	FALSE
1	182500155	182501557	Capn2	0	125.779	intron	chr1	TRUE	TRUE	FALSE	FALSE
8	19954222	19955435	Gm26853	155673	125.698	intergenic	chr8	FALSE	TRUE	FALSE	FALSE
2	165830056	165831288	Zmynd8	0	125.521	intron	chr2	TRUE	TRUE	TRUE	FALSE
5	125392641	125394471	Gm10382	2086	125.521	promoter	chr5	TRUE	TRUE	FALSE	TRUE
7	28446939	28447884	Gmfg	0	125.521	exon	chr7	TRUE	TRUE	FALSE	FALSE
8	3568646	3570716	C330021F23Rik	0	125.521	intron	chr8	FALSE	TRUE	FALSE	FALSE
18	75449640	75450236	Ctif	0	125.509	intron	chr18	TRUE	TRUE	FALSE	FALSE
15	77794932	77797389	Myh9	0	125.446	exon	chr15	FALSE	TRUE	TRUE	FALSE
12	111697441	111699104	Bag5	10383	125.396	intergenic	chr12	FALSE	TRUE	FALSE	FALSE
11	102701781	102703036	Ccdc43	3998	125.013	intergenic	chr11	FALSE	TRUE	FALSE	FALSE
10	80956472	80957366	Gng7	0	125.008	promoter	chr10	TRUE	TRUE	FALSE	FALSE
12	3239117	3241247	1700012B15Rik	0	124.99	exon	chr12	FALSE	TRUE	FALSE	FALSE
10	121733263	121734502	BC048403	5434	124.909	intergenic	chr10	FALSE	TRUE	FALSE	FALSE
10	21941131	21941609	Sgk1	0	124.909	intron	chr10	TRUE	TRUE	FALSE	FALSE
13	38161185	38162410	Dsp	0	124.909	intron	chr13	FALSE	TRUE	FALSE	FALSE
2	5534506	5534989	Camk1d	0	124.909	intron	chr2	TRUE	FALSE	FALSE	FALSE
6	74820544	74821123	Gm22254	315379	124.909	intergenic	chr6	FALSE	TRUE	FALSE	FALSE
4	108348244	108351128	Selrc1	6699	124.864	intergenic	chr4	TRUE	TRUE	FALSE	FALSE
7	126475229	126475979	Sh2b1	98	124.864	promoter	chr7	TRUE	TRUE	TRUE	FALSE
9	24818331	24818962	Tbx20	44027	124.864	intergenic	chr9	FALSE	TRUE	FALSE	FALSE
10	111358165	111358794	Bbs10	56428	124.826	intergenic	chr10	FALSE	TRUE	FALSE	FALSE
2	167347994	167348859	B4galt5	0	124.702	promoter	chr2	TRUE	TRUE	FALSE	FALSE
10	128606146	128606902	Erbb3	16493	124.648	intergenic	chr10	TRUE	TRUE	FALSE	FALSE
7	75801254	75802400	Gm26729	16870	124.568	intergenic	chr7	TRUE	TRUE	FALSE	FALSE
7	80014679	80015794	Zfp710	9019	124.568	intergenic	chr7	TRUE	TRUE	FALSE	FALSE
5	147071827	147072358	Lnx2	0	124.244	intron	chr5	FALSE	TRUE	FALSE	FALSE
10	68223269	68224268	Arid5b	0	124.044	intron	chr10	FALSE	FALSE	FALSE	FALSE
5	66003902	66006008	9130230L23Rik	0	124.044	promoter	chr5	TRUE	TRUE	TRUE	FALSE
16	10264065	10265505	Gm22932	8244	123.997	intergenic	chr16	FALSE	TRUE	FALSE	FALSE
7	80726609	80728602	Iqgap1	0	123.957	exon	chr7	FALSE	FALSE	FALSE	FALSE
4	145586008	145586443	Gm13212	0	123.833	intron	chr4	FALSE	TRUE	FALSE	FALSE
4	50347333	50348600	Gm25485	60455	123.833	intergenic	chr4	FALSE	TRUE	FALSE	FALSE
13	62390026	62391004	Gm23855	4973	123.778	intergenic	chr13	FALSE	TRUE	FALSE	FALSE
14	105249154	105249483	Gm22290	526	123.778	promoter	chr14	FALSE	TRUE	FALSE	FALSE
6	58193403	58194000	Gm20719	5837	123.778	intergenic	chr6	FALSE	TRUE	FALSE	FALSE
7	143822542	143823640	Dhcr7	0	123.778	promoter	chr7	TRUE	TRUE	FALSE	FALSE
7	30828465	30829826	Ffar2	4689	123.778	intergenic	chr7	FALSE	TRUE	FALSE	FALSE
1	131144239	131145536	Dyrk3	6004	123.618	intergenic	chr1	FALSE	TRUE	FALSE	FALSE
8	11449167	11451802	Col4a2	0	123.618	exon	chr8	FALSE	TRUE	FALSE	FALSE
6	92905839	92906363	Adamts9	0	123.611	intron	chr6	FALSE	TRUE	FALSE	FALSE
11	117470179	117471097	Gm11733	13270	123.435	intergenic	chr11	FALSE	TRUE	FALSE	FALSE
9	50488738	50489209	1600029D21Rik	5315	123.125	intergenic	chr9	FALSE	TRUE	FALSE	FALSE
8	78098439	78099015	Ttc29	114281	122.887	intergenic	chr8	TRUE	TRUE	FALSE	FALSE
4	118997986	118999336	Gm12861	0	122.862	promoter	chr4	FALSE	TRUE	FALSE	FALSE
2	9493539	9494195	Gm13219	45862	122.808	intergenic	chr2	TRUE	TRUE	FALSE	FALSE
12	110471333	110472713	Ppp2r5c	13025	122.665	intergenic	chr12	TRUE	TRUE	FALSE	FALSE
16	76285479	76287283	Nrip1	116	122.648	downstream	chr16	FALSE	FALSE	FALSE	FALSE
18	74801524	74802107	Acaa2	0	122.648	intron	chr18	FALSE	TRUE	FALSE	FALSE
3	36441170	36442972	Anxa5	5952	122.648	intergenic	chr3	FALSE	TRUE	FALSE	FALSE
5	73851412	73851948	Usp46	146514	122.648	intergenic	chr5	FALSE	TRUE	FALSE	FALSE
5	76080843	76081807	Srd5a3	58463	122.648	intergenic	chr5	FALSE	TRUE	FALSE	FALSE
7	7295510	7297621	Clcn4-2	0	122.648	promoter	chr7	FALSE	TRUE	FALSE	FALSE
8	79677811	79679421	Otud4	86	122.648	downstream	chr8	FALSE	FALSE	FALSE	FALSE
8	85145256	85145853	Gm6531	25468	122.648	intergenic	chr8	FALSE	TRUE	FALSE	FALSE
3	145756984	145758058	Ddah1	616	122.644	promoter	chr3	TRUE	TRUE	FALSE	FALSE
7	99536901	99538007	Arrb1	0	122.633	promoter	chr7	FALSE	TRUE	FALSE	FALSE
5	115521412	115522679	Pxn	0	122.488	intron	chr5	FALSE	TRUE	FALSE	FALSE
9	20978080	20979633	S1pr2	1286	122.441	promoter	chr9	TRUE	TRUE	FALSE	TRUE
3	145632692	145633640	Cyr61	13330	122.361	intergenic	chr3	TRUE	TRUE	FALSE	FALSE
15	37080739	37082958	Gm26766	36638	122.129	intergenic	chr15	TRUE	TRUE	FALSE	TRUE
12	19192429	19193636	Gm5784	194172	121.866	intergenic	chr12	FALSE	TRUE	FALSE	FALSE
2	163051744	163052728	Mybl2	1958	121.866	promoter	chr2	TRUE	TRUE	FALSE	TRUE
7	104221414	104222090	Trim6	0	121.801	promoter	chr7	FALSE	FALSE	FALSE	FALSE
7	28822550	28824405	Hnrnpl	283	121.786	promoter	chr7	FALSE	FALSE	TRUE	FALSE
17	29093240	29097807	Cdkn1a	0	121.716	promoter	chr17	FALSE	TRUE	TRUE	FALSE
1	138348287	138349025	Atp6v1g3	58826	121.519	intergenic	chr1	FALSE	TRUE	FALSE	FALSE
2	146081985	146083308	4930529M08Rik	0	121.519	intron	chr2	FALSE	TRUE	FALSE	FALSE
9	31262229	31263557	Gm7244	11340	121.519	intergenic	chr9	FALSE	TRUE	FALSE	FALSE
4	35014703	35016032	Mob3b	0	121.46	intron	chr4	FALSE	TRUE	FALSE	FALSE
15	81871785	81873064	Aco2	0	121.448	promoter	chr15	TRUE	TRUE	FALSE	FALSE
1	179568709	179569837	Cnst	0	121.389	intron	chr1	FALSE	TRUE	FALSE	FALSE
11	50304323	50306466	Canx	0	121.384	exon	chr11	FALSE	FALSE	FALSE	FALSE
6	6212233	6213490	Slc25a13	0	121.384	intron	chr6	TRUE	TRUE	FALSE	FALSE
10	62896628	62897774	Tet1	0	121.289	intron	chr10	TRUE	TRUE	FALSE	FALSE
6	100335421	100336277	Rybp	47979	121.264	intergenic	chr6	TRUE	TRUE	FALSE	FALSE
7	34229460	34230774	Gpi1	0	121.173	promoter	chr7	TRUE	TRUE	TRUE	FALSE
8	70466417	70473817	Klhl26	0	121.012	intron	chr8	FALSE	TRUE	TRUE	FALSE
2	35509068	35510267	Gm13447	2977	120.992	intergenic	chr2	TRUE	TRUE	FALSE	FALSE
2	33159468	33160296	Ralgps1	0	120.961	promoter	chr2	TRUE	TRUE	FALSE	FALSE
18	75343721	75345848	Gm20544	19483	120.77	intergenic	chr18	TRUE	TRUE	FALSE	TRUE
4	151931075	151934797	Dnajc11	0	120.766	promoter	chr4	TRUE	TRUE	FALSE	FALSE
7	28738170	28740518	Mrps12	0	120.766	promoter	chr7	FALSE	TRUE	FALSE	FALSE
8	70601281	70601642	Ssbp4	0	120.766	intron	chr8	TRUE	TRUE	FALSE	TRUE
7	118848703	118849738	Knop1	0	120.746	intron	chr7	TRUE	TRUE	FALSE	FALSE
3	115718263	115718765	Gm9889	1535	120.565	downstream	chr3	FALSE	TRUE	FALSE	FALSE
10	60813423	60817701	Unc5b	0	120.484	intron	chr10	FALSE	TRUE	FALSE	FALSE
10	109807700	109808884	Nav3	0	120.393	intron	chr10	FALSE	TRUE	FALSE	FALSE
12	43982406	43982996	Dnajb9	222900	120.393	intergenic	chr12	FALSE	TRUE	FALSE	FALSE
16	76894460	76895141	Usp25	118927	120.393	intergenic	chr16	FALSE	FALSE	FALSE	FALSE
16	8432697	8433778	Cldn26	7560	120.393	intergenic	chr16	FALSE	TRUE	FALSE	FALSE
6	19941752	19942114	Gm22828	317036	120.393	intergenic	chr6	FALSE	TRUE	FALSE	FALSE
7	118532770	118533432	Coq7	0	120.393	promoter	chr7	TRUE	TRUE	FALSE	FALSE
X	101622499	101623122	Ogt	16937	120.393	intergenic	chrX	FALSE	TRUE	FALSE	FALSE
10	76029090	76029857	Zfp280b	2796	120.373	intergenic	chr10	TRUE	TRUE	FALSE	FALSE
9	58237493	58238482	Pml	0	120.362	intron	chr9	FALSE	TRUE	FALSE	FALSE
18	82515062	82516065	Mbp	0	120.333	intron	chr18	FALSE	FALSE	FALSE	FALSE
17	56394007	56396056	Kdm4b	0	120.257	promoter	chr17	FALSE	FALSE	FALSE	FALSE
18	60751356	60752533	Rps14	21976	120.22	intergenic	chr18	FALSE	TRUE	FALSE	FALSE
8	25818918	25820121	Ash2l	0	120.061	exon	chr8	FALSE	TRUE	FALSE	FALSE
4	135316845	135318214	Srrm1	2269	119.95	downstream	chr4	FALSE	TRUE	TRUE	FALSE
14	54415264	54416010	Slc7a7	5791	119.932	intergenic	chr14	TRUE	TRUE	FALSE	FALSE
7	139363698	139364682	Inpp5a	24426	119.828	intergenic	chr7	TRUE	TRUE	FALSE	TRUE
17	69438379	69439368	A330050F15Rik	0	119.749	promoter	chr17	TRUE	TRUE	FALSE	FALSE
18	4310469	4312225	Map3k8	19101	119.749	intergenic	chr18	TRUE	TRUE	FALSE	FALSE
6	4684851	4686041	Sgce	0	119.749	intron	chr6	FALSE	TRUE	FALSE	TRUE
8	27240198	27241444	Adrb3	10609	119.749	intergenic	chr8	TRUE	TRUE	FALSE	TRUE
8	119805021	119806567	Cotl1	2657	119.705	intergenic	chr8	FALSE	FALSE	FALSE	FALSE
18	20777049	20777723	B4galt6	30644	119.678	intergenic	chr18	FALSE	TRUE	FALSE	FALSE
3	147824542	147825086	Gm23131	529000	119.64	intergenic	chr3	TRUE	TRUE	FALSE	FALSE
7	3226626	3227095	Nlrp12	0	119.64	intron	chr7	FALSE	TRUE	FALSE	FALSE
9	110852245	110853396	Prss46	0	119.585	intron	chr9	FALSE	TRUE	FALSE	FALSE
11	95084817	95085204	Itga3	8015	119.464	intergenic	chr11	TRUE	TRUE	FALSE	FALSE
11	53257164	53259804	Hspa4	9	119.326	downstream	chr11	FALSE	TRUE	TRUE	FALSE
14	14476486	14477490	Olfr721-ps1	68287	119.27	intergenic	chr14	FALSE	TRUE	FALSE	FALSE
14	24329861	24330528	E330034G19Rik	19894	119.27	intergenic	chr14	FALSE	TRUE	FALSE	FALSE
16	9284449	9284963	Grin2a	292746	119.27	intergenic	chr16	TRUE	TRUE	FALSE	FALSE
19	29761669	29762537	9930021J03Rik	0	119.27	intron	chr19	FALSE	TRUE	FALSE	FALSE
5	29717519	29718058	Gm26346	7556	119.27	intergenic	chr5	FALSE	TRUE	FALSE	FALSE
5	33988812	33989143	Gm1673	3798	119.27	intergenic	chr5	FALSE	TRUE	FALSE	FALSE
18	67394788	67397211	Tubb6	0	119.217	intron	chr18	FALSE	FALSE	FALSE	FALSE
11	5752498	5753086	Urgcp	0	119.208	intron	chr11	FALSE	TRUE	FALSE	FALSE
5	130205538	130206436	Rabgef1	0	119.005	promoter	chr5	FALSE	TRUE	FALSE	FALSE
11	18956932	18958059	Meis1	0	118.974	intron	chr11	TRUE	TRUE	FALSE	FALSE
18	8966473	8967061	Fzd8	245794	118.885	intergenic	chr18	FALSE	TRUE	FALSE	FALSE
2	172498520	172499563	Gm14303	9868	118.858	intergenic	chr2	FALSE	TRUE	FALSE	FALSE
3	131245979	131247028	Hadh	0	118.733	exon	chr3	TRUE	FALSE	FALSE	FALSE
9	62829534	62830913	Cln6	7871	118.733	intergenic	chr9	FALSE	TRUE	FALSE	TRUE
4	97537617	97538616	Gm12696	15284	118.545	intergenic	chr4	FALSE	TRUE	FALSE	FALSE
5	92106332	92107139	Gm24931	11037	118.502	intergenic	chr5	FALSE	TRUE	FALSE	FALSE
19	3576915	3578358	Ppp6r3	1165	118.478	promoter	chr19	TRUE	TRUE	FALSE	FALSE
2	32652718	32655387	Eng	0	118.463	promoter	chr2	TRUE	TRUE	FALSE	FALSE
19	53764083	53765420	Rbm20	0	118.439	intron	chr19	FALSE	TRUE	FALSE	FALSE
11	19932892	19933488	Spred2	0	118.317	intron	chr11	FALSE	TRUE	FALSE	FALSE
5	53359592	53360448	n-R5s172	13219	118.313	intergenic	chr5	FALSE	TRUE	FALSE	FALSE
11	97661047	97663281	Mllt6	132	118.154	promoter	chr11	TRUE	TRUE	FALSE	FALSE
17	78407565	78407939	Fez2	0	118.15	intron	chr17	TRUE	TRUE	FALSE	TRUE
18	80216142	80217351	Txnl4a	0	118.15	intron	chr18	FALSE	FALSE	FALSE	FALSE
4	121100017	121101398	Zmpste24	1775	118.15	promoter	chr4	FALSE	TRUE	FALSE	FALSE
7	29964287	29965046	Gm10169	53	118.15	downstream	chr7	FALSE	TRUE	FALSE	FALSE
5	124453354	124454457	Setd8	0	117.817	intron	chr5	FALSE	TRUE	FALSE	FALSE
2	59622395	59622965	Tanc1	0	117.72	intron	chr2	TRUE	TRUE	FALSE	FALSE
3	116484557	116485588	Rtca	3374	117.72	intergenic	chr3	FALSE	FALSE	FALSE	FALSE
8	35943208	35944978	Gm22030	32537	117.72	intergenic	chr8	TRUE	TRUE	FALSE	FALSE
16	8493132	8495121	Mettl22	2447	117.647	downstream	chr16	TRUE	TRUE	FALSE	FALSE
11	75638065	75639860	Inpp5k	0	117.524	promoter	chr11	FALSE	TRUE	FALSE	FALSE
2	165981030	165981689	Gm11464	0	117.494	exon	chr2	TRUE	TRUE	FALSE	TRUE
2	150399705	150400320	Gm14122	305	117.451	promoter	chr2	FALSE	TRUE	FALSE	FALSE
8	122876421	122877647	Gm20388	0	117.382	intron	chr8	FALSE	TRUE	FALSE	FALSE
11	117307151	117309310	2009-09-01	0	117.291	promoter	chr11	TRUE	TRUE	FALSE	FALSE
6	88012324	88013989	Rab7	0	117.135	exon	chr6	TRUE	TRUE	FALSE	TRUE
9	120020382	120022052	Xirp1	0	117.103	intron	chr9	TRUE	TRUE	FALSE	FALSE
15	99169465	99170035	Spats2	0	117.032	intron	chr15	FALSE	TRUE	FALSE	FALSE
5	114886038	114887083	4930519G04Rik	2378	117.032	downstream	chr5	FALSE	TRUE	FALSE	FALSE
7	38029990	38031166	Uri1	10447	117.032	intergenic	chr7	TRUE	TRUE	FALSE	FALSE
X	151148459	151149063	Gm15149	7543	117.032	intergenic	chrX	FALSE	TRUE	FALSE	FALSE
2	172045688	172046926	Gm14271	0	117.013	promoter	chr2	FALSE	TRUE	FALSE	FALSE
16	90436982	90438226	Hunk	0	116.844	intron	chr16	TRUE	TRUE	FALSE	FALSE
13	44735209	44736028	Jarid2	0	116.76	intron	chr13	TRUE	TRUE	FALSE	FALSE
3	94590961	94591543	Gm15235	1301	116.756	downstream	chr3	FALSE	TRUE	FALSE	FALSE
4	33239939	33241530	Pnrc1	3892	116.732	intergenic	chr4	FALSE	TRUE	FALSE	FALSE
7	112706775	112707877	Tead1	0	116.732	intron	chr7	FALSE	TRUE	FALSE	FALSE
10	111574031	111576963	4933440J02Rik	9755	116.708	intergenic	chr10	TRUE	TRUE	FALSE	FALSE
11	107146981	107150486	Gm11715	6921	116.708	intergenic	chr11	FALSE	TRUE	FALSE	FALSE
18	75388330	75389969	Smad7	0	116.708	intron	chr18	TRUE	FALSE	TRUE	FALSE
2	173281376	173282339	Gm14454	2947	116.708	intergenic	chr2	TRUE	TRUE	FALSE	TRUE
5	122154446	122156398	Ppp1cc	1879	116.708	promoter	chr5	TRUE	TRUE	FALSE	TRUE
11	102406067	102408483	Slc25a39	0	116.557	promoter	chr11	TRUE	TRUE	TRUE	FALSE
17	65768275	65771686	Rab31	0	116.412	intron	chr17	FALSE	TRUE	FALSE	FALSE
3	115758531	115759363	Gm9889	41803	116.361	intergenic	chr3	TRUE	TRUE	FALSE	FALSE
10	67458702	67459376	Egr2	76098	115.98	intergenic	chr10	TRUE	TRUE	FALSE	FALSE
13	27725002	27725412	Prl7d1	8264	115.916	intergenic	chr13	FALSE	TRUE	FALSE	FALSE
1	36054619	36055048	Hs6st1	13351	115.916	intergenic	chr1	TRUE	TRUE	FALSE	FALSE
15	94803511	94804061	Tmem117	0	115.916	intron	chr15	FALSE	TRUE	FALSE	FALSE
3	10305372	10306456	Fabp12	4188	115.916	intergenic	chr3	FALSE	FALSE	FALSE	FALSE
4	11577289	11579290	Rad54b	0	115.916	promoter	chr4	FALSE	TRUE	FALSE	FALSE
4	145376886	145378006	Gm13024	12936	115.916	intergenic	chr4	FALSE	TRUE	FALSE	FALSE
5	63565563	63566572	3110047P20Rik	82530	115.916	intergenic	chr5	FALSE	TRUE	FALSE	FALSE
7	28619190	28619988	Papl	0	115.916	intron	chr7	FALSE	TRUE	FALSE	FALSE
7	84150456	84151606	Abhd17c	0	115.916	promoter	chr7	TRUE	TRUE	FALSE	FALSE
8	4753185	4754225	Shcbp1	0	115.916	exon	chr8	FALSE	FALSE	FALSE	FALSE
9	69489406	69491875	Anxa2	0	115.916	exon	chr9	FALSE	FALSE	FALSE	FALSE
9	83477771	83478317	Lca5	36643	115.916	intergenic	chr9	FALSE	TRUE	FALSE	FALSE
16	95707679	95710959	Ets2	0	115.698	exon	chr16	FALSE	TRUE	FALSE	FALSE
4	135312288	135314171	Gm12984	2768	115.698	intergenic	chr4	FALSE	TRUE	FALSE	FALSE
14	76081185	76082347	Gpalpp1	3884	115.697	intergenic	chr14	FALSE	TRUE	FALSE	FALSE
5	33980092	33980821	Gm1673	2615	115.677	intergenic	chr5	FALSE	TRUE	FALSE	FALSE
7	141339346	141340996	Eps8l2	0	115.532	promoter	chr7	TRUE	TRUE	TRUE	FALSE
9	58487049	58487513	6030419C18Rik	1089	115.393	promoter	chr9	TRUE	TRUE	FALSE	FALSE
6	5017941	5018665	Ppp1r9a	0	115.292	intron	chr6	FALSE	TRUE	FALSE	FALSE
9	114769733	114771646	Cmtm7	0	115.272	intron	chr9	FALSE	TRUE	FALSE	FALSE
11	102429887	102430648	Grn	0	115.14	promoter	chr11	TRUE	TRUE	FALSE	TRUE
1	84860357	84861344	Fbxo36	0	115.14	intron	chr1	TRUE	TRUE	FALSE	FALSE
4	150782080	150783113	Gm13049	42619	115.14	intergenic	chr4	FALSE	TRUE	FALSE	FALSE
7	82782944	82783624	Eftud1	5091	115.14	intergenic	chr7	FALSE	TRUE	FALSE	FALSE
11	60175889	60177322	Rai1	0	115.117	promoter	chr11	TRUE	TRUE	TRUE	FALSE
4	154019712	154023995	Smim1	0	115.012	promoter	chr4	FALSE	TRUE	TRUE	FALSE
11	26373265	26374396	Fancl	11738	114.802	intergenic	chr11	FALSE	TRUE	FALSE	FALSE
1	65746287	65747376	Crygf	179145	114.802	intergenic	chr1	FALSE	TRUE	FALSE	FALSE
18	16037923	16038971	Gm22389	3876	114.802	intergenic	chr18	FALSE	FALSE	FALSE	FALSE
2	118616714	118618299	Bub1b	0	114.802	exon	chr2	FALSE	FALSE	FALSE	FALSE
2	157247858	157248747	Mroh8	0	114.802	intron	chr2	FALSE	TRUE	FALSE	FALSE
3	41495921	41496313	C430002E04Rik	2728	114.802	intergenic	chr3	TRUE	TRUE	FALSE	FALSE
8	91834169	91835282	D230002A01Rik	26629	114.802	intergenic	chr8	FALSE	TRUE	FALSE	FALSE
X	136255623	136256024	Wbp5	8483	114.802	intergenic	chrX	FALSE	TRUE	FALSE	FALSE
1	103257989	103259041	Gm23965	21221	114.69	intergenic	chr1	FALSE	TRUE	FALSE	FALSE
11	98186211	98186846	Med1	0	114.69	intron	chr11	TRUE	FALSE	FALSE	FALSE
4	123106340	123107887	Bmp8b	0	114.69	intron	chr4	FALSE	TRUE	FALSE	FALSE
8	33879885	33880525	Rbpms	0	114.69	intron	chr8	FALSE	TRUE	FALSE	TRUE
11	87489880	87490899	Tex14	0	114.642	intron	chr11	FALSE	TRUE	FALSE	FALSE
19	5004296	5005405	Npas4	14324	114.579	intergenic	chr19	FALSE	TRUE	FALSE	FALSE
8	122437935	122438908	Mvd	0	114.549	exon	chr8	FALSE	TRUE	FALSE	FALSE
2	152398701	152399439	Sox12	637	114.412	promoter	chr2	TRUE	TRUE	TRUE	FALSE
14	20000203	20001048	Gng2	22575	114.296	intergenic	chr14	FALSE	TRUE	FALSE	FALSE
8	125341266	125342371	Sipa1l2	75691	114.244	intergenic	chr8	FALSE	TRUE	FALSE	FALSE
1	152115631	152116419	1700025G04Rik	25310	114.208	intergenic	chr1	FALSE	TRUE	FALSE	FALSE
1	165652469	165654138	Rcsd1	0	114.208	intron	chr1	FALSE	TRUE	FALSE	FALSE
16	95637761	95639696	Erg	51167	114.208	intergenic	chr16	FALSE	TRUE	FALSE	FALSE
4	142165945	142167399	Kazn	0	114.208	intron	chr4	TRUE	TRUE	FALSE	FALSE
17	29439139	29440073	Gm26885	21822	114.18	intergenic	chr17	TRUE	FALSE	FALSE	FALSE
9	20941326	20942636	Dnmt1	0	114.149	exon	chr9	FALSE	TRUE	FALSE	FALSE
5	117973899	117975734	Gm25343	719	113.921	promoter	chr5	FALSE	TRUE	FALSE	FALSE
9	64198431	64199861	Map2k1	0	113.836	intron	chr9	TRUE	TRUE	FALSE	FALSE
14	120364243	120366361	Mbnl2	0	113.69	intron	chr14	FALSE	FALSE	FALSE	FALSE
7	118122185	118123384	Arl6ip1	0	113.69	intron	chr7	FALSE	FALSE	TRUE	FALSE
8	69599979	69600662	Zfp868	10194	113.69	intergenic	chr8	FALSE	TRUE	FALSE	FALSE
13	91776642	91777679	Acot12	0	113.685	promoter	chr13	FALSE	TRUE	FALSE	FALSE
2	156289518	156290289	Phf20	0	113.685	intron	chr2	FALSE	TRUE	FALSE	FALSE
5	147296917	147298422	Cdx2	2382	113.685	downstream	chr5	TRUE	TRUE	FALSE	FALSE
7	3166281	3166896	AU018091	0	113.685	intron	chr7	TRUE	TRUE	TRUE	FALSE
5	36775787	36777817	Mrfap1	17049	113.582	intergenic	chr5	FALSE	TRUE	FALSE	FALSE
6	72564267	72567037	Elmod3	0	113.582	exon	chr6	FALSE	TRUE	FALSE	FALSE
6	29473366	29475420	Kcp	0	113.577	exon	chr6	TRUE	TRUE	TRUE	FALSE
14	75176341	75177028	Lcp1	0	113.536	promoter	chr14	FALSE	TRUE	FALSE	FALSE
1	84332611	84333763	Pid1	0	113.536	intron	chr1	FALSE	TRUE	FALSE	FALSE
6	100569778	100571726	Shq1	1354	113.514	downstream	chr6	FALSE	TRUE	FALSE	FALSE
5	124008414	124010332	Vps37b	0	113.402	intron	chr5	FALSE	FALSE	FALSE	FALSE
10	43488982	43490320	Bend3	0	113.317	intron	chr10	TRUE	TRUE	FALSE	FALSE
2	35493080	35494333	Gm13445	1560	113.278	promoter	chr2	FALSE	TRUE	FALSE	FALSE
2	166290863	166292698	Gm11468	0	113.256	intron	chr2	FALSE	TRUE	FALSE	FALSE
4	105196073	105196664	Ppap2b	0	113.24	intron	chr4	TRUE	TRUE	FALSE	FALSE
1	178448959	178449517	Efcab2	0	113.107	intron	chr1	TRUE	FALSE	FALSE	FALSE
18	5027353	5028525	Svil	0	113.103	intron	chr18	FALSE	TRUE	FALSE	FALSE
4	135531541	135533269	Stpg1	0	113.049	intron	chr4	TRUE	TRUE	FALSE	FALSE
11	85265430	85267283	D630032N06Rik	27125	112.678	intergenic	chr11	FALSE	TRUE	FALSE	FALSE
17	69365284	69366224	Zbtb14	16825	112.678	intergenic	chr17	FALSE	TRUE	FALSE	FALSE
2	34922683	34923183	Gm24905	6329	112.678	intergenic	chr2	TRUE	TRUE	FALSE	FALSE
5	105710315	105710970	Lrrc8d	0	112.678	intron	chr5	FALSE	FALSE	FALSE	FALSE
9	118429377	118430272	Gm26975	23277	112.678	intergenic	chr9	FALSE	TRUE	FALSE	FALSE
13	93395756	93397129	Homer1	0	112.583	intron	chr13	FALSE	TRUE	FALSE	FALSE
17	48235104	48236436	Trem1	0	112.583	intron	chr17	FALSE	TRUE	FALSE	FALSE
2	43734711	43735762	Arhgap15	13061	112.583	intergenic	chr2	FALSE	TRUE	FALSE	FALSE
3	36433394	36434203	Anxa5	14721	112.583	intergenic	chr3	FALSE	TRUE	FALSE	FALSE
4	148615703	148617194	Tardbp	0	112.583	exon	chr4	FALSE	FALSE	FALSE	FALSE
7	140519626	140520617	Olfr536	12307	112.583	intergenic	chr7	FALSE	TRUE	FALSE	FALSE
8	3862346	3863437	Cd209e	8036	112.583	intergenic	chr8	FALSE	TRUE	FALSE	FALSE
8	9900945	9902064	Gm10067	24047	112.583	intergenic	chr8	FALSE	TRUE	FALSE	FALSE
X	140002938	140003635	Nup62cl	3169	112.583	intergenic	chrX	TRUE	TRUE	FALSE	FALSE
X	64199943	64200966	3830417A13Rik	21164	112.583	intergenic	chrX	FALSE	TRUE	FALSE	FALSE
6	120149354	120150816	Ninj2	0	112.576	intron	chr6	TRUE	TRUE	FALSE	TRUE
6	49240895	49243811	Tra2a	109	112.52	downstream	chr6	FALSE	TRUE	TRUE	FALSE
11	114882835	114884299	Cd300a	5741	112.441	intergenic	chr11	FALSE	TRUE	FALSE	FALSE
11	95413880	95415404	Spop	0	112.441	promoter	chr11	FALSE	TRUE	FALSE	FALSE
17	12723559	12724850	Igf2r	0	112.441	intron	chr17	FALSE	TRUE	FALSE	FALSE
6	128238789	128239735	Tead4	0	112.394	intron	chr6	FALSE	TRUE	FALSE	FALSE
4	135581176	135582472	Gm23106	1275	112.383	promoter	chr4	TRUE	TRUE	FALSE	TRUE
12	85430015	85431441	Fos	42448	112.362	intergenic	chr12	FALSE	TRUE	FALSE	FALSE
17	70865168	70865929	Gm9320	0	112.362	intron	chr17	TRUE	TRUE	FALSE	TRUE
10	108529840	108530307	Syt1	0	112.351	intron	chr10	FALSE	TRUE	FALSE	FALSE
11	87488709	87489768	Tex14	0	112.351	intron	chr11	FALSE	TRUE	FALSE	FALSE
9	72726452	72728508	Nedd4	0	112.265	exon	chr9	FALSE	FALSE	FALSE	FALSE
2	5139961	5141395	Ccdc3	0	112.231	exon	chr2	TRUE	TRUE	FALSE	FALSE
11	115471997	115472962	Slc16a5	0	112.168	exon	chr11	FALSE	TRUE	FALSE	FALSE
17	36253138	36253609	Gm20546	0	112.022	promoter	chr17	TRUE	TRUE	FALSE	FALSE
5	113918249	113919559	Gm22056	9164	111.681	intergenic	chr5	FALSE	TRUE	FALSE	FALSE
10	117166967	117167922	Gm26311	15412	111.677	intergenic	chr10	FALSE	TRUE	FALSE	FALSE
15	52144749	52145850	Aard	99026	111.677	intergenic	chr15	FALSE	TRUE	FALSE	FALSE
19	21783985	21785514	Tmem2	0	111.677	intron	chr19	TRUE	TRUE	FALSE	TRUE
19	23094824	23095494	C330002G04Rik	18970	111.677	intergenic	chr19	TRUE	TRUE	FALSE	FALSE
2	5266318	5266901	Gm23118	6202	111.677	intergenic	chr2	FALSE	TRUE	FALSE	FALSE
3	89399267	89400641	Lenep	346	111.662	downstream	chr3	FALSE	TRUE	FALSE	FALSE
10	62329165	62330500	Hk1	0	111.595	promoter	chr10	TRUE	TRUE	FALSE	FALSE
12	76231924	76232435	Tex21	0	111.478	intron	chr12	FALSE	FALSE	FALSE	FALSE
3	93524832	93529482	S100a11	0	111.478	exon	chr3	FALSE	TRUE	TRUE	FALSE
5	14067405	14068093	Gm4128	0	111.478	intron	chr5	FALSE	TRUE	FALSE	FALSE
7	65873114	65874485	Pcsk6	0	111.478	intron	chr7	TRUE	TRUE	FALSE	TRUE
X	64136522	64137047	Gm6760	14356	111.478	intergenic	chrX	FALSE	TRUE	FALSE	FALSE
11	62508471	62509407	Pigl	0	111.478	exon	chr11	FALSE	TRUE	FALSE	FALSE
9	118444600	118445644	Gm22479	21339	111.461	intergenic	chr9	FALSE	TRUE	FALSE	FALSE
4	46426447	46427973	Gm12443	6144	111.425	intergenic	chr4	FALSE	TRUE	FALSE	FALSE
7	44485029	44485862	Emc10	4074	111.407	intergenic	chr7	TRUE	TRUE	FALSE	FALSE
2	10520949	10522435	Sfmbt2	0	111.344	intron	chr2	FALSE	FALSE	FALSE	FALSE
4	119093420	119095812	Slc2a1	12898	111.325	intergenic	chr4	FALSE	TRUE	FALSE	FALSE
9	42101734	42102785	Sorl1	0	111.309	intron	chr9	FALSE	TRUE	FALSE	FALSE
7	98414881	98416816	Gucy2d	26604	111.095	intergenic	chr7	FALSE	TRUE	FALSE	FALSE
11	78959215	78962593	Nos2	0	111.087	exon	chr11	FALSE	TRUE	FALSE	FALSE
15	101415788	101418662	Krt7	0	111.052	exon	chr15	FALSE	TRUE	TRUE	FALSE
1	58708207	58709366	Cflar	2141	110.943	promoter	chr1	FALSE	TRUE	FALSE	FALSE
2	153935294	153936615	Bpifb4	1596	110.777	promoter	chr2	FALSE	TRUE	FALSE	FALSE
16	16727400	16729070	Spag6	23945	110.678	intergenic	chr16	FALSE	TRUE	FALSE	FALSE
4	148633375	148634017	Tardbp	6355	110.678	intergenic	chr4	FALSE	TRUE	FALSE	FALSE
1	88536240	88537585	Glrp1	26353	110.657	intergenic	chr1	FALSE	TRUE	FALSE	FALSE
2	151959193	151960807	Mir1953	6721	110.657	intergenic	chr2	FALSE	TRUE	FALSE	FALSE
1	95720393	95721449	St8sia4	52798	110.641	intergenic	chr1	FALSE	TRUE	FALSE	FALSE
10	79840842	79841907	E130317F20Rik	9473	110.597	intergenic	chr10	TRUE	TRUE	FALSE	FALSE
7	97531948	97534546	Ints4	0	110.585	exon	chr7	FALSE	TRUE	FALSE	FALSE
4	125535517	125536559	Grik3	0	110.497	intron	chr4	TRUE	TRUE	FALSE	FALSE
8	111647904	111649621	Zfp1	0	110.497	intron	chr8	TRUE	TRUE	FALSE	FALSE
11	57868064	57869768	Gm12244	11127	110.437	intergenic	chr11	TRUE	TRUE	FALSE	FALSE
1	24770088	24770562	Lmbrd1	3788	110.376	intergenic	chr1	FALSE	TRUE	FALSE	FALSE
14	57869402	57870445	Zdhhc20	0	110.376	intron	chr14	FALSE	FALSE	FALSE	FALSE
16	48297371	48298323	Dppa4	3078	110.376	intergenic	chr16	FALSE	TRUE	FALSE	FALSE
17	40011800	40012744	Gm26376	39159	110.376	intergenic	chr17	FALSE	TRUE	FALSE	FALSE
18	53970006	53971274	Gm5507	13046	110.376	intergenic	chr18	FALSE	TRUE	FALSE	FALSE
3	102717298	102718170	2410057H14Rik	2060	110.376	downstream	chr3	FALSE	TRUE	FALSE	FALSE
7	104737977	104739216	Olfr664	3614	110.376	intergenic	chr7	FALSE	TRUE	FALSE	FALSE
7	129495387	129496148	Wdr11	95714	110.376	intergenic	chr7	FALSE	TRUE	FALSE	FALSE
9	83605524	83606652	Sh3bgrl2	5231	110.376	intergenic	chr9	FALSE	TRUE	FALSE	FALSE
14	65662043	65664602	Scara5	1800	110.345	promoter	chr14	FALSE	TRUE	FALSE	FALSE
10	127314969	127316421	Gm6283	820	110.313	downstream	chr10	FALSE	TRUE	FALSE	FALSE
4	127359616	127361357	Gjb5	1434	110.272	promoter	chr4	FALSE	TRUE	FALSE	FALSE
18	65586938	65587942	Zfp532	0	110.235	intron	chr18	TRUE	TRUE	FALSE	FALSE
15	96490983	96492610	Scaf11	30139	110.219	intergenic	chr15	FALSE	TRUE	FALSE	FALSE
1	83116458	83116912	Ccl20	0	110.219	promoter	chr1	FALSE	TRUE	FALSE	FALSE
4	134374202	134374678	Extl1	0	109.895	promoter	chr4	TRUE	TRUE	FALSE	FALSE
11	119799298	119800131	Rptor	0	109.85	exon	chr11	TRUE	TRUE	FALSE	FALSE
1	84695410	84696466	Mir5126	0	109.846	promoter	chr1	TRUE	TRUE	FALSE	FALSE
7	29443908	29444804	Sipa1l3	0	109.717	intron	chr7	TRUE	TRUE	FALSE	FALSE
1	72792941	72793774	Igfbp2	30728	109.683	intergenic	chr1	TRUE	TRUE	FALSE	FALSE
1	78473232	78474084	Farsb	0	109.683	intron	chr1	FALSE	FALSE	FALSE	FALSE
7	29142470	29143391	Rasgrp4	0	109.683	promoter	chr7	FALSE	TRUE	FALSE	FALSE
9	118397590	118398437	Gm26975	5659	109.683	intergenic	chr9	FALSE	TRUE	FALSE	FALSE
11	53524585	53526161	2008-09-01	0	109.576	intron	chr11	TRUE	TRUE	FALSE	FALSE
18	38377141	38378004	Gm24690	20466	109.576	intergenic	chr18	FALSE	TRUE	FALSE	FALSE
3	89382054	89383626	Zbtb7b	0	109.576	intron	chr3	TRUE	TRUE	TRUE	TRUE
18	67267318	67268315	Impa2	20937	109.572	intergenic	chr18	FALSE	TRUE	FALSE	FALSE
9	20969969	20974158	S1pr2	0	109.572	intron	chr9	FALSE	TRUE	FALSE	FALSE
1	152201333	152202595	1700025G04Rik	111012	109.555	intergenic	chr1	FALSE	TRUE	FALSE	FALSE
4	148084212	148084804	Agtrap	0	109.39	promoter	chr4	TRUE	TRUE	FALSE	FALSE
12	112903273	112906235	Jag2	2354	109.353	downstream	chr12	FALSE	FALSE	FALSE	FALSE
14	68560485	68561074	Adamdec1	2313	109.275	downstream	chr14	FALSE	TRUE	FALSE	FALSE
16	97592792	97593503	Tmprss2	0	109.275	intron	chr16	TRUE	FALSE	FALSE	FALSE
4	111331141	111331770	Agbl4	0	109.275	exon	chr4	FALSE	FALSE	FALSE	FALSE
6	102121678	102122046	Cntn3	41259	109.275	intergenic	chr6	FALSE	TRUE	FALSE	FALSE
7	35683836	35685165	Dpy19l3	0	109.275	exon	chr7	FALSE	FALSE	FALSE	FALSE
8	80790321	80791584	Gab1	0	109.275	exon	chr8	FALSE	FALSE	FALSE	FALSE
9	29501252	29502208	Ntm	0	109.275	intron	chr9	FALSE	TRUE	FALSE	FALSE
X	136303007	136303948	Nsa2-ps2	24350	109.275	intergenic	chrX	TRUE	TRUE	FALSE	FALSE
8	125391368	125392607	Sipa1l2	25455	109.256	intergenic	chr8	TRUE	TRUE	FALSE	FALSE
5	32410712	32412004	Gm5864	7998	109.209	intergenic	chr5	FALSE	TRUE	FALSE	FALSE
6	86495858	86498045	A430078I02Rik	15027	109.198	intergenic	chr6	TRUE	TRUE	FALSE	TRUE
10	117139233	117140276	Frs2	0	109.162	intron	chr10	FALSE	FALSE	FALSE	FALSE
4	155687390	155688659	B930041F14Rik	5682	109.162	intergenic	chr4	FALSE	TRUE	FALSE	FALSE
11	97815348	97816556	Lasp1	0	109.058	promoter	chr11	FALSE	TRUE	TRUE	FALSE
5	101915594	101917487	Wdfy3	0	108.808	exon	chr5	FALSE	FALSE	FALSE	FALSE
2	26894779	26895337	Surf6	0	108.785	promoter	chr2	FALSE	TRUE	FALSE	FALSE
1	105941679	105942643	Gm26214	2910	108.706	intergenic	chr1	FALSE	TRUE	FALSE	FALSE
15	85542198	85543293	Wnt7b	0	108.706	intron	chr15	FALSE	TRUE	TRUE	TRUE
6	108713193	108714190	Bhlhe40	46267	108.689	intergenic	chr6	FALSE	TRUE	FALSE	FALSE
7	142541759	142545405	Nctc1	0	108.689	exon	chr7	FALSE	TRUE	FALSE	FALSE
7	4355294	4355783	Ncr1	10129	108.689	intergenic	chr7	FALSE	TRUE	FALSE	FALSE
9	7893978	7894742	Birc3	20791	108.689	intergenic	chr9	TRUE	TRUE	FALSE	FALSE
9	44890119	44891814	Gm26249	6050	108.657	intergenic	chr9	FALSE	TRUE	FALSE	FALSE
5	36938588	36940286	Ppp2r2c	0	108.601	promoter	chr5	FALSE	TRUE	FALSE	FALSE
12	110700786	110704095	Hsp90aa1	0	108.583	promoter	chr12	TRUE	TRUE	FALSE	FALSE
10	60161188	60162932	Chst3	18599	108.527	intergenic	chr10	FALSE	TRUE	FALSE	FALSE
2	168921457	168925328	Zfp64	0	108.467	intron	chr2	FALSE	TRUE	FALSE	FALSE
10	117717425	117719630	Mdm2	6666	108.439	intergenic	chr10	TRUE	TRUE	FALSE	FALSE
16	20478704	20479622	Gm20615	9165	108.439	intergenic	chr16	FALSE	TRUE	FALSE	FALSE
11	19862043	19862753	Spred2	61621	108.253	intergenic	chr11	TRUE	FALSE	FALSE	FALSE
3	89326641	89328222	Efna3	3675	108.24	intergenic	chr3	TRUE	TRUE	FALSE	FALSE
13	67844458	67845192	Gm10037	1344	108.178	downstream	chr13	TRUE	TRUE	FALSE	FALSE
13	79668704	79669518	Gm24863	213627	108.178	intergenic	chr13	FALSE	TRUE	FALSE	FALSE
4	38080155	38081161	Gm12379	50881	108.178	intergenic	chr4	FALSE	TRUE	FALSE	FALSE
8	52355995	52356777	Gm25813	18889	108.178	intergenic	chr8	TRUE	TRUE	FALSE	TRUE
12	33130139	33131910	Gm16267	0	108.094	intron	chr12	FALSE	FALSE	FALSE	FALSE
13	30585745	30586413	4930519D14Rik	28629	108.074	intergenic	chr13	FALSE	TRUE	FALSE	FALSE
5	122706941	122708485	P2rx4	0	107.988	promoter	chr5	TRUE	TRUE	FALSE	TRUE
8	83737666	83739228	Cd97	0	107.974	intron	chr8	FALSE	TRUE	FALSE	FALSE
11	61954322	61955678	Specc1	1100	107.955	promoter	chr11	FALSE	TRUE	FALSE	FALSE
10	62287336	62288005	Hk1	0	107.896	intron	chr10	TRUE	TRUE	FALSE	FALSE
2	173009836	173011067	Rae1	0	107.844	promoter	chr2	TRUE	TRUE	FALSE	FALSE
1	152071163	152072188	1700025G04Rik	0	107.76	intron	chr1	FALSE	FALSE	FALSE	FALSE
15	82229169	82231755	Cenpm	2023	107.738	downstream	chr15	FALSE	TRUE	TRUE	FALSE
18	38575913	38576755	Spry4	9512	107.738	intergenic	chr18	TRUE	TRUE	FALSE	FALSE
5	150996301	150998042	Kl	2491	107.708	downstream	chr5	FALSE	TRUE	FALSE	FALSE
16	78620285	78621168	Gm24861	3578	107.699	intergenic	chr16	FALSE	TRUE	FALSE	FALSE
4	43398623	43399678	Rusc2	0	107.699	promoter	chr4	TRUE	TRUE	FALSE	TRUE
12	86850468	86851777	Irf2bpl	28925	107.467	intergenic	chr12	FALSE	TRUE	FALSE	FALSE
3	88336415	88337155	Smg5	0	107.333	promoter	chr3	TRUE	TRUE	FALSE	FALSE
15	28021394	28022160	Trio	0	107.294	intron	chr15	FALSE	TRUE	FALSE	FALSE
4	124614194	124614824	RP23-230F2.8	0	107.193	intron	chr4	FALSE	TRUE	FALSE	FALSE
9	42097058	42098666	Sorl1	0	107.113	intron	chr9	TRUE	TRUE	FALSE	FALSE
11	109984933	109986209	Abca8b	0	107.082	intron	chr11	FALSE	TRUE	FALSE	FALSE
15	36095692	36097227	Rgs22	0	107.082	intron	chr15	FALSE	TRUE	FALSE	FALSE
17	80261497	80262898	Dhx57	0	107.082	intron	chr17	FALSE	TRUE	FALSE	FALSE
18	54839065	54840421	Zfp608	47623	107.082	intergenic	chr18	FALSE	TRUE	FALSE	TRUE
18	4304867	4305512	Map3k8	25814	107.006	intergenic	chr18	FALSE	TRUE	FALSE	FALSE
18	4304014	4304760	Map3k8	26566	106.992	intergenic	chr18	FALSE	TRUE	FALSE	FALSE
1	119912981	119913987	Tmem177	0	106.967	promoter	chr1	TRUE	TRUE	FALSE	FALSE
15	74922356	74922874	Ly6e	32176	106.849	intergenic	chr15	FALSE	TRUE	FALSE	FALSE
2	122154478	122157124	Patl2	0	106.823	intron	chr2	FALSE	FALSE	TRUE	FALSE
9	90154929	90155968	Adamts7	7009	106.823	intergenic	chr9	FALSE	TRUE	FALSE	FALSE
12	98318429	98319892	Gpr65	41804	106.709	intergenic	chr12	FALSE	TRUE	FALSE	FALSE
14	20473469	20474991	Anxa7	0	106.709	intron	chr14	FALSE	FALSE	FALSE	FALSE
18	56522493	56524718	Aldh7a1	0	106.709	intron	chr18	FALSE	TRUE	FALSE	FALSE
5	32711264	32713729	Gm2420	10622	106.709	intergenic	chr5	FALSE	TRUE	FALSE	FALSE
15	81663137	81663593	L3mbtl2	295	106.413	promoter	chr15	FALSE	TRUE	FALSE	FALSE
17	34194146	34195445	Tap1	0	106.352	promoter	chr17	FALSE	TRUE	FALSE	FALSE
11	5809379	5809735	Pgam2	5645	106.266	intergenic	chr11	FALSE	TRUE	FALSE	FALSE
4	62742430	62743573	Gm11211	14892	106.254	intergenic	chr4	FALSE	TRUE	FALSE	FALSE
1	151144320	151144961	Gm8941	6539	106.168	intergenic	chr1	FALSE	TRUE	FALSE	FALSE
6	100520441	100521390	Gm23234	25626	106.146	intergenic	chr6	TRUE	TRUE	FALSE	FALSE
9	110684257	110686114	Ccdc12	0	106.133	intron	chr9	FALSE	TRUE	FALSE	FALSE
13	74912818	74913388	Hnrnpa1l2-ps	47461	105.989	intergenic	chr13	FALSE	TRUE	FALSE	FALSE
14	81823294	81824250	Gm22891	560115	105.989	intergenic	chr14	FALSE	TRUE	FALSE	FALSE
17	43197895	43199013	Gpr110	71315	105.989	intergenic	chr17	FALSE	TRUE	FALSE	FALSE
2	18494724	18495117	Gm13354	186	105.989	promoter	chr2	FALSE	TRUE	FALSE	FALSE
5	115281788	115282887	Coq5	0	105.989	promoter	chr5	FALSE	FALSE	FALSE	FALSE
5	84019040	84019428	Epha5	38362	105.989	intergenic	chr5	FALSE	TRUE	FALSE	FALSE
9	87960300	87961471	Gm23176	59948	105.989	intergenic	chr9	FALSE	TRUE	FALSE	FALSE
5	66150705	66151985	Rbm47	0	105.989	promoter	chr5	TRUE	TRUE	FALSE	FALSE
15	55207885	55209467	Deptor	0	105.927	exon	chr15	TRUE	TRUE	FALSE	FALSE
2	112676693	112677108	Ryr3	0	105.927	intron	chr2	TRUE	TRUE	FALSE	FALSE
11	52132435	52134040	Gm26551	0	105.909	intron	chr11	FALSE	TRUE	FALSE	FALSE
8	27222921	27223584	Adrb3	2191	105.909	downstream	chr8	FALSE	TRUE	FALSE	FALSE
1	35220161	35221115	Gm25096	41076	105.907	intergenic	chr1	FALSE	TRUE	FALSE	FALSE
5	44007862	44009243	Prom1	0	105.907	intron	chr5	FALSE	TRUE	FALSE	FALSE
12	17142789	17143774	Kcnf1	28327	105.721	intergenic	chr12	FALSE	TRUE	FALSE	FALSE
14	55766016	55766958	Ltb4r1	0	105.721	promoter	chr14	FALSE	FALSE	FALSE	FALSE
17	31819306	31821465	Sik1	22782	105.721	intergenic	chr17	TRUE	TRUE	FALSE	FALSE
19	53854557	53856643	Rbm20	0	105.721	intron	chr19	FALSE	FALSE	FALSE	FALSE
6	67111393	67112230	A430010J10Rik	3442	105.721	intergenic	chr6	TRUE	TRUE	FALSE	FALSE
7	34634425	34636460	Kctd15	2553	105.476	intergenic	chr7	FALSE	TRUE	FALSE	FALSE
3	94392040	94392884	Rorc	0	105.315	intron	chr3	FALSE	TRUE	FALSE	FALSE
1	93672047	93674348	Bok	11345	105.264	intergenic	chr1	FALSE	TRUE	FALSE	FALSE
1	194641737	194643090	Plxna2	0	105.244	promoter	chr1	FALSE	TRUE	FALSE	FALSE
1	51481689	51482063	Nabp1	3289	105.19	intergenic	chr1	TRUE	FALSE	FALSE	FALSE
17	49815833	49816967	Kif6	0	105.19	intron	chr17	FALSE	TRUE	FALSE	FALSE
11	78884842	78885620	Nos2	35166	105.151	intergenic	chr11	FALSE	TRUE	FALSE	FALSE
5	67404384	67405673	Bend4	0	105.145	exon	chr5	FALSE	TRUE	FALSE	FALSE
11	11821698	11823374	Ddc	0	105.041	promoter	chr11	TRUE	TRUE	FALSE	TRUE
10	84368806	84370858	Nuak1	46	104.994	downstream	chr10	FALSE	TRUE	FALSE	FALSE
2	167351129	167351750	B4galt5	1945	104.994	promoter	chr2	FALSE	TRUE	FALSE	FALSE
8	106605374	106607204	Cdh1	0	104.994	intron	chr8	TRUE	TRUE	TRUE	FALSE
8	122665721	122666778	Cbfa2t3	0	104.994	intron	chr8	TRUE	TRUE	FALSE	FALSE
6	108704276	108705105	Bhlhe40	37350	104.979	intergenic	chr6	FALSE	TRUE	FALSE	FALSE
11	119392098	119392616	Rnf213	483	104.951	promoter	chr11	TRUE	TRUE	FALSE	FALSE
16	50462230	50462729	Bbx	29839	104.9	intergenic	chr16	FALSE	TRUE	FALSE	TRUE
1	7497530	7497779	Gm26901	99728	104.9	intergenic	chr1	FALSE	TRUE	FALSE	FALSE
19	27061748	27062705	Vldlr	153778	104.9	intergenic	chr19	FALSE	TRUE	FALSE	FALSE
2	75633061	75634510	Gm13655	0	104.9	promoter	chr2	TRUE	TRUE	FALSE	FALSE
2	9903170	9904445	Gm13262	1732	104.9	promoter	chr2	TRUE	TRUE	FALSE	FALSE
7	110002053	110002548	Gm23100	1029	104.9	promoter	chr7	FALSE	TRUE	FALSE	FALSE
7	43345816	43346518	Siglec5	4822	104.9	intergenic	chr7	TRUE	FALSE	FALSE	FALSE
12	102328079	102329141	Rin3	0	104.894	intron	chr12	FALSE	TRUE	TRUE	FALSE
2	71642255	71642731	Gm1631	76685	104.851	intergenic	chr2	FALSE	TRUE	FALSE	FALSE
1	136679859	136680921	Gm19705	0	104.76	promoter	chr1	TRUE	TRUE	FALSE	FALSE
19	21767632	21768170	Tmem2	10171	104.736	intergenic	chr19	TRUE	TRUE	FALSE	FALSE
6	90508076	90508693	Aldh1l1	0	104.736	intron	chr6	TRUE	TRUE	FALSE	FALSE
9	67098428	67100039	Gm22145	4168	104.736	intergenic	chr9	FALSE	TRUE	FALSE	FALSE
11	97695798	97697132	Pcgf2	0	104.718	intron	chr11	TRUE	TRUE	FALSE	FALSE
4	41153364	41155239	Ube2r2	0	104.525	intron	chr4	FALSE	FALSE	FALSE	FALSE
17	28087275	28088077	Tcp11	6635	104.469	intergenic	chr17	TRUE	TRUE	FALSE	FALSE
3	152314523	152315376	Fam73a	0	104.295	intron	chr3	FALSE	TRUE	FALSE	FALSE
4	121021836	121022631	Smap2	4588	104.239	intergenic	chr4	TRUE	TRUE	FALSE	FALSE
8	120363196	120364379	Gse1	0	104.203	intron	chr8	TRUE	TRUE	FALSE	FALSE
17	5851036	5852402	Snx9	0	104.183	intron	chr17	FALSE	FALSE	FALSE	FALSE
9	42089887	42091990	Sorl1	0	104.15	exon	chr9	FALSE	TRUE	FALSE	FALSE
12	78939200	78940611	Tmem229b	21183	104.123	intergenic	chr12	FALSE	TRUE	FALSE	FALSE
12	72361652	72362440	Rtn1	0	104.106	intron	chr12	FALSE	TRUE	FALSE	FALSE
1	170521077	170522084	Nos1ap	0	104.085	intron	chr1	TRUE	TRUE	FALSE	FALSE
10	128083238	128084508	Gm25206	0	103.919	promoter	chr10	TRUE	TRUE	FALSE	FALSE
15	76876487	76878397	Zfp7	861	103.88	promoter	chr15	FALSE	TRUE	FALSE	FALSE
15	97491619	97492414	Pced1b	105929	103.811	intergenic	chr15	FALSE	TRUE	FALSE	FALSE
18	69924560	69925151	Ccdc68	274	103.811	promoter	chr18	TRUE	TRUE	FALSE	FALSE
2	148870434	148871545	Cst3	176	103.811	downstream	chr2	FALSE	FALSE	FALSE	FALSE
5	78964992	78966035	Gm25756	184997	103.811	intergenic	chr5	FALSE	TRUE	FALSE	FALSE
6	67175493	67175864	A430010J10Rik	7066	103.811	intergenic	chr6	FALSE	TRUE	FALSE	FALSE
6	93181009	93182122	9530026P05Rik	0	103.811	intron	chr6	FALSE	TRUE	FALSE	FALSE
7	6777164	6778345	Mir3099	25241	103.811	intergenic	chr7	FALSE	TRUE	FALSE	FALSE
9	24930886	24931532	Gm23893	33003	103.811	intergenic	chr9	FALSE	TRUE	FALSE	FALSE
9	9269887	9270594	Gm16833	9003	103.811	intergenic	chr9	FALSE	TRUE	FALSE	FALSE
15	103177483	103178510	Cbx5	13033	103.753	intergenic	chr15	TRUE	TRUE	FALSE	FALSE
17	78205459	78208193	Crim1	0	103.753	intron	chr17	FALSE	TRUE	FALSE	FALSE
5	144085535	144086994	Lmtk2	13441	103.753	intergenic	chr5	TRUE	TRUE	FALSE	FALSE
1	35232233	35233045	Gm25096	53148	103.751	intergenic	chr1	TRUE	TRUE	FALSE	FALSE
3	105717233	105720279	Fam212b	0	103.751	exon	chr3	FALSE	FALSE	FALSE	FALSE
7	7127260	7127871	Zfp773	2806	103.751	intergenic	chr7	FALSE	TRUE	FALSE	FALSE
11	5725443	5726022	Urgcp	0	103.748	intron	chr11	FALSE	FALSE	FALSE	FALSE
8	105342446	105346294	Fhod1	0	103.61	promoter	chr8	FALSE	TRUE	FALSE	FALSE
1	105907797	105908915	Gm26214	36638	103.557	intergenic	chr1	TRUE	TRUE	FALSE	FALSE
1	150301337	150302390	Pdc	17026	103.557	intergenic	chr1	FALSE	TRUE	FALSE	FALSE
11	98754127	98755431	Thra	0	103.557	intron	chr11	TRUE	TRUE	TRUE	FALSE
19	44280690	44281432	Scd2	12243	103.533	intergenic	chr19	FALSE	TRUE	FALSE	FALSE
9	45060039	45060784	Mpzl3	0	103.478	intron	chr9	FALSE	TRUE	FALSE	FALSE
6	18639852	18640697	Gm23648	86594	103.464	intergenic	chr6	FALSE	TRUE	FALSE	FALSE
1	154069622	154070249	Gm25336	9845	103.268	intergenic	chr1	FALSE	TRUE	FALSE	FALSE
2	37795674	37796439	Crb2	0	103.26	intron	chr2	FALSE	TRUE	FALSE	FALSE
14	75178369	75180051	Lcp1	0	103.19	intron	chr14	TRUE	TRUE	TRUE	FALSE
12	24623395	24624310	Grhl1	6003	103.177	intergenic	chr12	FALSE	TRUE	FALSE	FALSE
18	60822608	60823541	Tcof1	0	103.177	exon	chr18	TRUE	TRUE	FALSE	TRUE
5	131635907	131637215	Auts2	0	103.177	intron	chr5	FALSE	TRUE	FALSE	FALSE
8	111536017	111536571	Znrf1	0	103.177	promoter	chr8	TRUE	TRUE	FALSE	FALSE
1	170432014	170433101	Nos1ap	0	103.121	intron	chr1	FALSE	TRUE	FALSE	FALSE
11	65811626	65812867	Zkscan6	0	103.106	intron	chr11	FALSE	FALSE	FALSE	FALSE
14	54875538	54876265	Ppp1r3e	0	103.106	promoter	chr14	FALSE	TRUE	FALSE	FALSE
4	93505669	93506259	Gm12649	0	103.106	intron	chr4	FALSE	TRUE	FALSE	FALSE
7	84247884	84248690	Arnt2	0	103.089	exon	chr7	FALSE	TRUE	FALSE	FALSE
1	126443334	126444387	Nckap5	0	102.94	intron	chr1	FALSE	TRUE	FALSE	FALSE
10	9529401	9529947	Gm9930	2583	102.769	intergenic	chr10	FALSE	TRUE	FALSE	FALSE
11	98626654	98627166	Gsdma3	0	102.769	promoter	chr11	FALSE	TRUE	FALSE	FALSE
12	21528095	21528952	Gm4419	108291	102.769	intergenic	chr12	FALSE	TRUE	FALSE	FALSE
1	92592069	92592711	Olfr1412	2771	102.752	intergenic	chr1	FALSE	TRUE	FALSE	FALSE
3	112579119	112579929	Gm25519	380077	102.728	intergenic	chr3	FALSE	FALSE	FALSE	FALSE
5	62694587	62695359	Arap2	0	102.728	intron	chr5	FALSE	FALSE	FALSE	FALSE
5	95866828	95867310	Gm25937	23	102.728	promoter	chr5	FALSE	TRUE	FALSE	FALSE
6	47410030	47410511	Cul1	42886	102.728	intergenic	chr6	FALSE	TRUE	FALSE	FALSE
7	130217172	130218697	Fgfr2	0	102.728	intron	chr7	FALSE	TRUE	FALSE	FALSE
X	167157673	167158224	Gm15228	5872	102.728	intergenic	chrX	FALSE	TRUE	FALSE	FALSE
11	100799217	100800429	Stat5b	0	102.706	intron	chr11	FALSE	TRUE	FALSE	FALSE
5	76929098	76929690	Ppat	0	102.507	promoter	chr5	TRUE	TRUE	FALSE	FALSE
11	20041174	20041984	Spred2	17147	102.457	intergenic	chr11	FALSE	TRUE	FALSE	FALSE
7	46761048	46761698	Hps5	0	102.393	exon	chr7	TRUE	TRUE	FALSE	FALSE
4	123171454	123172561	Hpcal4	10665	102.226	intergenic	chr4	FALSE	TRUE	FALSE	TRUE
11	55405691	55406672	Sparc	0	102.223	exon	chr11	FALSE	TRUE	TRUE	FALSE
18	75480039	75481324	Ctif	0	102.199	intron	chr18	FALSE	FALSE	FALSE	FALSE
5	64391121	64391875	Tbc1d1	39634	102.117	intergenic	chr5	TRUE	TRUE	FALSE	FALSE
4	138453084	138454493	Camk2n1	0	102.089	promoter	chr4	TRUE	TRUE	FALSE	FALSE
8	25081196	25082624	Plekha2	0	102.068	intron	chr8	FALSE	FALSE	FALSE	FALSE
11	76521589	76523276	Abr	0	102.026	intron	chr11	FALSE	TRUE	FALSE	FALSE
5	146907487	146907932	Gm10858	11290	101.955	intergenic	chr5	FALSE	TRUE	FALSE	FALSE
2	6074696	6075769	Upf2	17992	101.852	intergenic	chr2	TRUE	TRUE	FALSE	FALSE
7	121995552	121997739	Gga2	0	101.852	exon	chr7	TRUE	TRUE	FALSE	FALSE
10	122869754	122870887	Ppm1h	0	101.791	intron	chr10	TRUE	TRUE	FALSE	FALSE
11	20133557	20134237	Gm12030	8330	101.791	intergenic	chr11	TRUE	TRUE	FALSE	FALSE
4	127004365	127004856	Sfpq	16467	101.791	intergenic	chr4	FALSE	FALSE	FALSE	TRUE
4	135779237	135781689	Myom3	0	101.791	exon	chr4	FALSE	TRUE	FALSE	FALSE
4	142220405	142221682	Kazn	0	101.791	intron	chr4	TRUE	TRUE	FALSE	TRUE
13	99238649	99239685	Zfp366	0	101.781	intron	chr13	TRUE	TRUE	FALSE	FALSE
2	164432183	164434114	Sdc4	0	101.781	intron	chr2	FALSE	TRUE	FALSE	FALSE
14	70515207	70517356	Bmp1	0	101.745	intron	chr14	FALSE	TRUE	FALSE	FALSE
13	118022563	118023618	Gm26349	12995	101.646	intergenic	chr13	FALSE	TRUE	FALSE	FALSE
14	37911122	37911868	Gm24404	443187	101.646	intergenic	chr14	FALSE	TRUE	FALSE	FALSE
17	51276251	51276817	Tbc1d5	96901	101.646	intergenic	chr17	FALSE	TRUE	FALSE	FALSE
18	38322574	38324268	Gnpda1	3289	101.646	intergenic	chr18	FALSE	FALSE	TRUE	FALSE
2	107950657	107951119	Gm23439	64017	101.646	intergenic	chr2	FALSE	TRUE	FALSE	FALSE
6	54096047	54097542	Chn2	0	101.646	intron	chr6	TRUE	TRUE	FALSE	TRUE
6	95704377	95705051	Suclg2	0	101.646	intron	chr6	TRUE	TRUE	FALSE	FALSE
8	47974216	47975447	Wwc2	0	101.646	intron	chr8	TRUE	TRUE	FALSE	FALSE
9	47671567	47672087	Cadm1	0	101.646	intron	chr9	FALSE	TRUE	FALSE	FALSE
X	118387389	118388184	Tgif2lx2	39042	101.646	intergenic	chrX	FALSE	TRUE	FALSE	FALSE
11	46074915	46077075	Adam19	0	101.397	intron	chr11	FALSE	TRUE	FALSE	FALSE
5	144321652	144322092	Baiap2l1	0	101.368	intron	chr5	TRUE	TRUE	FALSE	FALSE
9	114540396	114541920	Trim71	0	101.368	intron	chr9	TRUE	TRUE	FALSE	FALSE
9	21565474	21566509	Carm1	0	101.311	intron	chr9	TRUE	TRUE	FALSE	FALSE
8	94216936	94218627	Nup93	0	101.253	intron	chr8	FALSE	TRUE	FALSE	FALSE
11	97776357	97778402	Rpl23	0	101.239	promoter	chr11	TRUE	TRUE	TRUE	TRUE
17	56122477	56123659	Sema6b	0	101.209	promoter	chr17	FALSE	FALSE	FALSE	FALSE
1	21101393	21102117	Tram2	22163	101.185	intergenic	chr1	FALSE	TRUE	FALSE	FALSE
14	45539741	45540506	Fermt2	9622	101.185	intergenic	chr14	FALSE	TRUE	FALSE	FALSE
7	29981695	29983370	Zfp568	584	101.185	promoter	chr7	TRUE	TRUE	FALSE	FALSE
8	91844891	91845458	D230002A01Rik	37351	101.185	intergenic	chr8	FALSE	TRUE	FALSE	FALSE
6	120264120	120265642	B4galnt3	0	101.183	intron	chr6	FALSE	TRUE	FALSE	FALSE
7	28357669	28358564	Plekhg2	1039	101.068	downstream	chr7	FALSE	TRUE	FALSE	FALSE
9	66276702	66277536	Dapk2	4459	101.006	intergenic	chr9	TRUE	TRUE	FALSE	FALSE
10	117711378	117712510	Mdm2	619	100.882	promoter	chr10	FALSE	TRUE	FALSE	TRUE
10	40486730	40487543	Cdk19	2911	100.882	intergenic	chr10	FALSE	TRUE	FALSE	FALSE
1	22466547	22467398	Rims1	0	100.816	intron	chr1	FALSE	TRUE	FALSE	FALSE
14	54232861	54235370	Dad1	108	100.816	downstream	chr14	FALSE	TRUE	FALSE	FALSE
17	35686983	35688879	Ddr1	0	100.816	exon	chr17	FALSE	FALSE	TRUE	FALSE
2	155099362	155101167	2310005A03Rik	0	100.816	promoter	chr2	FALSE	TRUE	FALSE	FALSE
3	115837640	115838562	A930005H10Rik	49259	100.816	intergenic	chr3	FALSE	TRUE	FALSE	FALSE
7	105603059	105603590	Trim3	872	100.816	downstream	chr7	TRUE	FALSE	FALSE	FALSE
1	179606892	179607784	Cnst	0	100.701	intron	chr1	FALSE	TRUE	FALSE	FALSE
5	146892839	146893301	Gm10858	2490	100.679	downstream	chr5	TRUE	TRUE	FALSE	FALSE
15	89479514	89481291	C230037L18Rik	0	100.628	promoter	chr15	TRUE	TRUE	FALSE	FALSE
2	155381909	155382796	Trp53inp2	0	100.628	promoter	chr2	TRUE	TRUE	TRUE	TRUE
1	145769581	145770573	Gm25460	478100	100.567	intergenic	chr1	FALSE	TRUE	FALSE	FALSE
12	27491900	27492716	Gm24326	139086	100.567	intergenic	chr12	FALSE	TRUE	FALSE	FALSE
13	115132345	115132793	Gm25985	16111	100.567	intergenic	chr13	FALSE	TRUE	FALSE	FALSE
13	72608469	72609530	Gm20554	16643	100.567	intergenic	chr13	FALSE	TRUE	FALSE	FALSE
1	39608324	39609272	Creg2	9133	100.567	intergenic	chr1	TRUE	TRUE	FALSE	FALSE
14	100350894	100351547	Gm26367	66935	100.567	intergenic	chr14	FALSE	TRUE	FALSE	FALSE
15	69161735	69162393	Khdrbs3	68222	100.567	intergenic	chr15	FALSE	TRUE	FALSE	FALSE
17	91431909	91432533	Gm15404	124593	100.567	intergenic	chr17	FALSE	TRUE	FALSE	FALSE
2	150400478	150401024	Gm14122	1078	100.567	promoter	chr2	FALSE	TRUE	FALSE	FALSE
2	89725101	89726459	Olfr1252	2899	100.567	intergenic	chr2	FALSE	TRUE	FALSE	FALSE
3	127040188	127040883	Ank2	0	100.567	intron	chr3	FALSE	TRUE	FALSE	FALSE
5	73952121	73953584	Usp46	44878	100.567	intergenic	chr5	FALSE	FALSE	FALSE	FALSE
8	43333321	43333836	Zfp42	26311	100.567	intergenic	chr8	TRUE	TRUE	FALSE	FALSE
9	48987013	48988607	Usp28	0	100.567	intron	chr9	TRUE	TRUE	FALSE	FALSE
X	103583938	103584638	Ftx	0	100.567	intron	chrX	TRUE	TRUE	FALSE	FALSE
X	7340367	7341002	Clcn5	21008	100.567	intergenic	chrX	FALSE	TRUE	FALSE	FALSE
17	31685561	31686218	Cryaa	3838	100.542	intergenic	chr17	TRUE	TRUE	FALSE	FALSE
4	62215680	62216990	Zfp37	7233	100.535	intergenic	chr4	FALSE	TRUE	FALSE	FALSE
13	96997076	96998414	1700029F12Rik	23449	100.468	intergenic	chr13	FALSE	TRUE	FALSE	FALSE
15	79721950	79724414	Sun2	0	100.468	exon	chr15	FALSE	TRUE	FALSE	FALSE
3	95650444	95653283	Mcl1	5437	100.468	intergenic	chr3	TRUE	TRUE	FALSE	TRUE
8	8700052	8700666	B930078G14Rik	9407	100.468	intergenic	chr8	TRUE	TRUE	FALSE	FALSE
13	38636243	38636664	Bloc1s5	1133	100.299	promoter	chr13	FALSE	TRUE	FALSE	FALSE
7	6786752	6787863	Mir3099	15723	100.299	intergenic	chr7	FALSE	TRUE	FALSE	FALSE
13	97248791	97250250	Enc1	0	100.222	intron	chr13	FALSE	TRUE	FALSE	FALSE
14	7829745	7830438	Flnb	0	100.222	intron	chr14	FALSE	TRUE	FALSE	FALSE
7	6793256	6794150	Mir3099	9436	100.165	intergenic	chr7	FALSE	TRUE	FALSE	FALSE
4	130174049	130178101	Tinagl1	0	100.161	promoter	chr4	FALSE	TRUE	FALSE	FALSE
11	46474861	46475830	Havcr2	0	100.151	intron	chr11	FALSE	TRUE	FALSE	FALSE
4	135944893	135946016	Hmgcl	431	100.149	promoter	chr4	TRUE	TRUE	FALSE	TRUE
1	86299722	86301732	Gm16341	0	100.132	promoter	chr1	TRUE	TRUE	FALSE	FALSE
9	21014289	21015380	Icam1	579	100.132	promoter	chr9	TRUE	TRUE	FALSE	FALSE
15	25903095	25903999	Fam134b	0	100.118	intron	chr15	TRUE	FALSE	FALSE	FALSE
16	21710165	21710870	2510009E07Rik	15499	100.074	intergenic	chr16	TRUE	TRUE	FALSE	FALSE
3	96417398	96418431	Terc	2538	100.074	intergenic	chr3	TRUE	TRUE	FALSE	FALSE
4	141286648	141288630	Gm13056	6853	100.02	intergenic	chr4	TRUE	TRUE	FALSE	FALSE
11	18924691	18925727	Meis1	0	99.916	intron	chr11	FALSE	TRUE	FALSE	FALSE
18	75464486	75465941	Ctif	0	99.8502	intron	chr18	TRUE	TRUE	FALSE	TRUE
1	16552833	16553730	Ube2w	0	99.8438	intron	chr1	FALSE	TRUE	FALSE	FALSE
11	83582840	83583442	E230016K23Rik	0	99.8438	intron	chr11	FALSE	TRUE	FALSE	FALSE
14	54937381	54938065	Cmtm5	0	99.8438	exon	chr14	FALSE	TRUE	FALSE	FALSE
5	138898380	138898942	Gm5294	76760	99.8438	intergenic	chr5	FALSE	TRUE	FALSE	FALSE
9	74107942	74109159	Wdr72	1196	99.8438	promoter	chr9	FALSE	FALSE	FALSE	FALSE
1	178597581	178598683	Kif26b	0	99.674	intron	chr1	FALSE	TRUE	FALSE	FALSE
17	12059115	12059831	Agpat4	58872	99.5815	intergenic	chr17	FALSE	TRUE	FALSE	FALSE
11	88138111	88140269	Cuedc1	0	99.5661	intron	chr11	TRUE	TRUE	FALSE	FALSE
17	84156150	84157068	Zfp36l2	26862	99.5661	intergenic	chr17	TRUE	TRUE	FALSE	FALSE
5	111590170	111590840	C130026L21Rik	2224	99.5661	downstream	chr5	FALSE	TRUE	FALSE	FALSE
5	143433654	143434971	Kdelr2	11753	99.5661	intergenic	chr5	TRUE	TRUE	FALSE	FALSE
8	95886947	95888785	Got2	0	99.5661	promoter	chr8	TRUE	TRUE	FALSE	FALSE
1	53525548	53526507	Dnah7a	0	99.4926	intron	chr1	FALSE	TRUE	FALSE	FALSE
1	5518067	5519224	Oprk1	69268	99.4926	intergenic	chr1	FALSE	TRUE	FALSE	FALSE
17	12642719	12643773	Slc22a1	5100	99.4926	intergenic	chr17	FALSE	TRUE	FALSE	FALSE
17	33991837	33992342	H2-K1	3674	99.4926	intergenic	chr17	FALSE	FALSE	FALSE	FALSE
2	5263516	5264613	Gm23118	3400	99.4926	intergenic	chr2	FALSE	TRUE	FALSE	FALSE
3	113193647	113194495	Amy2-ps1	0	99.4926	intron	chr3	FALSE	TRUE	FALSE	FALSE
4	49921433	49922136	Grin3a	75688	99.4926	intergenic	chr4	FALSE	TRUE	FALSE	FALSE
5	65737102	65738212	1700022K14Rik	22778	99.4926	intergenic	chr5	FALSE	TRUE	FALSE	FALSE
7	117964614	117966367	Rps15a	138010	99.4926	intergenic	chr7	FALSE	TRUE	FALSE	FALSE
4	123282001	123282757	Pabpc4	0	99.4707	promoter	chr4	FALSE	TRUE	FALSE	FALSE
9	71757345	71757760	Cgnl1	0	99.458	intron	chr9	TRUE	FALSE	FALSE	FALSE
14	56580787	56582011	Parp4	0	99.3186	intron	chr14	FALSE	TRUE	FALSE	FALSE
4	151137644	151138548	Camta1	0	99.1918	exon	chr4	TRUE	TRUE	FALSE	FALSE
11	88888440	88889395	4930556N13Rik	7044	99.1891	intergenic	chr11	TRUE	TRUE	FALSE	FALSE
7	28966590	28967732	Eif3k	3640	99.1724	intergenic	chr7	TRUE	TRUE	FALSE	FALSE
7	132673667	132674776	Lhpp	0	99.1221	intron	chr7	TRUE	TRUE	FALSE	TRUE
2	30291461	30292520	Nup188	0	99.1142	intron	chr2	FALSE	FALSE	FALSE	FALSE
4	154113140	154114306	Trp73	0	99.0788	intron	chr4	FALSE	TRUE	FALSE	FALSE
5	65990946	65992197	9130230L23Rik	0	99.0583	promoter	chr5	FALSE	TRUE	FALSE	FALSE
4	130162930	130164499	Tinagl1	0	99.0535	exon	chr4	FALSE	TRUE	TRUE	FALSE
5	117976407	117979858	Gm25343	0	98.932	promoter	chr5	FALSE	TRUE	TRUE	FALSE
5	134455992	134457767	Gtf2ird1	0	98.8745	promoter	chr5	TRUE	TRUE	FALSE	FALSE
15	79950521	79951321	Cbx7	0	98.874	intron	chr15	FALSE	TRUE	FALSE	FALSE
1	84406552	84407560	Dner	0	98.874	intron	chr1	FALSE	TRUE	FALSE	FALSE
2	132825608	132826079	Mcm8	0	98.874	intron	chr2	FALSE	TRUE	FALSE	FALSE
2	84677611	84678131	Tmx2	0	98.874	promoter	chr2	TRUE	TRUE	FALSE	FALSE
6	128301696	128302652	Tead4	872	98.874	promoter	chr6	TRUE	TRUE	FALSE	FALSE
6	142507773	142508820	Ldhb	0	98.874	promoter	chr6	TRUE	TRUE	FALSE	FALSE
8	23121845	23123586	Ank1	0	98.874	exon	chr8	TRUE	TRUE	FALSE	FALSE
7	80435225	80436344	Gm15544	4484	98.8456	intergenic	chr7	FALSE	TRUE	FALSE	FALSE
17	87436449	87438521	Calm2	0	98.7388	intron	chr17	FALSE	TRUE	FALSE	FALSE
17	83165206	83167305	Pkdcc	47986	98.6708	intergenic	chr17	FALSE	TRUE	FALSE	FALSE
7	3200906	3202117	Mir290	16508	98.6708	intergenic	chr7	FALSE	TRUE	FALSE	TRUE
8	86887922	86888878	RP23-279M5.1	1355	98.6518	downstream	chr8	TRUE	TRUE	FALSE	TRUE
10	60824111	60827145	Unc5b	0	98.6464	intron	chr10	FALSE	TRUE	TRUE	FALSE
1	93667637	93669552	Bok	16141	98.6025	intergenic	chr1	FALSE	TRUE	FALSE	FALSE
19	6922082	6922566	Tex40	0	98.5938	promoter	chr19	TRUE	TRUE	FALSE	FALSE
2	154557829	154560611	Necab3	0	98.5762	promoter	chr2	FALSE	TRUE	FALSE	FALSE
7	34724974	34725804	Chst8	0	98.5328	intron	chr7	FALSE	TRUE	FALSE	FALSE
12	25108340	25109383	Id2	12247	98.4754	intergenic	chr12	FALSE	TRUE	FALSE	TRUE
1	74778843	74779662	Wnt6	0	98.4754	intron	chr1	TRUE	TRUE	FALSE	FALSE
18	35822777	35824291	Cxxc5	5526	98.4754	intergenic	chr18	TRUE	TRUE	FALSE	FALSE
14	121435403	121436354	Slc15a1	23266	98.4206	intergenic	chr14	FALSE	TRUE	FALSE	FALSE
15	99155121	99156241	Spats2	0	98.4206	intron	chr15	FALSE	TRUE	FALSE	FALSE
2	143090299	143090987	Otor	8585	98.4206	intergenic	chr2	FALSE	TRUE	FALSE	FALSE
3	159782157	159782852	Wls	56884	98.4206	intergenic	chr3	FALSE	TRUE	FALSE	FALSE
8	36608162	36608851	Dlc1	0	98.4206	intron	chr8	TRUE	TRUE	FALSE	FALSE
X	37804739	37805778	Rhox5	0	98.4206	promoter	chrX	FALSE	FALSE	TRUE	FALSE
X	8008326	8009168	Glod5	0	98.4206	intron	chrX	TRUE	FALSE	FALSE	FALSE
12	109812777	109813333	Mirg	63316	98.4091	intergenic	chr12	FALSE	TRUE	FALSE	FALSE
7	79158297	79159032	Mfge8	9236	98.4091	intergenic	chr7	FALSE	TRUE	FALSE	FALSE
11	5701681	5704179	Mrps24	0	98.4042	exon	chr11	TRUE	TRUE	FALSE	FALSE
4	133659179	133661457	Pigv	0	98.4042	exon	chr4	TRUE	TRUE	FALSE	FALSE
14	20097903	20098618	Saysd1	14730	98.3528	intergenic	chr14	FALSE	TRUE	FALSE	FALSE
15	64059858	64060914	Fam49b	0	98.2041	promoter	chr15	TRUE	TRUE	FALSE	FALSE
5	42877180	42877920	Cpeb2	355542	98.2041	intergenic	chr5	FALSE	TRUE	FALSE	FALSE
11	98057013	98057869	Stac2	3550	98.1354	intergenic	chr11	TRUE	TRUE	FALSE	FALSE
7	122056533	122057255	Ears2	0	98.1299	intron	chr7	FALSE	TRUE	FALSE	FALSE
10	59430452	59431276	Oit3	0	98.0829	promoter	chr10	FALSE	TRUE	FALSE	FALSE
17	5846039	5847572	Snx9	0	98.0829	intron	chr17	TRUE	TRUE	FALSE	FALSE
19	21864574	21865741	Tmem2	6246	98.0653	intergenic	chr19	FALSE	FALSE	FALSE	FALSE
5	118644471	118645004	Med13l	0	98.0653	intron	chr5	FALSE	FALSE	FALSE	FALSE
2	10079540	10080533	Atp5c1	0	97.9255	promoter	chr2	TRUE	TRUE	FALSE	FALSE
16	90427820	90428487	Hunk	0	97.9079	intron	chr16	FALSE	TRUE	FALSE	FALSE
6	51173958	51175126	Mir148a	94685	97.9079	intergenic	chr6	TRUE	TRUE	FALSE	FALSE
2	30242476	30243121	LRRC8A	0	97.8358	intron	chr2	TRUE	TRUE	FALSE	TRUE
4	46028925	46029966	Tdrd7	0	97.8344	exon	chr4	FALSE	TRUE	FALSE	FALSE
11	115173973	115175577	Slc9a3r1	0	97.7784	intron	chr11	FALSE	TRUE	FALSE	FALSE
11	117081136	117084542	Gm24323	1293	97.7784	promoter	chr11	TRUE	TRUE	TRUE	TRUE
17	83667868	83668235	Kcng3	35972	97.7784	intergenic	chr17	FALSE	TRUE	FALSE	FALSE
2	155114998	155116034	2310005A03Rik	14916	97.7784	intergenic	chr2	TRUE	TRUE	FALSE	TRUE
9	14570840	14572745	Amotl1	0	97.7784	exon	chr9	FALSE	TRUE	FALSE	FALSE
14	120292055	120292859	Mbnl2	0	97.6889	intron	chr14	FALSE	TRUE	TRUE	FALSE
5	66099536	66101587	Rbm47	0	97.6889	promoter	chr5	FALSE	FALSE	FALSE	FALSE
2	30657549	30658744	Gm14486	0	97.6478	exon	chr2	TRUE	TRUE	FALSE	FALSE
15	102103832	102104556	Tenc1	0	97.6055	exon	chr15	TRUE	TRUE	FALSE	FALSE
4	124644646	124647222	RP23-230F2.8	0	97.487	intron	chr4	FALSE	TRUE	FALSE	TRUE
13	99360131	99362090	Mrps27	0	97.4614	intron	chr13	FALSE	TRUE	FALSE	FALSE
18	34673176	34673973	Gfra3	15929	97.3854	intergenic	chr18	FALSE	TRUE	FALSE	FALSE
1	10380395	10381159	Cpa6	0	97.3506	intron	chr1	FALSE	TRUE	FALSE	FALSE
13	27587825	27588819	Prl8a1	5653	97.3506	intergenic	chr13	FALSE	TRUE	FALSE	FALSE
17	75603029	75604062	Fam98a	51082	97.3506	intergenic	chr17	FALSE	TRUE	FALSE	FALSE
6	88691347	88691720	Gm26588	24703	97.3506	intergenic	chr6	FALSE	TRUE	FALSE	FALSE
12	83527152	83529269	Dcaf4	0	97.3481	exon	chr12	TRUE	TRUE	FALSE	FALSE
15	38452575	38453293	Azin1	34136	97.3121	intergenic	chr15	TRUE	TRUE	TRUE	FALSE
5	134983503	134985037	Cldn3	1176	97.2612	promoter	chr5	FALSE	TRUE	FALSE	FALSE
2	164942136	164943370	Mmp9	0	97.1653	intron	chr2	TRUE	TRUE	FALSE	FALSE
4	43974155	43975492	Glipr2	0	97.0514	intron	chr4	TRUE	FALSE	FALSE	FALSE
6	145019605	145021519	Bcat1	0	97.0514	intron	chr6	FALSE	FALSE	FALSE	FALSE
11	105362462	105363279	2010-03-01	0	97.039	promoter	chr11	TRUE	TRUE	FALSE	FALSE
16	3975294	3977352	Nlrc3	0	97.0125	promoter	chr16	TRUE	TRUE	FALSE	FALSE
2	31135343	31136218	Fnbp1	0	97.0088	intron	chr2	TRUE	TRUE	FALSE	FALSE
3	102135425	102136402	Casq2	0	97.005	intron	chr3	FALSE	TRUE	FALSE	FALSE
16	9282317	9283019	Grin2a	294690	96.9428	intergenic	chr16	FALSE	TRUE	FALSE	FALSE
7	99215337	99215873	Mogat2	3210	96.9428	intergenic	chr7	FALSE	TRUE	FALSE	FALSE
9	31009423	31010775	Zbtb44	19868	96.9428	intergenic	chr9	TRUE	TRUE	FALSE	FALSE
5	103522334	103522847	Ptpn13	0	96.9232	intron	chr5	FALSE	TRUE	FALSE	FALSE
12	21519017	21519998	Gm4419	99213	96.887	intergenic	chr12	FALSE	TRUE	FALSE	FALSE
4	124636456	124638943	RP23-230F2.8	0	96.8265	intron	chr4	FALSE	TRUE	TRUE	FALSE
15	51914265	51914819	Utp23	29650	96.7328	intergenic	chr15	FALSE	TRUE	FALSE	FALSE
11	116103962	116104919	Trim47	832	96.7211	downstream	chr11	TRUE	TRUE	FALSE	TRUE
19	43523505	43525744	Got1	0	96.7211	promoter	chr19	TRUE	TRUE	FALSE	TRUE
8	94900657	94901952	Ccdc102a	916	96.7211	downstream	chr8	FALSE	TRUE	FALSE	FALSE
6	128131325	128132619	Tspan9	0	96.5241	intron	chr6	FALSE	FALSE	FALSE	FALSE
7	126797320	126799211	Aldoa	0	96.4951	promoter	chr7	TRUE	TRUE	TRUE	TRUE
7	43931904	43932786	Klk15	984	96.2981	promoter	chr7	FALSE	TRUE	FALSE	FALSE
3	115834666	115835788	A930005H10Rik	52033	96.2879	intergenic	chr3	FALSE	TRUE	FALSE	FALSE
4	133900309	133900813	Rps6ka1	12511	96.2879	intergenic	chr4	FALSE	TRUE	FALSE	FALSE
4	46510104	46511105	Trim14	0	96.2879	exon	chr4	FALSE	TRUE	TRUE	FALSE
10	15107619	15108437	Gm23892	122819	96.2836	intergenic	chr10	FALSE	TRUE	FALSE	FALSE
10	26797773	26800116	Arhgap18	0	96.2836	intron	chr10	FALSE	TRUE	FALSE	FALSE
11	110394809	110395589	Map2k6	3532	96.2836	intergenic	chr11	FALSE	TRUE	FALSE	FALSE
12	4827652	4832350	0610009D07Rik	0	96.2836	exon	chr12	FALSE	TRUE	FALSE	FALSE
4	64023885	64024682	8030451A03Rik	0	96.2836	exon	chr4	FALSE	TRUE	FALSE	FALSE
7	137998087	137999273	Gm25798	102159	96.2836	intergenic	chr7	FALSE	TRUE	FALSE	FALSE
7	140980173	140981325	Ifitm1	10347	96.2836	intergenic	chr7	FALSE	TRUE	FALSE	FALSE
X	127090603	127091590	Gm382	26616	96.2836	intergenic	chrX	FALSE	TRUE	FALSE	FALSE
12	25144291	25145810	Id2	48198	96.2199	intergenic	chr12	TRUE	TRUE	FALSE	FALSE
1	133049789	133050821	Pik3c2b	0	96.154	intron	chr1	TRUE	TRUE	FALSE	FALSE
1	84851415	84852419	Fbxo36	0	96.1533	intron	chr1	FALSE	TRUE	FALSE	FALSE
2	121483605	121484444	Gm14018	987	96.0272	promoter	chr2	FALSE	TRUE	FALSE	FALSE
4	130291985	130292634	Serinc2	12779	96.0079	intergenic	chr4	TRUE	TRUE	FALSE	FALSE
7	35554632	35556161	B230322F03Rik	0	96.0079	promoter	chr7	TRUE	TRUE	FALSE	TRUE
9	67839762	67840826	Vps13c	0	96.0079	promoter	chr9	TRUE	TRUE	FALSE	FALSE
11	79634090	79635185	Rab11fip4	0	95.9961	promoter	chr11	TRUE	TRUE	FALSE	FALSE
12	19186160	19186612	Gm5784	201196	95.9961	intergenic	chr12	FALSE	TRUE	FALSE	FALSE
6	18822566	18823194	Gm5874	1357	95.9961	promoter	chr6	FALSE	TRUE	FALSE	FALSE
1	181037766	181039625	9130409I23Rik	11611	95.9814	intergenic	chr1	FALSE	TRUE	FALSE	FALSE
13	97247680	97248659	Enc1	0	95.9814	intron	chr13	TRUE	TRUE	FALSE	FALSE
16	28936292	28936858	Mb21d2	6593	95.9814	intergenic	chr16	FALSE	TRUE	FALSE	FALSE
4	130307253	130308865	Fabp3	0	95.9814	promoter	chr4	TRUE	TRUE	TRUE	FALSE
6	28531313	28533527	Snd1	0	95.9814	exon	chr6	FALSE	FALSE	FALSE	FALSE
11	22482131	22483200	Gm12051	407	95.9681	promoter	chr11	FALSE	TRUE	FALSE	FALSE
6	72900091	72901494	Kcmf1	111	95.7795	promoter	chr6	TRUE	TRUE	TRUE	FALSE
12	104924279	104929742	Syne3	206	95.6737	downstream	chr12	FALSE	TRUE	FALSE	FALSE
13	51858447	51859516	Gadd45g	9978	95.6009	intergenic	chr13	TRUE	TRUE	FALSE	FALSE
10	80043944	80044645	Gpx4	2520	95.5866	intergenic	chr10	FALSE	TRUE	FALSE	FALSE
3	95666011	95666741	Mcl1	2834	95.5468	intergenic	chr3	FALSE	TRUE	TRUE	FALSE
11	97803741	97804956	Lasp1	0	95.4353	promoter	chr11	FALSE	TRUE	TRUE	FALSE
9	14676296	14676819	Piwil4	19410	95.4034	intergenic	chr9	FALSE	TRUE	FALSE	FALSE
6	128460376	128461435	Gm10069	0	95.3239	intron	chr6	TRUE	TRUE	FALSE	FALSE
11	90821107	90821712	4930405D11Rik	0	95.2824	intron	chr11	FALSE	TRUE	FALSE	FALSE
1	180387570	180387958	Itpkb	0	95.2444	intron	chr1	FALSE	TRUE	FALSE	FALSE
10	112956783	112957268	Gm22507	25199	95.233	intergenic	chr10	FALSE	TRUE	FALSE	FALSE
11	52483606	52483794	Gm12210	3363	95.2186	intergenic	chr11	FALSE	FALSE	FALSE	FALSE
1	194025943	194026634	4631405K08Rik	516139	95.2186	intergenic	chr1	FALSE	TRUE	FALSE	FALSE
17	6616196	6616391	Tmem181c-ps	0	95.2186	intron	chr17	FALSE	FALSE	FALSE	FALSE
2	69888638	69889661	4930550G17Rik	482	95.2186	downstream	chr2	FALSE	TRUE	FALSE	FALSE
9	31399429	31400672	Nfrkb	0	95.2186	promoter	chr9	FALSE	FALSE	FALSE	FALSE
6	38072079	38072727	Atp6v0a4	0	95.1951	intron	chr6	FALSE	TRUE	FALSE	FALSE
2	156443343	156443983	Epb4.1l1	0	95.1654	intron	chr2	TRUE	TRUE	FALSE	FALSE
7	112453840	112454623	Parva	0	95.1177	intron	chr7	FALSE	TRUE	FALSE	FALSE
13	53558496	53559750	Gm5449	32436	95.1081	intergenic	chr13	FALSE	TRUE	FALSE	FALSE
13	63251808	63252580	2010111I01Rik	0	95.1081	intron	chr13	FALSE	TRUE	FALSE	FALSE
15	84192006	84193038	Samm50	0	95.1081	promoter	chr15	TRUE	TRUE	FALSE	FALSE
15	85529620	85531426	Wnt7b	4012	95.1081	intergenic	chr15	FALSE	TRUE	TRUE	FALSE
6	135070944	135072190	Gprc5a	0	95.1081	intron	chr6	TRUE	TRUE	FALSE	FALSE
7	101316194	101317233	Stard10	0	95.1081	promoter	chr7	FALSE	TRUE	FALSE	FALSE
7	123118362	123119457	Tnrc6a	4427	95.1081	intergenic	chr7	FALSE	TRUE	FALSE	FALSE
4	119022103	119023630	Gm12862	21617	95.0811	intergenic	chr4	FALSE	TRUE	FALSE	FALSE
8	74808479	74809682	Gm11033	0	95.0549	intron	chr8	FALSE	TRUE	FALSE	FALSE
1	192670902	192671434	Hhat	0	95.0202	intron	chr1	FALSE	TRUE	FALSE	FALSE
2	121294010	121295668	Map1a	0	95.0202	promoter	chr2	TRUE	TRUE	FALSE	FALSE
2	157444674	157448335	Src	0	95.0202	intron	chr2	FALSE	TRUE	FALSE	FALSE
4	34969377	34970340	Mob3b	0	95.0061	intron	chr4	FALSE	FALSE	FALSE	FALSE
9	115568568	115569380	n-R5s92	57219	95.0061	intergenic	chr9	FALSE	TRUE	FALSE	FALSE
12	69766213	69767346	Cdkl1	0	94.9036	promoter	chr12	FALSE	TRUE	FALSE	FALSE
2	30352255	30355018	Gm23489	0	94.8277	promoter	chr2	FALSE	TRUE	FALSE	FALSE
4	150889184	150890162	Park7	6970	94.8277	intergenic	chr4	FALSE	TRUE	TRUE	FALSE
7	97491956	97492784	Ints4	0	94.8277	intron	chr7	FALSE	TRUE	FALSE	FALSE
4	129819629	129820105	Ptp4a2	0	94.7847	promoter	chr4	TRUE	TRUE	TRUE	TRUE
15	98737376	98738866	Arf3	0	94.7653	exon	chr15	FALSE	FALSE	FALSE	FALSE
11	115830024	115832096	Llgl2	0	94.6385	promoter	chr11	TRUE	TRUE	FALSE	FALSE
4	108218808	108219638	Zyg11a	885	94.6385	promoter	chr4	TRUE	TRUE	FALSE	TRUE
12	70730046	70730616	Gm24474	56299	94.5696	intergenic	chr12	TRUE	TRUE	FALSE	FALSE
1	74773858	74774541	Wnt6	0	94.5684	intron	chr1	FALSE	TRUE	FALSE	FALSE
10	80146202	80149462	Midn	0	94.5411	promoter	chr10	TRUE	TRUE	TRUE	FALSE
4	129502707	129504899	Gm12979	0	94.5088	intron	chr4	TRUE	TRUE	FALSE	FALSE
10	80086556	80089380	Sbno2	0	94.365	intron	chr10	FALSE	TRUE	FALSE	FALSE
1	172288823	172289950	Atp1a2	0	94.365	exon	chr1	FALSE	TRUE	FALSE	FALSE
8	107584607	107585805	Psmd7	0	94.3626	exon	chr8	FALSE	FALSE	FALSE	FALSE
8	123717513	123718031	Gm20388	0	94.3449	intron	chr8	FALSE	TRUE	FALSE	FALSE
14	45850538	45850986	Gm15218	0	94.311	intron	chr14	FALSE	TRUE	FALSE	FALSE
11	103311171	103312457	Arhgap27	19039	94.2965	intergenic	chr11	FALSE	TRUE	FALSE	FALSE
18	77773969	77774780	Atp5a1	0	94.2965	promoter	chr18	TRUE	TRUE	FALSE	FALSE
5	119638185	119639228	Gm2301	0	94.2965	intron	chr5	FALSE	TRUE	FALSE	FALSE
7	139936784	139939023	Kndc1	0	94.2965	exon	chr7	TRUE	TRUE	TRUE	FALSE
10	12809655	12811096	Utrn	0	94.2959	intron	chr10	FALSE	TRUE	FALSE	FALSE
8	120334371	120338427	Gse1	0	94.2635	intron	chr8	TRUE	TRUE	TRUE	TRUE
11	70305876	70306700	Alox12e	8909	94.2455	intergenic	chr11	FALSE	TRUE	FALSE	FALSE
8	72548634	72549711	Med26	323	94.2205	promoter	chr8	TRUE	TRUE	FALSE	FALSE
17	87569359	87570217	Epcam	65761	94.2184	intergenic	chr17	FALSE	TRUE	FALSE	FALSE
7	45550959	45552332	Plekha4	0	94.2009	promoter	chr7	TRUE	TRUE	FALSE	TRUE
9	118482011	118482647	Eomes	0	94.1822	exon	chr9	TRUE	TRUE	FALSE	FALSE
10	83069770	83070630	Chst11	0	94.1801	intron	chr10	FALSE	TRUE	FALSE	FALSE
10	11315760	11316345	Gm25979	14143	94.1585	intergenic	chr10	FALSE	TRUE	FALSE	FALSE
13	111470791	111471657	Gpbp1	0	94.1585	intron	chr13	FALSE	FALSE	FALSE	FALSE
17	35485615	35486109	H2-Q10	11051	94.1585	intergenic	chr17	TRUE	TRUE	FALSE	TRUE
17	55039861	55040462	Gm17377	281151	94.1585	intergenic	chr17	FALSE	TRUE	FALSE	FALSE
17	68949153	68950030	Tmem200c	106014	94.1585	intergenic	chr17	FALSE	TRUE	FALSE	FALSE
3	118127878	118128879	Snx7	258941	94.1585	intergenic	chr3	FALSE	TRUE	FALSE	FALSE
3	98888665	98889746	Hao2	0	94.1585	intron	chr3	FALSE	TRUE	FALSE	FALSE
4	118197838	118199015	Ptprf	9197	94.1585	intergenic	chr4	FALSE	TRUE	FALSE	FALSE
6	34738528	34739790	Cald1	0	94.1585	intron	chr6	FALSE	FALSE	FALSE	FALSE
6	59682711	59683707	Gm22622	22038	94.1585	intergenic	chr6	FALSE	TRUE	FALSE	FALSE
7	61339906	61340683	A230006K03Rik	28184	94.1585	intergenic	chr7	FALSE	TRUE	FALSE	FALSE
8	52899887	52900424	Gm23666	105983	94.1585	intergenic	chr8	FALSE	TRUE	FALSE	FALSE
X	136213466	136213794	Bex1	177	94.1585	promoter	chrX	FALSE	TRUE	TRUE	FALSE
X	58125187	58125697	Gm14649	58465	94.1585	intergenic	chrX	FALSE	TRUE	FALSE	FALSE
10	81606328	81606887	BC025920	0	94.0616	promoter	chr10	TRUE	TRUE	FALSE	FALSE
19	53716224	53717502	Rbm20	0	94.0616	intron	chr19	FALSE	TRUE	FALSE	FALSE
3	115878797	115879467	A930005H10Rik	8354	94.0616	intergenic	chr3	FALSE	TRUE	FALSE	FALSE
4	133675288	133676049	Pigv	2640	94.0616	intergenic	chr4	TRUE	TRUE	FALSE	FALSE
4	134098644	134099456	Ubxn11	3113	94.0616	intergenic	chr4	FALSE	TRUE	FALSE	FALSE
4	150798876	150800992	Gm13049	24740	94.0616	intergenic	chr4	TRUE	TRUE	FALSE	FALSE
4	33257156	33257874	Pnrc1	0	94.0616	intron	chr4	FALSE	TRUE	FALSE	FALSE
7	68144505	68145396	Igf1r	0	94.0467	intron	chr7	FALSE	TRUE	FALSE	FALSE
9	56535337	56536225	Hmg20a	38452	94.0467	intergenic	chr9	TRUE	FALSE	FALSE	FALSE
17	29451032	29452135	Gm26885	9760	93.992	intergenic	chr17	TRUE	TRUE	FALSE	FALSE
14	60942543	60943820	Tnfrsf19	20013	93.9847	intergenic	chr14	FALSE	TRUE	FALSE	FALSE
9	107688869	107690932	Sema3f	0	93.8985	exon	chr9	FALSE	FALSE	FALSE	FALSE
1	156613831	156614612	Abl2	0	93.8819	intron	chr1	FALSE	TRUE	FALSE	FALSE
4	124485343	124486494	1700057H15Rik	0	93.812	promoter	chr4	TRUE	TRUE	FALSE	FALSE
2	170102926	170103868	Zfp217	4774	93.6111	intergenic	chr2	TRUE	FALSE	FALSE	FALSE
18	38277436	38278222	Pcdh12	0	93.5162	exon	chr18	FALSE	TRUE	FALSE	FALSE
15	77862556	77863632	Myh9	20380	93.4682	intergenic	chr15	TRUE	TRUE	FALSE	FALSE
11	64078936	64079538	Cox10	0	93.4355	promoter	chr11	TRUE	TRUE	FALSE	FALSE
13	40920873	40922722	Gcnt2	0	93.4355	intron	chr13	FALSE	TRUE	FALSE	FALSE
10	79715755	79716697	Hcn2	0	93.3361	promoter	chr10	TRUE	TRUE	FALSE	FALSE
7	28440802	28441365	Gmfg	0	93.3361	promoter	chr7	TRUE	TRUE	FALSE	FALSE
1	86356916	86357442	Ncl	0	93.1992	promoter	chr1	FALSE	FALSE	FALSE	FALSE
2	168846070	168847506	Gm25214	34533	93.1992	intergenic	chr2	FALSE	TRUE	FALSE	FALSE
11	34111736	34112532	4930469K13Rik	13181	93.1332	intergenic	chr11	FALSE	TRUE	FALSE	FALSE
13	45273569	45274825	Gm23755	19828	93.1025	intergenic	chr13	FALSE	TRUE	FALSE	FALSE
17	83757325	83758586	Mta3	0	93.1025	intron	chr17	FALSE	TRUE	FALSE	FALSE
5	144370939	144371460	Bri3	0	93.1025	intron	chr5	TRUE	TRUE	FALSE	FALSE
5	92763165	92764027	Shroom3	0	93.1025	intron	chr5	FALSE	TRUE	FALSE	FALSE
1	14742614	14743975	Msc	9370	93.1008	intergenic	chr1	FALSE	TRUE	FALSE	FALSE
13	40868613	40869508	Gcnt2	0	93.1008	intron	chr13	TRUE	TRUE	FALSE	TRUE
14	87384745	87385295	Tdrd3	31343	93.1008	intergenic	chr14	FALSE	TRUE	FALSE	FALSE
15	96495275	96496281	Scaf11	34431	93.1008	intergenic	chr15	FALSE	TRUE	FALSE	FALSE
17	81498867	81499456	Slc8a1	0	93.1008	intron	chr17	TRUE	FALSE	FALSE	FALSE
9	122939576	122940210	1110059G10Rik	4878	93.1008	intergenic	chr9	FALSE	TRUE	FALSE	FALSE
9	47703588	47704289	Cadm1	0	93.1008	intron	chr9	FALSE	TRUE	FALSE	FALSE
2	174768658	174769411	Edn3	0	92.9663	promoter	chr2	TRUE	TRUE	FALSE	FALSE
12	112191340	112192132	Kif26a	9592	92.9326	intergenic	chr12	FALSE	TRUE	FALSE	FALSE
19	23132806	23134373	2410080I02Rik	526	92.9326	promoter	chr19	TRUE	TRUE	FALSE	TRUE
15	77904253	77905825	Txn2	9221	92.8702	intergenic	chr15	TRUE	TRUE	FALSE	FALSE
1	170843456	170843853	Atf6	0	92.7791	intron	chr1	FALSE	FALSE	FALSE	FALSE
2	157417611	157419812	Src	0	92.6419	promoter	chr2	TRUE	TRUE	FALSE	FALSE
1	178685748	178686781	Kif26b	0	92.6186	intron	chr1	FALSE	TRUE	FALSE	FALSE
11	32140436	32141420	Gm12108	39207	92.455	intergenic	chr11	TRUE	FALSE	FALSE	FALSE
12	16850632	16851334	E2f6	23888	92.455	intergenic	chr12	TRUE	TRUE	FALSE	FALSE
13	44559278	44560180	1700029N11Rik	101710	92.455	intergenic	chr13	FALSE	TRUE	FALSE	FALSE
2	153610772	153612200	Commd7	4732	92.455	intergenic	chr2	FALSE	TRUE	FALSE	TRUE
2	168065081	168067429	Gm24327	183	92.455	promoter	chr2	FALSE	TRUE	TRUE	TRUE
2	31571530	31572531	Fubp3	119	92.455	promoter	chr2	TRUE	TRUE	FALSE	FALSE
5	114367113	114369032	Kctd10	0	92.455	promoter	chr5	FALSE	FALSE	FALSE	FALSE
1	153565080	153565649	Npl	15365	92.4169	intergenic	chr1	FALSE	TRUE	FALSE	FALSE
18	82516686	82518978	Mbp	0	92.4169	intron	chr18	FALSE	FALSE	FALSE	FALSE
10	41997553	41998298	Armc2	0	92.3602	intron	chr10	TRUE	TRUE	FALSE	FALSE
2	103836167	103837800	Gm13877	0	92.3026	promoter	chr2	TRUE	TRUE	FALSE	FALSE
2	174463409	174464355	Atp5e	0	92.221	promoter	chr2	TRUE	TRUE	TRUE	FALSE
5	151004112	151004588	Kl	10302	92.221	intergenic	chr5	FALSE	TRUE	FALSE	FALSE
12	80277272	80278188	Gm20727	5610	92.1592	intergenic	chr12	FALSE	TRUE	FALSE	FALSE
18	82484283	82487070	Mbp	0	92.1534	intron	chr18	FALSE	TRUE	FALSE	FALSE
14	76622574	76625930	Serp2	65886	92.149	intergenic	chr14	TRUE	TRUE	FALSE	FALSE
2	152805925	152806715	Bcl2l1	0	92.149	intron	chr2	FALSE	TRUE	FALSE	FALSE
9	99400755	99402208	Mras	0	92.149	promoter	chr9	FALSE	TRUE	FALSE	FALSE
1	72490218	72490684	2004-03-01	0	92.0642	intron	chr1	FALSE	TRUE	FALSE	FALSE
12	65113802	65114268	Fancm	0	92.0446	exon	chr12	FALSE	TRUE	FALSE	FALSE
14	105864363	105865784	Spry2	26164	92.0446	intergenic	chr14	TRUE	TRUE	FALSE	FALSE
15	27229405	27230412	Gm23903	167538	92.0446	intergenic	chr15	FALSE	TRUE	FALSE	FALSE
17	65221406	65222729	Tmem232	33275	92.0446	intergenic	chr17	FALSE	TRUE	FALSE	FALSE
5	103257759	103258936	Mapk10	46424	92.0446	intergenic	chr5	FALSE	TRUE	FALSE	FALSE
8	86458981	86459740	Abcc12	22519	92.0446	intergenic	chr8	FALSE	TRUE	FALSE	FALSE
2	32627782	32628689	Ak1	0	92.0184	promoter	chr2	TRUE	TRUE	FALSE	TRUE
16	11510927	11511330	Snx29	0	91.9875	exon	chr16	TRUE	TRUE	FALSE	FALSE
18	38276439	38276957	Pcdh12	0	91.9868	intron	chr18	FALSE	TRUE	FALSE	FALSE
2	173769614	173771249	Vapb	0	91.9868	intron	chr2	FALSE	TRUE	FALSE	FALSE
17	51853366	51855630	Satb1	20075	91.9839	intergenic	chr17	FALSE	TRUE	FALSE	FALSE
17	87393050	87393522	1700011E24Rik	0	91.9839	intron	chr17	FALSE	TRUE	FALSE	FALSE
4	123283757	123284309	Pabpc4	0	91.9839	exon	chr4	TRUE	TRUE	FALSE	FALSE
2	4549055	4550004	Frmd4a	0	91.9826	intron	chr2	TRUE	TRUE	FALSE	FALSE
14	121056322	121057570	Farp1	0	91.9497	intron	chr14	FALSE	TRUE	FALSE	FALSE
11	57836641	57837385	Hand1	3822	91.817	intergenic	chr11	FALSE	TRUE	FALSE	FALSE
11	59518934	59520187	Zkscan17	0	91.817	intron	chr11	FALSE	TRUE	FALSE	FALSE
2	31076415	31079147	Fnbp1	0	91.817	intron	chr2	FALSE	FALSE	FALSE	FALSE
2	9820514	9821464	Gata3	35613	91.7936	intergenic	chr2	FALSE	TRUE	FALSE	FALSE
4	123331317	123332889	Bmp8a	0	91.7632	intron	chr4	FALSE	TRUE	FALSE	FALSE
1	79712423	79713058	Wdfy1	0	91.7308	intron	chr1	FALSE	TRUE	FALSE	FALSE
2	112497373	112498577	Aven	0	91.6507	promoter	chr2	TRUE	FALSE	FALSE	FALSE
4	149501115	149501884	Gm13071	106	91.6507	promoter	chr4	FALSE	FALSE	FALSE	FALSE
17	69439488	69441454	A330050F15Rik	0	91.6443	promoter	chr17	FALSE	TRUE	FALSE	FALSE
11	8673374	8674534	Tns3	8838	91.5764	intergenic	chr11	FALSE	TRUE	FALSE	FALSE
15	99170361	99170755	Spats2	0	91.5764	intron	chr15	FALSE	FALSE	FALSE	FALSE
16	31901664	31902444	Mfi2	2643	91.5764	intergenic	chr16	TRUE	FALSE	FALSE	FALSE
9	14608496	14610293	Amotl1	0	91.5764	intron	chr9	FALSE	FALSE	FALSE	FALSE
2	35266622	35269678	Gsn	9984	91.5271	intergenic	chr2	FALSE	TRUE	TRUE	FALSE
12	24706484	24707197	Rrm2	1043	91.3702	promoter	chr12	TRUE	TRUE	FALSE	FALSE
18	67212266	67213142	Gnal	0	91.3516	exon	chr18	FALSE	TRUE	FALSE	FALSE
2	90846373	90847366	Mtch2	0	91.2452	promoter	chr2	TRUE	TRUE	FALSE	FALSE
11	77764565	77767165	Myo18a	0	91.231	promoter	chr11	TRUE	TRUE	TRUE	FALSE
7	101344419	101346339	Stard10	0	91.2003	promoter	chr7	FALSE	TRUE	TRUE	FALSE
1	127811945	127813297	Map3k19	1973	91.1983	downstream	chr1	FALSE	FALSE	FALSE	FALSE
19	3593637	3596443	Lrp5	0	91.1983	exon	chr19	FALSE	TRUE	FALSE	FALSE
8	122658222	122659085	Cbfa2t3	0	91.1983	intron	chr8	TRUE	FALSE	FALSE	FALSE
15	78531164	78532194	C1qtnf6	1538	91.1835	promoter	chr15	TRUE	FALSE	FALSE	FALSE
10	60758870	60761352	Unc5b	1257	91.0871	downstream	chr10	FALSE	TRUE	TRUE	TRUE
14	19988138	19989076	Gng2	10510	91.0871	intergenic	chr14	FALSE	TRUE	FALSE	FALSE
16	95831104	95831976	1600002D24Rik	0	91.0871	exon	chr16	FALSE	TRUE	FALSE	FALSE
8	34752986	34753434	Dusp4	53862	91.0447	intergenic	chr8	FALSE	TRUE	FALSE	FALSE
17	86366423	86366998	Prkce	0	91.0406	intron	chr17	FALSE	TRUE	FALSE	FALSE
12	51844682	51845764	Hectd1	15145	90.9906	intergenic	chr12	TRUE	TRUE	FALSE	FALSE
13	70187720	70187928	Gm26018	18760	90.9906	intergenic	chr13	FALSE	TRUE	FALSE	FALSE
14	8550698	8551546	4930452B06Rik	0	90.9906	intron	chr14	FALSE	TRUE	FALSE	FALSE
15	100540214	100541968	Tfcp2	0	90.9906	intron	chr15	FALSE	TRUE	FALSE	FALSE
19	28195619	28196033	Glis3	62817	90.9906	intergenic	chr19	FALSE	TRUE	FALSE	FALSE
3	133511400	133513346	Tet2	0	90.9906	intron	chr3	FALSE	TRUE	FALSE	FALSE
5	67409270	67411141	Bend4	0	90.9906	intron	chr5	TRUE	TRUE	FALSE	FALSE
5	74704441	74704986	Gm15984	0	90.9906	promoter	chr5	FALSE	TRUE	FALSE	FALSE
6	48866518	48866883	Gm7932	2220	90.9906	downstream	chr6	FALSE	TRUE	FALSE	FALSE
7	17657709	17658878	Gm25068	39429	90.9906	intergenic	chr7	FALSE	TRUE	FALSE	FALSE
8	84198098	84199088	Gm26887	430	90.9906	promoter	chr8	TRUE	TRUE	FALSE	FALSE
2	34485888	34486661	Mapkap1	0	90.9363	intron	chr2	TRUE	FALSE	FALSE	FALSE
9	121686253	121686911	Sec22c	0	90.9359	intron	chr9	FALSE	FALSE	FALSE	FALSE
3	89954293	89955090	Atp8b2	0	90.8226	promoter	chr3	FALSE	FALSE	FALSE	FALSE
7	66233146	66233996	Lrrk1	0	90.7933	intron	chr7	FALSE	TRUE	FALSE	FALSE
7	142650767	142654035	Igf2	0	90.7489	promoter	chr7	FALSE	TRUE	TRUE	FALSE
5	134970446	134971093	Cldn3	15120	90.7195	intergenic	chr5	TRUE	TRUE	FALSE	TRUE
11	80176322	80177372	Adap2	0	90.7005	promoter	chr11	TRUE	TRUE	FALSE	FALSE
4	106313874	106314549	Usp24	1663	90.7005	promoter	chr4	TRUE	TRUE	FALSE	FALSE
8	119622059	119623323	Kcng4	530	90.6868	downstream	chr8	FALSE	TRUE	FALSE	FALSE
8	71672517	71673579	Unc13a	759	90.6696	promoter	chr8	FALSE	FALSE	FALSE	FALSE
10	80032754	80034378	Hmha1	1281	90.5607	downstream	chr10	FALSE	TRUE	TRUE	FALSE
11	52293601	52295128	A630014C17Rik	7421	90.4888	intergenic	chr11	TRUE	TRUE	FALSE	FALSE
6	125141479	125143492	Nop2	0	90.4403	promoter	chr6	FALSE	FALSE	FALSE	FALSE
14	120411273	120414021	Mbnl2	0	90.3979	intron	chr14	FALSE	FALSE	TRUE	FALSE
7	29137390	29138023	Rasgrp4	0	90.2727	exon	chr7	TRUE	TRUE	FALSE	FALSE
12	111314076	111317118	Cdc42bpb	0	90.2727	exon	chr12	FALSE	FALSE	FALSE	FALSE
17	13682304	13683358	Tcte2	0	90.2727	promoter	chr17	FALSE	TRUE	FALSE	FALSE
10	81128308	81130411	Map2k2	3610	90.2506	intergenic	chr10	TRUE	TRUE	FALSE	FALSE
4	155207460	155208341	Ski	0	90.2506	intron	chr4	FALSE	TRUE	FALSE	FALSE
8	14014181	14015481	Erich1	12083	90.2506	intergenic	chr8	TRUE	TRUE	FALSE	FALSE
8	66919859	66920451	Gm25275	1080	90.2506	promoter	chr8	FALSE	TRUE	FALSE	FALSE
9	61280605	61282141	Gm10655	88655	90.236	intergenic	chr9	FALSE	TRUE	FALSE	FALSE
5	35717812	35718350	Sh3tc1	0	90.1621	promoter	chr5	TRUE	TRUE	FALSE	FALSE
5	151022892	151023922	Stard13	13705	90.153	intergenic	chr5	TRUE	TRUE	FALSE	FALSE
11	102337624	102338378	Slc4a1	10445	90.1135	intergenic	chr11	FALSE	TRUE	FALSE	FALSE
7	16364857	16365664	Sae1	0	90.0772	intron	chr7	TRUE	TRUE	FALSE	FALSE
11	100425541	100426772	Nt5c3b	0	90.0178	intron	chr11	FALSE	TRUE	FALSE	FALSE
11	95861155	95863074	4833417C18Rik	110	90.002	promoter	chr11	FALSE	FALSE	FALSE	FALSE
1	189789108	189790203	Ptpn14	0	89.9975	intron	chr1	FALSE	FALSE	FALSE	FALSE
6	108705788	108706430	Bhlhe40	38862	89.9837	intergenic	chr6	FALSE	TRUE	FALSE	FALSE
12	17891480	17892267	B430203G13Rik	32026	89.9409	intergenic	chr12	FALSE	TRUE	FALSE	FALSE
12	36475988	36476876	Ispd	0	89.9409	exon	chr12	FALSE	TRUE	FALSE	FALSE
17	42280533	42281188	Ptchd4	34758	89.9409	intergenic	chr17	FALSE	TRUE	FALSE	FALSE
3	51649387	51650150	Mgst2	10209	89.9409	intergenic	chr3	FALSE	TRUE	FALSE	FALSE
4	98252943	98253975	Gm12787	14107	89.9409	intergenic	chr4	FALSE	TRUE	FALSE	FALSE
7	49533375	49534783	Nav2	0	89.9409	intron	chr7	TRUE	TRUE	FALSE	FALSE
7	6770163	6771147	Mir3099	32439	89.9409	intergenic	chr7	TRUE	TRUE	FALSE	FALSE
9	123329609	123330630	Scp2-ps2	21669	89.9409	intergenic	chr9	FALSE	TRUE	FALSE	FALSE
15	36126649	36127617	Rgs22	0	89.9409	intron	chr15	TRUE	TRUE	FALSE	FALSE
15	59391765	59392610	Nsmce2	0	89.9297	intron	chr15	TRUE	FALSE	FALSE	TRUE
11	99076609	99077580	Tns4	0	89.869	promoter	chr11	FALSE	TRUE	FALSE	FALSE
1	181173498	181174301	Wdr26	0	89.8265	exon	chr1	FALSE	FALSE	FALSE	FALSE
11	9115337	9116544	Upp1	1558	89.8265	promoter	chr11	TRUE	TRUE	FALSE	TRUE
15	97122037	97122936	Slc38a4	66080	89.8265	intergenic	chr15	FALSE	TRUE	FALSE	FALSE
18	61637225	61638496	Gm20748	1045	89.8265	promoter	chr18	TRUE	TRUE	FALSE	FALSE
4	54932467	54933614	Zfp462	11433	89.8265	intergenic	chr4	FALSE	TRUE	FALSE	FALSE
6	108658019	108659581	Gm17055	0	89.8265	promoter	chr6	TRUE	TRUE	FALSE	TRUE
18	4546765	4547902	9430020K01Rik	87026	89.8204	intergenic	chr18	FALSE	TRUE	FALSE	FALSE
18	15107577	15108325	Kctd1	0	89.7614	intron	chr18	FALSE	TRUE	FALSE	FALSE
1	167272716	167275159	Uck2	0	89.7004	intron	chr1	TRUE	TRUE	FALSE	FALSE
13	43907989	43908849	Gm23117	35079	89.5316	intergenic	chr13	TRUE	TRUE	FALSE	FALSE
9	121834468	121835761	Ccdc13	0	89.5316	intron	chr9	FALSE	TRUE	FALSE	FALSE
12	12986710	12987187	Mycn	44795	89.513	intergenic	chr12	FALSE	TRUE	FALSE	FALSE
12	102261291	102262354	Slc24a4	0	89.4644	intron	chr12	FALSE	TRUE	FALSE	FALSE
15	77911879	77912988	Txn2	2058	89.3817	downstream	chr15	TRUE	TRUE	TRUE	FALSE
11	72766090	72768839	Ankfy1	0	89.3054	exon	chr11	FALSE	TRUE	FALSE	FALSE
11	77790281	77791706	Myo18a	0	89.3054	intron	chr11	TRUE	TRUE	FALSE	FALSE
15	96772383	96774014	Gm8888	5241	89.3054	intergenic	chr15	FALSE	TRUE	FALSE	FALSE
16	33852964	33853664	Itgb5	0	89.3054	intron	chr16	FALSE	TRUE	FALSE	FALSE
4	126465496	126466520	Ago1	0	89.3054	intron	chr4	FALSE	TRUE	FALSE	FALSE
5	32111255	32112178	Gm10463	18104	89.3054	intergenic	chr5	FALSE	TRUE	FALSE	FALSE
8	84631633	84632176	Cacna1a	0	89.3054	intron	chr8	TRUE	TRUE	FALSE	FALSE
18	15040677	15041816	Kctd1	0	89.3049	intron	chr18	FALSE	TRUE	FALSE	FALSE
4	148738936	148739985	Gm13203	22354	89.2146	intergenic	chr4	TRUE	TRUE	FALSE	FALSE
7	99171717	99172484	Dgat2	0	89.1659	intron	chr7	FALSE	TRUE	FALSE	FALSE
9	62817853	62818843	Fem1b	6204	89.1659	intergenic	chr9	FALSE	TRUE	FALSE	FALSE
11	59458715	59459508	Jmjd4	147	89.1513	downstream	chr11	FALSE	TRUE	TRUE	TRUE
2	72965525	72966243	Sp3	0	89.1217	intron	chr2	FALSE	FALSE	FALSE	FALSE
1	152669788	152670523	Rgl1	0	88.9703	intron	chr1	FALSE	TRUE	FALSE	FALSE
1	178318138	178319018	B230369F24Rik	0	88.9574	promoter	chr1	TRUE	TRUE	TRUE	FALSE
11	116003675	116006201	Itgb4	0	88.951	exon	chr11	FALSE	TRUE	TRUE	FALSE
11	51485513	51486660	Col23a1	0	88.951	intron	chr11	FALSE	TRUE	FALSE	FALSE
1	169654252	169655440	Rgs5	60	88.951	promoter	chr1	FALSE	TRUE	FALSE	FALSE
11	83448928	83449912	Mmp28	0	88.951	intron	chr11	TRUE	TRUE	FALSE	TRUE
14	119896086	119896665	Hs6st3	26491	88.951	intergenic	chr14	FALSE	TRUE	FALSE	FALSE
16	95685431	95686718	Ets2	15356	88.951	intergenic	chr16	FALSE	TRUE	FALSE	FALSE
19	53596693	53597570	Smc3	2827	88.951	intergenic	chr19	TRUE	TRUE	FALSE	FALSE
8	118678853	118680477	Cdh13	0	88.951	intron	chr8	FALSE	TRUE	FALSE	FALSE
8	27073309	27074770	Gpr124	10812	88.951	intergenic	chr8	FALSE	FALSE	FALSE	FALSE
11	104288816	104290243	Mapt	0	88.9499	exon	chr11	FALSE	TRUE	FALSE	TRUE
5	135716334	135717437	Por	0	88.9266	promoter	chr5	FALSE	TRUE	FALSE	FALSE
12	67861394	67862218	Gm26256	248912	88.8959	intergenic	chr12	FALSE	TRUE	FALSE	FALSE
13	34483542	34485222	Slc22a23	138359	88.8959	intergenic	chr13	FALSE	TRUE	FALSE	FALSE
13	38776531	38776958	Eef1e1	117502	88.8959	intergenic	chr13	FALSE	TRUE	FALSE	FALSE
15	10661778	10662703	Rai14	0	88.8959	intron	chr15	FALSE	TRUE	FALSE	FALSE
1	52863204	52864184	Hibch	0	88.8959	promoter	chr1	FALSE	TRUE	FALSE	FALSE
18	49527034	49527871	Gm25440	53824	88.8959	intergenic	chr18	FALSE	TRUE	FALSE	FALSE
19	33346549	33346995	Rnls	0	88.8959	intron	chr19	FALSE	TRUE	FALSE	FALSE
3	122032644	122034115	Abca4	10327	88.8959	intergenic	chr3	TRUE	TRUE	FALSE	FALSE
3	135250034	135251286	Cenpe	0	88.8959	intron	chr3	FALSE	FALSE	FALSE	FALSE
3	153921116	153921950	Acadm	406	88.8959	downstream	chr3	FALSE	FALSE	FALSE	FALSE
4	129810664	129811754	Ptp4a2	0	88.8959	promoter	chr4	TRUE	TRUE	FALSE	TRUE
5	115062471	115063022	Sppl3	0	88.8959	intron	chr5	FALSE	TRUE	FALSE	FALSE
6	145906030	145906505	Sspn	25135	88.8959	intergenic	chr6	FALSE	TRUE	FALSE	FALSE
6	56707989	56708744	Lsm5	3296	88.8959	intergenic	chr6	FALSE	TRUE	FALSE	FALSE
6	72452024	72452928	Mat2a	12465	88.8959	intergenic	chr6	TRUE	TRUE	FALSE	TRUE
8	91120578	91121965	Aktip	0	88.8959	intron	chr8	FALSE	FALSE	FALSE	FALSE
9	11305284	11306312	Cntn5	400508	88.8959	intergenic	chr9	FALSE	TRUE	FALSE	FALSE
3	142886942	142887929	9530052C20Rik	0	88.8406	intron	chr3	FALSE	TRUE	TRUE	FALSE
2	167552637	167553625	Gm11476	0	88.4188	promoter	chr2	FALSE	TRUE	FALSE	FALSE
2	164840238	164842042	Pltp	0	88.3959	exon	chr2	FALSE	FALSE	TRUE	FALSE
4	148855479	148856071	Casz1	0	88.3892	intron	chr4	TRUE	TRUE	FALSE	FALSE
12	19875524	19875824	Gm22189	16151	88.3627	intergenic	chr12	FALSE	TRUE	FALSE	FALSE
13	58598571	58599237	Slc28a3	0	88.3627	intron	chr13	FALSE	TRUE	FALSE	FALSE
15	82247029	82247833	Cenpm	2281	88.3627	promoter	chr15	FALSE	TRUE	FALSE	FALSE
15	88794863	88795720	Alg12	9523	88.3627	intergenic	chr15	FALSE	TRUE	FALSE	FALSE
16	20569345	20569965	Abcf3	7965	88.3627	intergenic	chr16	FALSE	TRUE	FALSE	FALSE
16	91936156	91936650	D430001F17Rik	0	88.3627	intron	chr16	TRUE	FALSE	FALSE	FALSE
16	94601577	94602067	Dyrk1a	0	88.3627	intron	chr16	TRUE	TRUE	FALSE	TRUE
1	84847540	84848178	Fbxo36	0	88.3627	exon	chr1	FALSE	TRUE	FALSE	FALSE
19	53689457	53691241	Rbm20	0	88.3627	intron	chr19	FALSE	TRUE	FALSE	FALSE
4	120612043	120613001	Gm8439	2369	88.3627	downstream	chr4	TRUE	TRUE	FALSE	FALSE
9	120336563	120337152	Myrip	0	88.3627	intron	chr9	TRUE	FALSE	FALSE	FALSE
10	67003268	67004512	Reep3	4676	88.3375	intergenic	chr10	TRUE	TRUE	FALSE	TRUE
15	85873761	85876373	Gtse1	0	88.2356	exon	chr15	FALSE	TRUE	FALSE	FALSE
8	3390295	3391968	A430078G23Rik	0	88.2356	promoter	chr8	FALSE	TRUE	TRUE	FALSE
9	22131098	22132200	Acp5	0	88.2345	promoter	chr9	TRUE	TRUE	FALSE	FALSE
15	67033505	67034302	Gm2895	20465	88.2321	intergenic	chr15	FALSE	TRUE	FALSE	FALSE
5	36683457	36683854	D5Ertd579e	0	88.1838	intron	chr5	FALSE	TRUE	FALSE	FALSE
17	57231344	57232618	Gpr108	2295	88.1424	downstream	chr17	FALSE	FALSE	TRUE	FALSE
11	77785395	77786616	Gm10277	0	88.081	exon	chr11	FALSE	TRUE	FALSE	FALSE
11	95226865	95227810	Gm11515	1232	88.081	promoter	chr11	FALSE	TRUE	FALSE	FALSE
12	72343580	72344144	Rtn1	0	88.081	intron	chr12	FALSE	TRUE	FALSE	FALSE
14	70772669	70773656	Dok2	0	88.081	promoter	chr14	FALSE	TRUE	FALSE	FALSE
15	79933451	79934081	Cbx7	0	88.081	promoter	chr15	TRUE	TRUE	FALSE	FALSE
16	30069564	30070934	Hes1	1767	88.081	downstream	chr16	TRUE	TRUE	FALSE	TRUE
7	31154903	31156858	G630030J09Rik	2195	88.081	downstream	chr7	TRUE	TRUE	FALSE	FALSE
8	120473675	120476119	Gse1	0	88.081	intron	chr8	TRUE	TRUE	TRUE	FALSE
9	107370806	107371755	6430571L13Rik	18383	88.081	intergenic	chr9	TRUE	TRUE	FALSE	FALSE
9	64184175	64184741	Map2k1	1028	88.081	downstream	chr9	TRUE	TRUE	TRUE	FALSE
X	7805823	7806961	Gripap1	0	88.081	promoter	chrX	FALSE	TRUE	FALSE	FALSE
1	136675097	136675692	Gm19705	0	88.0805	promoter	chr1	TRUE	TRUE	FALSE	FALSE
10	94550191	94551084	Tmcc3	0	88.0572	promoter	chr10	FALSE	FALSE	FALSE	FALSE
11	120100938	120101847	1810043H04Rik	233	88.0559	promoter	chr11	TRUE	TRUE	TRUE	FALSE
2	128240457	128241622	Gm14005	0	88.0202	promoter	chr2	FALSE	TRUE	FALSE	TRUE
11	77836628	77838262	Myo18a	0	87.9948	promoter	chr11	FALSE	TRUE	FALSE	FALSE
1	6214016	6215046	4732440D04Rik	0	87.934	promoter	chr1	TRUE	TRUE	FALSE	FALSE
19	47578524	47579591	Slk	86	87.934	promoter	chr19	TRUE	TRUE	FALSE	FALSE
3	149116558	149117610	Gm9912	67540	87.934	intergenic	chr3	FALSE	TRUE	FALSE	FALSE
11	57911590	57914054	Gm12244	30403	87.9219	intergenic	chr11	TRUE	TRUE	FALSE	FALSE
9	43115823	43116667	Tmem136	0	87.9108	promoter	chr9	TRUE	TRUE	FALSE	FALSE
15	36004105	36004804	Rgs22	4674	87.8866	intergenic	chr15	FALSE	TRUE	FALSE	FALSE
16	21231939	21232378	Ephb3	8633	87.8866	intergenic	chr16	FALSE	TRUE	FALSE	FALSE
4	53457136	53457794	Slc44a1	0	87.8866	intron	chr4	FALSE	TRUE	FALSE	FALSE
11	95004117	95004785	Ppp1r9b	0	87.8688	exon	chr11	FALSE	TRUE	TRUE	FALSE
2	168071711	168073127	Gm24327	6813	87.8531	intergenic	chr2	FALSE	TRUE	FALSE	FALSE
18	42558850	42559656	Tcerg1	0	87.851	intron	chr18	FALSE	FALSE	FALSE	FALSE
3	159253926	159254476	Depdc1a	240956	87.851	intergenic	chr3	FALSE	TRUE	FALSE	FALSE
5	146215972	146216566	Rnf6	0	87.851	exon	chr5	FALSE	FALSE	FALSE	FALSE
1	91046517	91050118	Lrrfip1	0	87.8017	intron	chr1	FALSE	TRUE	FALSE	FALSE
1	87658065	87658716	Inpp5d	0	87.7501	intron	chr1	TRUE	TRUE	FALSE	FALSE
4	135308703	135310995	Gm12984	0	87.7194	promoter	chr4	TRUE	TRUE	TRUE	TRUE
4	129499995	129501457	Gm12979	0	87.6658	intron	chr4	FALSE	TRUE	TRUE	FALSE
2	27472786	27473755	Brd3	0	87.6184	intron	chr2	TRUE	TRUE	TRUE	FALSE
12	80034510	80035756	Zfp36l1	72003	87.6184	intergenic	chr12	TRUE	TRUE	FALSE	FALSE
15	101180778	101181755	Acvr1b	0	87.6078	intron	chr15	TRUE	TRUE	FALSE	FALSE
8	46931458	46932923	Enpp6	54001	87.5403	intergenic	chr8	FALSE	TRUE	FALSE	FALSE
9	87979351	87979759	Gm23176	41660	87.5403	intergenic	chr9	FALSE	TRUE	FALSE	FALSE
10	62310242	62311059	Hk1	0	87.4224	intron	chr10	TRUE	FALSE	FALSE	FALSE
11	90229692	90230484	Mmd	0	87.4224	intron	chr11	TRUE	FALSE	FALSE	FALSE
12	12176278	12176912	Gm26171	69410	87.4224	intergenic	chr12	TRUE	TRUE	FALSE	FALSE
13	64344016	64344614	Ctsl	18599	87.4224	intergenic	chr13	TRUE	TRUE	FALSE	FALSE
7	6784229	6785254	Mir3099	18332	87.3901	intergenic	chr7	FALSE	TRUE	FALSE	FALSE
6	83439342	83441400	Tet3	0	87.2869	promoter	chr6	FALSE	FALSE	TRUE	FALSE
9	60874009	60876379	Uaca	0	87.2786	exon	chr9	FALSE	FALSE	FALSE	FALSE
11	20378751	20379933	Gm12033	42664	87.2237	intergenic	chr11	FALSE	TRUE	FALSE	FALSE
10	120432629	120433716	Hmga2	0	87.2136	intron	chr10	FALSE	TRUE	FALSE	FALSE
11	78972227	78973806	Lgals9	0	87.2136	promoter	chr11	TRUE	TRUE	FALSE	FALSE
11	95969957	95972330	Igf2bp1	0	87.2136	promoter	chr11	FALSE	FALSE	TRUE	FALSE
17	84639857	84640398	Dync2li1	0	87.2136	intron	chr17	FALSE	TRUE	FALSE	FALSE
7	141455933	141456775	Pnpla2	0	87.1459	promoter	chr7	TRUE	TRUE	FALSE	FALSE
11	77497765	77499129	Git1	0	87.0489	promoter	chr11	TRUE	TRUE	FALSE	FALSE
1	184076580	184077423	Dusp10	943	87.0101	downstream	chr1	FALSE	TRUE	FALSE	FALSE
18	70612860	70613740	Mbd2	0	87.0101	intron	chr18	FALSE	FALSE	FALSE	FALSE
5	113985644	113987149	Ssh1	0	87.0101	intron	chr5	FALSE	TRUE	FALSE	FALSE
GL456233.1	195023	195698	Tmlhe	0	87.0101	intron	chrGL456233.1	FALSE	TRUE	FALSE	FALSE
11	63924251	63924848	Hs3st3b1	1960	86.9849	promoter	chr11	TRUE	FALSE	FALSE	TRUE
2	157425404	157426873	Src	0	86.9525	intron	chr2	TRUE	TRUE	TRUE	FALSE
13	99307897	99308547	Ptcd2	11101	86.9083	intergenic	chr13	FALSE	TRUE	FALSE	FALSE
16	97622190	97622762	Tmprss2	10994	86.9083	intergenic	chr16	FALSE	TRUE	FALSE	FALSE
5	138999500	139000226	6330403L08Rik	0	86.9083	promoter	chr5	TRUE	TRUE	FALSE	FALSE
10	24869707	24870159	Med23	0	86.9035	promoter	chr10	TRUE	TRUE	FALSE	TRUE
1	74805231	74808036	Wnt10a	1051	86.9035	downstream	chr1	TRUE	TRUE	FALSE	FALSE
2	29629067	29629964	Rapgef1	0	86.9035	intron	chr2	TRUE	TRUE	FALSE	FALSE
9	64087656	64088668	Scarletltr	694	86.9035	downstream	chr9	TRUE	TRUE	FALSE	FALSE
9	67069788	67070595	Tpm1	20381	86.9035	intergenic	chr9	TRUE	TRUE	FALSE	FALSE
13	53587830	53588986	Gm5449	61770	86.9026	intergenic	chr13	FALSE	TRUE	FALSE	FALSE
2	104565165	104566081	4930500J02Rik	0	86.9026	promoter	chr2	FALSE	FALSE	FALSE	FALSE
3	85373053	85373611	Arfip1	0	86.8702	intron	chr3	FALSE	TRUE	FALSE	FALSE
17	33963204	33964191	Vps52	0	86.8095	exon	chr17	FALSE	FALSE	FALSE	FALSE
19	21591408	21592848	1110059E24Rik	0	86.8095	intron	chr19	FALSE	TRUE	FALSE	FALSE
5	137670676	137672700	Agfg2	0	86.8095	intron	chr5	FALSE	TRUE	FALSE	FALSE
6	38361836	38362283	Zc3hav1	7232	86.8095	intergenic	chr6	TRUE	TRUE	FALSE	FALSE
8	106929514	106929919	Rpl10-ps2	1100	86.8095	promoter	chr8	FALSE	TRUE	FALSE	FALSE
8	43309076	43309804	Zfp42	2066	86.8095	promoter	chr8	FALSE	TRUE	FALSE	FALSE
9	123165743	123168489	Cdcp1	2334	86.8095	downstream	chr9	FALSE	FALSE	FALSE	FALSE
11	118975381	118976794	Enpp7	11393	86.7457	intergenic	chr11	FALSE	TRUE	TRUE	FALSE
4	137373089	137375688	Cdc42	15368	86.7457	intergenic	chr4	FALSE	TRUE	FALSE	FALSE
5	134925883	134927124	Wbscr27	5243	86.7457	intergenic	chr5	TRUE	TRUE	FALSE	FALSE
16	24398315	24398957	Lpp	0	86.6706	intron	chr16	FALSE	FALSE	FALSE	FALSE
4	156166261	156168207	Agrn	0	86.6706	exon	chr4	FALSE	FALSE	TRUE	FALSE
6	47337915	47338564	Cntnap2	36545	86.5907	intergenic	chr6	FALSE	TRUE	FALSE	FALSE
8	10982510	10984603	Irs2	2376	86.5889	downstream	chr8	FALSE	FALSE	FALSE	FALSE
11	120697827	120698617	Aspscr1	0	86.5631	intron	chr11	FALSE	TRUE	FALSE	FALSE
19	38067950	38068775	Cep55	0	86.506	intron	chr19	FALSE	TRUE	FALSE	FALSE
4	43394495	43395362	Rusc2	0	86.4844	intron	chr4	FALSE	TRUE	FALSE	FALSE
6	4891894	4893021	Gm9835	330	86.4844	downstream	chr6	FALSE	TRUE	FALSE	FALSE
7	110005076	110006049	Gm23100	1357	86.4844	downstream	chr7	FALSE	TRUE	FALSE	FALSE
9	25090800	25091662	Gm10181	1309	86.4844	downstream	chr9	FALSE	TRUE	FALSE	FALSE
19	46045188	46048000	Pprc1	0	86.4103	promoter	chr19	TRUE	TRUE	TRUE	TRUE
4	35034570	35035283	Mob3b	0	86.3713	intron	chr4	FALSE	TRUE	FALSE	FALSE
11	85255377	85255911	D630032N06Rik	17072	86.3489	intergenic	chr11	FALSE	TRUE	FALSE	FALSE
15	101070760	101071582	Fignl2	16360	86.3489	intergenic	chr15	FALSE	TRUE	TRUE	FALSE
6	120190389	120191665	Ninj2	0	86.3489	promoter	chr6	FALSE	TRUE	FALSE	FALSE
13	37965303	37966942	Ssr1	4458	86.2752	intergenic	chr13	TRUE	TRUE	FALSE	FALSE
1	136579229	136579625	Gm26598	42472	86.222	intergenic	chr1	FALSE	TRUE	FALSE	FALSE
7	24450343	24451129	Plaur	11370	86.1934	intergenic	chr7	FALSE	TRUE	FALSE	FALSE
10	81507195	81511021	Gna15	0	86.0929	promoter	chr10	TRUE	TRUE	FALSE	FALSE
4	10033351	10034026	Gm11835	73334	86.0929	intergenic	chr4	FALSE	TRUE	FALSE	FALSE
8	70647220	70648269	Pgpep1	0	86.0929	exon	chr8	TRUE	TRUE	FALSE	FALSE
13	44085196	44087268	Gm5083	33898	86.078	intergenic	chr13	TRUE	TRUE	FALSE	FALSE
19	53348573	53350467	Mxi1	0	86.0593	intron	chr19	FALSE	FALSE	FALSE	FALSE
4	134759677	134761976	Ldlrap1	0	86.0127	intron	chr4	FALSE	TRUE	FALSE	FALSE
9	119079765	119080554	Plcd1	0	85.9759	intron	chr9	TRUE	TRUE	FALSE	FALSE
3	95232841	95233765	Cdc42se1	0	85.8251	exon	chr3	TRUE	TRUE	FALSE	TRUE
10	81560693	81561872	Aes	0	85.8118	exon	chr10	TRUE	TRUE	FALSE	FALSE
13	56697761	56698694	SMAD5-AS1_1	1235	85.7866	promoter	chr13	FALSE	FALSE	FALSE	FALSE
7	133078522	133079767	Ctbp2	0	85.7866	intron	chr7	FALSE	TRUE	FALSE	TRUE
16	87498103	87499075	B130034C11Rik	0	85.7711	promoter	chr16	FALSE	FALSE	FALSE	FALSE
16	97235089	97235794	Dscam	64336	85.7711	intergenic	chr16	TRUE	TRUE	FALSE	FALSE
19	30559112	30560272	Prkg1	7278	85.7711	intergenic	chr19	FALSE	TRUE	FALSE	FALSE
2	81480832	81481782	Gm23900	61452	85.7711	intergenic	chr2	FALSE	TRUE	FALSE	FALSE
3	80037546	80037733	Fam198b	91265	85.7711	intergenic	chr3	FALSE	TRUE	FALSE	FALSE
4	123287269	123288126	Pabpc4	0	85.7711	intron	chr4	FALSE	FALSE	FALSE	FALSE
5	146315283	146316087	Cdk8	12408	85.7711	intergenic	chr5	FALSE	TRUE	FALSE	FALSE
5	43217418	43218290	Cpeb2	15172	85.7711	intergenic	chr5	TRUE	TRUE	FALSE	FALSE
6	122689780	122690939	Gm10420	5061	85.7711	intergenic	chr6	TRUE	TRUE	FALSE	FALSE
6	146634850	146635369	Tm7sf3	0	85.7711	promoter	chr6	TRUE	TRUE	FALSE	FALSE
X	106628560	106629437	Gm5127	0	85.7711	intron	chrX	FALSE	TRUE	FALSE	FALSE
X	78516263	78516983	Prrg1	0	85.7711	intron	chrX	FALSE	TRUE	FALSE	FALSE
8	126550882	126552413	Gm26759	14556	85.7527	intergenic	chr8	FALSE	TRUE	FALSE	FALSE
11	20116594	20117886	Actr2	3680	85.6032	intergenic	chr11	FALSE	TRUE	FALSE	FALSE
10	83914747	83915396	1500009L16Rik	151985	85.5493	intergenic	chr10	FALSE	TRUE	FALSE	FALSE
11	63486652	63487594	B130011K05Rik	68763	85.5493	intergenic	chr11	FALSE	TRUE	FALSE	FALSE
2	128567388	128569012	Gm14006	9153	85.5493	intergenic	chr2	TRUE	TRUE	FALSE	FALSE
2	154895144	154895646	a	0	85.5493	promoter	chr2	FALSE	TRUE	FALSE	FALSE
6	42247315	42247925	Gstk1	0	85.5493	exon	chr6	FALSE	TRUE	FALSE	FALSE
4	148912928	148914094	Casz1	0	85.548	promoter	chr4	TRUE	TRUE	FALSE	FALSE
1	131140595	131141666	Dyrk3	2360	85.5351	promoter	chr1	FALSE	TRUE	FALSE	FALSE
11	55427902	55429194	Sparc	7821	85.4962	intergenic	chr11	TRUE	TRUE	FALSE	FALSE
1	165291550	165292156	Gpr161	9706	85.4865	intergenic	chr1	FALSE	TRUE	FALSE	FALSE
7	30421110	30422364	Nfkbid	0	85.4865	promoter	chr7	TRUE	TRUE	FALSE	FALSE
14	46412272	46413237	Bmp4	21602	85.486	intergenic	chr14	FALSE	TRUE	FALSE	FALSE
17	78403375	78404976	Fez2	0	85.486	exon	chr17	FALSE	TRUE	FALSE	FALSE
14	8103997	8104820	Pxk	0	85.4521	intron	chr14	FALSE	FALSE	FALSE	FALSE
19	10495283	10496238	Sdhaf2	4274	85.4462	intergenic	chr19	FALSE	TRUE	FALSE	FALSE
8	106619500	106621054	Cdh1	0	85.4462	intron	chr8	FALSE	TRUE	TRUE	FALSE
4	126241692	126242413	Map7d1	0	85.3405	promoter	chr4	FALSE	TRUE	FALSE	FALSE
4	45682643	45683403	Gm829	185	85.3302	promoter	chr4	FALSE	TRUE	FALSE	FALSE
1	88800353	88801420	2410088K16Rik	44613	85.3127	intergenic	chr1	TRUE	TRUE	FALSE	FALSE
16	4593812	4594881	Glis2	0	85.2855	promoter	chr16	TRUE	TRUE	FALSE	FALSE
18	60859030	60859508	Tcof1	10058	85.2855	intergenic	chr18	TRUE	TRUE	FALSE	FALSE
12	108373037	108373910	Eml1	0	85.2136	intron	chr12	FALSE	TRUE	FALSE	FALSE
10	81340010	81341793	Gipc3	0	85.1894	exon	chr10	TRUE	TRUE	FALSE	FALSE
11	32567130	32568002	Stk10	0	85.1489	intron	chr11	FALSE	TRUE	FALSE	FALSE
13	93990174	93991373	Gm24737	33764	85.0924	intergenic	chr13	FALSE	TRUE	FALSE	FALSE
6	145713135	145713987	Gm15704	24705	85.0924	intergenic	chr6	FALSE	TRUE	FALSE	FALSE
16	21755739	21756701	Ehhadh	4585	85.0415	intergenic	chr16	FALSE	TRUE	FALSE	FALSE
16	90233915	90236135	Scaf4	0	85.0415	intron	chr16	FALSE	FALSE	TRUE	FALSE
4	132350230	132351896	Rcc1	0	85.0415	promoter	chr4	TRUE	TRUE	TRUE	FALSE
2	60870921	60872110	Rbms1	0	84.9592	intron	chr2	TRUE	TRUE	FALSE	TRUE
14	20768705	20770110	Camk2g	0	84.9116	exon	chr14	FALSE	FALSE	FALSE	FALSE
5	36229711	36230138	Sorcs2	0	84.9116	intron	chr5	FALSE	TRUE	FALSE	FALSE
1	191717851	191719613	Lpgat1	0	84.8736	promoter	chr1	TRUE	TRUE	TRUE	FALSE
18	78144592	78145247	Slc14a2	1692	84.8483	promoter	chr18	FALSE	TRUE	FALSE	FALSE
X	136271268	136271912	Ngfrap1	0	84.8483	promoter	chrX	FALSE	FALSE	FALSE	FALSE
11	8671754	8672418	Tns3	7218	84.8473	intergenic	chr11	TRUE	TRUE	FALSE	FALSE
11	57533958	57535443	Mfap3	142	84.8469	downstream	chr11	FALSE	TRUE	TRUE	FALSE
14	8679852	8681058	4930455B14Rik	6473	84.8469	intergenic	chr14	FALSE	TRUE	FALSE	FALSE
11	88993562	88994996	Gm11496	0	84.7729	intron	chr11	TRUE	TRUE	FALSE	FALSE
5	140446566	140447055	Eif3b	3207	84.7729	intergenic	chr5	FALSE	FALSE	FALSE	FALSE
3	95343328	95343928	Setdb1	0	84.7611	intron	chr3	FALSE	TRUE	FALSE	FALSE
12	41729717	41730323	Immp2l	0	84.7362	intron	chr12	TRUE	TRUE	FALSE	FALSE
12	86899383	86899958	Gm26698	6815	84.7362	intergenic	chr12	TRUE	TRUE	FALSE	TRUE
15	24335677	24336401	Gm22810	484143	84.7362	intergenic	chr15	FALSE	FALSE	FALSE	FALSE
1	54601226	54602048	Ankrd44	43291	84.7362	intergenic	chr1	FALSE	TRUE	FALSE	FALSE
17	76118252	76119093	Gm26124	6947	84.7362	intergenic	chr17	FALSE	TRUE	FALSE	FALSE
18	53725084	53725754	Cep120	0	84.7362	intron	chr18	FALSE	FALSE	FALSE	FALSE
2	55222024	55223321	Gm14032	68743	84.7362	intergenic	chr2	FALSE	TRUE	FALSE	FALSE
3	34756120	34758322	Sox2ot	73500	84.7362	intergenic	chr3	TRUE	TRUE	FALSE	TRUE
8	112061444	112061936	Gm22827	568	84.7362	promoter	chr8	TRUE	FALSE	FALSE	FALSE
9	40139179	40139880	Tmem225	8241	84.7362	intergenic	chr9	TRUE	TRUE	FALSE	FALSE
5	137352508	137352975	Ephb4	0	84.6696	intron	chr5	TRUE	TRUE	FALSE	FALSE
12	105384582	105386110	2810011L19Rik	650	84.6245	downstream	chr12	FALSE	FALSE	FALSE	FALSE
12	3547886	3548706	Dtnb	23674	84.6245	intergenic	chr12	FALSE	TRUE	FALSE	FALSE
14	120278768	120279380	Mbnl2	0	84.6245	intron	chr14	TRUE	TRUE	FALSE	FALSE
2	26501595	26502544	Notch1	0	84.6245	exon	chr2	TRUE	TRUE	FALSE	FALSE
7	81337690	81338070	Pde8a	3156	84.6199	intergenic	chr7	FALSE	TRUE	FALSE	FALSE
10	25433558	25434119	Epb4.1l2	0	84.6182	intron	chr10	FALSE	TRUE	FALSE	FALSE
16	90460648	90461900	Hunk	0	84.6182	intron	chr16	FALSE	FALSE	FALSE	FALSE
2	13372263	13372806	Cubn	0	84.6182	intron	chr2	FALSE	TRUE	FALSE	FALSE
2	168853612	168854430	Gm25214	27609	84.6182	intergenic	chr2	TRUE	TRUE	FALSE	FALSE
4	134062773	134063713	Aim1l	2198	84.6182	promoter	chr4	TRUE	TRUE	FALSE	FALSE
4	63051827	63053284	Zfp618	0	84.6182	intron	chr4	TRUE	TRUE	FALSE	FALSE
6	108429908	108431753	Itpr1	0	84.6182	exon	chr6	FALSE	TRUE	FALSE	FALSE
7	89808703	89810089	Me3	0	84.6182	exon	chr7	FALSE	TRUE	FALSE	FALSE
7	34663085	34663708	Gm12756	1704	84.5522	downstream	chr7	TRUE	TRUE	FALSE	FALSE
8	46941002	46942830	Enpp6	44094	84.5424	intergenic	chr8	FALSE	TRUE	FALSE	FALSE
6	125271602	125272282	Tuba3a	5991	84.5226	intergenic	chr6	TRUE	TRUE	FALSE	FALSE
17	45495237	45496321	Aars2	10519	84.4962	intergenic	chr17	TRUE	TRUE	FALSE	FALSE
11	75466919	75468316	Tlcd2	0	84.4674	promoter	chr11	FALSE	TRUE	TRUE	FALSE
16	43979262	43979977	Zdhhc23	168	84.4635	promoter	chr16	TRUE	TRUE	FALSE	FALSE
15	73135566	73138014	Ago2	0	84.3233	exon	chr15	FALSE	FALSE	FALSE	FALSE
1	125489112	125489821	Actr3	53384	84.2555	intergenic	chr1	FALSE	TRUE	FALSE	FALSE
5	121710843	121711468	Atxn2	0	84.2555	promoter	chr5	TRUE	TRUE	FALSE	FALSE
7	19056090	19057819	Rsph6a	0	84.2555	promoter	chr7	FALSE	TRUE	FALSE	FALSE
8	120481335	120484233	Gse1	0	84.2546	intron	chr8	FALSE	TRUE	FALSE	FALSE
17	12172303	12172824	Agpat4	0	84.1968	intron	chr17	FALSE	FALSE	FALSE	FALSE
16	30693973	30694507	Fam43a	91175	84.1551	intergenic	chr16	TRUE	TRUE	FALSE	FALSE
11	103140991	103142180	Hexim2	1114	84.1073	downstream	chr11	TRUE	TRUE	FALSE	FALSE
11	114872927	114873962	Gprc5c	309	84.054	downstream	chr11	TRUE	TRUE	TRUE	FALSE
5	149602638	149604692	Wdr95	0	83.9977	intron	chr5	FALSE	TRUE	FALSE	FALSE
6	147042689	147043237	Mrps35	0	83.9977	promoter	chr6	TRUE	TRUE	FALSE	FALSE
6	72752247	72753285	Tcf7l1	0	83.9206	intron	chr6	TRUE	TRUE	FALSE	FALSE
14	58520352	58520715	Gm25614	129552	83.8392	intergenic	chr14	FALSE	FALSE	FALSE	FALSE
11	65700814	65701441	Map2k4	0	83.8266	intron	chr11	FALSE	TRUE	FALSE	FALSE
15	81517822	81518510	Gm5218	18273	83.8266	intergenic	chr15	FALSE	TRUE	FALSE	FALSE
4	118419632	118420452	Med8	3849	83.8266	intergenic	chr4	FALSE	FALSE	FALSE	FALSE
7	28188570	28189374	Dyrk1b	1275	83.7979	downstream	chr7	FALSE	FALSE	FALSE	FALSE
11	97507357	97508917	Srcin1	422	83.7645	downstream	chr11	FALSE	TRUE	TRUE	FALSE
3	93770238	93770749	Gm5773	2250	83.7645	promoter	chr3	FALSE	TRUE	FALSE	FALSE
5	43868626	43869696	Cd38	0	83.7645	promoter	chr5	TRUE	TRUE	FALSE	FALSE
8	71637349	71637977	Unc13a	0	83.7484	exon	chr8	TRUE	TRUE	FALSE	FALSE
10	111581507	111582896	4933440J02Rik	3822	83.7055	intergenic	chr10	FALSE	TRUE	FALSE	FALSE
1	125388399	125389275	Actr3	3629	83.7055	intergenic	chr1	FALSE	FALSE	FALSE	FALSE
14	114066178	114067078	Gm4487	575517	83.7055	intergenic	chr14	FALSE	TRUE	FALSE	FALSE
18	74347804	74348512	Ccdc11	0	83.7055	promoter	chr18	FALSE	TRUE	FALSE	FALSE
19	44328241	44328845	Scd4	4246	83.7055	intergenic	chr19	FALSE	TRUE	FALSE	FALSE
3	98856863	98857449	Hsd3b1	0	83.7055	intron	chr3	FALSE	TRUE	FALSE	FALSE
4	101388442	101389261	0610043K17Rik	0	83.7055	intron	chr4	FALSE	TRUE	FALSE	FALSE
4	117208283	117209011	Gm23287	1832	83.7055	promoter	chr4	FALSE	FALSE	FALSE	FALSE
4	123563609	123565062	Macf1	0	83.7055	promoter	chr4	TRUE	TRUE	FALSE	FALSE
4	128954622	128955094	Adc	0	83.7055	intron	chr4	FALSE	FALSE	FALSE	FALSE
9	111505256	111506631	Dclk3	15647	83.7055	intergenic	chr9	FALSE	TRUE	FALSE	FALSE
9	31925781	31926210	Gm3756	10248	83.7055	intergenic	chr9	TRUE	TRUE	FALSE	FALSE
9	60538938	60540281	Thsd4	16891	83.7055	intergenic	chr9	FALSE	FALSE	FALSE	FALSE
X	129332700	129333308	Gm22225	27626	83.7055	intergenic	chrX	FALSE	TRUE	FALSE	FALSE
X	20688299	20689231	Cdk16	0	83.7055	promoter	chrX	TRUE	TRUE	FALSE	FALSE
X	73685402	73686548	Bcap31	0	83.7055	exon	chrX	TRUE	TRUE	FALSE	FALSE
10	62542319	62542820	2510003E04Rik	0	83.6892	intron	chr10	FALSE	TRUE	FALSE	FALSE
13	58447368	58448233	Rmi1	36218	83.6892	intergenic	chr13	FALSE	TRUE	FALSE	FALSE
2	10392360	10393842	Sfmbt2	0	83.6892	exon	chr2	FALSE	FALSE	FALSE	FALSE
2	163462410	163463889	Fitm2	2489	83.6892	downstream	chr2	TRUE	TRUE	FALSE	TRUE
3	115887313	115888560	Dph5	0	83.6892	promoter	chr3	FALSE	TRUE	FALSE	FALSE
4	134326756	134327696	Trim63	0	83.6892	intron	chr4	TRUE	TRUE	FALSE	FALSE
5	117951909	117953402	Nos1	0	83.6892	exon	chr5	FALSE	TRUE	FALSE	FALSE
6	124914472	124916867	A230083G16Rik	0	83.6892	promoter	chr6	FALSE	TRUE	TRUE	FALSE
6	140508750	140509732	Plekha5	0	83.6892	intron	chr6	FALSE	TRUE	FALSE	FALSE
7	79283685	79286130	Abhd2	0	83.6892	intron	chr7	FALSE	FALSE	FALSE	FALSE
10	128604541	128605593	Erbb3	14888	83.6766	intergenic	chr10	FALSE	TRUE	FALSE	FALSE
18	35093736	35094852	Ctnna1	24035	83.6766	intergenic	chr18	FALSE	TRUE	FALSE	FALSE
X	102304764	102306377	Hdac8	0	83.6766	intron	chrX	TRUE	TRUE	FALSE	FALSE
14	20352792	20353571	Fam149b	0	83.6544	exon	chr14	FALSE	FALSE	FALSE	FALSE
17	25414126	25415080	Cacna1h	0	83.5434	intron	chr17	FALSE	TRUE	FALSE	FALSE
17	31585880	31586764	Pknox1	0	83.5434	intron	chr17	FALSE	TRUE	FALSE	FALSE
14	99324471	99325316	Klf5	11065	83.524	intergenic	chr14	TRUE	TRUE	FALSE	FALSE
17	36973112	36974242	H2-M6-ps	1715	83.524	promoter	chr17	TRUE	TRUE	FALSE	FALSE
3	145828380	145830337	Ddah1	0	83.4963	intron	chr3	FALSE	TRUE	FALSE	FALSE
1	153749017	153749803	Rnasel	0	83.4758	promoter	chr1	TRUE	TRUE	FALSE	FALSE
8	13652152	13652759	Rasa3	0	83.2909	intron	chr8	TRUE	TRUE	FALSE	FALSE
6	84153999	84156666	Dysf	0	83.2157	intron	chr6	FALSE	FALSE	FALSE	FALSE
5	65994385	65995674	9130230L23Rik	0	83.114	intron	chr5	TRUE	TRUE	FALSE	FALSE
16	45877728	45878270	Phldb2	0	83.0851	intron	chr16	FALSE	TRUE	FALSE	FALSE
12	112605484	112606440	Inf2	0	83.0239	exon	chr12	FALSE	FALSE	FALSE	FALSE
16	4077788	4078232	Trap1	0	82.9089	promoter	chr16	TRUE	TRUE	TRUE	FALSE
4	133084235	133085434	Gm26615	39	82.9089	promoter	chr4	TRUE	TRUE	TRUE	FALSE
10	127320751	127323761	Arhgap9	0	82.8705	promoter	chr10	TRUE	TRUE	FALSE	TRUE
17	28360177	28361114	Tulp1	0	82.8705	promoter	chr17	FALSE	TRUE	FALSE	FALSE
11	98785764	98787519	Msl1	7996	82.8511	intergenic	chr11	TRUE	TRUE	FALSE	FALSE
15	98928551	98929283	Tuba1b	2141	82.8373	downstream	chr15	TRUE	TRUE	FALSE	FALSE
3	96471124	96472266	Rnu1b6	10934	82.7981	intergenic	chr3	FALSE	TRUE	FALSE	FALSE
1	34103151	34104449	Dst	0	82.7599	intron	chr1	TRUE	TRUE	FALSE	FALSE
14	99340137	99340988	Gm22984	11059	82.7599	intergenic	chr14	TRUE	TRUE	FALSE	FALSE
16	95681846	95683344	Ets2	18730	82.7599	intergenic	chr16	FALSE	TRUE	FALSE	FALSE
5	32017286	32018112	Bre	0	82.7599	intron	chr5	FALSE	TRUE	FALSE	FALSE
7	49521378	49523403	Nav2	0	82.7599	intron	chr7	FALSE	TRUE	FALSE	FALSE
11	76285476	76286068	Nxn	0	82.6814	intron	chr11	FALSE	TRUE	FALSE	FALSE
5	120490627	120491464	Plbd2	0	82.6814	exon	chr5	TRUE	TRUE	FALSE	FALSE
6	85818321	85818970	Cml5	0	82.6814	intron	chr6	FALSE	TRUE	FALSE	FALSE
7	112846488	112847675	Tead1	0	82.6814	intron	chr7	FALSE	TRUE	FALSE	FALSE
10	45596104	45596623	Hace1	0	82.6793	intron	chr10	FALSE	TRUE	FALSE	FALSE
13	83936246	83936760	Gm17750	88536	82.6793	intergenic	chr13	FALSE	TRUE	FALSE	FALSE
14	20090219	20091234	Saysd1	7046	82.6793	intergenic	chr14	FALSE	TRUE	FALSE	FALSE
15	25213245	25213844	9230109A22Rik	64085	82.6793	intergenic	chr15	FALSE	FALSE	FALSE	FALSE
15	75003630	75004350	Ly6a	5995	82.6793	intergenic	chr15	FALSE	TRUE	FALSE	FALSE
15	96496771	96497949	Scaf11	35927	82.6793	intergenic	chr15	FALSE	TRUE	FALSE	FALSE
17	17674640	17675663	Vmn2r90	28277	82.6793	intergenic	chr17	FALSE	TRUE	FALSE	FALSE
18	56220853	56221422	Gm25476	411	82.6793	promoter	chr18	FALSE	TRUE	FALSE	FALSE
18	88605131	88605600	Socs6	59623	82.6793	intergenic	chr18	FALSE	FALSE	FALSE	FALSE
3	137827597	137828366	H2afz	36120	82.6793	intergenic	chr3	FALSE	TRUE	FALSE	FALSE
4	129400536	129401421	Gm12980	20356	82.6793	intergenic	chr4	FALSE	TRUE	FALSE	FALSE
4	155600852	155602017	Slc35e2	0	82.6793	promoter	chr4	TRUE	TRUE	FALSE	FALSE
6	140633025	140633895	Aebp2	0	82.6793	exon	chr6	FALSE	FALSE	FALSE	FALSE
7	57113392	57113814	Gabrg3	0	82.6793	intron	chr7	FALSE	TRUE	FALSE	FALSE
8	28768415	28768883	Unc5d	0	82.6793	intron	chr8	FALSE	TRUE	FALSE	FALSE
9	30597563	30598353	Snx19	130836	82.6793	intergenic	chr9	FALSE	TRUE	FALSE	FALSE
X	168604964	168605481	Gm23197	22961	82.6793	intergenic	chrX	FALSE	FALSE	FALSE	FALSE
X	44977139	44977549	Gm7700	113289	82.6793	intergenic	chrX	FALSE	TRUE	FALSE	FALSE
18	56620715	56621740	1700065I17Rik	25932	82.6137	intergenic	chr18	FALSE	TRUE	FALSE	FALSE
11	78527961	78528923	Tnfaip1	0	82.485	exon	chr11	FALSE	FALSE	FALSE	FALSE
8	119327194	119328110	Cdh13	2272	82.4265	downstream	chr8	FALSE	TRUE	FALSE	FALSE
16	8177126	8177972	Gm23476	26002	82.4064	intergenic	chr16	FALSE	TRUE	FALSE	FALSE
9	99242153	99243112	Cep70	329	82.4064	promoter	chr9	TRUE	FALSE	FALSE	FALSE
14	122181632	122182139	Clybl	0	82.2664	promoter	chr14	TRUE	TRUE	FALSE	FALSE
7	34669176	34670293	Gm12756	0	82.2664	intron	chr7	TRUE	TRUE	FALSE	TRUE
2	122243596	122244179	Sord	0	82.2534	intron	chr2	TRUE	TRUE	FALSE	FALSE
11	73283856	73285157	Trpv3	0	82.2018	exon	chr11	FALSE	TRUE	FALSE	FALSE
5	134946026	134948605	Cldn4	0	82.1962	promoter	chr5	FALSE	TRUE	TRUE	FALSE
11	106070179	106071299	Taco1	0	82.1823	intron	chr11	FALSE	FALSE	FALSE	FALSE
7	3366714	3368029	Cacng7	0	82.1111	exon	chr7	TRUE	TRUE	FALSE	FALSE
15	85442458	85442944	Atxn10	0	82.0981	intron	chr15	FALSE	TRUE	FALSE	FALSE
19	23091491	23092383	C330002G04Rik	15637	82.0981	intergenic	chr19	TRUE	TRUE	FALSE	FALSE
15	80218991	80219925	Mgat3	3471	82.0928	intergenic	chr15	FALSE	TRUE	FALSE	FALSE
1	161783428	161783829	Fasl	0	82.0704	intron	chr1	FALSE	TRUE	FALSE	FALSE
15	62091822	62093228	Pvt1	0	82.0704	intron	chr15	TRUE	TRUE	FALSE	TRUE
8	84650143	84650718	Cacna1a	9896	82.0704	intergenic	chr8	TRUE	TRUE	FALSE	TRUE
5	146926513	146927287	Gtf3a	21369	82.0647	intergenic	chr5	FALSE	TRUE	FALSE	TRUE
11	31137905	31138353	Gm12105	17123	82.0568	intergenic	chr11	FALSE	TRUE	FALSE	FALSE
5	92352743	92353332	Art3	0	82.0568	intron	chr5	FALSE	TRUE	FALSE	FALSE
11	53787737	53788377	Gm12216	0	82.0052	intron	chr11	TRUE	TRUE	FALSE	FALSE
2	145787040	145788178	Rin2	0	81.9628	intron	chr2	FALSE	TRUE	FALSE	FALSE
9	14617323	14617946	Amotl1	1839	81.9027	promoter	chr9	FALSE	TRUE	FALSE	FALSE
12	86952076	86952971	2310044G17Rik	0	81.8362	exon	chr12	FALSE	FALSE	FALSE	FALSE
1	180720004	180720654	Acbd3	5388	81.8358	intergenic	chr1	FALSE	FALSE	FALSE	FALSE
2	37771478	37772196	Crb2	4052	81.8358	intergenic	chr2	TRUE	TRUE	FALSE	FALSE
3	146010014	146011062	Syde2	0	81.8358	intron	chr3	TRUE	TRUE	FALSE	FALSE
4	8154359	8155025	Car8	0	81.8358	intron	chr4	FALSE	TRUE	FALSE	FALSE
8	35946156	35947224	Gm22030	30291	81.8358	intergenic	chr8	FALSE	TRUE	FALSE	FALSE
2	93044998	93046355	Prdm11	0	81.8091	promoter	chr2	TRUE	TRUE	FALSE	FALSE
19	37765610	37766893	Cyp26a1	64081	81.795	intergenic	chr19	FALSE	TRUE	FALSE	FALSE
9	70373533	70374313	Myo1e	0	81.795	intron	chr9	FALSE	FALSE	FALSE	FALSE
11	88193598	88195231	Cuedc1	0	81.7291	exon	chr11	TRUE	TRUE	FALSE	FALSE
7	118705610	118706320	Gde1	0	81.7291	promoter	chr7	TRUE	TRUE	FALSE	TRUE
7	19207031	19208937	Eml2	548	81.7291	downstream	chr7	FALSE	FALSE	FALSE	FALSE
1	136673264	136673660	Gm19705	0	81.7278	intron	chr1	FALSE	TRUE	FALSE	FALSE
12	118244920	118245658	Sp4	0	81.6541	intron	chr12	FALSE	TRUE	FALSE	FALSE
13	23685845	23686439	Hist1h2bc	0	81.6541	promoter	chr13	FALSE	FALSE	FALSE	FALSE
17	85008147	85008977	Ppm1b	0	81.6541	intron	chr17	FALSE	FALSE	FALSE	FALSE
2	19602505	19602976	Gm13348	31057	81.6541	intergenic	chr2	FALSE	TRUE	FALSE	FALSE
4	54355477	54356740	Gm25687	111611	81.6541	intergenic	chr4	FALSE	TRUE	FALSE	FALSE
6	140605781	140606525	Plekha5	10874	81.6541	intergenic	chr6	TRUE	FALSE	FALSE	FALSE
6	56165343	56165774	Pde1c	0	81.6541	intron	chr6	FALSE	TRUE	FALSE	FALSE
1	151152935	151154492	Gm8941	15154	81.6454	intergenic	chr1	FALSE	TRUE	FALSE	FALSE
17	5804476	5807259	3300005D01Rik	1235	81.6454	downstream	chr17	FALSE	TRUE	FALSE	FALSE
10	70121896	70122512	Ccdc6	0	81.6046	intron	chr10	FALSE	FALSE	FALSE	FALSE
7	4692632	4693669	Brsk1	0	81.5487	exon	chr7	TRUE	TRUE	FALSE	FALSE
10	79672993	79673787	Tpgs1	0	81.5116	intron	chr10	TRUE	TRUE	FALSE	FALSE
4	134621494	134623095	Man1c1	0	81.4938	intron	chr4	FALSE	FALSE	FALSE	FALSE
6	125163842	125166068	Gapdh	0	81.4472	promoter	chr6	TRUE	TRUE	TRUE	FALSE
18	74632691	74633246	Myo5b	0	81.3165	promoter	chr18	FALSE	TRUE	FALSE	FALSE
9	119048957	119049815	Vill	2962	81.2785	intergenic	chr9	FALSE	TRUE	FALSE	FALSE
11	98905051	98906269	Wipf2	10	81.2741	promoter	chr11	FALSE	TRUE	FALSE	FALSE
16	33676183	33677073	Heg1	7392	81.2741	intergenic	chr16	TRUE	TRUE	FALSE	FALSE
1	182983052	182983533	Tlr5	7007	81.2069	intergenic	chr1	TRUE	TRUE	FALSE	FALSE
12	85471967	85473222	Fos	667	81.2069	promoter	chr12	TRUE	TRUE	FALSE	FALSE
2	172495745	172497248	Gm14303	12183	81.2069	intergenic	chr2	TRUE	TRUE	FALSE	FALSE
3	34761079	34761714	Sox2ot	78459	81.2069	intergenic	chr3	TRUE	TRUE	FALSE	TRUE
4	126206295	126207859	Thrap3	3534	81.2069	intergenic	chr4	TRUE	TRUE	FALSE	FALSE
6	120539137	120540369	Cecr5	7817	81.2069	intergenic	chr6	FALSE	TRUE	FALSE	FALSE
2	172255232	172256703	Mc3r	4117	81.1928	intergenic	chr2	FALSE	TRUE	FALSE	FALSE
6	37325058	37327259	Creb3l2	0	81.1928	exon	chr6	FALSE	FALSE	FALSE	FALSE
1	181861283	181862313	Gm5533	8093	81.1752	intergenic	chr1	TRUE	FALSE	FALSE	FALSE
1	55196311	55196965	Rftn2	0	81.1317	intron	chr1	FALSE	TRUE	FALSE	FALSE
5	73236735	73237384	Fryl	0	81.0845	intron	chr5	FALSE	TRUE	FALSE	FALSE
6	120222671	120223360	B4galnt3	0	81.0199	intron	chr6	TRUE	TRUE	FALSE	FALSE
12	85959841	85960866	Ttll5	0	80.962	intron	chr12	FALSE	TRUE	FALSE	FALSE
4	104933531	104936472	1700024P16Rik	0	80.9483	intron	chr4	TRUE	TRUE	FALSE	FALSE
11	94595303	94596691	Acsf2	0	80.9149	intron	chr11	FALSE	FALSE	FALSE	FALSE
16	8885321	8886381	Gm22224	12149	80.9149	intergenic	chr16	FALSE	TRUE	FALSE	FALSE
17	40861976	40863462	Gm20574	0	80.9149	intron	chr17	FALSE	TRUE	FALSE	FALSE
11	88555161	88556582	Msi2	0	80.8361	intron	chr11	FALSE	TRUE	FALSE	FALSE
8	122151995	122152651	Gm20388	0	80.8361	intron	chr8	TRUE	FALSE	FALSE	FALSE
13	58230446	58230927	Gkap1	2423	80.7827	downstream	chr13	FALSE	TRUE	FALSE	FALSE
11	29641643	29642831	Gm12092	0	80.7561	intron	chr11	FALSE	TRUE	FALSE	FALSE
7	127345373	127346543	Zfp768	58	80.7561	promoter	chr7	TRUE	TRUE	TRUE	FALSE
2	132826236	132826597	Mcm8	0	80.6771	intron	chr2	FALSE	TRUE	FALSE	FALSE
1	164451135	164451885	Atp1b1	0	80.6339	intron	chr1	FALSE	TRUE	FALSE	FALSE
13	96792941	96794051	5S_rRNA	103224	80.632	intergenic	chr13	FALSE	TRUE	FALSE	FALSE
14	100328621	100329215	4930517O19Rik	82340	80.632	intergenic	chr14	FALSE	TRUE	FALSE	FALSE
15	91092295	91092868	Kif21a	42346	80.632	intergenic	chr15	TRUE	TRUE	FALSE	FALSE
1	66461216	66462470	Unc80	5896	80.632	intergenic	chr1	FALSE	TRUE	FALSE	FALSE
17	21853810	21854077	Zfp820	8050	80.632	intergenic	chr17	FALSE	FALSE	FALSE	FALSE
18	83517123	83518024	Gm24720	161758	80.632	intergenic	chr18	FALSE	TRUE	FALSE	FALSE
1	96625225	96626077	Gm26245	8019	80.632	intergenic	chr1	FALSE	FALSE	FALSE	FALSE
2	62637759	62638458	Ifih1	0	80.632	intron	chr2	FALSE	TRUE	FALSE	FALSE
3	106040057	106040793	Gm4540	5000	80.632	intergenic	chr3	FALSE	TRUE	FALSE	FALSE
3	13634584	13635119	Ralyl	141728	80.632	intergenic	chr3	FALSE	TRUE	FALSE	FALSE
5	12209592	12210017	Sema3d	173148	80.632	intergenic	chr5	FALSE	TRUE	FALSE	FALSE
X	106751884	106752301	Gm14882	3031	80.632	intergenic	chrX	FALSE	TRUE	FALSE	FALSE
X	7197651	7198270	Clcn5	0	80.632	intron	chrX	FALSE	TRUE	FALSE	FALSE
11	3339720	3340818	Pik3ip1	0	80.479	intron	chr11	FALSE	TRUE	TRUE	FALSE
1	190956521	190957642	Vash2	0	80.479	intron	chr1	TRUE	FALSE	FALSE	FALSE
2	157375471	157376822	Manbal	0	80.4565	intron	chr2	TRUE	TRUE	FALSE	FALSE
11	95060149	95061366	Itga3	0	80.4339	intron	chr11	FALSE	FALSE	TRUE	FALSE
1	155230808	155232222	BC034090	0	80.4287	intron	chr1	FALSE	FALSE	FALSE	FALSE
16	21347396	21347900	Gm16863	50523	80.3775	intergenic	chr16	FALSE	TRUE	FALSE	FALSE
5	123137396	123138733	AI480526	0	80.3775	promoter	chr5	TRUE	TRUE	TRUE	FALSE
1	160899606	160900058	Gm6177	6021	80.3592	intergenic	chr1	FALSE	TRUE	FALSE	FALSE
1	178343854	178344687	Hnrnpu	6056	80.3592	intergenic	chr1	TRUE	TRUE	FALSE	FALSE
12	17738361	17739053	Hpcal1	0	80.3592	intron	chr12	TRUE	FALSE	FALSE	FALSE
4	150705751	150708119	Gm16079	26958	80.3592	intergenic	chr4	FALSE	TRUE	FALSE	FALSE
6	125104440	125105427	Chd4	0	80.3592	exon	chr6	FALSE	FALSE	FALSE	FALSE
7	123084223	123085013	Tnrc6a	38871	80.3592	intergenic	chr7	TRUE	TRUE	FALSE	FALSE
2	132880480	132881633	Lrrn4	0	80.3029	promoter	chr2	FALSE	TRUE	FALSE	TRUE
18	82487654	82492110	Mbp	0	80.295	intron	chr18	FALSE	TRUE	FALSE	FALSE
2	32655652	32656469	Eng	0	80.2608	intron	chr2	FALSE	TRUE	FALSE	FALSE
19	42288279	42288904	Crtac1	0	80.1932	intron	chr19	TRUE	TRUE	FALSE	TRUE
11	52357019	52357631	Vdac1	3228	80.1775	intergenic	chr11	FALSE	TRUE	FALSE	FALSE
13	5769023	5770096	Klf6	91392	80.1736	intergenic	chr13	FALSE	TRUE	FALSE	FALSE
5	118435290	118437567	Gm26455	16471	80.1661	intergenic	chr5	TRUE	TRUE	FALSE	FALSE
1	127228970	127229763	Mgat5	0	80.1547	intron	chr1	TRUE	FALSE	FALSE	FALSE
1	127496777	127497321	Tmem163	0	80.0673	intron	chr1	TRUE	TRUE	FALSE	FALSE
2	103434429	103435031	Elf5	0	80.0673	intron	chr2	FALSE	TRUE	FALSE	FALSE
2	120128533	120129144	Ehd4	0	79.9961	intron	chr2	FALSE	TRUE	FALSE	FALSE
2	163066908	163067654	Mybl2	0	79.9961	promoter	chr2	TRUE	FALSE	FALSE	FALSE
3	85140394	85141026	Arfip1	0	79.9961	intron	chr3	FALSE	TRUE	FALSE	FALSE
7	112643630	112644221	2310014F06Rik	0	79.9961	intron	chr7	FALSE	TRUE	FALSE	FALSE
9	40794201	40794824	Hspa8	6159	79.9961	intergenic	chr9	TRUE	TRUE	FALSE	FALSE
X	20356227	20356638	Rp2h	7842	79.9961	intergenic	chrX	FALSE	TRUE	FALSE	FALSE
12	105382774	105383185	2810011L19Rik	0	79.9828	exon	chr12	TRUE	FALSE	FALSE	FALSE
17	14339724	14340764	Smoc2	0	79.9828	intron	chr17	FALSE	TRUE	FALSE	FALSE
19	38001731	38002670	Myof	0	79.9675	intron	chr19	FALSE	FALSE	FALSE	FALSE
12	111269165	111269860	Amn	1250	79.944	promoter	chr12	FALSE	TRUE	FALSE	FALSE
11	6291446	6292962	Ogdh	0	79.927	promoter	chr11	TRUE	TRUE	TRUE	TRUE
8	83879576	83879756	Gm26721	7322	79.8973	intergenic	chr8	FALSE	TRUE	FALSE	FALSE
14	9669768	9670230	Fhit	0	79.8461	intron	chr14	FALSE	FALSE	FALSE	FALSE
4	126090164	126091115	Oscp1	0	79.8461	exon	chr4	FALSE	TRUE	FALSE	FALSE
7	35405790	35406857	Cep89	0	79.8461	exon	chr7	FALSE	FALSE	FALSE	FALSE
8	117778722	117779828	Mphosph6	11816	79.8372	intergenic	chr8	FALSE	TRUE	FALSE	FALSE
5	137828777	137829332	Pilra	0	79.7726	intron	chr5	TRUE	TRUE	FALSE	FALSE
13	51017306	51018394	Gm22199	3094	79.7554	intergenic	chr13	FALSE	TRUE	FALSE	TRUE
4	139598957	139599920	Iffo2	0	79.6955	intron	chr4	FALSE	TRUE	FALSE	FALSE
10	78018797	78019990	Pfkl	8713	79.6842	intergenic	chr10	FALSE	TRUE	FALSE	FALSE
11	101334402	101335045	Aoc3	0	79.6842	intron	chr11	TRUE	TRUE	FALSE	FALSE
11	82032987	82033560	Gm17268	0	79.6842	promoter	chr11	FALSE	TRUE	FALSE	FALSE
2	10462027	10466351	Gm22072	0	79.6842	promoter	chr2	FALSE	FALSE	FALSE	FALSE
10	46615087	46615766	Gm23481	42741	79.6132	intergenic	chr10	FALSE	TRUE	FALSE	FALSE
10	83608534	83609023	Appl2	0	79.6132	promoter	chr10	TRUE	FALSE	FALSE	FALSE
12	62488935	62489343	Gm24590	109548	79.6132	intergenic	chr12	FALSE	TRUE	FALSE	FALSE
12	74889212	74889832	Kcnh5	7384	79.6132	intergenic	chr12	TRUE	TRUE	FALSE	FALSE
14	14479507	14479804	Olfr721-ps1	71308	79.6132	intergenic	chr14	FALSE	FALSE	FALSE	FALSE
17	62681769	62682260	Efna5	0	79.6132	intron	chr17	FALSE	TRUE	FALSE	FALSE
18	46541348	46542437	Fem1c	15376	79.6132	intergenic	chr18	FALSE	TRUE	FALSE	FALSE
18	6415419	6416344	Epc1	19606	79.6132	intergenic	chr18	FALSE	TRUE	FALSE	FALSE
3	135165451	135166025	Gm24048	17937	79.6132	intergenic	chr3	FALSE	TRUE	FALSE	FALSE
4	54986630	54987697	Zfp462	0	79.6132	intron	chr4	TRUE	TRUE	FALSE	FALSE
4	7777528	7778073	Gm11795	13597	79.6132	intergenic	chr4	FALSE	TRUE	FALSE	FALSE
6	149306306	149308151	2810474O19Rik	1262	79.6132	promoter	chr6	FALSE	TRUE	FALSE	FALSE
8	36277962	36278449	Lonrf1	28445	79.6132	intergenic	chr8	FALSE	TRUE	FALSE	FALSE
8	43306806	43307544	Zfp42	0	79.6132	promoter	chr8	TRUE	TRUE	FALSE	FALSE
8	6400288	6400785	Gm24288	176325	79.6132	intergenic	chr8	FALSE	TRUE	FALSE	FALSE
12	4694626	4695625	Itsn2	0	79.5617	intron	chr12	FALSE	FALSE	FALSE	FALSE
2	165831406	165832182	Zmynd8	0	79.5595	intron	chr2	FALSE	TRUE	FALSE	TRUE
11	51611606	51612946	Hnrnpab	4758	79.5538	intergenic	chr11	FALSE	FALSE	FALSE	FALSE
1	120073708	120074555	Tmem37	0	79.5425	promoter	chr1	FALSE	TRUE	FALSE	FALSE
15	100761711	100762508	Slc4a8	0	79.5425	promoter	chr15	TRUE	TRUE	FALSE	TRUE
19	5045092	5046328	Brms1	0	79.5379	exon	chr19	FALSE	FALSE	FALSE	FALSE
1	86181300	86183189	Armc9	0	79.5157	intron	chr1	TRUE	TRUE	FALSE	FALSE
11	117275921	117276547	2009-09-01	0	79.5139	intron	chr11	FALSE	TRUE	FALSE	FALSE
16	20097504	20098506	Klhl24	0	79.5139	promoter	chr16	TRUE	TRUE	TRUE	FALSE
4	48584467	48585058	Tmeff1	115	79.5139	promoter	chr4	TRUE	TRUE	FALSE	FALSE
5	135724493	135725345	Por	0	79.5139	promoter	chr5	FALSE	TRUE	FALSE	FALSE
6	29347195	29348069	Calu	0	79.5139	promoter	chr6	TRUE	TRUE	FALSE	FALSE
13	99324962	99326186	Ptcd2	0	79.4783	intron	chr13	FALSE	FALSE	FALSE	FALSE
8	24561859	24562126	Ido2	0	79.4783	intron	chr8	FALSE	TRUE	FALSE	FALSE
15	79951940	79952309	Cbx7	0	79.3773	intron	chr15	FALSE	TRUE	FALSE	FALSE
2	71804952	71805723	Itga6	0	79.281	intron	chr2	TRUE	TRUE	FALSE	TRUE
5	135927923	135928739	Ywhag	0	79.281	intron	chr5	FALSE	FALSE	FALSE	FALSE
4	150054954	150056708	Gm13067	0	79.2758	intron	chr4	TRUE	FALSE	FALSE	FALSE
1	153009082	153009904	Nmnat2	0	79.2538	intron	chr1	TRUE	TRUE	FALSE	FALSE
13	80962837	80963928	9330111N05Rik	0	79.2088	promoter	chr13	FALSE	TRUE	FALSE	FALSE
4	149679217	149680195	Pik3cd	0	79.2088	intron	chr4	FALSE	TRUE	FALSE	FALSE
7	143548366	143549101	Nap1l4	0	79.2088	promoter	chr7	TRUE	TRUE	TRUE	FALSE
3	121526029	121526438	Slc44a3	0	79.1597	intron	chr3	FALSE	TRUE	FALSE	FALSE
19	5824189	5826168	mascRNA-menRNA	0	79.1306	promoter	chr19	FALSE	FALSE	FALSE	FALSE
10	75188210	75189076	Bcr	3286	79.0806	intergenic	chr10	FALSE	FALSE	FALSE	FALSE
12	20905754	20906200	3110053B16Rik	0	79.0806	intron	chr12	FALSE	TRUE	FALSE	FALSE
13	37454061	37455138	Ly86	35024	79.0806	intergenic	chr13	TRUE	TRUE	FALSE	FALSE
13	51882719	51883466	Gadd45g	34250	79.0806	intergenic	chr13	FALSE	TRUE	FALSE	FALSE
14	24330627	24331066	E330034G19Rik	20660	79.0806	intergenic	chr14	FALSE	FALSE	FALSE	FALSE
2	154899533	154900187	a	0	79.0806	intron	chr2	FALSE	TRUE	FALSE	FALSE
6	113689683	113691210	Irak2	0	79.0806	promoter	chr6	TRUE	TRUE	FALSE	FALSE
8	126849496	126850322	Tomm20	80341	79.0101	intergenic	chr8	FALSE	TRUE	FALSE	FALSE
8	106177290	106178026	Slc7a6	0	79.0054	intron	chr8	FALSE	TRUE	FALSE	FALSE
11	95516425	95517249	Nxph3	1854	79.0051	promoter	chr11	TRUE	TRUE	FALSE	FALSE
3	96576264	96577985	Polr3gl	0	78.927	promoter	chr3	TRUE	TRUE	FALSE	FALSE
10	80165656	80166339	Cirbp	0	78.8936	promoter	chr10	FALSE	TRUE	FALSE	FALSE
17	27038086	27041022	Ggnbp1	1707	78.8936	downstream	chr17	TRUE	TRUE	TRUE	FALSE
9	103292506	103294069	1300017J02Rik	0	78.855	intron	chr9	FALSE	FALSE	FALSE	FALSE
15	85538994	85539522	Wnt7b	0	78.8393	intron	chr15	FALSE	TRUE	FALSE	FALSE
1	160997500	160998772	Serpinc1	0	78.8166	exon	chr1	FALSE	FALSE	FALSE	FALSE
15	84365670	84366327	1810041L15Rik	12877	78.8166	intergenic	chr15	FALSE	TRUE	FALSE	FALSE
5	35899579	35901691	Afap1	0	78.7776	intron	chr5	FALSE	TRUE	FALSE	FALSE
3	96170906	96171660	Mtmr11	0	78.7669	promoter	chr3	TRUE	FALSE	FALSE	FALSE
9	61997832	61998389	Paqr5	0	78.7669	intron	chr9	TRUE	TRUE	FALSE	FALSE
11	4296095	4297420	Gm11958	9155	78.7093	intergenic	chr11	TRUE	TRUE	FALSE	FALSE
1	152916571	152917933	Smg7	13924	78.6731	intergenic	chr1	TRUE	TRUE	FALSE	FALSE
11	19341047	19342006	Gm12025	18919	78.668	intergenic	chr11	FALSE	TRUE	FALSE	FALSE
14	21456397	21457201	Gm25864	5831	78.668	intergenic	chr14	TRUE	TRUE	FALSE	FALSE
14	62808461	62809293	4931440J10Rik	0	78.668	intron	chr14	FALSE	TRUE	FALSE	FALSE
2	30717380	30719302	Gm14488	0	78.668	promoter	chr2	TRUE	TRUE	FALSE	FALSE
18	36537905	36538444	Slc4a9	0	78.6536	intron	chr18	TRUE	FALSE	FALSE	FALSE
1	88583339	88584879	Glrp1	73452	78.6456	intergenic	chr1	FALSE	TRUE	FALSE	FALSE
12	63180352	63180855	Gm5185	107210	78.5987	intergenic	chr12	FALSE	FALSE	FALSE	FALSE
14	29382801	29383088	Cacna2d3	0	78.5987	intron	chr14	FALSE	TRUE	FALSE	FALSE
16	51872497	51873581	Cblb	157967	78.5987	intergenic	chr16	FALSE	TRUE	FALSE	FALSE
17	16945413	16946020	BC002059	26889	78.5987	intergenic	chr17	FALSE	TRUE	FALSE	FALSE
17	38124277	38124644	Olfr132	5604	78.5987	intergenic	chr17	FALSE	TRUE	FALSE	FALSE
18	3573397	3574526	Bambi	56992	78.5987	intergenic	chr18	FALSE	FALSE	FALSE	FALSE
2	112367678	112368553	Gm21985	0	78.5987	promoter	chr2	TRUE	TRUE	FALSE	TRUE
2	112765951	112767053	Ryr3	0	78.5987	exon	chr2	FALSE	TRUE	FALSE	FALSE
4	121584338	121584951	Gm12887	29319	78.5987	intergenic	chr4	FALSE	TRUE	FALSE	FALSE
6	47558979	47559642	Ezh2	0	78.5987	intron	chr6	FALSE	TRUE	FALSE	FALSE
7	130434591	130435754	Ate1	0	78.5987	intron	chr7	FALSE	TRUE	FALSE	FALSE
7	4251055	4251533	Gm15923	6167	78.5987	intergenic	chr7	FALSE	TRUE	FALSE	FALSE
8	45598003	45598430	Sorbs2	0	78.5987	promoter	chr8	FALSE	TRUE	FALSE	FALSE
9	107761448	107762515	Rbm5	0	78.5987	intron	chr9	FALSE	FALSE	FALSE	FALSE
9	109881471	109883859	Cdc25a	0	78.5987	exon	chr9	FALSE	FALSE	FALSE	FALSE
9	14580119	14581665	Amotl1	0	78.5987	intron	chr9	FALSE	FALSE	FALSE	FALSE
9	21798506	21799219	Kank2	0	78.5813	promoter	chr9	TRUE	TRUE	TRUE	FALSE
17	47213690	47215427	Trerf1	0	78.5741	intron	chr17	FALSE	FALSE	FALSE	FALSE
11	57907523	57908340	Gm12244	26336	78.5133	intergenic	chr11	FALSE	FALSE	FALSE	FALSE
17	43129310	43129809	Tnfrsf21	40121	78.5133	intergenic	chr17	FALSE	TRUE	FALSE	FALSE
4	149445985	149447093	Rbp7	2593	78.5133	intergenic	chr4	FALSE	TRUE	FALSE	FALSE
1	188987405	188989176	Kctd3	0	78.5078	exon	chr1	FALSE	FALSE	FALSE	FALSE
13	74349763	74350338	Ccdc127	0	78.5078	promoter	chr13	TRUE	TRUE	TRUE	FALSE
14	118253164	118253993	Gm4675	0	78.5078	promoter	chr14	FALSE	TRUE	FALSE	FALSE
[truncated: 12,509 more rows]

## Sheet: Esrrb_ES_cells
Genes bound by Esrrb in ES cells
chr	start	end	nearest.gene	distance.to.gene	peak.score	disambiguated.region	alt_chr	shared_with_ts	shared_with_tcfcp
1	182500397	182501444	Capn2	0	379.652	intron	chr1	TRUE	FALSE
4	106859471	106860170	Gm12746	11550	378.389	intergenic	chr4	TRUE	TRUE
4	150236343	150237141	Eno1	0	364.698	promoter	chr4	TRUE	TRUE
4	155162938	155163905	Ski	0	363.772	intron	chr4	FALSE	TRUE
16	31901667	31902425	Mfi2	2646	358.23	intergenic	chr16	TRUE	FALSE
5	138974462	138975516	Pdgfa	497	357.912	downstream	chr5	TRUE	TRUE
12	56296471	56297100	Gm24685	29266	344.74	intergenic	chr12	FALSE	TRUE
3	34761036	34761718	Sox2ot	78416	337.65	intergenic	chr3	TRUE	TRUE
1	153031348	153031914	Nmnat2	0	337.5	intron	chr1	TRUE	FALSE
3	153675875	153676639	St6galnac3	0	337.159	intron	chr3	FALSE	FALSE
4	139130641	139131378	Minos1	0	332.735	promoter	chr4	TRUE	FALSE
1	119304686	119305987	Inhbb	109477	330.33	intergenic	chr1	FALSE	TRUE
9	21014624	21015283	Icam1	676	328.025	promoter	chr9	TRUE	FALSE
5	146892869	146893365	Gm10858	2426	326.925	downstream	chr5	TRUE	FALSE
12	8868556	8869139	9930038B18Rik	4047	325.888	intergenic	chr12	TRUE	FALSE
4	149450565	149451109	Rbp7	0	325.716	intron	chr4	FALSE	FALSE
16	7081705	7082175	Rbfox1	0	320.813	intron	chr16	FALSE	FALSE
7	4692735	4693615	Brsk1	0	313.588	exon	chr7	TRUE	FALSE
2	5534413	5535037	Camk1d	0	311.269	intron	chr2	TRUE	FALSE
7	80129555	80131077	Idh2	14162	308.735	intergenic	chr7	TRUE	FALSE
12	86501517	86502268	Esrrb	0	307.647	promoter	chr12	FALSE	TRUE
3	88336632	88337029	Smg5	0	305.316	promoter	chr3	TRUE	FALSE
8	84650126	84650781	Cacna1a	9879	304.937	intergenic	chr8	TRUE	TRUE
8	90832897	90833300	Chd9	0	304.669	intron	chr8	FALSE	FALSE
12	80921187	80921696	Gm23298	9603	304.594	intergenic	chr12	FALSE	FALSE
18	75464709	75465892	Ctif	0	302.881	intron	chr18	TRUE	TRUE
11	96189938	96190619	Hoxb13	3696	300.618	intergenic	chr11	FALSE	FALSE
4	135033032	135033884	Gm16225	84336	299.23	intergenic	chr4	TRUE	FALSE
3	131246303	131246946	Hadh	0	295.928	exon	chr3	TRUE	FALSE
11	117598191	117599027	2900041M22Rik	12219	294.495	intergenic	chr11	TRUE	FALSE
18	77773600	77774789	Atp5a1	0	293.974	promoter	chr18	TRUE	FALSE
15	79464279	79464876	Kcnj4	18841	293.465	intergenic	chr15	FALSE	FALSE
5	93026087	93027173	Gm25521	12947	292.226	intergenic	chr5	FALSE	TRUE
7	129432183	129433064	Ppapdc1a	40875	291.931	intergenic	chr7	FALSE	FALSE
19	38329210	38329697	Lgi1	20270	290.436	intergenic	chr19	FALSE	FALSE
11	60176587	60177261	Rai1	0	290.172	intron	chr11	TRUE	FALSE
11	98297485	98298752	Gm20644	10040	289.345	intergenic	chr11	FALSE	TRUE
1	90404885	90405621	5S_rRNA	77466	288.11	intergenic	chr1	FALSE	FALSE
4	53789340	53789784	Tal2	627	287.164	downstream	chr4	FALSE	FALSE
11	88689764	88690677	Msi2	0	286.488	intron	chr11	TRUE	FALSE
4	105223921	105224390	Ppap2b	0	285.431	intron	chr4	FALSE	FALSE
11	77738517	77738974	Nufip2	0	284.987	intron	chr11	FALSE	TRUE
11	107998567	107999423	Prkca	0	282.402	intron	chr11	FALSE	FALSE
11	120164047	120165157	Gm11769	11705	282.332	intergenic	chr11	TRUE	FALSE
7	105602984	105603595	Trim3	867	282.299	downstream	chr7	TRUE	FALSE
12	12803635	12804271	Gm17337	9349	281.479	intergenic	chr12	FALSE	FALSE
12	57471778	57472200	Mipol1	0	280.987	intron	chr12	FALSE	FALSE
4	9015744	9016201	Rps18-ps2	74087	280.815	intergenic	chr4	TRUE	FALSE
12	12787923	12789421	Gm17337	0	278.231	promoter	chr12	TRUE	TRUE
2	156690682	156691333	Dlgap4	0	278.231	intron	chr2	FALSE	FALSE
5	53542040	53542515	Rbpj	13263	278.231	intergenic	chr5	TRUE	FALSE
3	121418988	121419604	Cnn3	6936	278.111	intergenic	chr3	FALSE	TRUE
7	96493982	96494791	Tenm4	0	277.633	intron	chr7	FALSE	FALSE
1	34103205	34104679	Dst	0	277.546	intron	chr1	TRUE	FALSE
15	62092589	62093137	Pvt1	0	276.493	intron	chr15	TRUE	TRUE
11	117308042	117308877	2009-09-01	0	276.425	promoter	chr11	TRUE	FALSE
16	95550431	95550943	Erg	0	276.425	intron	chr16	FALSE	FALSE
19	6922040	6922677	Tex40	0	275.872	promoter	chr19	TRUE	FALSE
19	55612824	55613464	Vti1a	0	275.616	intron	chr19	FALSE	FALSE
10	88459697	88460625	Sycp3	0	274.73	promoter	chr10	FALSE	FALSE
4	53339023	53339992	Gm12495	30350	274.222	intergenic	chr4	FALSE	FALSE
2	31135305	31136023	Fnbp1	0	272.693	intron	chr2	TRUE	FALSE
2	90846624	90847133	Mtch2	21	271.876	promoter	chr2	TRUE	FALSE
4	125439875	125440285	Grik3	50414	271.406	intergenic	chr4	FALSE	FALSE
17	70828143	70828970	Gm20703	5693	270.877	intergenic	chr17	FALSE	TRUE
13	109635874	109636371	Pde4d	0	268.339	intron	chr13	FALSE	FALSE
19	25486541	25486934	Dmrt1	18683	268.093	intergenic	chr19	FALSE	TRUE
8	109463408	109464292	Pmfbp1	29734	268.009	intergenic	chr8	FALSE	FALSE
6	140605767	140606424	Plekha5	10860	266.945	intergenic	chr6	FALSE	FALSE
10	69795679	69796048	Ank3	0	266.537	intron	chr10	FALSE	FALSE
2	90562055	90562769	Ptprj	0	266.52	intron	chr2	FALSE	FALSE
17	66456018	66456536	Soga2	6267	266.24	intergenic	chr17	FALSE	FALSE
11	114571293	114572175	Gm11689	92432	264.715	intergenic	chr11	FALSE	TRUE
4	152098522	152098851	Plekhg5	0	263.84	intron	chr4	TRUE	FALSE
4	141544994	141545885	B330016D10Rik	303	263.39	promoter	chr4	TRUE	TRUE
16	9135349	9135889	Gm10247	212959	263.118	intergenic	chr16	FALSE	FALSE
10	83608541	83608956	Appl2	0	262.492	promoter	chr10	TRUE	FALSE
10	62896579	62897359	Tet1	0	262.125	intron	chr10	TRUE	FALSE
1	6214135	6214662	4732440D04Rik	0	261.884	promoter	chr1	TRUE	FALSE
5	113723608	113724258	1700069L16Rik	0	261.309	promoter	chr5	FALSE	FALSE
5	127688598	127689251	Glt1d1	0	260.69	intron	chr5	TRUE	FALSE
6	142511421	142512016	Ldhb	3463	260.69	intergenic	chr6	FALSE	TRUE
2	163052084	163052586	Mybl2	2100	259.519	promoter	chr2	TRUE	TRUE
8	70647219	70648524	Pgpep1	0	258.627	exon	chr8	TRUE	FALSE
7	107236707	107237360	Gm15514	5661	258.298	intergenic	chr7	FALSE	FALSE
4	148085101	148086043	Agtrap	0	257.804	promoter	chr4	TRUE	FALSE
15	102250473	102251010	Rarg	0	257.708	promoter	chr15	FALSE	FALSE
5	114151511	114152320	Acacb	0	257.243	intron	chr5	FALSE	FALSE
11	26170527	26170976	5730522E02Rik	0	256.811	intron	chr11	FALSE	FALSE
10	62329711	62330261	Hk1	0	256.723	promoter	chr10	TRUE	FALSE
11	95515970	95517067	Nxph3	1399	256.141	promoter	chr11	TRUE	FALSE
11	84269548	84270493	Acaca	0	256.051	exon	chr11	FALSE	FALSE
7	4820971	4821587	Shisa7	3964	255.837	intergenic	chr7	FALSE	FALSE
2	19380300	19381304	Msrb2	0	255.211	intron	chr2	FALSE	TRUE
2	26611077	26611468	Gm20532	0	255.03	intron	chr2	TRUE	FALSE
8	125700335	125700896	Map10	26969	253.806	intergenic	chr8	FALSE	FALSE
1	164483417	164484137	Gm26685	19169	253.621	intergenic	chr1	FALSE	FALSE
5	129242222	129242942	Gpr133	37622	252.945	intergenic	chr5	FALSE	FALSE
10	77138239	77138752	Col18a1	0	252.934	intron	chr10	FALSE	FALSE
10	20141282	20141763	Map3k5	0	251.648	exon	chr10	FALSE	FALSE
3	9649008	9649674	Pag1	37804	251.357	intergenic	chr3	FALSE	FALSE
12	4179448	4180081	Adcy3	0	251.02	intron	chr12	FALSE	FALSE
2	71867506	71867891	Pdk1	5332	250.311	intergenic	chr2	FALSE	TRUE
11	117092655	117093066	Gm11730	1881	249.918	downstream	chr11	TRUE	FALSE
8	116673975	116674829	Cdyl2	0	248.908	intron	chr8	FALSE	FALSE
10	21979295	21979993	Sgk1	0	248.748	intron	chr10	FALSE	FALSE
14	98589811	98590255	Gm26139	33934	248.742	intergenic	chr14	FALSE	TRUE
11	6415294	6415758	Ppia	0	248.225	promoter	chr11	TRUE	FALSE
12	106139846	106140482	Vrk1	62435	248.225	intergenic	chr12	FALSE	FALSE
11	12466816	12467626	Cobl	1855	247.616	promoter	chr11	FALSE	TRUE
3	31001198	31001652	Prkci	0	247.265	intron	chr3	FALSE	TRUE
18	34030048	34030812	Gm22788	5767	247.166	intergenic	chr18	FALSE	FALSE
3	135531576	135532215	Manba	0	246.967	intron	chr3	FALSE	FALSE
11	107276595	107277570	Pitpnc1	0	246.371	intron	chr11	FALSE	FALSE
4	125534480	125534951	Grik3	0	246.33	intron	chr4	TRUE	FALSE
6	31896825	31897657	Gm13849	0	246.32	intron	chr6	FALSE	FALSE
4	141115337	141115953	4921514A10Rik	0	246.276	promoter	chr4	FALSE	FALSE
3	103086008	103086474	Ampd1	0	245.704	intron	chr3	FALSE	TRUE
5	122503163	122504147	Atp2a2	937	245.704	promoter	chr5	FALSE	FALSE
9	42897854	42898572	Grik4	0	245.303	intron	chr9	FALSE	FALSE
9	56535247	56536201	Hmg20a	38362	245.246	intergenic	chr9	TRUE	FALSE
4	108218973	108219484	Zyg11a	1050	244.727	promoter	chr4	TRUE	TRUE
13	24761810	24762239	Gmnn	0	243.405	promoter	chr13	FALSE	FALSE
6	31937019	31937613	Gm13849	14748	243.405	intergenic	chr6	FALSE	FALSE
2	153523026	153523654	8430427H17Rik	0	242.608	intron	chr2	FALSE	FALSE
2	132578180	132578558	Gpcpd1	0	242.295	promoter	chr2	TRUE	TRUE
19	28182395	28183149	Glis3	75701	242.015	intergenic	chr19	FALSE	FALSE
9	32095395	32095944	Arhgap32	20191	242.015	intergenic	chr9	FALSE	FALSE
8	14845929	14846857	Dlgap2	0	241.489	exon	chr8	FALSE	FALSE
17	74944969	74945797	Ltbp1	59770	241.449	intergenic	chr17	FALSE	FALSE
11	107352509	107353178	Pitpnc1	0	241.415	intron	chr11	TRUE	FALSE
3	95651282	95651900	Mcl1	6820	241.415	intergenic	chr3	TRUE	TRUE
11	97958598	97959424	Plxdc1	0	241.203	intron	chr11	TRUE	FALSE
11	115830469	115831067	Llgl2	0	241.186	promoter	chr11	TRUE	FALSE
8	79030853	79031303	Zfp827	0	241.186	intron	chr8	FALSE	TRUE
6	32797495	32798376	Chchd3	0	240.334	intron	chr6	TRUE	FALSE
17	70830031	70830351	Gm20703	4312	240.015	intergenic	chr17	FALSE	TRUE
2	167348153	167348838	B4galt5	0	239.501	promoter	chr2	TRUE	FALSE
7	28577867	28578921	Pak4	0	239.501	intron	chr7	FALSE	FALSE
3	88279687	88280536	Rhbg	0	239.328	exon	chr3	FALSE	FALSE
9	120336499	120337135	Myrip	0	239.24	intron	chr9	TRUE	FALSE
10	53156395	53156724	Slc35f1	44772	239.148	intergenic	chr10	FALSE	FALSE
13	48950662	48951223	Fam120a	0	239.059	intron	chr13	FALSE	TRUE
3	52400557	52401573	Foxo1	50447	238.824	intergenic	chr3	FALSE	FALSE
6	97520664	97521042	Frmd4b	0	237.903	intron	chr6	FALSE	FALSE
16	31890894	31891583	Mfi2	0	237.592	exon	chr16	FALSE	FALSE
2	172594202	172594886	Tfap2c	35579	237.592	intergenic	chr2	FALSE	TRUE
2	127108920	127109321	Ncaph	0	236.727	intron	chr2	FALSE	FALSE
6	39132573	39133058	4930599N23Rik	0	236.535	intron	chr6	FALSE	FALSE
9	62414603	62415680	Coro2b	3811	236.409	intergenic	chr9	TRUE	TRUE
1	74031057	74031682	Tns1	0	236.097	intron	chr1	FALSE	FALSE
11	94138420	94139148	B230206L02Rik	0	235.037	exon	chr11	TRUE	TRUE
15	7167580	7168409	Lifr	0	234.921	intron	chr15	FALSE	FALSE
12	109948169	109948897	Mirg	198708	234.727	intergenic	chr12	FALSE	FALSE
15	34048177	34048558	Mtdh	34135	234.25	intergenic	chr15	FALSE	FALSE
2	167609498	167610061	Gm20431	0	234.25	intron	chr2	FALSE	FALSE
1	67002172	67002918	Lancl1	0	234.237	exon	chr1	FALSE	FALSE
11	95771507	95772047	Zfp652	0	233.784	exon	chr11	FALSE	TRUE
16	78303670	78304090	Cxadr	0	233.784	intron	chr16	FALSE	FALSE
6	90452215	90452975	Klf15	9600	233.217	intergenic	chr6	FALSE	FALSE
1	84695786	84696481	Mir5126	0	233.002	promoter	chr1	TRUE	FALSE
17	84351296	84351650	Thada	0	232.149	intron	chr17	FALSE	FALSE
18	74911373	74911776	Gm25594	1139	232.149	promoter	chr18	FALSE	FALSE
11	95084806	95085220	Itga3	8004	231.88	intergenic	chr11	TRUE	FALSE
1	39859223	39859731	Map4k4	41181	231.88	intergenic	chr1	TRUE	FALSE
2	152177236	152177951	Rps15a-ps7	7339	231.42	intergenic	chr2	TRUE	TRUE
17	45918446	45918867	Vegfa	98125	231.072	intergenic	chr17	FALSE	FALSE
11	63952880	63953871	Cox10	8755	229.975	intergenic	chr11	TRUE	FALSE
7	126475319	126475921	Sh2b1	188	229.975	promoter	chr7	TRUE	FALSE
GL456216.1	34577	36106	CAAA01118383.1	0	229.975	exon	chrGL456216.1	TRUE	FALSE
2	174735332	174735859	Zfp831	24499	229.692	intergenic	chr2	FALSE	FALSE
11	22830039	22830494	Gm12057	0	229.69	intron	chr11	FALSE	FALSE
16	84769119	84769846	Jam2	4276	229.497	intergenic	chr16	FALSE	FALSE
X	8001857	8002544	Glod5	1655	229.45	downstream	chrX	TRUE	FALSE
2	165643585	165644137	Eya2	0	228.916	intron	chr2	TRUE	FALSE
6	52006207	52006668	Skap2	0	228.495	intron	chr6	FALSE	FALSE
2	65414816	65415307	Gm24138	38533	228.366	intergenic	chr2	FALSE	FALSE
11	8584706	8585336	Tns3	0	228.08	intron	chr11	TRUE	FALSE
3	68564890	68565486	Schip1	0	228.08	intron	chr3	FALSE	FALSE
12	86808793	86809493	Gm25888	463	227.457	promoter	chr12	FALSE	TRUE
16	76321382	76322020	Nrip1	0	227.413	intron	chr16	TRUE	TRUE
3	101163225	101164047	Gm12486	42811	227.413	intergenic	chr3	FALSE	TRUE
X	101481626	101481976	Gm14843	2066	227.413	downstream	chrX	FALSE	TRUE
11	98941378	98942088	Rara	0	227.382	intron	chr11	TRUE	FALSE
17	27041123	27041667	Ggnbp1	4744	227.321	intergenic	chr17	TRUE	FALSE
17	28079491	28079851	Tcp11	0	227.321	intron	chr17	FALSE	TRUE
19	7264729	7265706	Rcor2	1618	227.321	promoter	chr19	FALSE	FALSE
9	110952764	110953305	Lrrc2	0	227.321	intron	chr9	FALSE	FALSE
5	143434382	143434726	Kdelr2	12481	227.029	intergenic	chr5	TRUE	FALSE
5	146609294	146610021	Gpr12	24054	226.186	intergenic	chr5	FALSE	FALSE
9	42857694	42858408	Grik4	0	226.186	intron	chr9	FALSE	FALSE
2	37759645	37760394	Crb2	15854	225.677	intergenic	chr2	FALSE	FALSE
4	136732423	136733013	Ephb2	0	225.283	intron	chr4	FALSE	FALSE
16	96086977	96087556	1700093J21Rik	0	224.847	intron	chr16	FALSE	FALSE
11	64089619	64090096	2810001G20Rik	6359	224.684	intergenic	chr11	FALSE	FALSE
17	49033308	49033641	Lrfn2	0	224.373	intron	chr17	FALSE	FALSE
7	29304997	29305742	Dpf1	0	224.362	promoter	chr7	FALSE	FALSE
4	142138242	142138700	Kazn	0	224.295	intron	chr4	TRUE	TRUE
7	139363832	139364414	Inpp5a	24694	224.295	intergenic	chr7	TRUE	TRUE
1	166103275	166103821	Dusp27	0	223.416	intron	chr1	FALSE	FALSE
15	88708760	88709462	Brd1	0	223.416	intron	chr15	TRUE	TRUE
5	143126928	143127287	Olfr718-ps1	9950	223.416	intergenic	chr5	FALSE	FALSE
5	53671461	53672098	Rbpj	14015	222.974	intergenic	chr5	FALSE	TRUE
6	113266889	113267493	Mtmr14	0	222.974	promoter	chr6	FALSE	FALSE
11	70626534	70627192	Gm12315	972	222.87	promoter	chr11	FALSE	FALSE
9	58204531	58205266	1600029O15Rik	0	222.87	promoter	chr9	FALSE	FALSE
4	55475293	55475880	Gm22150	6133	222.74	intergenic	chr4	FALSE	TRUE
X	13461394	13462183	Nyx	3926	222.552	intergenic	chrX	TRUE	TRUE
7	139949591	139950095	Gm16201	300	222.507	promoter	chr7	TRUE	FALSE
18	77718055	77718373	4930465K10Rik	2605	222.403	intergenic	chr18	FALSE	FALSE
19	57365973	57366604	Fam160b1	0	222.4	intron	chr19	FALSE	FALSE
2	91968031	91968928	Dgkz	0	222.367	promoter	chr2	FALSE	FALSE
1	71672412	71672750	Apol7d	9568	221.099	intergenic	chr1	FALSE	FALSE
8	27153254	27153808	Rab11fip1	0	221.099	intron	chr8	FALSE	TRUE
18	38635853	38637340	9630014M24Rik	0	221.045	intron	chr18	TRUE	FALSE
6	142507701	142508321	Ldhb	0	220.784	promoter	chr6	TRUE	FALSE
6	53721418	53721974	Creb5	25410	220.604	intergenic	chr6	TRUE	FALSE
2	146630817	146631711	4933406D12Rik	84708	220.518	intergenic	chr2	FALSE	FALSE
5	33535044	33536086	Fam53a	64264	220.518	intergenic	chr5	FALSE	TRUE
17	83521895	83522404	Cox7a2l	7561	220.135	intergenic	chr17	FALSE	FALSE
13	20385369	20385840	Elmo1	0	219.966	intron	chr13	FALSE	FALSE
15	10687324	10687812	Rai14	0	218.633	intron	chr15	FALSE	FALSE
15	73183229	73183640	Ago2	0	218.495	intron	chr15	FALSE	TRUE
15	89480543	89481192	C230037L18Rik	0	218.059	intron	chr15	TRUE	FALSE
17	69438391	69439470	A330050F15Rik	0	217.595	promoter	chr17	TRUE	FALSE
17	56585276	56585771	Safb	0	216.751	promoter	chr17	FALSE	FALSE
2	170103310	170103835	Zfp217	4807	216.751	intergenic	chr2	TRUE	FALSE
3	89382148	89382767	Zbtb7b	0	216.744	intron	chr3	TRUE	TRUE
7	35554875	35555410	B230322F03Rik	0	216.086	promoter	chr7	TRUE	FALSE
1	62767485	62768155	Nrp2	0	215.561	intron	chr1	TRUE	FALSE
13	113793847	113794441	Arl15	63	215.539	promoter	chr13	FALSE	TRUE
3	131302547	131303621	Cyp2u1	0	215.071	promoter	chr3	TRUE	FALSE
10	85539037	85540262	Btbd11	0	214.872	intron	chr10	TRUE	TRUE
11	9115354	9116542	Upp1	1560	214.872	promoter	chr11	FALSE	TRUE
11	32140874	32141348	Gm12108	39645	214.854	intergenic	chr11	TRUE	FALSE
19	23147110	23147610	Klf9	0	214.333	promoter	chr19	FALSE	FALSE
10	81418455	81419365	Nfic	0	214.137	intron	chr10	FALSE	FALSE
17	45495256	45496006	Aars2	10834	213.369	intergenic	chr17	TRUE	FALSE
13	64344131	64344740	Ctsl	18473	213.094	intergenic	chr13	FALSE	FALSE
11	100549624	100550635	Ttc25	0	212.994	promoter	chr11	FALSE	FALSE
6	94647363	94647874	Lrig1	0	212.802	intron	chr6	FALSE	FALSE
4	86183618	86183955	Adamtsl1	0	212.79	intron	chr4	FALSE	FALSE
18	38521572	38522178	Ndfip1	57172	212.774	intergenic	chr18	TRUE	FALSE
17	10500735	10501074	Pacrg	0	212.597	intron	chr17	TRUE	FALSE
14	105859418	105859884	Spry2	32064	212.178	intergenic	chr14	FALSE	FALSE
4	134115545	134116066	Ubxn11	0	212.178	exon	chr4	FALSE	FALSE
7	3206359	3207073	Mir290	11552	212.178	intergenic	chr7	TRUE	TRUE
2	73054193	73054645	Ola1	38155	211.927	intergenic	chr2	FALSE	TRUE
13	99038266	99038952	Gm24733	1445	211.669	downstream	chr13	TRUE	TRUE
3	54989780	54990489	Ccna1	54979	211.576	intergenic	chr3	FALSE	TRUE
14	24253662	24254295	Dlg5	7741	211.122	intergenic	chr14	FALSE	TRUE
6	48032735	48033235	Zfp777	0	211.058	intron	chr6	FALSE	FALSE
6	86732620	86733049	Gmcl1	0	211.058	promoter	chr6	TRUE	FALSE
17	31808015	31808635	Sik1	35612	210.553	intergenic	chr17	TRUE	FALSE
4	148855553	148855932	Casz1	0	210.027	intron	chr4	TRUE	FALSE
2	172520310	172521540	Gm14303	10612	210.004	intergenic	chr2	FALSE	FALSE
13	24696565	24697199	Fam65b	0	209.765	exon	chr13	FALSE	FALSE
6	134415239	134415846	Bcl2l14	0	209.719	intron	chr6	FALSE	FALSE
16	91931013	91931678	D430001F17Rik	0	209.515	promoter	chr16	TRUE	FALSE
16	96082794	96083644	1700093J21Rik	0	209.252	promoter	chr16	TRUE	TRUE
18	65497009	65497374	Malt1	18185	208.73	intergenic	chr18	FALSE	FALSE
2	32781144	32782007	1700019L03Rik	0	208.73	promoter	chr2	FALSE	FALSE
15	100473860	100474527	Letmd1	0	208.627	intron	chr15	FALSE	FALSE
2	152375596	152376084	Nrsn2	0	208.627	intron	chr2	FALSE	FALSE
5	64296608	64297479	Tbc1d1	0	208.627	promoter	chr5	TRUE	FALSE
19	56668697	56670128	Adrb1	52243	208.351	intergenic	chr19	FALSE	FALSE
10	79802198	79802836	Palm	0	208.349	intron	chr10	FALSE	TRUE
1	73905708	73906080	Tns1	4150	208.245	intergenic	chr1	FALSE	FALSE
7	122404257	122405245	Prkcb	0	208.202	intron	chr7	FALSE	FALSE
10	96631071	96631541	Btg1	8257	208.147	intergenic	chr10	FALSE	FALSE
10	24869721	24870093	Med23	0	207.879	promoter	chr10	TRUE	TRUE
11	102582347	102583254	Gm11627	2885	207.879	intergenic	chr11	FALSE	TRUE
9	43989502	43990794	Thy1	52589	207.879	intergenic	chr9	FALSE	TRUE
10	4060968	4061553	Mthfd1l	0	207.702	intron	chr10	FALSE	FALSE
13	8996009	8996801	Gtpbp4	0	207.384	promoter	chr13	TRUE	FALSE
11	88139269	88140317	Cuedc1	0	207.222	intron	chr11	TRUE	FALSE
5	125426327	125426887	Dhx37	0	207.222	exon	chr5	FALSE	FALSE
18	34815263	34815809	Kdm3b	0	207.082	intron	chr18	FALSE	FALSE
17	31685559	31686508	Cryaa	3836	206.792	intergenic	chr17	TRUE	FALSE
16	87354292	87354726	N6amt1	0	206.679	promoter	chr16	FALSE	FALSE
7	130605150	130605673	Tacc2	0	206.407	intron	chr7	FALSE	TRUE
7	44723182	44723576	Izumo2	3339	206.407	intergenic	chr7	FALSE	FALSE
12	79035295	79035813	Plekhh1	0	206.126	intron	chr12	FALSE	TRUE
2	60021104	60021484	Baz2b	0	206.126	intron	chr2	FALSE	FALSE
2	37771548	37772074	Crb2	4174	206.054	intergenic	chr2	TRUE	FALSE
15	84665627	84666059	Prr5	3560	205.518	intergenic	chr15	FALSE	TRUE
1	86187879	86188262	Armc9	0	205.518	intron	chr1	FALSE	FALSE
1	178449024	178449526	Efcab2	0	205.355	intron	chr1	TRUE	FALSE
3	28113647	28114413	Pld1	0	204.84	intron	chr3	TRUE	FALSE
5	104433983	104434570	Spp1	547	204.84	promoter	chr5	FALSE	TRUE
11	98926482	98926893	Rara	924	204.494	promoter	chr11	FALSE	FALSE
4	135545677	135546307	Grhl3	0	203.907	exon	chr4	FALSE	FALSE
4	40824987	40825552	B4galt1	0	203.655	intron	chr4	FALSE	FALSE
10	88684872	88685297	Spic	0	203.447	promoter	chr10	FALSE	FALSE
17	35514544	35515201	Tcf19	0	203.254	promoter	chr17	FALSE	FALSE
8	84776573	84776916	Nfix	0	202.744	promoter	chr8	FALSE	FALSE
18	67341351	67342036	B430212C06Rik	0	202.672	promoter	chr18	FALSE	FALSE
4	130292088	130292633	Serinc2	12882	202.6	intergenic	chr4	TRUE	FALSE
2	105692427	105693029	Pax6	0	202.46	promoter	chr2	FALSE	FALSE
15	59391898	59392356	Nsmce2	0	202.431	intron	chr15	FALSE	TRUE
17	84836388	84836711	Lrpprc	45598	202.397	intergenic	chr17	FALSE	FALSE
5	24598632	24599471	Smarcd3	0	202.184	promoter	chr5	FALSE	TRUE
5	74737882	74738681	Gm15985	3431	202.184	intergenic	chr5	FALSE	FALSE
11	77884471	77884960	Pipox	0	201.901	promoter	chr11	TRUE	FALSE
10	52277994	52278528	Dcbld1	0	201.795	intron	chr10	FALSE	FALSE
6	145211191	145211984	Lyrm5	0	201.795	promoter	chr6	TRUE	FALSE
7	100699795	100700512	Fam168a	6138	201.795	intergenic	chr7	TRUE	FALSE
11	4703627	4704414	Uqcr10	0	201.773	promoter	chr11	TRUE	FALSE
4	148738821	148739581	Gm13203	22239	201.773	intergenic	chr4	TRUE	FALSE
2	60233061	60233481	2007-03-01	0	201.695	intron	chr2	FALSE	FALSE
18	60859083	60859493	Tcof1	10111	201.459	intergenic	chr18	TRUE	FALSE
6	94180307	94181163	Magi1	0	201.459	intron	chr6	FALSE	FALSE
3	27154992	27155898	1700125G22Rik	0	201.101	promoter	chr3	FALSE	FALSE
6	3553462	3553814	Ccdc132	0	200.67	intron	chr6	FALSE	FALSE
11	89564581	89565117	Ankfn1	0	200.668	intron	chr11	FALSE	FALSE
4	135548553	135549503	Grhl3	0	200.37	exon	chr4	TRUE	FALSE
4	63455537	63456031	Whrn	0	200.37	intron	chr4	FALSE	FALSE
11	90229831	90230292	Mmd	0	200.365	intron	chr11	TRUE	FALSE
9	28546550	28547035	Opcml	0	200.356	intron	chr9	FALSE	FALSE
11	8569211	8569951	Tns3	0	200.206	intron	chr11	FALSE	TRUE
17	10432537	10433155	Pacrg	0	199.941	intron	chr17	FALSE	TRUE
18	34322534	34322925	Apc	344	199.941	downstream	chr18	FALSE	FALSE
5	108004946	108005420	Gm9850	2459	199.941	downstream	chr5	FALSE	FALSE
6	122342041	122342725	Phc1	1479	199.941	promoter	chr6	FALSE	FALSE
7	130600521	130601168	Tacc2	0	199.941	intron	chr7	FALSE	FALSE
14	79277497	79278407	Rgcc	10348	199.761	intergenic	chr14	TRUE	TRUE
4	142061524	142062132	Tmem51	0	199.761	intron	chr4	FALSE	FALSE
4	45421934	45422381	Shb	896	199.747	downstream	chr4	FALSE	TRUE
7	107661365	107661868	Ppfibp2	0	199.505	intron	chr7	FALSE	FALSE
13	65236650	65237464	Gm10775	22074	198.293	intergenic	chr13	FALSE	FALSE
15	79605225	79605678	Dmc1	140	198.134	promoter	chr15	FALSE	FALSE
16	38471738	38472132	Cd80	0	198.089	intron	chr16	FALSE	FALSE
3	96402084	96402731	Gm26654	0	198.089	promoter	chr3	FALSE	FALSE
8	13202093	13202457	Grtp1	1468	198.089	promoter	chr8	TRUE	FALSE
9	107707909	107708671	Sema3f	0	197.505	intron	chr9	FALSE	FALSE
10	44056168	44056823	Aim1	51321	197.278	intergenic	chr10	FALSE	FALSE
2	164793315	164793931	Acot8	0	197.198	exon	chr2	FALSE	FALSE
5	110803990	110804338	Ulk1	0	197.198	intron	chr5	FALSE	FALSE
10	99460894	99461628	Gad1-ps	13886	196.902	intergenic	chr10	FALSE	FALSE
3	51128393	51129109	Ccrn4l	95337	196.902	intergenic	chr3	FALSE	FALSE
2	119463152	119464342	Ino80	0	196.33	intron	chr2	FALSE	FALSE
11	114789697	114790113	Kif19a	0	196.266	exon	chr11	FALSE	TRUE
18	65611003	65611479	Zfp532	0	196.238	intron	chr18	FALSE	FALSE
3	135547193	135547674	Manba	0	196.238	promoter	chr3	FALSE	FALSE
4	123634346	123634845	Macf1	0	196.238	intron	chr4	TRUE	FALSE
5	111481923	111482480	Mn1	24889	196.085	intergenic	chr5	FALSE	FALSE
17	28137774	28138397	Scube3	3918	195.965	intergenic	chr17	FALSE	TRUE
12	99783684	99784159	Efcab11	0	195.928	intron	chr12	FALSE	FALSE
10	21042836	21043156	Ahi1	0	195.911	intron	chr10	FALSE	FALSE
3	30724180	30724871	Samd7	21421	195.911	intergenic	chr3	FALSE	FALSE
15	12203521	12204179	Mtmr12	848	195.803	promoter	chr15	FALSE	FALSE
15	97028492	97028938	Slc38a4	0	195.803	intron	chr15	FALSE	TRUE
4	117352217	117353399	Rnf220	0	195.307	intron	chr4	FALSE	FALSE
15	74387384	74388045	Bai1	128150	195.267	intergenic	chr15	FALSE	FALSE
8	70761035	70761659	Mpv17l2	113	195.266	promoter	chr8	TRUE	FALSE
2	173278815	173279450	Gm14454	386	195.075	promoter	chr2	FALSE	FALSE
10	37240140	37240644	Gm26535	96841	195.073	intergenic	chr10	FALSE	FALSE
11	67345413	67346181	Myh13	0	195.073	intron	chr11	FALSE	TRUE
11	75622269	75622935	Pitpna	0	195.073	intron	chr11	FALSE	FALSE
18	61012298	61012697	Slc6a7	0	195.073	intron	chr18	FALSE	FALSE
2	160111182	160111736	9130015L21Rik	70562	194.854	intergenic	chr2	FALSE	FALSE
11	98041023	98041391	Stac2	0	194.708	exon	chr11	TRUE	FALSE
16	30062935	30063501	Hes1	882	194.391	promoter	chr16	TRUE	FALSE
5	134970563	134971009	Cldn3	15204	194.391	intergenic	chr5	TRUE	TRUE
7	112827742	112828540	Tead1	0	194.379	intron	chr7	TRUE	FALSE
5	118445284	118446563	Gm26455	26465	194.304	intergenic	chr5	FALSE	TRUE
11	117972427	117973173	Socs3	2379	194.221	promoter	chr11	FALSE	TRUE
4	133633548	133634325	Zdhhc18	0	193.686	promoter	chr4	FALSE	FALSE
11	102820486	102820899	Gjc1	785	193.563	promoter	chr11	FALSE	FALSE
18	65924399	65925576	Rax	9062	193.563	intergenic	chr18	FALSE	TRUE
18	35043121	35043911	Ctnna1	74976	193.071	intergenic	chr18	FALSE	TRUE
4	124485763	124486300	1700057H15Rik	0	192.949	promoter	chr4	TRUE	FALSE
10	62898017	62898482	Tet1	0	192.949	intron	chr10	FALSE	FALSE
1	118647969	118648397	Tfcp2l1	0	192.949	intron	chr1	TRUE	FALSE
1	153040061	153040817	Nmnat2	0	192.949	intron	chr1	TRUE	FALSE
11	88931621	88932283	Scpep1	0	192.949	intron	chr11	FALSE	FALSE
16	92103646	92104309	Mrps6	0	192.949	promoter	chr16	FALSE	FALSE
19	3323646	3324211	Cpt1a	0	192.949	promoter	chr19	FALSE	FALSE
4	129905919	129906565	E330017L17Rik	0	192.949	promoter	chr4	FALSE	FALSE
19	53597133	53597512	Smc3	2885	192.553	intergenic	chr19	TRUE	FALSE
3	8511122	8511735	Stmn2	0	192.549	intron	chr3	FALSE	FALSE
2	129217859	129218429	9830144P21Rik	0	192.48	promoter	chr2	FALSE	FALSE
9	43860054	43860788	Gm3898	27537	192.411	intergenic	chr9	FALSE	FALSE
2	31571709	31572288	Fubp3	362	192.22	promoter	chr2	TRUE	FALSE
1	161160067	161160626	Ankrd45	0	192.201	promoter	chr1	FALSE	TRUE
1	119076470	119078366	Gm26831	16621	192.177	intergenic	chr1	FALSE	TRUE
5	50201398	50202270	mmu-mir-8117	50491	192.177	intergenic	chr5	FALSE	FALSE
19	6247536	6248408	Atg2a	0	192.071	exon	chr19	TRUE	FALSE
17	47511290	47511906	Ccnd3	0	192.065	intron	chr17	TRUE	TRUE
16	43800301	43801514	Drd3	0	191.815	intron	chr16	FALSE	FALSE
10	82777646	82778330	Nfyb	13501	191.766	intergenic	chr10	FALSE	FALSE
12	24892478	24892840	Mboat2	0	191.642	intron	chr12	FALSE	FALSE
2	152393637	152394049	Sox12	0	191.466	exon	chr2	FALSE	FALSE
6	125504476	125504954	Gm26728	0	191.466	intron	chr6	FALSE	TRUE
6	33620751	33621059	Exoc4	0	191.466	intron	chr6	FALSE	TRUE
7	44224924	44225440	Klk1	0	191.051	promoter	chr7	FALSE	FALSE
15	81872042	81873093	Aco2	0	190.829	promoter	chr15	TRUE	FALSE
15	98928563	98928875	Tuba1b	2549	190.829	intergenic	chr15	TRUE	FALSE
17	15206743	15207609	Gm5091	23975	190.829	intergenic	chr17	FALSE	FALSE
11	65109965	65110643	Arhgap44	0	190.684	intron	chr11	FALSE	TRUE
16	91383444	91383959	Ifnar2	0	190.684	exon	chr16	FALSE	FALSE
12	3889702	3890269	Dnmt3a	0	190.136	promoter	chr12	FALSE	TRUE
12	4177797	4178371	Adcy3	0	190.136	intron	chr12	FALSE	FALSE
17	47953309	47953655	Gm5228	16862	190.136	intergenic	chr17	FALSE	FALSE
4	135381372	135381741	Ncmap	0	190.028	intron	chr4	TRUE	FALSE
10	61928792	61929651	Col13a1	0	189.939	intron	chr10	FALSE	TRUE
11	121702991	121703395	Metrnl	0	189.628	promoter	chr11	FALSE	FALSE
11	29609815	29610312	Gm12092	2011	189.561	downstream	chr11	FALSE	FALSE
5	139300188	139300813	Adap1	0	189.249	intron	chr5	FALSE	FALSE
6	144361344	144361712	Sox5	0	189.249	intron	chr6	FALSE	TRUE
6	5018935	5019695	Ppp1r9a	0	189.249	intron	chr6	TRUE	FALSE
4	137598614	137599037	Usp48	0	188.991	intron	chr4	FALSE	FALSE
2	166402962	166403913	Gm14268	4774	188.867	intergenic	chr2	FALSE	FALSE
4	119007541	119008239	Gm12862	7055	188.867	intergenic	chr4	TRUE	FALSE
6	82882366	82883206	Sema4f	28678	188.867	intergenic	chr6	TRUE	FALSE
5	136933761	136934738	4933404O12Rik	0	188.842	exon	chr5	FALSE	FALSE
14	8052681	8053153	Abhd6	0	188.717	intron	chr14	FALSE	FALSE
5	117356400	117356968	Wsb2	335	188.717	promoter	chr5	TRUE	FALSE
5	129217146	129217836	Gpr133	12546	188.717	intergenic	chr5	FALSE	TRUE
9	64042909	64043381	1700055C04Rik	1443	188.717	promoter	chr9	TRUE	FALSE
10	66955820	66956185	Gm26576	32220	188.668	intergenic	chr10	FALSE	FALSE
5	120490715	120491398	Plbd2	0	188.668	exon	chr5	TRUE	FALSE
17	81498735	81499205	Slc8a1	0	188.661	intron	chr17	TRUE	FALSE
12	86365228	86365850	Esrrb	0	187.932	intron	chr12	FALSE	FALSE
11	76287036	76287993	Nxn	0	187.168	intron	chr11	TRUE	TRUE
10	67051334	67051837	Reep3	0	187.119	intron	chr10	FALSE	FALSE
9	34268112	34268667	RP23-175E16.1	67322	187.038	intergenic	chr9	FALSE	FALSE
2	165981216	165981689	Gm11464	0	186.794	intron	chr2	TRUE	TRUE
17	45733958	45734477	F630040K05Rik	28	186.776	promoter	chr17	FALSE	FALSE
7	79534377	79535024	AI854517	0	186.604	exon	chr7	FALSE	FALSE
X	8008266	8008912	Glod5	0	186.269	intron	chrX	TRUE	FALSE
9	48987387	48988305	Usp28	0	186.188	intron	chr9	TRUE	FALSE
10	128083252	128083959	Atp5b	0	186.064	promoter	chr10	TRUE	FALSE
11	77497976	77498758	Git1	0	186.064	promoter	chr11	TRUE	FALSE
4	125589068	125589560	Grik3	0	186.064	intron	chr4	FALSE	FALSE
1	77453649	77454318	Epha4	0	186.056	intron	chr1	FALSE	FALSE
2	91921089	91921579	Gm10805	160	186.056	promoter	chr2	FALSE	TRUE
3	53454995	53455419	Nhlrc3	0	185.696	intron	chr3	FALSE	TRUE
2	172860550	172861190	Gm22773	3073	185.691	intergenic	chr2	FALSE	FALSE
17	48100253	48100598	1700067P10Rik	9332	185.2	intergenic	chr17	FALSE	FALSE
17	70806618	70806935	Dlgap1	0	185.2	intron	chr17	FALSE	TRUE
2	75861114	75861463	Agps	0	185.2	intron	chr2	FALSE	TRUE
4	151897014	151897401	Camta1	35137	185.2	intergenic	chr4	FALSE	FALSE
4	82489804	82490333	Nfib	0	185.2	intron	chr4	FALSE	FALSE
5	113550437	113551293	Wscd2	0	185.2	promoter	chr5	FALSE	TRUE
8	95887323	95887941	Got2	0	185.2	intron	chr8	TRUE	FALSE
9	43661528	43661958	Pvrl1	82617	185.2	intergenic	chr9	FALSE	FALSE
15	96244648	96245021	2610037D02Rik	0	184.832	intron	chr15	TRUE	TRUE
17	83010943	83011210	Pkdcc	204081	184.832	intergenic	chr17	FALSE	FALSE
2	11546703	11547299	Rbm17	38139	184.832	intergenic	chr2	FALSE	TRUE
8	57732724	57733241	Galntl6	42983	184.832	intergenic	chr8	FALSE	FALSE
5	64864689	64865245	Klf3	34559	184.528	intergenic	chr5	FALSE	FALSE
11	19919314	19919838	Spred2	4536	184.497	intergenic	chr11	FALSE	FALSE
5	147294155	147294672	Cdx2	6132	184.145	intergenic	chr5	TRUE	FALSE
10	75935671	75936379	Chchd10	0	184.033	promoter	chr10	TRUE	FALSE
16	4077778	4078180	Trap1	0	184.033	promoter	chr16	TRUE	FALSE
2	154223599	154224569	Bpifb5	0	184.033	promoter	chr2	FALSE	FALSE
5	114462405	114462915	Mvk	1813	184.033	downstream	chr5	FALSE	FALSE
15	102175763	102176152	Csad	845	183.398	downstream	chr15	FALSE	TRUE
11	64000235	64000795	Cox10	0	183.375	intron	chr11	TRUE	TRUE
16	90165153	90165864	Sod1	54877	183.375	intergenic	chr16	FALSE	FALSE
2	26600609	26601126	Agpat2	0	183.375	intron	chr2	FALSE	TRUE
3	34757688	34758288	Sox2ot	75068	183.375	intergenic	chr3	TRUE	FALSE
7	28732169	28732661	Fbxo17	0	183.375	promoter	chr7	TRUE	FALSE
8	122522809	122523623	Piezo1	0	183.375	promoter	chr8	FALSE	FALSE
3	54746891	54747486	Alg5	0	183.365	intron	chr3	FALSE	FALSE
10	20400158	20400815	Pde7b	0	182.923	exon	chr10	FALSE	FALSE
15	73246523	73246944	Ptk2	0	182.83	intron	chr15	FALSE	FALSE
17	48814929	48815549	Lrfn2	116829	182.83	intergenic	chr17	FALSE	FALSE
2	155381997	155382574	Trp53inp2	0	182.723	promoter	chr2	TRUE	TRUE
19	21894823	21895220	Tmem2	36495	182.629	intergenic	chr19	FALSE	TRUE
7	28447209	28447726	Gmfg	0	182.419	exon	chr7	TRUE	FALSE
10	68264033	68264381	Arid5b	0	182.395	intron	chr10	TRUE	FALSE
6	100482361	100483053	Gm23234	11627	182.207	intergenic	chr6	FALSE	FALSE
5	113446723	113447373	Wscd2	42959	182.007	intergenic	chr5	FALSE	FALSE
5	65367485	65368268	Klb	0	182.007	intron	chr5	FALSE	FALSE
1	84871999	84872681	Fbxo36	0	181.802	intron	chr1	FALSE	FALSE
4	110050931	110051571	Dmrta2	67243	181.802	intergenic	chr4	TRUE	TRUE
11	101772507	101772937	Etv4	0	181.55	promoter	chr11	TRUE	TRUE
7	126798140	126798731	Aldoa	0	181.55	promoter	chr7	FALSE	TRUE
10	41435199	41435563	Ak9	664	181.503	downstream	chr10	FALSE	FALSE
11	77765952	77767052	Myo18a	0	181.476	promoter	chr11	TRUE	FALSE
2	26077118	26077548	Nacc2	0	181.476	intron	chr2	FALSE	FALSE
6	94213671	94214303	Magi1	0	181.246	intron	chr6	FALSE	FALSE
5	148740837	148741270	2210417A02Rik	569	180.897	promoter	chr5	FALSE	FALSE
19	6452656	6453491	Nrxn2	0	180.821	promoter	chr19	FALSE	FALSE
2	119789840	119790337	Rpap1	2302	180.631	promoter	chr2	FALSE	FALSE
11	98754742	98755196	Thra	0	180.558	intron	chr11	TRUE	FALSE
4	125163214	125163702	Zc3h12a	35373	180.295	intergenic	chr4	FALSE	FALSE
7	4516487	4516825	Tnnt1	104	180.19	promoter	chr7	FALSE	FALSE
10	60277411	60278312	Psap	0	179.797	promoter	chr10	TRUE	FALSE
15	78848998	78849685	Cdc42ep1	0	179.729	exon	chr15	FALSE	FALSE
17	35485598	35486098	H2-Q10	11034	179.729	intergenic	chr17	TRUE	TRUE
6	125164635	125166108	Gapdh	0	179.729	promoter	chr6	TRUE	FALSE
11	98301152	98302180	Gm20644	13707	179.717	intergenic	chr11	FALSE	FALSE
9	14185520	14185962	Sesn3	90338	179.717	intergenic	chr9	FALSE	TRUE
11	76469190	76469677	Abr	0	179.225	promoter	chr11	FALSE	FALSE
9	121335588	121336203	Trak1	30754	179.225	intergenic	chr9	TRUE	FALSE
X	86187196	86187707	Nr0b1	4056	179.125	intergenic	chrX	FALSE	FALSE
6	72306534	72307326	Sftpb	0	178.99	promoter	chr6	FALSE	FALSE
19	6416393	6417623	Gm14965	0	178.939	promoter	chr19	FALSE	FALSE
7	81211324	81212083	Pde8a	1512	178.234	promoter	chr7	FALSE	FALSE
8	25237005	25237503	Tacc1	35555	178.234	intergenic	chr8	FALSE	FALSE
9	106171129	106171872	Wdr82	0	178.234	promoter	chr9	FALSE	TRUE
11	20396459	20396888	Gm12034	49523	177.964	intergenic	chr11	FALSE	FALSE
1	77452782	77453157	Epha4	0	177.92	intron	chr1	FALSE	FALSE
11	11822462	11823182	Ddc	0	177.91	promoter	chr11	TRUE	TRUE
1	84860603	84861250	Fbxo36	0	177.91	intron	chr1	TRUE	FALSE
2	10079606	10080713	Kin	0	177.91	promoter	chr2	TRUE	FALSE
5	102070029	102070770	Wdfy3	107	177.91	promoter	chr5	FALSE	FALSE
8	70696458	70696761	Jund	977	177.632	promoter	chr8	TRUE	FALSE
3	41423278	41424374	Gm25487	16968	177.48	intergenic	chr3	FALSE	FALSE
3	27161825	27162383	1700125G22Rik	4805	177.135	intergenic	chr3	FALSE	FALSE
15	55145478	55145879	Deptor	0	177.069	intron	chr15	FALSE	FALSE
11	72401041	72401424	Smtnl2	0	176.98	exon	chr11	FALSE	FALSE
17	83723127	83723475	Mta3	0	176.806	intron	chr17	FALSE	FALSE
14	31829634	31830356	Ankrd28	0	176.751	promoter	chr14	TRUE	FALSE
2	40910849	40911302	Lrp1b	0	176.751	intron	chr2	FALSE	FALSE
4	117156048	117156380	Rps8	0	176.233	promoter	chr4	FALSE	FALSE
6	5118971	5119965	Ppp1r9a	0	176.233	intron	chr6	FALSE	FALSE
10	88547622	88547977	Mybpc1	0	176.103	intron	chr10	FALSE	FALSE
14	19749734	19750191	Nid2	1065	176.103	promoter	chr14	FALSE	FALSE
17	26580911	26581509	Gm22420	0	176.103	promoter	chr17	FALSE	TRUE
1	86300784	86301760	Gm16341	0	176.103	promoter	chr1	FALSE	FALSE
2	29629349	29629801	Rapgef1	0	176.103	intron	chr2	TRUE	FALSE
7	143049893	143050388	R74862	0	176.103	promoter	chr7	FALSE	FALSE
8	89067453	89067892	Sall1	23290	176.103	intergenic	chr8	FALSE	FALSE
10	66914320	66914881	1110002J07Rik	0	176.093	intron	chr10	TRUE	FALSE
11	117888035	117888822	Gm11725	618	176.093	downstream	chr11	FALSE	FALSE
12	117681148	117681764	Rapgef5	0	176.093	intron	chr12	FALSE	FALSE
7	127212374	127212994	Mylpf	0	176.093	promoter	chr7	FALSE	FALSE
6	94169838	94170275	Magi1	0	176.046	intron	chr6	FALSE	FALSE
16	36707987	36708616	Ildr1	0	175.952	exon	chr16	TRUE	TRUE
17	31819362	31819853	Sik1	24394	175.952	intergenic	chr17	TRUE	FALSE
9	110249951	110250612	Cspg5	0	175.952	intron	chr9	FALSE	FALSE
17	10449596	10450179	Pacrg	0	175.785	intron	chr17	FALSE	FALSE
9	64184092	64184701	Map2k1	1068	175.785	downstream	chr9	TRUE	FALSE
19	23133123	23134289	2410080I02Rik	610	175.588	promoter	chr19	TRUE	TRUE
9	22050646	22051417	Elavl3	0	175.027	intron	chr9	TRUE	FALSE
5	120688493	120688806	Dtx1	0	174.978	intron	chr5	FALSE	FALSE
19	20923680	20924629	Tmc1	0	174.795	intron	chr19	FALSE	FALSE
2	102110212	102110611	Ldlrad3	0	174.528	intron	chr2	FALSE	FALSE
17	88305591	88306852	Gm22542	35535	174.38	intergenic	chr17	FALSE	FALSE
3	135545979	135547157	Manba	0	174.38	promoter	chr3	FALSE	FALSE
7	64830038	64830789	Fam189a1	0	174.38	intron	chr7	FALSE	FALSE
14	122332011	122332480	Clybl	0	174.279	intron	chr14	FALSE	TRUE
2	154427611	154428367	Cbfa2t2	8113	174.279	intergenic	chr2	FALSE	TRUE
5	100204213	100204878	Gm9932	3488	174.279	intergenic	chr5	FALSE	FALSE
5	144370922	144371467	Bri3	0	174.279	intron	chr5	TRUE	FALSE
7	25668838	25670559	Tmem91	0	174.279	exon	chr7	FALSE	TRUE
11	102407430	102408219	Slc25a39	0	174.017	promoter	chr11	TRUE	FALSE
11	33550986	33551636	Gabrp	0	174.017	exon	chr11	FALSE	TRUE
4	150446491	150447130	Rere	0	174.017	intron	chr4	FALSE	TRUE
5	122453226	122453683	Atp2a2	0	174.017	exon	chr5	FALSE	TRUE
7	122234767	122235239	Chp2	11942	174.017	intergenic	chr7	FALSE	FALSE
8	34079964	34080587	Dctn6	9832	174.017	intergenic	chr8	FALSE	FALSE
16	13732845	13733242	1810007I06Rik	0	173.937	promoter	chr16	FALSE	FALSE
17	45617696	45618062	Gm25008	2616	173.937	intergenic	chr17	FALSE	FALSE
19	25488439	25489383	Dmrt1	16234	173.937	intergenic	chr19	TRUE	FALSE
16	76319771	76320131	Nrip1	0	173.859	intron	chr16	FALSE	FALSE
18	75027210	75027829	Dym	0	173.859	intron	chr18	FALSE	FALSE
2	69209607	69209982	G6pc2	1090	173.859	promoter	chr2	FALSE	FALSE
2	165143212	165143901	Cdh22	0	173.314	exon	chr2	FALSE	FALSE
11	67022763	67023115	Tmem220	2038	173.26	promoter	chr11	FALSE	FALSE
1	105362813	105363184	Gm17634	1188	173.109	downstream	chr1	FALSE	FALSE
10	80940294	80941059	Gng7	7564	173.096	intergenic	chr10	FALSE	FALSE
5	125454176	125454960	Bri3bp	0	173.096	exon	chr5	FALSE	FALSE
4	138794252	138794880	Pla2g5	4363	173.069	intergenic	chr4	FALSE	FALSE
2	118485203	118485778	Gm13983	1025	172.804	promoter	chr2	FALSE	TRUE
13	34109423	34110142	Tubb2b	16865	172.772	intergenic	chr13	FALSE	TRUE
16	32608561	32608908	Tfrc	11	172.469	promoter	chr16	TRUE	FALSE
6	29632371	29633266	Tnpo3	22483	172.469	intergenic	chr6	FALSE	FALSE
19	20451267	20451541	1500015L24Rik	28479	172.469	intergenic	chr19	FALSE	FALSE
8	109006212	109006772	Zfhx3	44575	172.469	intergenic	chr8	FALSE	FALSE
1	153749114	153749479	Rnasel	0	172.457	promoter	chr1	TRUE	FALSE
7	83902654	83903462	Mesdc2	1121	172.457	downstream	chr7	FALSE	TRUE
2	152769606	152769977	Gm23802	2810	172.048	intergenic	chr2	FALSE	TRUE
6	60994217	60994620	Mmrn1	4838	172.017	intergenic	chr6	FALSE	TRUE
19	24571613	24572155	Pip5k1b	15740	171.932	intergenic	chr19	FALSE	FALSE
7	129420798	129421843	Ppapdc1a	29490	171.932	intergenic	chr7	FALSE	FALSE
17	66285258	66285594	Soga2	51387	171.929	intergenic	chr17	FALSE	FALSE
10	4332401	4332961	Akap12	0	171.883	intron	chr10	FALSE	FALSE
15	76186711	76187361	Plec	0	171.762	exon	chr15	FALSE	FALSE
19	18608983	18609343	Ostf1	0	171.675	intron	chr19	FALSE	FALSE
4	135945147	135945450	Hmgcl	997	171.675	promoter	chr4	TRUE	TRUE
11	98057063	98057893	Stac2	3600	171.507	intergenic	chr11	TRUE	FALSE
7	127118724	127119553	Qprt	0	171.204	intron	chr7	FALSE	FALSE
6	29474248	29475042	Kcp	0	171.203	exon	chr6	TRUE	FALSE
11	97661556	97663108	Mllt6	305	170.73	promoter	chr11	TRUE	FALSE
11	79634374	79634900	Rab11fip4	0	170.666	intron	chr11	TRUE	FALSE
13	54817802	54818811	Tspan17	21025	170.666	intergenic	chr13	FALSE	TRUE
4	142070708	142071370	Tmem51	0	170.666	intron	chr4	FALSE	FALSE
5	110466211	110467447	Fbrsl1	17707	170.666	intergenic	chr5	FALSE	FALSE
5	113664507	113665052	Cmklr1	14080	170.666	intergenic	chr5	FALSE	TRUE
6	108110304	108110808	Sumf1	0	170.666	intron	chr6	FALSE	FALSE
1	193278624	193279035	G0s2	5435	170.55	intergenic	chr1	TRUE	FALSE
6	125363602	125364225	Plekhg6	0	170.291	exon	chr6	FALSE	FALSE
6	122341069	122341727	Phc1	507	170.287	promoter	chr6	FALSE	FALSE
16	72703492	72703916	Robo1	0	170.181	intron	chr16	FALSE	FALSE
15	36991342	36991755	Zfp706	5275	170.033	intergenic	chr15	FALSE	FALSE
11	97808492	97808981	Lasp1	0	169.922	intron	chr11	FALSE	TRUE
2	166140882	166141517	Sulf2	0	169.922	intron	chr2	FALSE	TRUE
5	105443111	105443422	Lrrc8b	0	169.922	intron	chr5	FALSE	FALSE
10	76029071	76029805	Zfp280b	2848	169.852	intergenic	chr10	TRUE	FALSE
11	118007739	118008585	Pgs1	0	169.852	intron	chr11	TRUE	FALSE
18	35822845	35823550	Cxxc5	6267	169.852	intergenic	chr18	TRUE	FALSE
5	113330242	113330562	Sgsm1	19455	169.852	intergenic	chr5	FALSE	FALSE
3	95818122	95818729	Rprd2	0	169.793	promoter	chr3	TRUE	FALSE
9	37616773	37617064	Siae	0	169.793	exon	chr9	FALSE	FALSE
4	127190931	127191403	Dlgap3	0	169.786	intron	chr4	FALSE	FALSE
13	23739029	23739852	Hist1h1c	0	169.476	promoter	chr13	TRUE	TRUE
17	80575025	80575325	Map4k3	5186	169.476	intergenic	chr17	FALSE	FALSE
15	7116726	7117280	Lifr	12278	169.394	intergenic	chr15	FALSE	FALSE
17	27553964	27554464	Hmga1	2155	169.394	promoter	chr17	FALSE	FALSE
7	130766203	130766799	Fgfr2	0	169.234	intron	chr7	FALSE	FALSE
9	108144223	108144557	Bsn	0	169.099	intron	chr9	FALSE	FALSE
10	68540964	68542001	1700040L02Rik	0	168.973	promoter	chr10	TRUE	FALSE
10	68258971	68260014	Arid5b	0	168.864	intron	chr10	FALSE	FALSE
2	26132746	26133727	C330006A16Rik	3086	168.864	intergenic	chr2	FALSE	FALSE
5	134456602	134457869	Gtf2ird1	0	168.864	promoter	chr5	TRUE	FALSE
6	117547274	117547624	Gm9946	12072	168.511	intergenic	chr6	FALSE	FALSE
3	96576949	96577707	Gm16253	0	168.177	promoter	chr3	TRUE	FALSE
6	37767660	37768082	Gm15487	37892	168.15	intergenic	chr6	FALSE	FALSE
19	42321867	42323095	Crtac1	0	167.921	intron	chr19	FALSE	FALSE
17	10366013	10366953	Pacrg	36058	167.776	intergenic	chr17	FALSE	TRUE
7	118705723	118706410	Gde1	0	167.776	promoter	chr7	TRUE	TRUE
9	106645211	106645661	Grm2	0	167.426	exon	chr9	FALSE	FALSE
11	9116925	9117338	Upp1	764	167.32	promoter	chr11	FALSE	TRUE
17	10355725	10356785	Qk	35495	167.32	intergenic	chr17	FALSE	TRUE
5	72464958	72465355	Corin	0	167.32	intron	chr5	FALSE	TRUE
7	139937076	139937612	Kndc1	0	167.32	intron	chr7	TRUE	FALSE
8	27084854	27085221	Gpr124	361	167.32	promoter	chr8	TRUE	FALSE
9	120151481	120152725	Mobp	0	167.32	intron	chr9	FALSE	TRUE
18	52323084	52323531	Ftmt	8004	167.307	intergenic	chr18	FALSE	FALSE
X	162800433	162800963	Txlng	0	167.307	intron	chrX	FALSE	FALSE
5	30611182	30612039	Kcnk3	0	167.273	intron	chr5	FALSE	FALSE
11	102249450	102250188	BC030867	0	167.066	intron	chr11	FALSE	FALSE
1	58957930	58958354	Trak2	0	167.066	intron	chr1	FALSE	FALSE
2	157488936	157489812	Src	17073	167.066	intergenic	chr2	TRUE	FALSE
9	62335384	62335734	Anp32a	5558	167.066	intergenic	chr9	FALSE	FALSE
2	159013277	159013689	Gm25090	125671	167	intergenic	chr2	FALSE	FALSE
1	186234442	186234907	Gm23821	111135	166.97	intergenic	chr1	FALSE	FALSE
7	4902414	4902844	Isoc2a	6696	166.97	intergenic	chr7	FALSE	TRUE
7	118848890	118849378	Knop1	0	166.808	intron	chr7	TRUE	FALSE
13	95531183	95531985	F2rl1	5942	166.437	intergenic	chr13	FALSE	FALSE
11	96143277	96144033	Ttll6	0	165.924	intron	chr11	FALSE	FALSE
15	79933495	79934070	Cbx7	0	165.924	promoter	chr15	FALSE	FALSE
7	132243748	132244174	Chst15	0	165.924	intron	chr7	FALSE	FALSE
1	12753975	12754490	Sulf1	0	165.914	intron	chr1	FALSE	FALSE
5	129302942	129303616	Gpr133	98342	165.914	intergenic	chr5	FALSE	FALSE
12	3602833	3603191	Dtnb	0	165.518	intron	chr12	FALSE	TRUE
6	145094464	145094866	Bcat1	18279	165.518	intergenic	chr6	FALSE	TRUE
6	87025610	87026062	Nfu1	0	165.518	exon	chr6	FALSE	FALSE
2	10374274	10374787	Sfmbt2	0	165.29	promoter	chr2	FALSE	FALSE
11	69714907	69715317	Gm12307	14677	165.268	intergenic	chr11	FALSE	FALSE
3	18623871	18624379	Gm6369	89581	165.268	intergenic	chr3	TRUE	FALSE
3	34756052	34757493	Sox2ot	73432	165.268	intergenic	chr3	TRUE	TRUE
7	30464856	30465736	Nphs1os	0	165.151	promoter	chr7	FALSE	FALSE
12	12176254	12177822	Gm26171	69386	165.059	intergenic	chr12	TRUE	FALSE
3	82382176	82382744	Map9	0	165.059	intron	chr3	FALSE	FALSE
2	102121534	102122195	Ldlrad3	0	164.729	intron	chr2	FALSE	FALSE
5	33543423	33543901	Fam53a	56449	164.729	intergenic	chr5	FALSE	FALSE
7	130950657	130951377	Htra1	0	164.729	intron	chr7	FALSE	FALSE
11	59228295	59228982	Arf1	24	164.707	promoter	chr11	TRUE	FALSE
16	57669392	57669772	Col8a1	0	164.361	intron	chr16	FALSE	FALSE
3	153679199	153679570	St6galnac3	0	164.355	intron	chr3	FALSE	FALSE
11	77915975	77917542	Gm11190	0	164.254	intron	chr11	FALSE	TRUE
14	47572676	47573475	Atg14	4241	164.158	intergenic	chr14	FALSE	FALSE
8	91922173	91922549	D230002A01Rik	114633	163.99	intergenic	chr8	FALSE	TRUE
1	13100810	13101252	Prdm14	12204	163.961	intergenic	chr1	FALSE	FALSE
19	24279632	24280378	Fxn	0	163.961	promoter	chr19	TRUE	FALSE
7	31162329	31162931	G630030J09Rik	9621	163.961	intergenic	chr7	FALSE	TRUE
18	36537970	36538256	Slc4a9	0	163.931	intron	chr18	TRUE	FALSE
10	118169175	118169685	Mdm1	177	163.682	downstream	chr10	FALSE	FALSE
2	155737803	155738522	Gm17581	1936	163.634	promoter	chr2	FALSE	FALSE
11	100559432	100559945	Ttc25	0	163.476	intron	chr11	FALSE	FALSE
11	78174497	78174994	Nek8	0	163.476	promoter	chr11	TRUE	FALSE
19	55599493	55600243	Vti1a	0	163.476	intron	chr19	FALSE	FALSE
3	34668393	34668864	Sox2ot	0	163.476	intron	chr3	FALSE	FALSE
7	28966947	28967491	Eif3k	3881	163.476	intergenic	chr7	TRUE	FALSE
1	118642272	118643322	Tfcp2l1	0	163.413	intron	chr1	FALSE	FALSE
8	10438715	10439093	Myo16	0	163.372	exon	chr8	FALSE	FALSE
4	105290826	105292137	Ppap2b	58061	163.212	intergenic	chr4	FALSE	FALSE
5	98167181	98167736	Gm8048	13004	163.212	intergenic	chr5	TRUE	FALSE
16	18386969	18387521	Arvcf	0	163.04	intron	chr16	FALSE	FALSE
4	130521453	130522121	Nkain1	9480	162.984	intergenic	chr4	FALSE	FALSE
5	118436155	118437538	Gm26455	17336	162.984	intergenic	chr5	TRUE	FALSE
11	98849120	98849614	Rapgefl1	0	162.807	promoter	chr11	FALSE	FALSE
2	119741407	119742184	Itpka	152	162.807	promoter	chr2	FALSE	TRUE
15	79436587	79437253	Csnk1e	0	162.701	intron	chr15	FALSE	TRUE
9	96705390	96705923	Zbtb38	0	162.652	intron	chr9	FALSE	TRUE
1	65040790	65041258	Cryge	7295	162.448	intergenic	chr1	FALSE	FALSE
11	77769944	77770221	Myo18a	0	162.183	promoter	chr11	FALSE	FALSE
9	31431735	31432307	Tmem45b	0	162.14	intron	chr9	FALSE	FALSE
10	19208193	19208458	Olig3	148101	161.942	intergenic	chr10	FALSE	FALSE
10	68091889	68092299	Arid5b	3293	161.942	intergenic	chr10	TRUE	FALSE
15	80289387	80290027	Cacna1i	0	161.845	intron	chr15	FALSE	FALSE
15	96333282	96333749	Arid2	0	161.686	intron	chr15	FALSE	FALSE
4	53952059	53952904	Gm23745	46238	161.686	intergenic	chr4	FALSE	FALSE
5	110469277	110469951	Fbrsl1	20773	161.686	intergenic	chr5	FALSE	TRUE
7	45240565	45241395	Slc6a16	0	161.686	promoter	chr7	TRUE	FALSE
7	70337935	70338528	Nr2f2	13417	161.686	intergenic	chr7	FALSE	FALSE
9	99380889	99381486	Mras	3935	161.686	intergenic	chr9	FALSE	FALSE
1	170651078	170651930	Olfml2b	0	161.653	intron	chr1	FALSE	FALSE
11	95183204	95183885	Gm11514	5959	161.572	intergenic	chr11	FALSE	FALSE
2	73910371	73911549	Atp5g3	0	161.572	promoter	chr2	TRUE	FALSE
6	54698647	54699372	2410066E13Rik	0	161.572	exon	chr6	FALSE	FALSE
8	107594821	107595602	Psmd7	6338	161.572	intergenic	chr8	FALSE	FALSE
5	112098477	112098807	Miat	114420	161.46	intergenic	chr5	FALSE	FALSE
13	55362803	55363348	Lman2	19	161.241	promoter	chr13	FALSE	FALSE
15	84745689	84746570	Arhgap8	0	160.907	exon	chr15	FALSE	FALSE
17	46793034	46793333	Gm26904	0	160.907	intron	chr17	FALSE	FALSE
10	20264481	20265000	Map7	0	160.821	intron	chr10	FALSE	FALSE
1	179487002	179487616	Smyd3	0	160.821	intron	chr1	TRUE	FALSE
12	31725587	31725899	Cog5	0	160.821	intron	chr12	FALSE	FALSE
12	75616184	75616661	Wdr89	13932	160.821	intergenic	chr12	FALSE	FALSE
2	31163433	31164129	Gpr107	0	160.821	intron	chr2	FALSE	TRUE
8	26447859	26448348	Gm22227	207450	160.821	intergenic	chr8	TRUE	FALSE
14	19759904	19760275	Nid2	0	160.717	intron	chr14	FALSE	FALSE
8	106451175	106451718	Zfp90	25285	160.521	intergenic	chr8	FALSE	FALSE
1	72823459	72824350	Igfbp2	152	160.519	promoter	chr1	FALSE	FALSE
5	136101932	136102384	Rasa4	0	160.519	promoter	chr5	FALSE	FALSE
13	99037076	99037523	Gm24733	2874	160.283	intergenic	chr13	TRUE	FALSE
5	117302815	117303535	BC051077	8984	160.27	intergenic	chr5	FALSE	FALSE
7	80013900	80014483	Zfp710	10330	160.151	intergenic	chr7	TRUE	FALSE
2	172257134	172257768	Mc3r	6019	159.957	intergenic	chr2	FALSE	FALSE
7	144854799	144855383	Fgf4	6002	159.957	intergenic	chr7	FALSE	FALSE
7	28440849	28441294	Gmfg	0	159.903	promoter	chr7	TRUE	FALSE
3	153356095	153356454	St6galnac3	0	159.622	intron	chr3	FALSE	FALSE
1	127228980	127229404	Mgat5	0	159.542	intron	chr1	TRUE	FALSE
9	110400773	110401099	Ptpn23	0	159.542	intron	chr9	FALSE	FALSE
9	65592749	65593809	Pif1	0	159.542	exon	chr9	FALSE	FALSE
13	112462159	112462861	Il6st	1208	159.531	promoter	chr13	FALSE	FALSE
10	96733589	96733920	Btg1	110775	159.513	intergenic	chr10	FALSE	FALSE
5	64205573	64205999	Tbc1d1	0	159.494	intron	chr5	TRUE	FALSE
10	75937407	75938379	Gm867	0	159.228	exon	chr10	FALSE	FALSE
16	30559436	30560145	Lsg1	348	159.228	downstream	chr16	FALSE	FALSE
3	26639790	26640325	Spata16	0	159.092	intron	chr3	FALSE	FALSE
16	9284463	9284944	Grin2a	292765	158.723	intergenic	chr16	FALSE	FALSE
7	92928257	92928708	Prcp	0	158.664	exon	chr7	FALSE	FALSE
2	164823931	164824279	Zswim1	0	158.47	intron	chr2	FALSE	FALSE
7	3166302	3166623	AU018091	0	158.23	intron	chr7	TRUE	FALSE
13	59769773	59770154	Etohd2	0	158.121	promoter	chr13	TRUE	FALSE
17	24849346	24850352	Fahd1	0	158.121	promoter	chr17	TRUE	FALSE
18	36415499	36416316	Pfdn1	0	158.121	intron	chr18	FALSE	FALSE
4	133084408	133084798	Gm26615	675	158.121	promoter	chr4	TRUE	FALSE
5	21675359	21676077	Napepld	0	158.121	exon	chr5	FALSE	TRUE
15	40018201	40019156	Lrp12	74206	157.938	intergenic	chr15	FALSE	FALSE
8	43320496	43321329	Zfp42	13486	157.938	intergenic	chr8	FALSE	FALSE
8	25967344	25967785	Hgsnat	0	157.848	intron	chr8	FALSE	FALSE
4	124073502	124074318	Rragc	136504	157.82	intergenic	chr4	FALSE	FALSE
9	66283691	66284085	Dapk2	11448	157.728	intergenic	chr9	FALSE	FALSE
3	89885488	89886168	Il6ra	0	157.624	exon	chr3	FALSE	FALSE
2	157418341	157419239	Src	0	157.528	promoter	chr2	TRUE	FALSE
2	74825739	74826491	Mtx2	0	157.456	promoter	chr2	TRUE	FALSE
4	115939851	115940474	Dmbx1	0	157.456	promoter	chr4	FALSE	FALSE
5	122071372	122071820	Gm15637	15717	157.456	intergenic	chr5	FALSE	FALSE
6	120149270	120149835	Ninj2	0	157.456	intron	chr6	FALSE	FALSE
9	108936614	108937352	Uqcrc1	0	157.456	promoter	chr9	TRUE	FALSE
19	44277956	44278672	Scd2	15003	157.168	intergenic	chr19	FALSE	FALSE
9	56075288	56075750	Rcn2	13405	157.168	intergenic	chr9	FALSE	FALSE
10	3941004	3942082	Plekhg1	0	157.048	intron	chr10	TRUE	TRUE
11	97777178	97777664	Rpl23	0	156.995	promoter	chr11	TRUE	FALSE
9	21227353	21227670	Gm16754	0	156.51	intron	chr9	FALSE	FALSE
5	137349237	137350129	Ephb4	0	156.452	promoter	chr5	FALSE	FALSE
10	62012505	62012960	Col13a1	33396	156.343	intergenic	chr10	FALSE	FALSE
16	17219732	17220720	Rimbp3	5760	156.343	intergenic	chr16	TRUE	FALSE
1	62181670	62182128	Pard3b	0	156.343	intron	chr1	FALSE	FALSE
18	38602613	38603207	9630014M24Rik	0	156.343	promoter	chr18	FALSE	TRUE
4	117330695	117331546	Rnf220	0	156.343	intron	chr4	FALSE	FALSE
5	125392597	125393579	Gm10382	2042	156.343	promoter	chr5	TRUE	TRUE
6	136524803	136525254	Atf7ip	0	156.343	intron	chr6	FALSE	FALSE
7	27549615	27550358	Pld3	0	156.343	intron	chr7	FALSE	TRUE
16	42498364	42498696	Gap43	157712	156.319	intergenic	chr16	FALSE	FALSE
2	75633246	75634165	Gm13655	0	156.319	promoter	chr2	TRUE	FALSE
11	6367229	6367578	Ogdh	10586	156.002	intergenic	chr11	FALSE	FALSE
18	60661339	60661767	Synpo	1196	156.002	promoter	chr18	FALSE	FALSE
4	43974758	43975403	Glipr2	0	156.002	intron	chr4	FALSE	FALSE
5	142477990	142478644	Ap5z1	0	156.002	exon	chr5	FALSE	FALSE
17	12896995	12897418	Pnldc1	0	155.874	exon	chr17	FALSE	FALSE
15	25902730	25903964	Fam134b	0	155.708	intron	chr15	TRUE	TRUE
5	127689796	127690224	Glt1d1	0	155.708	exon	chr5	FALSE	FALSE
6	120222783	120223182	B4galnt3	0	155.708	intron	chr6	TRUE	FALSE
8	120363531	120364156	Gse1	0	155.708	intron	chr8	FALSE	FALSE
9	121614201	121614754	Lyzl4	0	155.708	exon	chr9	FALSE	TRUE
10	84554013	84554979	C330046G13Rik	674	155.704	promoter	chr10	FALSE	TRUE
4	148912864	148913541	Casz1	0	155.615	exon	chr4	FALSE	FALSE
3	8988581	8989232	Tpd52	0	155.613	promoter	chr3	FALSE	TRUE
18	47475367	47475920	Sema6a	106496	155.607	intergenic	chr18	FALSE	FALSE
19	5848962	5849664	Gm9783	0	155.587	promoter	chr19	TRUE	TRUE
2	155142060	155142358	Itch	0	155.528	intron	chr2	FALSE	FALSE
11	115536942	115537374	Sumo2	665	155.405	promoter	chr11	FALSE	FALSE
11	11942493	11942986	Grb10	0	155.405	intron	chr11	FALSE	FALSE
11	55568048	55568741	Glra1	0	155.405	intron	chr11	FALSE	FALSE
13	97837544	97838067	Arhgef28	60527	155.405	intergenic	chr13	FALSE	FALSE
17	36083558	36084395	H2-Bl	0	155.405	promoter	chr17	FALSE	FALSE
10	85538175	85538701	Btbd11	0	155.389	intron	chr10	FALSE	FALSE
5	112491082	112491497	Sez6l	0	154.567	intron	chr5	FALSE	FALSE
5	31805271	31805730	Bre	0	154.567	intron	chr5	FALSE	FALSE
8	110519689	110520088	Hydin	0	154.567	intron	chr8	FALSE	FALSE
15	97667473	97667917	Rpap3	7187	154.542	intergenic	chr15	FALSE	FALSE
7	138416883	138417360	Tcerg1l	19152	154.395	intergenic	chr7	FALSE	FALSE
7	24504877	24505268	Cadm4	337	154.395	promoter	chr7	FALSE	FALSE
1	135588920	135589426	Gm4793	0	154.366	intron	chr1	FALSE	FALSE
11	74648987	74649644	Cluh	0	154.366	promoter	chr11	TRUE	FALSE
16	72687568	72688020	Robo1	0	154.366	intron	chr16	FALSE	FALSE
2	92143629	92144444	Phf21a	0	154.366	intron	chr2	FALSE	TRUE
5	123029231	123029866	Orai1	0	154.366	exon	chr5	FALSE	FALSE
6	100335505	100336285	Rybp	48063	154.366	intergenic	chr6	TRUE	FALSE
7	98164485	98164880	Capn5	0	154.366	promoter	chr7	FALSE	FALSE
4	149677685	149678207	Pik3cd	0	154.092	promoter	chr4	TRUE	FALSE
15	84192161	84192765	Samm50	0	154.031	promoter	chr15	TRUE	FALSE
5	34336319	34337286	Rnf4	0	154.031	promoter	chr5	TRUE	FALSE
17	30889442	30889802	Glp1r	12064	153.669	intergenic	chr17	FALSE	FALSE
16	50516806	50517418	G730013B05Rik	8885	153.568	intergenic	chr16	FALSE	FALSE
12	25096614	25096990	Id2	521	153.526	promoter	chr12	FALSE	FALSE
2	166022318	166022671	Ncoa3	0	153.526	intron	chr2	FALSE	FALSE
13	44677915	44678588	Jarid2	50885	153.503	intergenic	chr13	TRUE	FALSE
15	96713511	96713897	Slc38a2	13812	153.358	intergenic	chr15	FALSE	FALSE
6	108686936	108687646	Bhlhe40	20010	153.358	intergenic	chr6	TRUE	FALSE
8	47221864	47222189	Stox2	0	153.176	intron	chr8	FALSE	FALSE
7	109607118	109607634	St5	0	153.092	intron	chr7	FALSE	FALSE
12	52470373	52470814	Arhgap5	45262	152.848	intergenic	chr12	FALSE	FALSE
10	81542694	81543391	Gna11	0	152.798	intron	chr10	FALSE	FALSE
1	156072147	156072560	Tor1aip2	3285	152.798	intergenic	chr1	TRUE	FALSE
14	99271352	99271669	Pibf1	16858	152.798	intergenic	chr14	FALSE	FALSE
1	94081197	94082040	Pdcd1	28643	152.798	intergenic	chr1	FALSE	FALSE
6	100377861	100378666	Rybp	90419	152.798	intergenic	chr6	FALSE	TRUE
1	135472546	135472877	Nav1	0	152.769	exon	chr1	FALSE	FALSE
6	4980038	4980514	Ppp1r9a	0	152.709	intron	chr6	FALSE	FALSE
1	133129319	133129909	Ppp1r15b	1233	152.544	promoter	chr1	FALSE	TRUE
9	107277596	107277932	Mapkapk3	0	152.544	intron	chr9	FALSE	FALSE
11	98962419	98962981	Rara	0	152.519	intron	chr11	FALSE	FALSE
2	35613774	35614333	Dab2ip	0	152.519	intron	chr2	FALSE	TRUE
3	101327169	101327635	Gm10355	20089	152.469	intergenic	chr3	TRUE	FALSE
12	76965015	76965473	Max	2766	152.223	intergenic	chr12	FALSE	TRUE
17	83654446	83655312	Kcng3	22550	152.223	intergenic	chr17	TRUE	TRUE
11	20133559	20134317	Gm12030	8250	152.063	intergenic	chr11	TRUE	FALSE
17	33901001	33901411	BC033916	3723	152.063	intergenic	chr17	TRUE	FALSE
17	31092768	31093339	Abcg1	0	151.892	intron	chr17	FALSE	FALSE
7	43345900	43346475	Siglec5	4865	151.892	intergenic	chr7	TRUE	FALSE
3	133534052	133534432	Tet2	0	151.747	intron	chr3	FALSE	FALSE
14	76515484	76516351	4930444M15Rik	0	151.596	exon	chr14	TRUE	TRUE
2	75963567	75963932	Ttc30a2	12139	151.372	intergenic	chr2	FALSE	FALSE
15	99264412	99264686	Fam186b	6331	151.334	intergenic	chr15	FALSE	FALSE
5	64727800	64728264	Gm20033	0	151.315	intron	chr5	FALSE	FALSE
8	116814697	116815122	Gm10620	49217	151.315	intergenic	chr8	FALSE	FALSE
2	65908394	65909010	Csrnp3	0	151.269	intron	chr2	FALSE	FALSE
10	81612735	81613209	BC025920	0	151.234	intron	chr10	FALSE	FALSE
16	35587972	35588304	Sema5b	0	151.143	intron	chr16	FALSE	FALSE
11	117082199	117083034	Gm24323	2801	151.032	intergenic	chr11	TRUE	TRUE
11	49820721	49821257	Gfpt2	0	151.032	intron	chr11	FALSE	FALSE
12	110417762	110418727	Ppp2r5c	67011	151.032	intergenic	chr12	FALSE	FALSE
5	64601661	64602197	Gm25306	45435	151.032	intergenic	chr5	FALSE	FALSE
6	92246358	92246665	Trh	1707	151.032	promoter	chr6	FALSE	TRUE
7	63802687	63803002	Otud7a	43658	151.032	intergenic	chr7	FALSE	TRUE
18	38523965	38524609	Ndfip1	59565	150.976	intergenic	chr18	FALSE	TRUE
2	172496145	172496941	Gm14303	12490	150.976	intergenic	chr2	TRUE	FALSE
2	32628011	32628586	Ak1	0	150.976	promoter	chr2	TRUE	FALSE
10	36003017	36003356	Amd2	291125	150.965	intergenic	chr10	FALSE	FALSE
13	102925748	102926174	Mast4	0	150.965	intron	chr13	FALSE	FALSE
16	11510900	11511181	Snx29	0	150.399	exon	chr16	FALSE	FALSE
10	81643041	81643652	Ankrd24	0	150.096	promoter	chr10	TRUE	FALSE
5	4303605	4304155	Gm9897	105953	150.096	intergenic	chr5	FALSE	FALSE
11	68390602	68391108	Ntn1	0	150.084	intron	chr11	FALSE	FALSE
4	136193612	136194095	E2f2	0	150.084	exon	chr4	FALSE	FALSE
12	58473252	58474003	Clec14a	203993	150.014	intergenic	chr12	FALSE	TRUE
6	146634871	146635332	Tm7sf3	0	149.686	promoter	chr6	FALSE	FALSE
11	44746656	44747138	Ebf1	0	149.466	intron	chr11	FALSE	TRUE
X	134426191	134426572	Drp2	0	149.466	intron	chrX	FALSE	FALSE
10	62287515	62287815	Hk1	0	149.432	intron	chr10	TRUE	FALSE
7	141339728	141340840	Eps8l2	0	149.35	promoter	chr7	TRUE	FALSE
10	42030984	42031322	Armc2	12541	149.277	intergenic	chr10	TRUE	FALSE
7	4741189	4741660	Suv420h2	0	149.277	promoter	chr7	TRUE	FALSE
11	115463176	115463731	Slc16a5	0	149.27	promoter	chr11	TRUE	FALSE
18	80454565	80454987	Ctdp1	0	149.27	intron	chr18	FALSE	FALSE
5	112509830	112510375	Sez6l	0	149.27	intron	chr5	FALSE	TRUE
5	149229012	149229672	Uspl1	13577	148.983	intergenic	chr5	TRUE	FALSE
16	22412760	22413233	Etv5	0	148.839	exon	chr16	FALSE	FALSE
11	84585665	84586499	1500016L03Rik	49833	148.769	intergenic	chr11	FALSE	FALSE
4	45506675	45507341	Shb	0	148.559	intron	chr4	FALSE	TRUE
5	138850405	138850650	Gm5294	28785	148.559	intergenic	chr5	FALSE	FALSE
7	130253267	130253680	Fgfr2	0	148.559	intron	chr7	TRUE	FALSE
6	124754297	124754957	Atn1	0	148.539	intron	chr6	TRUE	FALSE
6	82703411	82704331	Pole4	0	148.537	intron	chr6	FALSE	FALSE
4	56853931	56854272	Ctnnal1	0	148.386	intron	chr4	TRUE	FALSE
4	133348405	133348788	Wdtc1	0	148.36	intron	chr4	FALSE	FALSE
2	30779035	30779871	1700001O22Rik	14897	148.151	intergenic	chr2	TRUE	TRUE
10	69569050	69569496	Ank3	0	148.137	intron	chr10	FALSE	FALSE
4	140640074	140641156	Arhgef10l	0	148.137	intron	chr4	FALSE	FALSE
3	84638847	84639204	Arfip1	0	148.091	intron	chr3	FALSE	FALSE
4	117098626	117099111	Ptch2	0	148.091	intron	chr4	FALSE	FALSE
7	132673831	132674235	Lhpp	0	148.091	intron	chr7	FALSE	TRUE
1	161443018	161443332	Tnfsf4	24607	147.95	intergenic	chr1	FALSE	FALSE
14	77195376	77195696	Enox1	0	147.95	intron	chr14	FALSE	FALSE
1	74779040	74779639	Wnt6	0	147.896	intron	chr1	TRUE	FALSE
9	37490133	37490569	Msantd2	0	147.756	intron	chr9	FALSE	FALSE
3	9641951	9642252	Zfp704	31865	147.569	intergenic	chr3	FALSE	TRUE
11	107390928	107391435	Pitpnc1	0	147.509	intron	chr11	FALSE	FALSE
11	6061722	6062289	Camk2b	0	147.509	intron	chr11	FALSE	FALSE
16	91936290	91936626	D430001F17Rik	0	147.509	intron	chr16	TRUE	FALSE
19	14785610	14786005	Gm26026	67129	147.509	intergenic	chr19	FALSE	FALSE
4	133227663	133228104	Cd164l2	3107	147.509	intergenic	chr4	FALSE	FALSE
4	24596064	24596470	Mms22l	0	147.509	exon	chr4	FALSE	FALSE
7	132800802	132801262	Fam53b	0	147.509	intron	chr7	FALSE	FALSE
8	106963219	106963766	Sntb2	0	147.509	intron	chr8	FALSE	FALSE
9	22131043	22131881	Acp5	0	147.509	promoter	chr9	TRUE	FALSE
14	27123477	27124006	Il17rd	16190	147.478	intergenic	chr14	FALSE	FALSE
1	182071441	182072397	Enah	51460	147.246	intergenic	chr1	FALSE	FALSE
4	134069215	134069723	Aim1l	0	147.246	intron	chr4	FALSE	FALSE
9	121839401	121839925	Ccdc13	0	147.198	promoter	chr9	FALSE	FALSE
2	71353240	71354315	Slc25a12	0	147.084	intron	chr2	FALSE	FALSE
7	118254048	118254711	4930583K01Rik	8496	147.084	intergenic	chr7	FALSE	FALSE
7	6204226	6204677	Galp	0	146.782	intron	chr7	FALSE	FALSE
8	104602089	104602472	Pdp2	5252	146.379	intergenic	chr8	FALSE	FALSE
15	102216632	102217383	Itgb7	0	146.358	exon	chr15	FALSE	FALSE
6	129180370	129180872	Clec2d	0	146.338	promoter	chr6	FALSE	FALSE
6	72808353	72808811	Tcf7l1	19098	146.338	intergenic	chr6	FALSE	FALSE
11	100385109	100385624	Jup	0	146.265	promoter	chr11	FALSE	FALSE
8	125482331	125483009	Sipa1l2	0	146.196	intron	chr8	FALSE	FALSE
10	126971795	126972313	Ctdsp2	6403	146.183	intergenic	chr10	TRUE	TRUE
9	49751369	49752009	Ncam1	0	146.183	intron	chr9	FALSE	FALSE
4	150209492	150210075	Car6	8159	146.01	intergenic	chr4	FALSE	FALSE
10	3872578	3872899	Plekhg1	0	145.82	promoter	chr10	FALSE	FALSE
14	101859602	101859886	Lmo7	0	145.82	intron	chr14	FALSE	FALSE
2	152398814	152399190	Sox12	750	145.82	promoter	chr2	TRUE	FALSE
4	124708951	124709567	Fhl3	339	145.82	downstream	chr4	TRUE	FALSE
4	132958961	132959643	Fgr	14451	145.82	intergenic	chr4	FALSE	FALSE
12	81013377	81013965	Smoc1	12842	145.754	intergenic	chr12	FALSE	FALSE
13	55880807	55881751	Pitx1	44614	145.754	intergenic	chr13	FALSE	FALSE
6	29019959	29020705	Gm3294	0	145.754	promoter	chr6	FALSE	FALSE
6	6212377	6213241	Slc25a13	0	145.754	intron	chr6	TRUE	FALSE
16	11133952	11134728	Txndc11	0	145.505	promoter	chr16	TRUE	FALSE
2	71180448	71181458	Dync1i2	30247	145.505	intergenic	chr2	FALSE	FALSE
9	42877979	42878469	Grik4	0	145.327	intron	chr9	FALSE	FALSE
13	63541259	63541829	Ptch1	0	145.216	exon	chr13	FALSE	FALSE
3	96733951	96734654	Rnf115	0	145.216	intron	chr3	FALSE	TRUE
5	21826388	21827090	Slc26a5	0	145.216	intron	chr5	FALSE	TRUE
8	94470579	94471091	Nlrc5	1671	145.216	promoter	chr8	FALSE	FALSE
13	111541233	111541636	Gm15290	0	144.943	intron	chr13	FALSE	FALSE
2	77508226	77508517	Zfp385b	0	144.928	intron	chr2	FALSE	FALSE
18	38907322	38907782	Fgf1	0	144.788	intron	chr18	FALSE	TRUE
11	86575870	86576466	Vmp1	7398	144.602	intergenic	chr11	TRUE	FALSE
6	55040053	55040351	Gars	0	144.602	intron	chr6	FALSE	FALSE
14	99340178	99340589	Gm22984	11458	144.6	intergenic	chr14	TRUE	FALSE
10	84418355	84418925	Nuak1	0	144.559	intron	chr10	FALSE	FALSE
9	119571391	119571735	Scn5a	0	144.376	intron	chr9	FALSE	TRUE
10	60742927	60743326	Slc29a3	0	144.305	intron	chr10	FALSE	FALSE
7	80014925	80015455	Zfp710	9358	144.305	intergenic	chr7	TRUE	FALSE
8	83662100	83662590	Gipc1	0	144.305	exon	chr8	TRUE	FALSE
11	102267531	102268031	Asb16	711	144.246	promoter	chr11	FALSE	FALSE
11	80873144	80873451	Spaca3	5329	144.23	intergenic	chr11	FALSE	FALSE
5	114558465	114559067	Gm13790	4448	144.23	intergenic	chr5	FALSE	FALSE
7	30155542	30156078	Zfp146	5195	144.23	intergenic	chr7	FALSE	FALSE
9	20978858	20979591	S1pr2	2064	144.164	promoter	chr9	TRUE	TRUE
6	83233657	83234228	Slc4a5	0	144.035	intron	chr6	FALSE	FALSE
13	54256779	54257347	Gm16578	33755	144.002	intergenic	chr13	FALSE	FALSE
17	47875526	47875981	Foxp4	0	144.002	exon	chr17	FALSE	FALSE
2	150659896	150660935	Acss1	0	144.002	exon	chr2	FALSE	TRUE
3	34760240	34760723	Sox2ot	77620	144.002	intergenic	chr3	FALSE	FALSE
4	140406532	140407298	Gm13017	9927	144.002	intergenic	chr4	FALSE	FALSE
4	57920156	57920944	D630039A03Rik	3858	144.002	intergenic	chr4	FALSE	TRUE
7	143592099	143592732	Cars	0	144.002	exon	chr7	FALSE	FALSE
7	144851002	144851701	Fgf3	6565	144.002	intergenic	chr7	FALSE	FALSE
1	12740400	12740789	Sulf1	0	143.698	intron	chr1	FALSE	FALSE
7	49605258	49605854	Nav2	0	143.698	intron	chr7	FALSE	FALSE
8	36550040	36550569	Dlc1	17181	143.698	intergenic	chr8	FALSE	FALSE
9	102262036	102262518	Ephb1	0	143.698	intron	chr9	FALSE	FALSE
9	121919174	121919630	Cyp8b1	2868	143.698	intergenic	chr9	FALSE	TRUE
11	97777749	97778065	Rpl23	0	143.424	promoter	chr11	FALSE	FALSE
5	92849588	92850203	Shroom3	0	143.256	intron	chr5	FALSE	FALSE
4	130391234	130391637	Snrnp40	1207	143.246	downstream	chr4	FALSE	FALSE
10	121454751	121455468	Rassf3	0	143.192	intron	chr10	TRUE	FALSE
10	79716264	79716670	Hcn2	0	143.192	promoter	chr10	TRUE	FALSE
11	88843383	88843839	Akap1	0	143.192	promoter	chr11	FALSE	TRUE
4	127200960	127201573	Dlgap3	0	143.192	promoter	chr4	FALSE	FALSE
4	154488536	154488920	Prdm16	0	143.192	intron	chr4	FALSE	FALSE
5	33578660	33578997	Fam53a	21353	143.192	intergenic	chr5	FALSE	FALSE
8	120328444	120329216	Gse1	0	143.192	intron	chr8	FALSE	FALSE
9	96832618	96833089	Acpl2	0	143.192	intron	chr9	FALSE	FALSE
12	21439062	21439384	Gm4419	19258	143.158	intergenic	chr12	FALSE	FALSE
2	27571964	27572413	Gm13421	28601	143.142	intergenic	chr2	FALSE	FALSE
4	54072036	54072295	Gm24177	67848	143.142	intergenic	chr4	FALSE	FALSE
11	118256097	118256925	Usp36	2725	142.809	intergenic	chr11	FALSE	TRUE
2	128891056	128891690	Fbln7	0	142.809	intron	chr2	FALSE	FALSE
7	144105795	144106976	Shank2	0	142.809	intron	chr7	FALSE	FALSE
1	155438640	155439181	Xpr1	21224	142.663	intergenic	chr1	FALSE	FALSE
3	97539960	97540456	Chd1l	20285	142.663	intergenic	chr3	FALSE	FALSE
13	23515851	23516138	Gm11335	10872	142.428	intergenic	chr13	FALSE	FALSE
5	125405128	125405715	Dhx37	8690	142.419	intergenic	chr5	TRUE	FALSE
8	119547030	119547489	Mbtps1	0	142.419	exon	chr8	FALSE	FALSE
7	81483245	81483605	Ap3b2	0	142.349	intron	chr7	FALSE	FALSE
11	117599184	117599643	2900041M22Rik	11603	142.282	intergenic	chr11	FALSE	FALSE
18	75531307	75532033	Ctif	0	142.282	intron	chr18	FALSE	FALSE
4	127365304	127365900	Gjb5	7122	142.282	intergenic	chr4	TRUE	TRUE
4	134454112	134454378	1700021N21Rik	3940	142.282	intergenic	chr4	FALSE	FALSE
11	72287578	72288163	n-R5s70	6446	142.28	intergenic	chr11	FALSE	TRUE
16	13727761	13728363	Pla2g10	0	142.28	promoter	chr16	FALSE	FALSE
10	75837327	75837766	Gstt2	2445	142.253	promoter	chr10	TRUE	TRUE
4	134374299	134375050	Extl1	0	142.253	promoter	chr4	TRUE	FALSE
5	43113612	43114240	Cpeb2	119222	142.253	intergenic	chr5	FALSE	FALSE
6	94755289	94755839	Lrig1	55130	142.253	intergenic	chr6	FALSE	FALSE
7	143822897	143823324	Dhcr7	0	142.253	promoter	chr7	TRUE	FALSE
8	73336756	73337248	Large	0	142.253	intron	chr8	FALSE	FALSE
13	9569824	9570087	Dip2c	0	141.94	intron	chr13	FALSE	FALSE
13	112354049	112354507	Ankrd55	0	141.774	intron	chr13	FALSE	FALSE
17	33062903	33063431	4921501E09Rik	711	141.663	downstream	chr17	FALSE	FALSE
2	164569854	164570366	Spint3	0	141.663	exon	chr2	FALSE	TRUE
11	120166728	120167811	Gm11769	14386	141.577	intergenic	chr11	FALSE	TRUE
1	23968289	23968792	1110058L19Rik	27146	141.577	intergenic	chr1	FALSE	FALSE
4	133510246	133510694	1810019J16Rik	8268	141.577	intergenic	chr4	FALSE	FALSE
8	12926024	12926706	Mcf2l	0	141.577	promoter	chr8	FALSE	FALSE
11	76535123	76535446	Abr	0	141.326	intron	chr11	FALSE	FALSE
2	165790203	165790892	Zmynd8	0	141.326	intron	chr2	FALSE	FALSE
3	95232824	95233212	Cdc42se1	0	141.17	intron	chr3	TRUE	TRUE
11	6894678	6895566	Gm11984	32373	141.17	intergenic	chr11	FALSE	FALSE
11	83449319	83449882	Mmp28	0	141.17	intron	chr11	TRUE	TRUE
17	87427463	87427911	1700011E24Rik	0	141.17	promoter	chr17	TRUE	FALSE
4	105289656	105290068	Ppap2b	56891	141.17	intergenic	chr4	FALSE	TRUE
6	65024654	65025148	Smarcad1	17518	141.17	intergenic	chr6	TRUE	FALSE
7	34972814	34973549	Pepd	0	141.17	intron	chr7	FALSE	FALSE
17	25867827	25868854	Fam195a	0	141.103	promoter	chr17	TRUE	FALSE
4	123633374	123633881	Macf1	0	141.091	intron	chr4	TRUE	TRUE
8	87945625	87945951	Zfp423	0	140.697	promoter	chr8	FALSE	FALSE
11	57790870	57791181	Galnt10	3355	140.507	intergenic	chr11	FALSE	FALSE
1	161142463	161143025	Ankrd45	0	140.507	promoter	chr1	FALSE	TRUE
13	29199457	29200114	Cdkal1	0	140.507	intron	chr13	FALSE	FALSE
3	115758546	115759015	Gm9889	41818	140.507	intergenic	chr3	TRUE	FALSE
6	124905250	124905952	Lag3	0	140.507	exon	chr6	FALSE	FALSE
6	125172457	125173040	Ncapd2	0	140.507	exon	chr6	FALSE	TRUE
9	40628198	40628662	Gm21915	41950	140.507	intergenic	chr9	TRUE	FALSE
9	75463185	75464759	Leo1	0	140.507	intron	chr9	FALSE	FALSE
16	20098126	20098509	Klhl24	0	140.407	intron	chr16	TRUE	FALSE
11	116459721	116460457	Qrich2	4483	140.388	intergenic	chr11	FALSE	FALSE
11	78972803	78973340	Lgals9	0	140.388	promoter	chr11	TRUE	FALSE
13	37965325	37966120	Ssr1	5280	140.343	intergenic	chr13	TRUE	FALSE
2	135559162	135559797	9630028H03Rik	0	140.343	intron	chr2	FALSE	FALSE
6	125360905	125361223	Tnfrsf1a	0	140.343	promoter	chr6	FALSE	FALSE
15	102931537	102932289	Hoxc13	2722	140.266	intergenic	chr15	FALSE	FALSE
1	74386573	74387118	Slc11a1	510	140.199	downstream	chr1	TRUE	FALSE
4	48584531	48585119	Tmeff1	54	140.199	promoter	chr4	TRUE	FALSE
5	123348858	123349704	Bcl7a	0	140.119	intron	chr5	FALSE	FALSE
14	34663451	34663794	Wapal	10133	140.097	intergenic	chr14	FALSE	TRUE
11	98051393	98052071	Stac2	0	140.074	intron	chr11	TRUE	FALSE
7	127073648	127074653	Gm22747	4827	139.846	intergenic	chr7	FALSE	FALSE
10	115315535	115316185	Rab21	0	139.461	promoter	chr10	TRUE	FALSE
10	43540208	43541023	1700021F05Rik	0	139.461	promoter	chr10	TRUE	FALSE
1	182463813	182464102	Trp53bp2	1380	139.461	downstream	chr1	FALSE	FALSE
12	73085892	73086583	Six4	13025	139.461	intergenic	chr12	FALSE	FALSE
13	112412911	112413408	Ankrd55	28908	139.461	intergenic	chr13	FALSE	FALSE
16	8810616	8811377	Usp7	18307	139.461	intergenic	chr16	FALSE	FALSE
1	93737730	93738123	Thap4	0	139.461	intron	chr1	FALSE	FALSE
2	31471532	31472000	Ass1	0	139.461	intron	chr2	FALSE	FALSE
6	72900228	72901415	Kcmf1	248	139.461	promoter	chr6	FALSE	FALSE
7	47017099	47017570	Spty2d1	8687	139.461	intergenic	chr7	FALSE	FALSE
16	67652465	67652882	Cadm2	31556	139.444	intergenic	chr16	FALSE	FALSE
14	105904705	105905218	Spry2	7885	139.443	intergenic	chr14	FALSE	FALSE
8	47318571	47319087	4930448N21Rik	0	139.443	intron	chr8	FALSE	FALSE
7	25220518	25220822	Zfp526	628	139.299	promoter	chr7	TRUE	FALSE
2	38591646	38592268	Psmb7	0	139.234	intron	chr2	FALSE	FALSE
12	110702457	110702961	Hsp90aa1	0	139.195	promoter	chr12	TRUE	FALSE
11	96902941	96903512	Cdk5rap3	3913	139.155	intergenic	chr11	FALSE	FALSE
12	118855242	118855517	Sp8	2663	139.155	intergenic	chr12	FALSE	FALSE
17	45823189	45823944	F630040K05Rik	34594	139.155	intergenic	chr17	FALSE	FALSE
9	44333241	44333703	Dpagt1	0	139.155	promoter	chr9	FALSE	FALSE
9	80022764	80023260	Gm25433	14168	139.102	intergenic	chr9	FALSE	TRUE
19	40453769	40454562	Sorbs1	51501	139.05	intergenic	chr19	FALSE	FALSE
6	94779268	94779521	Gm7833	41008	139.05	intergenic	chr6	FALSE	FALSE
19	29667095	29667962	Ermp1	18679	138.942	intergenic	chr19	FALSE	FALSE
7	143296696	143297105	Kcnq1	0	138.942	intron	chr7	FALSE	FALSE
17	30602247	30602545	Glo1	0	138.881	intron	chr17	FALSE	FALSE
11	4301687	4302165	Gm11958	14747	138.778	intergenic	chr11	FALSE	FALSE
8	106606707	106607238	Cdh1	0	138.773	intron	chr8	FALSE	FALSE
1	131890050	131890765	Rab7l1	17162	138.768	intergenic	chr1	FALSE	FALSE
14	118370567	118370969	Gm26791	0	138.768	intron	chr14	FALSE	FALSE
18	69437094	69437392	Tcf4	0	138.768	intron	chr18	FALSE	TRUE
7	16364840	16365455	Sae1	0	138.768	intron	chr7	TRUE	FALSE
9	114530318	114531126	Trim71	0	138.768	intron	chr9	FALSE	FALSE
18	53325679	53326009	Snx24	0	138.688	intron	chr18	FALSE	FALSE
2	77059556	77059928	Ccdc141	0	138.688	exon	chr2	FALSE	TRUE
1	92119300	92119771	Hdac4	0	138.558	intron	chr1	FALSE	FALSE
4	130316680	130317197	Zcchc17	0	138.405	exon	chr4	FALSE	FALSE
7	80185983	80186893	Sema4b	0	138.405	promoter	chr7	TRUE	TRUE
9	54839932	54840444	Ireb2	23310	138.405	intergenic	chr9	FALSE	FALSE
17	31113796	31114225	Abcg1	0	138.399	exon	chr17	FALSE	FALSE
1	127235061	127235507	Mgat5	0	138.289	intron	chr1	FALSE	FALSE
6	67111281	67112224	A430010J10Rik	3448	138.289	intergenic	chr6	TRUE	FALSE
14	124517738	124518151	Fgf14	0	138.156	intron	chr14	FALSE	FALSE
2	42716140	42716392	Lrp1b	62541	138.156	intergenic	chr2	FALSE	FALSE
2	73860111	73860589	Atf2	0	138.156	intron	chr2	FALSE	FALSE
6	129363985	129364590	Clec12a	0	138.156	exon	chr6	FALSE	FALSE
8	36539327	36539728	6430573F11Rik	25006	138.156	intergenic	chr8	FALSE	FALSE
2	77012032	77012385	Ccdc141	0	138.105	exon	chr2	FALSE	FALSE
9	55224428	55224785	Nrg4	0	138.039	exon	chr9	FALSE	FALSE
5	142858396	142858768	Gm15770	5196	137.941	intergenic	chr5	FALSE	FALSE
16	84834207	84835035	Atp5j	0	137.865	promoter	chr16	TRUE	FALSE
2	145785680	145786289	Rin2	0	137.667	promoter	chr2	FALSE	FALSE
15	88866667	88867381	Pim3	948	137.515	downstream	chr15	TRUE	FALSE
17	31308441	31308970	Slc37a1	0	137.352	intron	chr17	FALSE	FALSE
17	44487820	44488392	Runx2	7594	137.352	intergenic	chr17	FALSE	FALSE
4	59172585	59172898	Rpsa-ps11	9428	137.352	intergenic	chr4	FALSE	FALSE
5	129387358	129388803	Sfswap	112427	137.352	intergenic	chr5	FALSE	FALSE
5	24147641	24147966	Klhl7	0	137.352	intron	chr5	FALSE	FALSE
7	123084416	123084789	Tnrc6a	39095	137.352	intergenic	chr7	TRUE	FALSE
11	33533600	33533977	Gabrp	16803	137.225	intergenic	chr11	TRUE	FALSE
5	3872456	3872776	Lrrd1	5859	137.155	intergenic	chr5	FALSE	FALSE
6	82707744	82708232	Pole4	2378	137.155	promoter	chr6	FALSE	FALSE
11	98954781	98955142	Rara	0	137.146	intron	chr11	TRUE	FALSE
16	34175533	34176014	Kalrn	0	137.146	exon	chr16	FALSE	FALSE
17	45505842	45506307	Aars2	533	137.146	promoter	chr17	FALSE	FALSE
1	84912575	84913250	Slc16a14	0	137.146	exon	chr1	FALSE	FALSE
6	37658104	37658663	Gm25062	77676	137.146	intergenic	chr6	FALSE	FALSE
7	127676032	127676404	Bcl7c	0	137.146	intron	chr7	FALSE	FALSE
8	23122830	23123141	Ank1	0	137.146	exon	chr8	TRUE	FALSE
10	81507287	81507575	Gna15	0	137.044	intron	chr10	FALSE	FALSE
15	85625695	85626340	AU022754	31986	137.037	intergenic	chr15	TRUE	FALSE
19	46358431	46358732	Tmem180	0	137.037	promoter	chr19	FALSE	FALSE
8	27235983	27236580	Adrb3	6394	137.037	intergenic	chr8	FALSE	FALSE
10	21988238	21988984	Sgk1	0	137.034	intron	chr10	FALSE	FALSE
1	72827797	72828444	Igfbp2	0	137.034	intron	chr1	FALSE	FALSE
17	45616689	45617228	Gm25008	3450	137.034	intergenic	chr17	FALSE	FALSE
2	131210246	131210774	Ap5s1	0	137.034	promoter	chr2	TRUE	FALSE
4	5732585	5732907	Fam110b	0	137.034	exon	chr4	FALSE	FALSE
7	13014293	13014801	Zbtb45	4470	137.034	intergenic	chr7	TRUE	TRUE
9	113112626	113113129	Gm22492	290345	137.034	intergenic	chr9	FALSE	FALSE
15	82970108	82970431	Mir3080	10811	137.008	intergenic	chr15	FALSE	FALSE
17	29056572	29057147	Trp53cor1	326	137.008	downstream	chr17	FALSE	FALSE
17	34562624	34563079	Notch4	1188	137.008	promoter	chr17	FALSE	FALSE
14	76494892	76495550	Tsc22d1	0	136.8	intron	chr14	FALSE	TRUE
5	38655207	38655865	Zfp518b	12618	136.8	intergenic	chr5	FALSE	FALSE
4	143299932	143300276	Pdpn	367	136.792	promoter	chr4	FALSE	FALSE
16	11908608	11909289	Gm9961	0	136.473	promoter	chr16	FALSE	FALSE
2	156781600	156782467	Myl9	0	136.473	exon	chr2	FALSE	FALSE
4	127179214	127180144	Dlgap3	0	136.473	intron	chr4	FALSE	FALSE
11	96251483	96252262	Gm53	0	136.441	promoter	chr11	FALSE	TRUE
2	31468177	31468982	Ass1	1224	136.441	promoter	chr2	FALSE	TRUE
4	124434445	124435011	1700057H15Rik	0	136.441	intron	chr4	FALSE	TRUE
17	27032188	27032865	Ggnbp1	0	136.193	exon	chr17	FALSE	FALSE
11	61362783	61363782	Slc47a1	0	136.08	exon	chr11	FALSE	FALSE
13	24712372	24712815	Fam65b	0	136.046	intron	chr13	FALSE	FALSE
17	84001105	84001523	Gm23905	53408	135.985	intergenic	chr17	FALSE	FALSE
15	62329131	62329415	Pvt1	0	135.949	intron	chr15	FALSE	FALSE
5	64647829	64648109	Gm25306	79	135.949	promoter	chr5	FALSE	TRUE
3	146010291	146010615	Syde2	0	135.943	intron	chr3	TRUE	FALSE
10	111144376	111144772	Gm22101	15166	135.91	intergenic	chr10	FALSE	TRUE
3	27744657	27745052	Fndc3b	34217	135.91	intergenic	chr3	TRUE	FALSE
19	7217228	7217940	Cox8a	0	135.743	promoter	chr19	TRUE	FALSE
9	75319787	75320428	Gnb5	0	135.743	intron	chr9	FALSE	FALSE
7	43894958	43895432	Klk4	9153	135.708	intergenic	chr7	FALSE	TRUE
10	17760724	17761041	Gm20655	29480	135.538	intergenic	chr10	FALSE	FALSE
2	167616651	167617356	Gm20431	0	135.538	intron	chr2	FALSE	FALSE
4	135507546	135507932	Stpg1	0	135.538	intron	chr4	FALSE	TRUE
8	89003279	89003966	mmu-mir-8110	20768	135.314	intergenic	chr8	FALSE	TRUE
10	93328327	93328712	Elk3	17191	135.313	intergenic	chr10	FALSE	TRUE
11	74720692	74721013	Pafah1b1	0	135.298	intron	chr11	FALSE	FALSE
1	182092392	182092702	Srp9	32034	135.298	intergenic	chr1	FALSE	FALSE
16	13561893	13562243	Parn	0	135.298	intron	chr16	FALSE	FALSE
17	66315431	66315738	Soga2	21243	135.298	intergenic	chr17	FALSE	FALSE
19	32254857	32255737	Sgms1	0	135.298	intron	chr19	FALSE	FALSE
2	152367004	152367322	Gm14164	0	135.298	intron	chr2	FALSE	TRUE
5	24207760	24208347	Nupl2	23746	135.298	intergenic	chr5	FALSE	FALSE
7	65064635	65065186	Fam189a1	0	135.298	intron	chr7	FALSE	FALSE
9	102692880	102693564	Amotl2	23107	135.298	intergenic	chr9	FALSE	FALSE
11	16869439	16869864	Egfr	0	135.251	intron	chr11	FALSE	FALSE
12	4356267	4356601	Ncoa1	0	135.251	intron	chr12	FALSE	FALSE
5	72901983	72902724	Gm9870	11571	135.251	intergenic	chr5	FALSE	TRUE
16	17275791	17276447	Tmem191c	0	135.142	promoter	chr16	FALSE	FALSE
15	5152168	5152542	Prkaa1	0	135.142	intron	chr15	FALSE	FALSE
16	13987085	13987543	2900011O08Rik	0	135.142	promoter	chr16	FALSE	FALSE
16	32760050	32760460	Muc4	0	135.142	exon	chr16	TRUE	FALSE
6	52078594	52079010	Gm15055	23938	135.142	intergenic	chr6	FALSE	FALSE
14	48654989	48655330	Otx2	2348	135.127	downstream	chr14	FALSE	TRUE
1	74093333	74093624	Tns1	0	135.071	intron	chr1	FALSE	FALSE
14	7941402	7941857	Flnb	0	135.024	intron	chr14	FALSE	TRUE
4	82292905	82293248	Nfib	0	135.024	exon	chr4	FALSE	FALSE
5	148986970	148987308	Gm15406	0	135.019	intron	chr5	FALSE	FALSE
8	25230036	25230487	Tacc1	28586	135.019	intergenic	chr8	FALSE	FALSE
10	62338066	62339118	Hk1	0	134.979	promoter	chr10	TRUE	TRUE
14	121506265	121506843	Slc15a1	1010	134.924	promoter	chr14	FALSE	FALSE
11	62428822	62429484	Ncor1	0	134.879	intron	chr11	FALSE	FALSE
2	115580023	115580348	Gm13977	0	134.879	promoter	chr2	FALSE	FALSE
4	130639673	130640676	Pum1	22644	134.545	intergenic	chr4	FALSE	FALSE
12	17738366	17738865	Hpcal1	0	134.326	intron	chr12	TRUE	FALSE
4	143227983	143228373	Gm13050	13650	134.326	intergenic	chr4	FALSE	TRUE
4	130577129	130577449	Nkain1	2955	134.325	intergenic	chr4	FALSE	FALSE
2	150650640	150651197	Acss1	0	134.227	intron	chr2	FALSE	FALSE
11	119392095	119392612	Rnf213	487	134.201	promoter	chr11	TRUE	FALSE
4	130252554	130253345	Serinc2	149	134.104	downstream	chr4	FALSE	FALSE
7	45560332	45560762	Hsd17b14	0	134.104	promoter	chr7	FALSE	FALSE
11	107354501	107354870	Pitpnc1	0	134.07	intron	chr11	FALSE	FALSE
1	132158682	132159076	Cdk18	18996	134.07	intergenic	chr1	FALSE	FALSE
5	118321678	118322352	Gm25076	55097	133.978	intergenic	chr5	FALSE	FALSE
5	28398627	28399410	Rbm33	0	133.8	intron	chr5	FALSE	FALSE
12	16733986	16734428	Greb1	0	133.669	intron	chr12	FALSE	FALSE
4	126206487	126207038	Thrap3	3726	133.669	intergenic	chr4	FALSE	FALSE
6	72723188	72723779	Tcf7l1	0	133.669	intron	chr6	FALSE	FALSE
6	115730987	115731540	Tmem40	0	133.573	exon	chr6	FALSE	FALSE
11	74760861	74761493	Mettl16	9336	133.572	intergenic	chr11	FALSE	FALSE
2	71655144	71655462	Gm1631	63954	133.572	intergenic	chr2	FALSE	TRUE
3	65658734	65659445	mmu-mir-8120	0	133.572	promoter	chr3	TRUE	FALSE
4	43402342	43402661	Rusc2	0	133.572	intron	chr4	FALSE	FALSE
4	46665427	46665917	Gabbr2	0	133.572	intron	chr4	FALSE	FALSE
4	55477148	55477838	Gm22150	7988	133.572	intergenic	chr4	FALSE	FALSE
9	107370909	107371433	6430571L13Rik	18486	133.572	intergenic	chr9	TRUE	FALSE
15	73775860	73776335	Mroh5	0	133.418	intron	chr15	FALSE	FALSE
8	61591171	61591727	Palld	0	133.334	promoter	chr8	TRUE	TRUE
10	58652686	58653427	Edar	0	133.152	intron	chr10	TRUE	FALSE
11	33537391	33537832	Gabrp	12948	133.152	intergenic	chr11	FALSE	FALSE
11	94231374	94231979	Wfikkn2	3976	133.152	intergenic	chr11	TRUE	FALSE
11	97850345	97850722	Fbxo47	3103	133.152	intergenic	chr11	FALSE	FALSE
3	88586657	88587031	Ssr2	0	133.152	exon	chr3	FALSE	FALSE
4	10399620	10400056	Gm11814	38758	133.152	intergenic	chr4	FALSE	TRUE
5	119584354	119585380	Gm2301	25882	133.152	intergenic	chr5	FALSE	FALSE
7	127345381	127346416	Zfp768	66	133.152	promoter	chr7	TRUE	FALSE
8	128042910	128043616	mmu-mir-21c	234531	133.152	intergenic	chr8	FALSE	FALSE
9	97114314	97114920	Slc25a36	3156	133.152	intergenic	chr9	FALSE	FALSE
2	157669116	157670644	Gm25407	43023	133.143	intergenic	chr2	FALSE	FALSE
10	110749815	110750132	E2f7	0	133.143	intron	chr10	FALSE	FALSE
4	133122237	133122701	Wasf2	7803	133.143	intergenic	chr4	TRUE	FALSE
7	44527817	44529075	Spib	0	133.143	exon	chr7	FALSE	TRUE
5	150891265	150891678	Kl	60928	133.061	intergenic	chr5	FALSE	FALSE
7	101867991	101868903	Folr1	0	132.996	promoter	chr7	FALSE	FALSE
9	45391288	45391711	Fxyd6	0	132.996	exon	chr9	FALSE	FALSE
11	94150295	94150867	B230206L02Rik	0	132.968	intron	chr11	FALSE	FALSE
14	20340136	20340519	Ecd	0	132.968	intron	chr14	FALSE	FALSE
2	106043214	106043505	Dcdc5	0	132.968	intron	chr2	FALSE	FALSE
10	62310414	62311103	Hk1	0	132.925	intron	chr10	TRUE	FALSE
8	112061452	112061986	Gm22827	518	132.815	promoter	chr8	TRUE	FALSE
9	59485683	59486099	Arih1	0	132.815	promoter	chr9	TRUE	FALSE
3	68534436	68535206	Schip1	0	132.698	intron	chr3	FALSE	FALSE
8	125335026	125335787	Disc1	73167	132.698	intergenic	chr8	FALSE	FALSE
19	43523739	43525589	Got1	0	132.622	promoter	chr19	TRUE	TRUE
4	42952917	42953188	Dnajb5	0	132.622	promoter	chr4	FALSE	FALSE
9	70277089	70277437	Myo1e	0	132.622	intron	chr9	FALSE	FALSE
8	114398236	114398882	Clec3a	19203	132.604	intergenic	chr8	FALSE	TRUE
11	54882726	54883190	Hint1	12224	132.53	intergenic	chr11	FALSE	FALSE
5	52910563	52910992	Anapc4	42765	132.53	intergenic	chr5	FALSE	FALSE
7	107339639	107340013	Gm24932	19875	132.32	intergenic	chr7	FALSE	FALSE
1	72212225	72212512	Mreg	0	132.219	promoter	chr1	TRUE	FALSE
2	154423497	154423867	Cbfa2t2	12613	132.219	intergenic	chr2	FALSE	FALSE
2	59197205	59197550	Pkp4	0	132.219	intron	chr2	FALSE	FALSE
13	74349723	74350366	Ccdc127	0	132.177	promoter	chr13	TRUE	FALSE
12	117787544	117787831	Cdca7l	16457	132.153	intergenic	chr12	FALSE	FALSE
5	24958973	24959341	Prkag2	0	132.106	intron	chr5	FALSE	FALSE
5	110406080	110406374	Fbrsl1	0	132.021	intron	chr5	FALSE	FALSE
12	108657390	108657697	Evl	0	131.948	promoter	chr12	FALSE	FALSE
9	42859966	42860456	Grik4	0	131.948	intron	chr9	FALSE	FALSE
9	56497600	56497898	Hmg20a	715	131.917	downstream	chr9	FALSE	FALSE
19	3842344	3843423	Gm16066	0	131.91	intron	chr19	FALSE	TRUE
11	97983311	97984372	Plxdc1	0	131.851	intron	chr11	FALSE	FALSE
17	26997575	26998018	Ggnbp1	0	131.851	intron	chr17	FALSE	FALSE
2	149983073	149983536	Syndig1	0	131.851	intron	chr2	FALSE	FALSE
2	156693545	156694040	Dlgap4	0	131.851	intron	chr2	FALSE	FALSE
5	66651819	66652337	Uchl1os	0	131.851	intron	chr5	FALSE	FALSE
7	97414419	97414873	Thrsp	0	131.851	intron	chr7	FALSE	FALSE
8	72334198	72334594	Eps15l1	6406	131.851	intergenic	chr8	FALSE	TRUE
8	83315326	83316153	Elmod2	0	131.851	exon	chr8	FALSE	FALSE
9	106205644	106206202	Twf2	0	131.851	intron	chr9	FALSE	FALSE
9	55511510	55512179	Etfa	0	131.851	promoter	chr9	TRUE	FALSE
X	170676845	170677908	Asmt	0	131.851	exon	chrX	TRUE	FALSE
7	137161331	137161834	Ebf3	31838	131.659	intergenic	chr7	FALSE	FALSE
15	86185669	86186599	Gm15569	0	131.613	promoter	chr15	TRUE	FALSE
13	21790514	21791265	Hist1h2bp	1300	131.437	downstream	chr13	FALSE	FALSE
1	4807197	4808033	Lypla1	0	131.437	promoter	chr1	FALSE	FALSE
10	79673054	79673810	Tpgs1	0	131.195	intron	chr10	TRUE	FALSE
15	37215538	37216054	Gm16136	15866	131.147	intergenic	chr15	FALSE	FALSE
3	88587771	88588071	Ssr2	0	131.147	exon	chr3	FALSE	FALSE
4	133675551	133676026	Pigv	2903	131.147	intergenic	chr4	TRUE	FALSE
8	70522397	70522991	Kxd1	0	131.147	promoter	chr8	FALSE	FALSE
1	127496793	127497117	Tmem163	0	131.062	intron	chr1	TRUE	FALSE
14	65676303	65676575	Scara5	0	131.062	promoter	chr14	FALSE	FALSE
16	25041755	25042183	A230028O05Rik	17455	131.062	intergenic	chr16	FALSE	FALSE
17	53559481	53559974	Kat2b	6886	131.062	intergenic	chr17	FALSE	FALSE
10	81128991	81129995	Map2k2	4293	130.876	intergenic	chr10	TRUE	FALSE
19	24284039	24284546	Fxn	3433	130.813	intergenic	chr19	FALSE	FALSE
11	105362732	105363220	2010-03-01	0	130.705	promoter	chr11	TRUE	FALSE
1	120089258	120089831	Tmem37	15183	130.705	intergenic	chr1	FALSE	FALSE
3	88440701	88441016	mmu-mir-7011	0	130.705	promoter	chr3	FALSE	FALSE
10	17236469	17236911	Gm25382	119568	130.334	intergenic	chr10	FALSE	FALSE
11	104295389	104296000	Mapt	0	130.132	intron	chr11	TRUE	TRUE
1	164460716	164461231	Atp1b1	2360	130.132	promoter	chr1	FALSE	FALSE
16	35145981	35146555	Adcy5	8321	130.132	intergenic	chr16	FALSE	FALSE
17	10342092	10343106	Qk	21862	130.132	intergenic	chr17	FALSE	TRUE
2	93014948	93015892	Prdm11	0	130.132	promoter	chr2	TRUE	FALSE
4	99669130	99669613	Gm12682	0	130.132	intron	chr4	FALSE	FALSE
5	90209310	90209748	Cox18	4975	130.132	intergenic	chr5	FALSE	FALSE
6	122766165	122766857	Slc2a3	0	130.132	intron	chr6	TRUE	FALSE
6	128092630	128093052	Tspan9	0	130.132	intron	chr6	TRUE	FALSE
17	47571380	47572145	Ccnd3	0	130.12	exon	chr17	FALSE	FALSE
15	38180182	38180799	Odf1	38403	129.989	intergenic	chr15	FALSE	FALSE
7	82236497	82237127	Sh3gl3	0	129.989	intron	chr7	FALSE	FALSE
4	136192735	136193391	E2f2	0	129.945	exon	chr4	FALSE	FALSE
4	5665878	5666309	Fam110b	0	129.945	intron	chr4	FALSE	FALSE
9	61675157	61675671	Rplp1	237612	129.933	intergenic	chr9	FALSE	FALSE
2	168152593	168153253	E130018N17Rik	0	129.896	promoter	chr2	FALSE	TRUE
8	121092466	121092957	Gm26572	0	129.863	exon	chr8	FALSE	FALSE
12	87289083	87289580	Ism2	0	129.863	promoter	chr12	FALSE	TRUE
2	173010265	173010876	Rae1	0	129.863	promoter	chr2	TRUE	FALSE
8	117880557	117881016	Gm10617	77322	129.863	intergenic	chr8	FALSE	FALSE
8	25522761	25523186	Fgfr1	0	129.863	intron	chr8	FALSE	FALSE
8	106907416	106908199	Cirh1a	0	129.429	intron	chr8	FALSE	FALSE
4	125203922	125204238	1700041M05Rik	24358	129.346	intergenic	chr4	TRUE	FALSE
4	141283610	141284781	Gm13056	3815	129.346	intergenic	chr4	FALSE	FALSE
7	6258378	6259127	Gm6792	0	129.346	promoter	chr7	FALSE	FALSE
4	133904393	133904895	Rps6ka1	16595	129.208	intergenic	chr4	FALSE	FALSE
2	157052614	157053013	Soga1	0	129.189	intron	chr2	FALSE	FALSE
4	43972378	43972792	Glipr2	0	129.189	intron	chr4	FALSE	FALSE
13	37857327	37857783	Rreb1	0	129.158	promoter	chr13	TRUE	FALSE
13	99513964	99514426	Map1b	0	129.158	promoter	chr13	FALSE	FALSE
15	103363873	103364356	Itga5	0	129.158	intron	chr15	FALSE	FALSE
3	121530464	121530777	Slc44a3	0	129.158	promoter	chr3	FALSE	FALSE
7	27840077	27840418	Zfp59	2436	129.158	promoter	chr7	FALSE	FALSE
10	61059378	61060222	Gm20610	7477	128.975	intergenic	chr10	FALSE	FALSE
15	88393615	88393894	Zdhhc25	206407	128.975	intergenic	chr15	FALSE	FALSE
1	75601704	75602094	Gm15182	22559	128.975	intergenic	chr1	FALSE	FALSE
7	19823188	19824519	Bcl3	417	128.975	promoter	chr7	FALSE	TRUE
7	81213015	81213417	Pde8a	178	128.975	promoter	chr7	TRUE	FALSE
4	142053780	142054403	Tmem51	0	128.877	intron	chr4	FALSE	FALSE
3	95295278	95296311	Anxa9	0	128.861	exon	chr3	TRUE	FALSE
10	81339997	81340868	Gipc3	0	128.792	exon	chr10	TRUE	FALSE
2	32608622	32609321	St6galnac6	0	128.792	promoter	chr2	FALSE	FALSE
9	42459123	42459482	Tbcel	0	128.792	promoter	chr9	FALSE	FALSE
7	132399581	132399900	Fgfr2	0	128.715	intron	chr7	FALSE	FALSE
11	19861817	19862797	Spred2	61577	128.664	intergenic	chr11	TRUE	FALSE
15	16446550	16447019	Cdh9	331081	128.422	intergenic	chr15	FALSE	FALSE
1	23256818	23257147	Gm6420	411	128.418	promoter	chr1	FALSE	TRUE
12	83523685	83524390	Dcaf4	0	128.418	intron	chr12	FALSE	FALSE
13	111979298	111979895	Gm15322	11570	128.418	intergenic	chr13	FALSE	FALSE
14	120278860	120279337	Mbnl2	0	128.418	intron	chr14	TRUE	FALSE
2	165166440	165167117	Cdh22	0	128.418	intron	chr2	FALSE	FALSE
4	109552397	109552649	Gm22497	15227	128.418	intergenic	chr4	FALSE	FALSE
5	113420080	113420878	Aym1	62258	128.418	intergenic	chr5	FALSE	FALSE
6	83197335	83198068	Dctn1	0	128.418	promoter	chr6	FALSE	FALSE
6	83893555	83893975	Gm5138	18174	128.418	intergenic	chr6	FALSE	TRUE
7	127217427	127218008	2001-09-01	0	128.418	promoter	chr7	FALSE	FALSE
10	22698471	22698995	Slc2a12	0	128.282	intron	chr10	TRUE	FALSE
1	182029990	182030715	Enah	10009	128.282	intergenic	chr1	FALSE	FALSE
4	45673054	45673379	Gm829	10209	128.282	intergenic	chr4	FALSE	FALSE
7	65869644	65870237	Pcsk6	0	128.279	intron	chr7	FALSE	FALSE
8	36608160	36608805	Dlc1	0	128.208	intron	chr8	FALSE	FALSE
16	93465661	93466181	Mir802	95844	128.072	intergenic	chr16	FALSE	FALSE
4	115811954	115812565	Atpaf1	0	128.072	exon	chr4	FALSE	FALSE
X	151123851	151124345	Tsr2	27307	128.072	intergenic	chrX	TRUE	FALSE
3	32736258	32737680	Ndufb5	0	128.024	promoter	chr3	TRUE	FALSE
11	104007205	104007952	Arf2	21867	127.872	intergenic	chr11	FALSE	FALSE
17	66514468	66514970	Rab12	0	127.872	intron	chr17	FALSE	FALSE
3	30646759	30647226	Lrriq4	0	127.872	promoter	chr3	FALSE	FALSE
4	116820661	116821207	Hpdl	0	127.872	promoter	chr4	FALSE	FALSE
7	138856674	138857124	Ppp2r2d	0	127.872	intron	chr7	FALSE	FALSE
11	19986526	19987618	Spred2	0	127.831	intron	chr11	TRUE	FALSE
11	120101058	120101420	1810043H04Rik	353	127.812	promoter	chr11	TRUE	FALSE
15	82218907	82219746	Tnfrsf13c	1997	127.812	downstream	chr15	FALSE	FALSE
17	45474617	45475480	Spats1	0	127.812	promoter	chr17	TRUE	TRUE
7	73812194	73812563	Gm10619	0	127.498	intron	chr7	FALSE	FALSE
7	81094314	81094625	Alpk3	0	127.498	promoter	chr7	FALSE	TRUE
5	134340032	134340588	Mir3965	13509	127.414	intergenic	chr5	FALSE	FALSE
6	122366086	122366631	1700063H04Rik	24747	127.388	intergenic	chr6	FALSE	FALSE
19	28634874	28635363	Glis3	0	127.173	intron	chr19	FALSE	FALSE
2	129197086	129197693	Slc20a1	1070	127.173	promoter	chr2	FALSE	FALSE
3	37673536	37673847	Spry1	28937	127.173	intergenic	chr3	TRUE	FALSE
6	120149958	120150740	Ninj2	0	127.173	intron	chr6	TRUE	TRUE
11	54973918	54974222	Anxa6	4885	127.084	intergenic	chr11	FALSE	FALSE
6	108061608	108061982	Setmar	3062	127.084	intergenic	chr6	FALSE	FALSE
8	36603626	36604234	Dlc1	0	127.084	intron	chr8	FALSE	FALSE
2	170197050	170197360	Gm17619	2996	127.016	intergenic	chr2	FALSE	FALSE
17	33807185	33807807	Kank3	2712	126.987	intergenic	chr17	FALSE	TRUE
X	13047033	13047466	5730405O15Rik	1735	126.987	downstream	chrX	FALSE	FALSE
16	8756667	8757451	Usp7	0	126.893	exon	chr16	FALSE	TRUE
4	45728910	45729238	Gm829	5571	126.893	intergenic	chr4	FALSE	FALSE
5	103664912	103665391	Gm25721	6504	126.893	intergenic	chr5	FALSE	FALSE
6	52104978	52105598	Gm15055	0	126.893	intron	chr6	FALSE	TRUE
17	48372918	48373404	Treml1	5743	126.884	intergenic	chr17	FALSE	FALSE
3	9517559	9517917	Zfp704	0	126.884	intron	chr3	FALSE	FALSE
4	41101006	41101434	Aqp3	2822	126.884	intergenic	chr4	FALSE	FALSE
9	109900307	109900908	Cdc25a	6418	126.884	intergenic	chr9	FALSE	FALSE
17	47898181	47899143	Foxp4	0	126.859	intron	chr17	FALSE	FALSE
9	95522550	95522933	U2surp	10553	126.859	intergenic	chr9	FALSE	FALSE
15	76117939	76118378	BC024139	1138	126.803	downstream	chr15	FALSE	FALSE
14	105894851	105895376	Spry2	0	126.794	intron	chr14	TRUE	TRUE
13	44085485	44086641	Gm5083	34525	126.71	intergenic	chr13	TRUE	FALSE
19	5803192	5803793	Malat1	519	126.71	promoter	chr19	TRUE	TRUE
2	166258814	166259398	Gm11468	14509	126.71	intergenic	chr2	FALSE	FALSE
4	137877596	137877927	Ece1	0	126.71	intron	chr4	FALSE	FALSE
9	97013158	97013722	Spsb4	0	126.71	promoter	chr9	FALSE	TRUE
13	43253474	43254068	Gfod1	0	126.578	intron	chr13	FALSE	FALSE
9	70487290	70487770	Rnf111	0	126.522	intron	chr9	FALSE	TRUE
6	91683069	91683434	Slc6a6	632	126.305	promoter	chr6	TRUE	FALSE
11	23096515	23097536	Gm12059	20940	126.237	intergenic	chr11	TRUE	FALSE
13	96675576	96675989	Hmgcr	4639	126.237	intergenic	chr13	FALSE	FALSE
4	154496997	154497972	Prdm16	0	126.094	intron	chr4	FALSE	FALSE
14	34297574	34298046	Fam35a	0	125.814	intron	chr14	FALSE	FALSE
16	46497936	46498368	Pvrl3	0	125.814	promoter	chr16	FALSE	FALSE
8	3573009	3573646	C330021F23Rik	0	125.814	exon	chr8	FALSE	FALSE
15	100761813	100762422	Slc4a8	0	125.803	promoter	chr15	TRUE	TRUE
16	4593841	4594361	Glis2	351	125.803	promoter	chr16	TRUE	FALSE
9	70891180	70891650	Lipc	0	125.803	intron	chr9	FALSE	FALSE
5	31094862	31095655	Gm9924	0	125.803	promoter	chr5	TRUE	FALSE
10	39634461	39634951	Traf3ip2	0	125.765	exon	chr10	FALSE	FALSE
5	110353917	110354323	Lrcol1	0	125.765	promoter	chr5	FALSE	FALSE
7	3217491	3217943	Mir290	682	125.765	promoter	chr7	TRUE	FALSE
11	117932110	117932740	Gm11726	9781	125.753	intergenic	chr11	FALSE	FALSE
10	30719921	30720286	Ncoa7	0	125.655	intron	chr10	FALSE	FALSE
1	164503464	164503886	Gm26685	0	125.655	promoter	chr1	FALSE	FALSE
15	76343462	76344229	Cyc1	0	125.451	promoter	chr15	TRUE	FALSE
4	153829684	153830162	Gm25880	46221	125.261	intergenic	chr4	FALSE	FALSE
13	110018711	110020072	Rab3c	34114	125.228	intergenic	chr13	FALSE	FALSE
5	33529628	33530095	Fam53a	70255	125.228	intergenic	chr5	FALSE	FALSE
13	23742035	23742352	Hist1h1c	1668	125.194	downstream	chr13	FALSE	FALSE
13	54955402	54956149	Unc5a	0	125.194	intron	chr13	FALSE	FALSE
2	92424087	92425015	Cry2	0	125.194	exon	chr2	FALSE	FALSE
4	148154037	148154341	Fbxo44	0	125.194	promoter	chr4	FALSE	FALSE
7	135597851	135598203	Ptpre	0	125.194	intron	chr7	FALSE	FALSE
9	120516205	120516678	Eif1b	20877	125.194	intergenic	chr9	FALSE	FALSE
16	30939889	30940337	Xxylt1	15289	125.09	intergenic	chr16	FALSE	TRUE
11	95805109	95805959	Zfp652	0	125	intron	chr11	TRUE	TRUE
13	64565839	64566294	Gm4810	54739	125	intergenic	chr13	FALSE	FALSE
15	9087446	9087763	Nadk2	0	125	intron	chr15	FALSE	FALSE
18	65122547	65123046	Nedd4l	0	125	intron	chr18	FALSE	FALSE
2	163454376	163455011	Gdap1l1	0	125	exon	chr2	FALSE	FALSE
4	13750684	13751356	Runx1t1	0	125	promoter	chr4	FALSE	FALSE
7	126412827	126413750	Cd19	0	125	exon	chr7	FALSE	FALSE
11	55957361	55958071	Gm12239	0	124.987	intron	chr11	FALSE	FALSE
7	93080864	93081210	Gm9934	0	124.987	promoter	chr7	TRUE	FALSE
1	86647558	86648018	Gm22955	9949	124.982	intergenic	chr1	FALSE	FALSE
5	24444502	24445226	Fastk	0	124.982	promoter	chr5	TRUE	FALSE
5	64500474	64501296	Gm25306	146336	124.982	intergenic	chr5	FALSE	TRUE
6	90508274	90508657	Aldh1l1	0	124.982	intron	chr6	TRUE	FALSE
7	140908570	140909184	Cox8b	8123	124.982	intergenic	chr7	TRUE	FALSE
10	61828888	61829528	Col13a1	8707	124.846	intergenic	chr10	FALSE	FALSE
17	57070872	57071265	Dennd1c	0	124.821	exon	chr17	FALSE	FALSE
18	20768579	20768973	B4galt6	22174	124.821	intergenic	chr18	FALSE	TRUE
18	82898903	82899309	Zfp516	11569	124.821	intergenic	chr18	FALSE	FALSE
6	86497146	86497861	A430078I02Rik	16315	124.821	intergenic	chr6	TRUE	FALSE
10	82652634	82653012	Glt8d2	0	124.777	promoter	chr10	FALSE	FALSE
4	148744068	148744423	Gm13203	27486	124.777	intergenic	chr4	TRUE	FALSE
11	118066237	118066801	Dnah17	0	124.753	exon	chr11	FALSE	FALSE
14	8403006	8403761	Oit1	24242	124.753	intergenic	chr14	FALSE	FALSE
9	46150169	46150550	Sik3	0	124.753	intron	chr9	TRUE	FALSE
12	106138454	106138841	Vrk1	61043	124.384	intergenic	chr12	FALSE	FALSE
12	12943098	12944165	Mycn	1183	124.258	promoter	chr12	FALSE	TRUE
12	69130019	69130578	Gm15571	10851	124.096	intergenic	chr12	FALSE	FALSE
3	142744161	142744884	Ccbl2	0	124.096	promoter	chr3	FALSE	FALSE
5	114147732	114148111	Acacb	0	124.096	intron	chr5	FALSE	TRUE
7	80781495	80782089	Iqgap1	0	123.846	intron	chr7	FALSE	FALSE
2	4549288	4549798	Frmd4a	0	123.814	intron	chr2	TRUE	FALSE
7	25816661	25817497	Cyp2s1	0	123.742	promoter	chr7	FALSE	TRUE
10	78260842	78261636	Agpat3	7541	123.724	intergenic	chr10	FALSE	FALSE
9	44096519	44097070	Rnf26	0	123.724	intron	chr9	FALSE	FALSE
10	89392701	89393078	Gas2l3	15744	123.564	intergenic	chr10	FALSE	FALSE
10	84661392	84661710	Polr3b	0	123.522	intron	chr10	FALSE	FALSE
1	57613125	57613589	Gm24014	145098	123.522	intergenic	chr1	TRUE	FALSE
4	124075612	124076065	Rragc	138614	123.522	intergenic	chr4	FALSE	TRUE
11	117829632	117830266	Afmid	0	123.494	promoter	chr11	FALSE	FALSE
1	184109492	184110031	Dusp10	33855	123.467	intergenic	chr1	FALSE	FALSE
11	60366672	60367049	Lrrc48	0	123.336	intron	chr11	FALSE	FALSE
8	123453800	123454194	Def8	0	123.336	intron	chr8	TRUE	FALSE
10	30838068	30838755	Hey2	0	123.299	intron	chr10	FALSE	FALSE
10	42246326	42246843	Foxo3	0	123.299	intron	chr10	TRUE	FALSE
11	30750449	30750894	Gm12100	0	123.299	promoter	chr11	FALSE	FALSE
7	25008692	25009813	Grik5	39	123.299	downstream	chr7	FALSE	TRUE
7	79952918	79953298	Gm24541	3635	123.299	intergenic	chr7	FALSE	FALSE
13	30085031	30085327	Gm11368	22059	123.293	intergenic	chr13	FALSE	FALSE
13	43537811	43538331	Mcur1	80	123.293	downstream	chr13	FALSE	FALSE
2	72985626	72985970	Gm11084	0	123.293	promoter	chr2	FALSE	FALSE
9	36794175	36794919	Ei24	0	123.293	intron	chr9	FALSE	FALSE
3	135612037	135612641	Nfkb1	0	123.224	exon	chr3	FALSE	FALSE
10	52302271	52302654	Dcbld1	0	123.224	intron	chr10	FALSE	FALSE
11	32671510	32671972	Fbxw11	0	123.224	intron	chr11	FALSE	FALSE
14	20378289	20378650	Fam149b	0	123.224	exon	chr14	FALSE	FALSE
2	77386631	77387292	Zfp385b	23341	123.224	intergenic	chr2	FALSE	FALSE
4	107094385	107095083	Cdcp2	1807	123.224	promoter	chr4	FALSE	FALSE
5	119613823	119614318	Gm2301	0	123.224	intron	chr5	FALSE	FALSE
5	125403533	125403787	Dhx37	10618	123.144	intergenic	chr5	FALSE	FALSE
6	67225467	67225934	Gm8566	19383	123.144	intergenic	chr6	FALSE	TRUE
7	29096812	29097334	Ryr1	0	123.144	exon	chr7	FALSE	FALSE
11	117975375	117976686	Socs3	5327	123.083	intergenic	chr11	TRUE	FALSE
1	33945037	33945395	Dst	0	123.083	intron	chr1	FALSE	FALSE
3	89383014	89383412	Zbtb7b	0	123.083	intron	chr3	TRUE	TRUE
4	133126914	133127498	Wasf2	3006	123.083	intergenic	chr4	FALSE	FALSE
8	61243502	61243843	Sh3rf1	0	123.083	intron	chr8	FALSE	FALSE
13	43215697	43216571	Gfod1	0	123.019	intron	chr13	FALSE	FALSE
12	41729809	41730273	Immp2l	0	122.892	intron	chr12	FALSE	FALSE
9	61667423	61668046	Rplp1	245237	122.892	intergenic	chr9	FALSE	FALSE
10	85034295	85034803	Ric8b	17848	122.837	intergenic	chr10	FALSE	FALSE
11	79128238	79128934	Ksr1	0	122.837	intron	chr11	FALSE	FALSE
7	83632510	83632877	Stard5	0	122.837	promoter	chr7	FALSE	FALSE
15	76899146	76899912	Commd5	0	122.749	promoter	chr15	FALSE	TRUE
1	63204317	63204965	Gpr1	0	122.749	intron	chr1	FALSE	FALSE
4	119815064	119815773	Hivep3	0	122.749	intron	chr4	FALSE	TRUE
5	117396564	117397027	Gm15728	3065	122.749	intergenic	chr5	FALSE	FALSE
19	5058952	5059603	Rin1	1880	122.735	downstream	chr19	FALSE	TRUE
4	150150939	150151380	Slc2a7	0	122.735	intron	chr4	FALSE	FALSE
9	111226606	111227419	Mlh1	808	122.735	downstream	chr9	FALSE	FALSE
14	21847796	21849140	A430057M04Rik	0	122.702	promoter	chr14	TRUE	FALSE
3	101602738	101603388	Atp1a1	0	122.702	intron	chr3	FALSE	FALSE
12	70774572	70775233	Frmd6	50280	122.691	intergenic	chr12	FALSE	TRUE
4	133094267	133094617	Gm26615	5120	122.566	intergenic	chr4	FALSE	FALSE
2	30717751	30719255	Gm14488	0	122.373	promoter	chr2	TRUE	FALSE
3	101111320	101111731	Ptgfrn	1041	122.373	promoter	chr3	FALSE	FALSE
9	107409538	107409925	Cacna2d2	0	122.373	intron	chr9	FALSE	FALSE
14	20702813	20703171	Chchd1	0	122.269	promoter	chr14	TRUE	FALSE
7	84150473	84151471	Abhd17c	0	122.269	promoter	chr7	TRUE	FALSE
12	24706425	24707172	Rrm2	1068	122.251	promoter	chr12	TRUE	FALSE
4	115936206	115937168	Dmbx1	0	122.117	intron	chr4	FALSE	FALSE
5	122524103	122524870	Gm22965	17213	122.117	intergenic	chr5	FALSE	FALSE
10	85370730	85371004	Btbd11	15809	121.979	intergenic	chr10	FALSE	FALSE
11	101896638	101897483	Meox1	2263	121.95	promoter	chr11	FALSE	FALSE
1	87658072	87658736	Inpp5d	0	121.95	intron	chr1	TRUE	FALSE
7	118968760	118969260	Iqck	0	121.95	intron	chr7	FALSE	TRUE
13	95842676	95843238	Iqgap2	0	121.88	intron	chr13	FALSE	FALSE
4	125903725	125904136	2610028E06Rik	0	121.688	intron	chr4	FALSE	FALSE
4	133863723	133864063	Rps6ka1	0	121.688	exon	chr4	FALSE	FALSE
5	144912937	144913313	Smurf1	0	121.685	intron	chr5	FALSE	TRUE
10	21978458	21978902	Sgk1	0	121.602	promoter	chr10	FALSE	FALSE
11	107426117	107426599	Pitpnc1	0	121.602	promoter	chr11	FALSE	FALSE
15	81532354	81532769	Gm5218	32805	121.602	intergenic	chr15	FALSE	FALSE
3	103145340	103145708	Dennd2c	0	121.602	intron	chr3	FALSE	FALSE
3	9334226	9334506	Zbtb10	48892	121.602	intergenic	chr3	FALSE	FALSE
4	148084231	148084793	Agtrap	0	121.602	promoter	chr4	TRUE	FALSE
5	33536234	33536951	Fam53a	63399	121.602	intergenic	chr5	FALSE	FALSE
6	140619726	140620309	Aebp2	2139	121.602	promoter	chr6	FALSE	FALSE
8	70601292	70601612	Ssbp4	0	121.602	intron	chr8	TRUE	TRUE
9	118863576	118864095	Itga9	0	121.602	intron	chr9	FALSE	FALSE
11	107435661	107436190	Gm11714	0	121.557	exon	chr11	FALSE	FALSE
10	56374126	56374564	Gja1	2735	121.379	intergenic	chr10	FALSE	FALSE
18	5374471	5374821	Zfp438	40031	121.32	intergenic	chr18	FALSE	FALSE
19	57367039	57367768	Fam160b1	0	121.32	intron	chr19	FALSE	FALSE
6	72694093	72694732	Tcf7l1	0	121.32	intron	chr6	FALSE	FALSE
8	43306946	43307289	Zfp42	0	121.32	promoter	chr8	TRUE	FALSE
18	76171549	76172053	mmu-mir-6358	896	121.255	downstream	chr18	FALSE	FALSE
4	136173156	136173502	E2f2	0	121.255	intron	chr4	FALSE	FALSE
7	30706275	30706851	Gm4883	2884	121.227	intergenic	chr7	FALSE	FALSE
17	45516148	45516800	Aars2	0	121.19	exon	chr17	FALSE	FALSE
4	138574690	138575325	Vwa5b1	0	121.19	exon	chr4	FALSE	FALSE
5	24394097	24394411	Abcb8	0	121.19	promoter	chr5	FALSE	FALSE
7	44495462	44495906	Emc10	0	121.19	promoter	chr7	FALSE	FALSE
8	106964379	106965163	Sntb2	0	121.19	intron	chr8	FALSE	FALSE
9	21557515	21557902	Carm1	0	121.19	intron	chr9	FALSE	FALSE
9	96916218	96916706	Gm10123	19865	121.19	intergenic	chr9	FALSE	FALSE
11	75348231	75349223	Smyd4	0	121.105	promoter	chr11	FALSE	FALSE
7	79223028	79223379	Abhd2	49821	121.03	intergenic	chr7	FALSE	FALSE
2	33666318	33666733	Gm13529	13519	121.019	intergenic	chr2	FALSE	FALSE
11	116585727	116586247	Aanat	184	120.803	promoter	chr11	FALSE	FALSE
8	117241758	117242286	Cmip	14732	120.803	intergenic	chr8	FALSE	FALSE
6	32355727	32356377	Plxna4	0	120.794	intron	chr6	FALSE	FALSE
2	58625803	58626922	Upp2	0	120.711	intron	chr2	FALSE	FALSE
1	59256501	59257080	Cdk15	0	120.684	promoter	chr1	FALSE	FALSE
4	137801182	137801515	Alpl	4797	120.684	intergenic	chr4	FALSE	FALSE
6	137577523	137578062	Eps8	0	120.534	intron	chr6	FALSE	FALSE
6	34918969	34919696	Stra8	466	120.36	promoter	chr6	FALSE	FALSE
6	34919900	34920388	Stra8	0	120.36	promoter	chr6	FALSE	FALSE
9	102690291	102690763	Amotl2	25908	120.36	intergenic	chr9	FALSE	TRUE
9	98164469	98164951	2610303G11Rik	21575	120.36	intergenic	chr9	FALSE	FALSE
11	120182434	120183120	2810410L24Rik	2279	120.323	downstream	chr11	FALSE	FALSE
6	30171269	30172042	Mir183	1531	120.143	promoter	chr6	FALSE	FALSE
5	139870818	139871274	Gm24146	25567	120.124	intergenic	chr5	FALSE	FALSE
7	132896485	132897022	Fgfr2	0	119.913	intron	chr7	FALSE	FALSE
1	136645973	136646570	Zfp281	15919	119.909	intergenic	chr1	FALSE	FALSE
11	3933695	3934115	Tcn2	1535	119.909	promoter	chr11	TRUE	FALSE
1	168026517	168026886	Gm20711	88357	119.909	intergenic	chr1	FALSE	FALSE
1	189916473	189917566	Smyd2	0	119.909	intron	chr1	FALSE	FALSE
14	29795335	29795798	Cacna2d3	73470	119.909	intergenic	chr14	FALSE	FALSE
16	33659987	33660574	Slc12a8	0	119.909	intron	chr16	FALSE	FALSE
17	9440663	9441360	Gm17728	18204	119.909	intergenic	chr17	FALSE	FALSE
2	156432797	156433490	Epb4.1l1	0	119.909	intron	chr2	FALSE	TRUE
2	166002294	166002955	Ncoa3	0	119.909	intron	chr2	FALSE	FALSE
4	98863803	98864521	Gm12851	7768	119.909	intergenic	chr4	TRUE	FALSE
6	125447214	125447687	Cd9	12578	119.909	intergenic	chr6	FALSE	TRUE
1	131908676	131908992	Nucks1	1465	119.854	promoter	chr1	FALSE	FALSE
15	50900311	50901077	Trps1	9847	119.854	intergenic	chr15	FALSE	FALSE
10	30720481	30721096	Ncoa7	0	119.779	intron	chr10	TRUE	FALSE
11	8589143	8589570	Tns3	0	119.76	intron	chr11	TRUE	FALSE
4	142166155	142166760	Kazn	0	119.76	intron	chr4	TRUE	FALSE
1	152899824	152900093	Smg7	0	119.696	intron	chr1	FALSE	FALSE
11	69703842	69704604	Tnfsf12	7743	119.696	intergenic	chr11	FALSE	TRUE
18	49549783	49550341	Gm25440	31354	119.696	intergenic	chr18	FALSE	FALSE
6	127779726	127780302	Prmt8	10253	119.696	intergenic	chr6	FALSE	FALSE
19	14835560	14835964	Gm26026	117079	119.655	intergenic	chr19	FALSE	TRUE
14	30530416	30530956	Dcp1a	3359	119.637	intergenic	chr14	FALSE	FALSE
11	8671729	8672314	Tns3	7193	119.574	intergenic	chr11	FALSE	FALSE
10	61225743	61226236	Adamts14	0	119.32	intron	chr10	FALSE	FALSE
13	6647093	6647822	Pfkp	0	119.32	intron	chr13	TRUE	TRUE
6	127769939	127770294	Prmt8	466	119.3	promoter	chr6	FALSE	FALSE
17	28137340	28137745	Scube3	4570	119.293	intergenic	chr17	FALSE	FALSE
2	180207732	180208331	Lama5	0	119.293	exon	chr2	FALSE	FALSE
7	100817146	100817762	Fam168a	0	119.293	intron	chr7	FALSE	TRUE
7	113022517	113022910	Rassf10	65059	119.293	intergenic	chr7	FALSE	FALSE
9	107463293	107463799	Cacna2d2	0	119.293	intron	chr9	FALSE	TRUE
9	47288590	47289102	Gm22286	236513	119.293	intergenic	chr9	FALSE	FALSE
12	70730014	70730368	Gm24474	56267	119.244	intergenic	chr12	FALSE	FALSE
15	76878962	76879293	Zfp7	0	119.244	promoter	chr15	FALSE	FALSE
9	114486933	114487345	Ccr4	2970	119.244	intergenic	chr9	FALSE	FALSE
3	147181599	147182332	Ttll7	197589	119.084	intergenic	chr3	FALSE	FALSE
X	48475156	48475648	Aifm1	0	119.084	exon	chrX	FALSE	FALSE
10	85505152	85505929	Btbd11	0	119.038	intron	chr10	FALSE	FALSE
7	27525567	27526327	Hipk4	0	119.038	promoter	chr7	FALSE	FALSE
10	67285396	67285951	Nrbf2	90	118.99	promoter	chr10	FALSE	TRUE
10	5560542	5560871	Syne1	9849	118.921	intergenic	chr10	FALSE	FALSE
13	23317066	23317567	4930586N03Rik	0	118.921	intron	chr13	FALSE	FALSE
17	65743108	65743423	Rab31	0	118.835	intron	chr17	TRUE	FALSE
10	85645206	85645975	Btbd11	0	118.794	promoter	chr10	FALSE	FALSE
16	9270769	9271057	Grin2a	306652	118.719	intergenic	chr16	FALSE	FALSE
10	79841046	79841417	E130317F20Rik	9963	118.624	intergenic	chr10	TRUE	FALSE
17	49889649	49890239	Kif6	0	118.624	exon	chr17	FALSE	FALSE
18	74102173	74102606	Gm9925	36588	118.624	intergenic	chr18	FALSE	FALSE
4	133529772	133530065	1810019J16Rik	0	118.624	promoter	chr4	FALSE	FALSE
4	141601087	141601824	Fblim1	0	118.624	promoter	chr4	FALSE	FALSE
5	135643371	135643658	Rhbdd2	0	118.624	exon	chr5	FALSE	FALSE
8	117747471	117747779	Hsd17b2	0	118.624	intron	chr8	FALSE	FALSE
8	85472697	85473596	Gpt2	18979	118.624	intergenic	chr8	FALSE	TRUE
1	181886994	181887612	Enah	16832	118.462	intergenic	chr1	FALSE	FALSE
10	63237291	63237722	1700120B22Rik	5351	118.383	intergenic	chr10	FALSE	FALSE
16	11322349	11322968	Snx29	0	118.383	promoter	chr16	TRUE	FALSE
1	82857192	82857473	Agfg1	0	118.383	intron	chr1	FALSE	FALSE
5	104109020	104109862	Sparcl1	0	118.383	promoter	chr5	FALSE	TRUE
2	34668914	34669471	Gapvd1	6712	118.326	intergenic	chr2	FALSE	TRUE
1	119398566	119399360	Inhbb	16104	118.221	intergenic	chr1	FALSE	TRUE
1	167635735	167636136	Rxrg	0	118.221	exon	chr1	FALSE	FALSE
14	18238130	18238506	Nr1d2	0	118.221	intron	chr14	TRUE	FALSE
19	47318379	47318990	Sh3pxd2a	0	118.221	intron	chr19	FALSE	FALSE
2	168505004	168505432	Nfatc2	0	118.221	exon	chr2	TRUE	FALSE
2	34937282	34937884	Traf1	3865	118.221	intergenic	chr2	FALSE	FALSE
5	135001189	135001590	Wbscr25	0	118.221	promoter	chr5	FALSE	FALSE
9	58279281	58279751	Loxl1	7971	118.221	intergenic	chr9	FALSE	FALSE
14	55085666	55086401	Zfhx2	0	118.176	intron	chr14	FALSE	FALSE
9	110248876	110249281	Cspg5	0	118.176	intron	chr9	FALSE	FALSE
10	112400525	112400799	Kcnc2	0	118.164	intron	chr10	FALSE	FALSE
6	29833069	29833542	Ahcyl2	0	118.164	intron	chr6	FALSE	TRUE
9	97104865	97105440	Slc25a36	0	118.164	intron	chr9	FALSE	FALSE
1	156076494	156076980	Fam163a	0	118.147	exon	chr1	FALSE	FALSE
15	77354524	77355592	Apol7a	32628	118.147	intergenic	chr15	FALSE	FALSE
15	80169435	80170052	Mgat3	3668	118.013	intergenic	chr15	FALSE	TRUE
4	138453243	138453683	Camk2n1	630	118.013	promoter	chr4	FALSE	FALSE
2	38560846	38561201	Nek6	0	118.006	exon	chr2	FALSE	FALSE
3	36689653	36690280	Trpc3	0	118.006	promoter	chr3	TRUE	FALSE
6	33770064	33770457	Exoc4	0	118.006	intron	chr6	FALSE	FALSE
3	86796392	86797041	Dclk2	0	117.938	intron	chr3	FALSE	FALSE
3	27702970	27703958	Fndc3b	0	117.854	intron	chr3	FALSE	FALSE
7	130716433	130716953	Tacc2	0	117.854	exon	chr7	FALSE	FALSE
3	97161677	97162145	Acp6	0	117.76	intron	chr3	FALSE	FALSE
5	149488329	149488813	Gm15997	242	117.636	downstream	chr5	FALSE	FALSE
9	119361292	119362006	Xylb	0	117.636	intron	chr9	FALSE	FALSE
2	75697307	75697641	Nfe2l2	0	117.591	intron	chr2	FALSE	FALSE
17	32878803	32879142	Zfp870	85	117.417	downstream	chr17	TRUE	TRUE
2	30884830	30885201	Prrx2	3574	117.417	intergenic	chr2	FALSE	FALSE
3	89864875	89865498	Il6ra	3825	117.417	intergenic	chr3	FALSE	FALSE
5	72203006	72203489	Atp10d	0	117.417	promoter	chr5	FALSE	FALSE
7	79925049	79925355	2610034B18Rik	5	117.417	downstream	chr7	FALSE	FALSE
9	71160033	71160413	Aqp9	0	117.417	intron	chr9	FALSE	FALSE
6	28909332	28910018	Snd1	0	117.334	intron	chr6	FALSE	FALSE
14	100105799	100106501	Klf12	0	117.334	intron	chr14	FALSE	FALSE
15	81511618	81512082	Gm5218	12069	117.334	intergenic	chr15	FALSE	FALSE
17	4948290	4948886	Arid1b	45445	117.334	intergenic	chr17	FALSE	FALSE
1	88800501	88800821	2410088K16Rik	44761	117.334	intergenic	chr1	TRUE	FALSE
3	95703296	95703607	Adamtsl4	15378	117.334	intergenic	chr3	FALSE	FALSE
4	138796886	138797234	Pla2g5	2009	117.334	downstream	chr4	FALSE	FALSE
10	62895453	62895774	Tet1	0	117.111	promoter	chr10	FALSE	TRUE
14	11564361	11564930	Ptprg	0	117.111	intron	chr14	FALSE	FALSE
7	4522738	4523160	Dnaaf3	0	117.111	promoter	chr7	FALSE	FALSE
17	24881854	24882359	Igfals	0	117.063	exon	chr17	FALSE	FALSE
16	8494363	8494863	Mettl22	3678	116.935	intergenic	chr16	FALSE	FALSE
14	49301254	49301667	Slc35f4	0	116.849	intron	chr14	FALSE	FALSE
2	22895329	22896268	A130006I12Rik	0	116.849	promoter	chr2	TRUE	FALSE
9	40794186	40794766	Hspa8	6217	116.849	intergenic	chr9	TRUE	FALSE
3	88143164	88143729	Mef2d	0	116.842	intron	chr3	TRUE	TRUE
13	94646835	94647459	Ap3b1	80518	116.815	intergenic	chr13	FALSE	FALSE
2	168786181	168786453	Gm14261	18072	116.757	intergenic	chr2	FALSE	FALSE
4	133110255	133110744	Wasf2	19760	116.743	intergenic	chr4	FALSE	FALSE
8	14014826	14015127	Erich1	12437	116.681	intergenic	chr8	TRUE	FALSE
4	118134946	118135580	St3gal3	31	116.587	promoter	chr4	FALSE	FALSE
7	145127710	145128240	Tpcn2	125682	116.587	intergenic	chr7	FALSE	FALSE
10	34233905	34234333	Dse	26353	116.57	intergenic	chr10	FALSE	TRUE
10	88626178	88626599	Mybpc1	21025	116.57	intergenic	chr10	FALSE	FALSE
11	58643534	58643868	Trim58	0	116.57	intron	chr11	FALSE	FALSE
1	35917094	35917649	Hs6st1	150750	116.57	intergenic	chr1	FALSE	FALSE
17	29510553	29511106	Gm17657	8174	116.57	intergenic	chr17	FALSE	FALSE
18	34954097	34954986	Hspa9	0	116.57	promoter	chr18	TRUE	FALSE
19	5673190	5673864	Pcnxl3	0	116.57	promoter	chr19	FALSE	FALSE
3	103146112	103146611	Dennd2c	0	116.57	exon	chr3	FALSE	TRUE
3	95085853	95086132	Pip5k1a	0	116.57	intron	chr3	FALSE	FALSE
8	127775050	127775554	Pard3	162763	116.57	intergenic	chr8	FALSE	FALSE
8	34091492	34091760	Dctn6	0	116.57	intron	chr8	FALSE	FALSE
9	113324580	113325037	Gm22492	78437	116.57	intergenic	chr9	FALSE	FALSE
9	62202268	62202901	Gm25603	39861	116.57	intergenic	chr9	FALSE	TRUE
11	20138484	20139024	Gm12030	3543	116.539	intergenic	chr11	FALSE	FALSE
12	84533478	84534515	Lin52	1944	116.539	downstream	chr12	FALSE	FALSE
14	60957418	60958524	Tnfrsf19	5309	116.539	intergenic	chr14	FALSE	FALSE
15	79519204	79519978	Kdelr3	0	116.539	intron	chr15	FALSE	FALSE
15	89178759	89179168	Dennd6b	3048	116.539	intergenic	chr15	FALSE	TRUE
16	33368664	33369001	1700007L15Rik	10853	116.539	intergenic	chr16	TRUE	FALSE
19	21784289	21784755	Tmem2	0	116.539	intron	chr19	TRUE	FALSE
2	154426614	154427036	Cbfa2t2	9444	116.539	intergenic	chr2	FALSE	TRUE
4	138005768	138006164	Eif4g3	0	116.539	intron	chr4	FALSE	FALSE
5	129269811	129270551	Gpr133	65211	116.539	intergenic	chr5	FALSE	TRUE
8	126564813	126565464	Gm26759	1505	116.539	promoter	chr8	FALSE	FALSE
9	70248794	70249113	Myo1e	0	116.539	intron	chr9	TRUE	FALSE
6	113683458	113683816	Irak2	0	116.518	intron	chr6	FALSE	FALSE
11	6291842	6292440	Ogdh	0	116.51	promoter	chr11	TRUE	TRUE
1	74929131	74929433	Ccdc108	0	116.51	exon	chr1	FALSE	FALSE
3	131322543	131322877	Sgms2	0	116.51	exon	chr3	FALSE	FALSE
1	71035612	71035974	Bard1	0	116.391	intron	chr1	FALSE	TRUE
7	144857771	144858666	Fgf4	2719	116.391	intergenic	chr7	FALSE	TRUE
9	63983112	63984528	Smad6	0	116.238	intron	chr9	FALSE	FALSE
11	74705246	74705802	Pafah1b1	0	115.971	intron	chr11	FALSE	FALSE
17	9726099	9726573	Pabpc6	56394	115.891	intergenic	chr17	FALSE	FALSE
19	23091495	23092221	C330002G04Rik	15641	115.756	intergenic	chr19	TRUE	FALSE
2	70312249	70312616	Myo3b	0	115.715	intron	chr2	FALSE	FALSE
3	95891234	95891764	BC028528	0	115.715	promoter	chr3	FALSE	FALSE
10	99113522	99113904	Poc1b	0	115.618	intron	chr10	FALSE	FALSE
18	38922836	38923538	Fgf1	0	115.618	intron	chr18	FALSE	FALSE
7	122190773	122191451	Ern2	4556	115.618	intergenic	chr7	FALSE	FALSE
6	53967650	53968767	Cpvl	0	115.564	exon	chr6	FALSE	TRUE
8	9347537	9347999	Fam155a	0	115.55	intron	chr8	FALSE	FALSE
9	31378169	31378963	Prdm10	0	115.55	exon	chr9	FALSE	FALSE
11	79752359	79753323	Mir365-2	25847	115.54	intergenic	chr11	TRUE	FALSE
17	47793051	47793427	Tfeb	631	115.54	downstream	chr17	FALSE	FALSE
3	152165330	152165657	D630002J18Rik	0	115.54	promoter	chr3	FALSE	TRUE
14	64595174	64595926	A930011O12Rik	1214	115.382	downstream	chr14	FALSE	FALSE
15	98585416	98585836	4930415O20Rik	0	115.382	intron	chr15	FALSE	FALSE
2	103912680	103913149	Gm13881	0	115.382	exon	chr2	FALSE	FALSE
2	170530228	170530699	Pfdn4	11104	115.382	intergenic	chr2	FALSE	FALSE
2	174472395	174473065	Slmo2	0	115.382	promoter	chr2	TRUE	FALSE
4	136469220	136469658	Luzp1	102	115.382	promoter	chr4	FALSE	FALSE
6	48860496	48861043	Gm7932	0	115.382	promoter	chr6	FALSE	FALSE
8	18917801	18918119	Xkr5	14609	115.382	intergenic	chr8	FALSE	FALSE
12	112756676	112757051	Pld4	3603	115.234	intergenic	chr12	FALSE	FALSE
15	36827027	36827450	Gm25303	28255	115.234	intergenic	chr15	FALSE	FALSE
11	46059776	46060283	Adam19	0	114.984	intron	chr11	FALSE	FALSE
4	132350766	132351335	Rcc1	0	114.984	promoter	chr4	TRUE	FALSE
15	85950826	85951188	Celsr1	0	114.934	intron	chr15	FALSE	FALSE
2	30657588	30658245	9330198N18Rik	0	114.934	intron	chr2	TRUE	FALSE
2	118551474	118552101	Bmf	1786	114.926	promoter	chr2	FALSE	FALSE
10	21858421	21859126	Gm6846	13569	114.857	intergenic	chr10	FALSE	FALSE
11	51647855	51648237	N4bp3	0	114.857	exon	chr11	FALSE	FALSE
11	97696212	97697022	Pcgf2	0	114.857	intron	chr11	TRUE	FALSE
13	112759313	112759702	Slc38a9	20569	114.857	intergenic	chr13	FALSE	TRUE
17	56996696	56997555	Alkbh7	0	114.857	promoter	chr17	TRUE	FALSE
4	117329461	117330080	Rnf220	0	114.857	intron	chr4	FALSE	FALSE
4	99667826	99668213	Gm12682	0	114.857	intron	chr4	FALSE	FALSE
8	105961814	105962384	Slc12a4	0	114.857	intron	chr8	FALSE	FALSE
2	165969432	165969910	Gm11463	6846	114.857	intergenic	chr2	TRUE	FALSE
9	103146497	103147013	Rab6b	0	114.857	intron	chr9	FALSE	FALSE
11	113567960	113568219	Slc39a11	0	114.719	promoter	chr11	FALSE	FALSE
11	78137647	78137992	Fam222b	0	114.719	intron	chr11	FALSE	FALSE
18	77037773	77038511	Katnal2	0	114.719	intron	chr18	FALSE	TRUE
6	47904230	47904733	Zfp282	0	114.719	exon	chr6	FALSE	FALSE
8	113535517	113535870	Gm24291	6845	114.719	intergenic	chr8	FALSE	FALSE
10	41612115	41612754	Ccdc162	0	114.699	promoter	chr10	FALSE	FALSE
11	63924437	63924755	Hs3st3b1	2146	114.692	promoter	chr11	TRUE	TRUE
8	122318929	122319479	Zfpm1	0	114.692	intron	chr8	TRUE	FALSE
13	12106913	12107394	Ryr2	0	114.627	promoter	chr13	FALSE	FALSE
13	64566481	64566789	Gm4810	55381	114.627	intergenic	chr13	FALSE	FALSE
16	73896880	73897245	Robo2	0	114.627	exon	chr16	FALSE	FALSE
4	141440973	141441280	Zbtb17	3373	114.627	intergenic	chr4	FALSE	TRUE
5	151218595	151219121	Stard13	0	114.627	intron	chr5	FALSE	TRUE
6	82174698	82175380	Eva1a	81598	114.627	intergenic	chr6	FALSE	FALSE
X	58013770	58014480	Zic3	8219	114.627	intergenic	chrX	FALSE	TRUE
5	110227423	110228187	Golga3	952	114.575	downstream	chr5	FALSE	FALSE
17	28138661	28139139	Scube3	3176	114.575	intergenic	chr17	FALSE	FALSE
1	72213641	72214297	Mreg	1333	114.573	promoter	chr1	FALSE	FALSE
2	152178959	152179705	Rps15a-ps7	5585	114.573	intergenic	chr2	FALSE	FALSE
6	128444048	128444416	Gm10069	0	114.573	intron	chr6	FALSE	FALSE
9	30921241	30921581	Adamts15	0	114.573	exon	chr9	FALSE	FALSE
16	93961052	93961559	Cldn14	0	114.565	intron	chr16	FALSE	FALSE
13	113618933	113619559	Snx18	368	114.526	promoter	chr13	FALSE	TRUE
17	43077718	43078040	Tnfrsf21	0	114.526	intron	chr17	FALSE	FALSE
2	146838673	146839676	Gm14114	0	114.526	promoter	chr2	FALSE	FALSE
4	155783811	155784332	Gm13644	0	114.526	exon	chr4	FALSE	FALSE
6	89059301	89059861	4933427D06Rik	0	114.526	intron	chr6	FALSE	FALSE
7	141009040	141009303	Ifitm3	282	114.526	downstream	chr7	TRUE	FALSE
11	95542855	95543644	Ngfr	25173	114.476	intergenic	chr11	FALSE	FALSE
2	153549519	153549864	8430427H17Rik	19547	114.476	intergenic	chr2	FALSE	FALSE
2	148700970	148701703	Napb	0	114.103	intron	chr2	FALSE	FALSE
6	127735407	127736097	Prmt8	0	114.103	intron	chr6	FALSE	FALSE
1	178358131	178358908	AC170257.1	4492	113.982	intergenic	chr1	FALSE	FALSE
15	25742234	25742559	Myo10	0	113.982	promoter	chr15	FALSE	FALSE
10	52889672	52890202	Slc35f1	0	113.784	intron	chr10	FALSE	FALSE
13	12677418	12677757	Gm24065	11103	113.784	intergenic	chr13	TRUE	FALSE
4	44097580	44098132	Gm12503	0	113.784	intron	chr4	FALSE	FALSE
7	16229893	16230190	C5ar2	4394	113.784	intergenic	chr7	FALSE	TRUE
9	54098612	54098964	Tnfaip8l3	30200	113.784	intergenic	chr9	FALSE	TRUE
2	125617696	125618078	Cep152	0	113.782	intron	chr2	FALSE	FALSE
5	142668637	142669240	Wipi2	0	113.763	exon	chr5	FALSE	TRUE
7	65873285	65873935	Pcsk6	0	113.666	intron	chr7	TRUE	TRUE
1	87674121	87674546	Inpp5d	0	113.606	promoter	chr1	FALSE	FALSE
5	128600017	128600754	5930412G12Rik	0	113.606	promoter	chr5	TRUE	FALSE
5	20677079	20677721	Magi2	0	113.606	intron	chr5	FALSE	FALSE
9	119505050	119505573	Scn5a	0	113.592	intron	chr9	FALSE	FALSE
10	80472317	80472990	Gm25044	3361	113.517	intergenic	chr10	FALSE	FALSE
12	76499305	76499830	Mir5135	33303	113.517	intergenic	chr12	FALSE	TRUE
19	28649497	28649988	Glis3	0	113.517	intron	chr19	TRUE	FALSE
2	153580637	153581261	Commd7	35671	113.517	intergenic	chr2	FALSE	FALSE
1	179627615	179628178	Cnst	136	113.509	downstream	chr1	FALSE	FALSE
15	10471979	10472369	Dnajc21	1462	113.509	promoter	chr15	FALSE	FALSE
16	30712264	30712990	Gm26295	101171	113.471	intergenic	chr16	FALSE	FALSE
1	132342123	132343006	Nuak2	8634	113.435	intergenic	chr1	FALSE	FALSE
11	74649705	74650166	Cluh	0	113.435	promoter	chr11	TRUE	FALSE
13	107600338	107600577	Zswim6	124040	113.435	intergenic	chr13	FALSE	TRUE
14	24036102	24036910	Gm6158	33163	113.435	intergenic	chr14	FALSE	FALSE
1	62777081	62778175	Nrp2	0	113.435	intron	chr1	TRUE	FALSE
18	75308469	75308927	Dym	21502	113.435	intergenic	chr18	TRUE	FALSE
6	100390275	100390858	Rybp	102833	113.435	intergenic	chr6	FALSE	FALSE
4	98857187	98857569	Gm12851	1152	113.243	downstream	chr4	FALSE	FALSE
1	37130050	37130452	Vwa3b	23391	113.215	intergenic	chr1	FALSE	FALSE
10	81140964	81142195	Zbtb7a	0	113.184	intron	chr10	FALSE	FALSE
1	136952562	136953315	Nr5a2	0	113.184	promoter	chr1	FALSE	FALSE
1	160734651	160735272	Rabgap1l	0	113.184	intron	chr1	FALSE	FALSE
12	110979118	110979658	Ankrd9	77	113.184	promoter	chr12	FALSE	TRUE
13	96957691	96958309	Gcnt4	6778	113.184	intergenic	chr13	FALSE	FALSE
14	105900720	105901224	Spry2	3900	113.184	intergenic	chr14	TRUE	FALSE
14	32085526	32086195	Oxnad1	0	113.184	promoter	chr14	TRUE	FALSE
15	100468626	100469234	5330439K02Rik	0	113.184	promoter	chr15	TRUE	FALSE
15	40477828	40478202	Gm16294	33119	113.184	intergenic	chr15	FALSE	FALSE
15	72719514	72720017	Trappc9	0	113.184	intron	chr15	FALSE	FALSE
2	163067032	163067616	Mybl2	0	113.184	promoter	chr2	TRUE	FALSE
2	59437675	59438272	Gm13549	37893	113.184	intergenic	chr2	FALSE	FALSE
4	45204812	45205581	Frmpd1	0	113.184	intron	chr4	FALSE	FALSE
7	16880897	16881437	Dact3	0	113.184	intron	chr7	FALSE	FALSE
16	37651305	37651781	Ndufb4	0	112.984	promoter	chr16	FALSE	TRUE
13	80921427	80921977	Arrdc3	25391	112.883	intergenic	chr13	FALSE	FALSE
2	163073365	163073878	Mybl2	0	112.883	promoter	chr2	TRUE	FALSE
2	180925172	180925523	Birc7	3499	112.883	intergenic	chr2	FALSE	FALSE
5	108550071	108550638	Cplx1	46	112.883	promoter	chr5	FALSE	FALSE
5	137613093	137613928	Fbxo24	0	112.877	promoter	chr5	TRUE	FALSE
11	52339546	52340171	Vdac1	20688	112.767	intergenic	chr11	FALSE	FALSE
2	28907897	28908477	Barhl1	0	112.678	exon	chr2	FALSE	FALSE
4	107020345	107020949	Ssbp3	0	112.678	intron	chr4	FALSE	FALSE
4	153547126	153547586	Ajap1	64314	112.678	intergenic	chr4	FALSE	TRUE
4	108355081	108355399	Fam159a	12377	112.638	intergenic	chr4	FALSE	FALSE
12	104896748	104897533	4930408O17Rik	25223	112.629	intergenic	chr12	FALSE	FALSE
3	53650192	53650702	Frem2	0	112.629	intron	chr3	FALSE	FALSE
13	44408712	44409217	Gm27007	0	112.544	intron	chr13	TRUE	FALSE
17	29072493	29073943	Trp53cor1	0	112.544	intron	chr17	FALSE	FALSE
15	62044595	62045271	Pvt1	0	112.506	intron	chr15	FALSE	FALSE
5	53266776	53267828	Smim20	0	112.506	promoter	chr5	TRUE	FALSE
8	123037016	123037373	Gm20388	0	112.506	intron	chr8	FALSE	FALSE
10	128737254	128737867	Dgka	0	112.483	intron	chr10	FALSE	TRUE
10	41467250	41467778	Zbtb24	1678	112.483	downstream	chr10	FALSE	FALSE
15	84511468	84512229	Ldoc1l	41168	112.483	intergenic	chr15	FALSE	FALSE
19	24178079	24178398	Tjp2	0	112.483	intron	chr19	FALSE	FALSE
19	38405767	38406279	Slc35g1	159	112.483	downstream	chr19	FALSE	FALSE
19	60810797	60811078	Fam45a	506	112.483	promoter	chr19	FALSE	FALSE
6	22287817	22288432	Wnt16	0	112.483	promoter	chr6	FALSE	FALSE
9	103391621	103392231	Cdv3	25840	112.483	intergenic	chr9	FALSE	FALSE
2	34485931	34486649	Mapkap1	0	112.412	intron	chr2	TRUE	FALSE
6	49099040	49099458	Igf2bp3	0	112.412	intron	chr6	FALSE	TRUE
16	16088283	16088703	Spidr	0	112.409	intron	chr16	FALSE	FALSE
12	108712509	108713168	Gm23872	8679	112.319	intergenic	chr12	FALSE	FALSE
18	61066032	61066578	Pdgfrb	0	112.263	exon	chr18	FALSE	FALSE
4	153827862	153828368	Gm25880	48015	112.017	intergenic	chr4	FALSE	FALSE
5	122274511	122275011	Pptc7	9353	112.017	intergenic	chr5	FALSE	FALSE
15	99425799	99426244	Nckap5l	0	112.013	promoter	chr15	FALSE	FALSE
10	71344494	71345030	Cisd1	0	111.97	promoter	chr10	TRUE	TRUE
5	116789849	116790280	4930569F06Rik	31173	111.898	intergenic	chr5	FALSE	FALSE
1	136658870	136660309	Gm19705	10459	111.798	intergenic	chr1	FALSE	FALSE
4	129232232	129233080	C77080	0	111.798	intron	chr4	FALSE	FALSE
6	99379006	99379346	Gm20696	0	111.798	intron	chr6	FALSE	FALSE
7	96242828	96243124	Tenm4	0	111.798	intron	chr7	FALSE	FALSE
8	13050617	13050944	F10	0	111.798	exon	chr8	FALSE	TRUE
13	52812572	52813002	Auh	22116	111.776	intergenic	chr13	FALSE	FALSE
10	25459143	25459468	Epb4.1l2	0	111.68	intron	chr10	FALSE	FALSE
12	4571964	4572266	Gm3625	20559	111.68	intergenic	chr12	TRUE	FALSE
7	44485250	44485680	Emc10	4256	111.68	intergenic	chr7	TRUE	FALSE
11	116882143	116882994	Mfsd11	6507	111.606	intergenic	chr11	FALSE	FALSE
15	34052604	34053670	Mtdh	29023	111.606	intergenic	chr15	FALSE	FALSE
16	20838208	20838569	Rps10-ps2	15530	111.606	intergenic	chr16	FALSE	FALSE
5	124711746	124712350	Atp6v0a2	0	111.606	exon	chr5	FALSE	FALSE
9	78371284	78371817	Dppa5a	3106	111.606	intergenic	chr9	FALSE	FALSE
2	129747943	129748377	Gm14046	1523	111.599	promoter	chr2	FALSE	FALSE
7	44506100	44506779	Mybpc2	0	111.599	exon	chr7	FALSE	FALSE
16	90018445	90018764	Tiam1	38364	111.516	intergenic	chr16	FALSE	TRUE
10	44393937	44394509	Atg5	29645	111.513	intergenic	chr10	FALSE	FALSE
11	107356169	107356851	Pitpnc1	0	111.513	intron	chr11	FALSE	FALSE
11	48796327	48796638	Gnb2l1	3693	111.513	intergenic	chr11	FALSE	FALSE
12	86899344	86899849	Gm26698	6776	111.513	intergenic	chr12	TRUE	TRUE
13	63129984	63130411	2010111I01Rik	0	111.513	intron	chr13	FALSE	FALSE
13	98201400	98202296	Arhgef28	0	111.513	intron	chr13	FALSE	TRUE
17	28561957	28562371	Clps	1190	111.513	promoter	chr17	FALSE	FALSE
17	86976114	86976747	Rhoq	0	111.513	intron	chr17	FALSE	FALSE
3	88755587	88755923	Syt11	0	111.513	intron	chr3	TRUE	FALSE
4	141602886	141603340	Fblim1	0	111.513	intron	chr4	FALSE	FALSE
4	141617249	141617547	Tmem82	0	111.513	promoter	chr4	FALSE	TRUE
6	113396618	113397042	Ttll3	0	111.513	promoter	chr6	FALSE	FALSE
6	91580035	91580844	Lsm3	57409	111.513	intergenic	chr6	FALSE	FALSE
8	11309182	11309835	Col4a1	0	111.513	intron	chr8	TRUE	FALSE
8	8611793	8612261	Efnb2	5172	111.513	intergenic	chr8	FALSE	TRUE
9	70138425	70138877	Fam81a	0	111.513	intron	chr9	FALSE	FALSE
X	60772580	60772945	Gm14661	0	111.513	intron	chrX	FALSE	TRUE
11	97435827	97436662	Arhgap23	0	111.496	promoter	chr11	TRUE	FALSE
17	34137111	34137693	H2-DMa	0	111.496	promoter	chr17	FALSE	FALSE
11	87690404	87690704	Rnf43	0	111.496	intron	chr11	FALSE	FALSE
16	38346605	38347051	Gm21987	0	111.496	promoter	chr16	FALSE	FALSE
17	56487731	56488327	Ptprs	11247	111.496	intergenic	chr17	FALSE	FALSE
2	166329898	166330331	Gm11468	35066	111.496	intergenic	chr2	FALSE	FALSE
6	29347638	29348030	Calu	38	111.496	promoter	chr6	TRUE	FALSE
8	78136955	78137551	Ttc29	75745	111.496	intergenic	chr8	FALSE	FALSE
8	84198377	84198851	Gm26887	709	111.496	promoter	chr8	TRUE	FALSE
9	58648422	58648729	Nptn	0	111.496	promoter	chr9	FALSE	FALSE
17	27703995	27704438	Pacsin1	0	111.495	intron	chr17	FALSE	FALSE
5	129724908	129725599	Gbas	0	111.495	promoter	chr5	TRUE	FALSE
7	80018599	80019052	Zfp710	5761	111.495	intergenic	chr7	FALSE	FALSE
15	13095460	13095746	Cdh6	0	111.463	intron	chr15	FALSE	FALSE
7	45554768	45555124	Hsd17b14	0	111.463	promoter	chr7	FALSE	TRUE
13	107954387	107955176	Zswim6	64322	111.1	intergenic	chr13	FALSE	FALSE
17	28504898	28505361	Fkbp5	0	111.1	intron	chr17	FALSE	FALSE
10	80101524	80102038	Sbno2	0	111.079	intron	chr10	FALSE	FALSE
19	41915182	41915615	Pgam1	0	111.079	exon	chr19	FALSE	FALSE
10	70364720	70365536	Fam13c	75131	110.902	intergenic	chr10	FALSE	FALSE
1	118626532	118626942	Tfcp2l1	1002	110.902	promoter	chr1	FALSE	FALSE
14	70629465	70629898	Dmtn	0	110.902	promoter	chr14	TRUE	FALSE
2	52055586	52055968	Tnfaip6	0	110.839	exon	chr2	FALSE	FALSE
9	116639630	116640414	Rbms3	0	110.839	intron	chr9	FALSE	FALSE
4	125497176	125497654	Grik3	0	110.707	intron	chr4	FALSE	FALSE
10	44358846	44359207	Atg5	0	110.684	promoter	chr10	FALSE	FALSE
3	28841898	28842219	Rpl22l1	34545	110.684	intergenic	chr3	FALSE	FALSE
7	45443897	45444482	Gys1	0	110.684	intron	chr7	FALSE	FALSE
8	95177036	95177383	Kifc3	34495	110.568	intergenic	chr8	FALSE	TRUE
14	20794172	20794666	Camk2g	83	110.543	promoter	chr14	FALSE	TRUE
14	76387896	76388242	Tsc22d1	26718	110.543	intergenic	chr14	FALSE	TRUE
17	29465398	29465704	Gm26885	0	110.543	intron	chr17	FALSE	FALSE
6	39295074	39295419	Gm26008	29131	110.543	intergenic	chr6	FALSE	FALSE
1	155111342	155111825	Ier5	11705	110.53	intergenic	chr1	FALSE	FALSE
12	110471824	110472627	Ppp2r5c	13111	110.53	intergenic	chr12	TRUE	FALSE
9	42859390	42859891	Grik4	0	110.53	intron	chr9	FALSE	FALSE
12	17483815	17484304	Nol10	53720	110.446	intergenic	chr12	FALSE	FALSE
13	82726511	82726814	Gm24295	675629	110.446	intergenic	chr13	FALSE	FALSE
14	48652387	48652849	Gm23469	0	110.446	promoter	chr14	FALSE	FALSE
16	14400552	14401081	Abcc1	0	110.446	promoter	chr16	FALSE	FALSE
16	33685158	33685788	Heg1	0	110.446	intron	chr16	FALSE	FALSE
4	141165727	141166267	Fbxo42	0	110.446	intron	chr4	FALSE	FALSE
9	87153013	87153237	Mrap2	0	110.446	intron	chr9	FALSE	FALSE
11	121262585	121263055	Foxk2	0	110.107	intron	chr11	FALSE	FALSE
10	84862842	84863341	Rfx4	0	110.05	exon	chr10	FALSE	FALSE
17	46812231	46812846	Gltscr1l	0	110.05	intron	chr17	FALSE	TRUE
10	12549969	12550252	Utrn	0	109.937	intron	chr10	FALSE	TRUE
13	54192002	54193117	Hrh2	0	109.937	promoter	chr13	FALSE	FALSE
15	62009832	62010126	Myc	19457	109.937	intergenic	chr15	FALSE	FALSE
17	12886696	12887143	Pnldc1	1758	109.937	downstream	chr17	FALSE	FALSE
17	85144023	85144381	Camkmt	0	109.937	intron	chr17	FALSE	FALSE
5	35717903	35718245	Sh3tc1	0	109.937	promoter	chr5	TRUE	FALSE
6	115650694	115651403	Raf1	0	109.937	intron	chr6	FALSE	FALSE
6	128365161	128365804	Foxm1	0	109.937	promoter	chr6	FALSE	FALSE
10	20124400	20124816	Map3k5	0	109.847	promoter	chr10	FALSE	FALSE
11	101982937	101983370	Dusp3	0	109.847	promoter	chr11	FALSE	FALSE
11	66932797	66933171	Gm12298	0	109.847	intron	chr11	FALSE	FALSE
12	76874748	76875385	Fntb	0	109.847	exon	chr12	FALSE	FALSE
1	39235366	39235773	Npas2	0	109.847	intron	chr1	FALSE	FALSE
15	25740301	25740762	Myo10	0	109.847	promoter	chr15	FALSE	FALSE
2	166713987	166714964	Prex1	154	109.847	promoter	chr2	TRUE	FALSE
2	172871220	172872377	Bmp7	0	109.847	intron	chr2	FALSE	FALSE
3	27698235	27698945	Fndc3b	0	109.847	intron	chr3	FALSE	FALSE
7	34669265	34669746	Gm12756	0	109.847	intron	chr7	TRUE	TRUE
7	63947485	63948492	Klf13	8569	109.847	intergenic	chr7	FALSE	FALSE
10	27994360	27994983	Gm10145	57531	109.847	intergenic	chr10	FALSE	FALSE
12	69911938	69912305	Atl1	0	109.847	intron	chr12	FALSE	FALSE
17	47568848	47569394	Ccnd3	0	109.6	intron	chr17	FALSE	FALSE
13	44708373	44708805	Jarid2	20668	109.587	intergenic	chr13	FALSE	FALSE
4	141425799	141426469	Hspb7	487	109.587	downstream	chr4	FALSE	TRUE
11	76543203	76543767	Abr	0	109.56	intron	chr11	TRUE	FALSE
12	110843992	110844283	Gm26912	0	109.56	exon	chr12	FALSE	FALSE
12	4082500	4083233	Dnajc27	0	109.56	promoter	chr12	FALSE	FALSE
12	65173709	65174283	Mis18bp1	1104	109.56	promoter	chr12	FALSE	FALSE
14	27095648	27096047	Il17rd	0	109.56	exon	chr14	FALSE	FALSE
2	25262154	25262453	Tprn	164	109.56	promoter	chr2	FALSE	FALSE
9	62500025	62500472	Coro2b	0	109.472	intron	chr9	FALSE	FALSE
11	72925194	72925807	Zzef1	0	109.452	exon	chr11	FALSE	FALSE
18	69925296	69925789	Ccdc68	0	109.439	promoter	chr18	FALSE	TRUE
18	65610103	65610886	Zfp532	0	109.418	intron	chr18	FALSE	FALSE
5	150451886	150452287	Fry	0	109.418	intron	chr5	FALSE	FALSE
9	21958367	21958873	Epor	25	109.418	downstream	chr9	FALSE	FALSE
11	74535997	74536680	Rap1gap2	0	109.281	intron	chr11	FALSE	FALSE
4	124824881	124825395	Mtf1	0	109.239	exon	chr4	FALSE	FALSE
7	145138958	145139422	Tpcn2	114500	109.239	intergenic	chr7	FALSE	FALSE
6	142961807	142962444	St8sia1	0	109.225	intron	chr6	FALSE	FALSE
9	43849898	43850204	Gm3898	17381	109.225	intergenic	chr9	FALSE	FALSE
11	97511246	97511591	Srcin1	0	109.215	exon	chr11	TRUE	FALSE
9	50602086	50602412	Sdhd	0	109.215	promoter	chr9	FALSE	TRUE
14	21540387	21540749	Kat6b	0	109.126	intron	chr14	FALSE	FALSE
2	163437637	163438440	Gdap1l1	35	109.126	promoter	chr2	FALSE	FALSE
11	35840767	35841100	Wwc1	0	108.962	intron	chr11	FALSE	FALSE
14	30579967	30580266	Tkt	5244	108.962	intergenic	chr14	FALSE	FALSE
6	136497792	136498150	Gm6728	7652	108.696	intergenic	chr6	FALSE	FALSE
7	37475466	37475975	Zfp536	0	108.696	intron	chr7	FALSE	TRUE
1	179604534	179604858	Cnst	0	108.647	exon	chr1	FALSE	FALSE
11	95126751	95127277	Dlx3	1454	108.521	downstream	chr11	FALSE	FALSE
1	77447094	77447440	Epha4	0	108.521	intron	chr1	FALSE	FALSE
6	119410939	119411481	Adipor2	0	108.521	intron	chr6	FALSE	FALSE
9	120743062	120743492	Gm23624	47972	108.521	intergenic	chr9	FALSE	FALSE
11	97289298	97289765	Gm11592	6400	108.464	intergenic	chr11	FALSE	FALSE
14	22005043	22005406	1700112E06Rik	14305	108.416	intergenic	chr14	FALSE	FALSE
18	20943236	20943928	Rnf125	696	108.416	promoter	chr18	FALSE	FALSE
19	29653623	29654083	Ermp1	5207	108.416	intergenic	chr19	FALSE	TRUE
7	45664502	45665034	Fut2	0	108.416	intron	chr7	FALSE	FALSE
4	148951374	148952137	Casz1	0	108.395	promoter	chr4	FALSE	FALSE
2	34667338	34667949	Gapvd1	8234	108.227	intergenic	chr2	FALSE	FALSE
10	61074577	61075202	Pcbd1	14140	108.186	intergenic	chr10	FALSE	FALSE
2	103728353	103728899	Nat10	0	108.186	intron	chr2	FALSE	FALSE
2	166194123	166194800	Gm11466	3260	108.186	intergenic	chr2	FALSE	FALSE
[truncated: 10,646 more rows]
