# Supplementary material for: Fgf and Esrrb integrate epigenetic and transcriptional networks that regulate self-renewal of trophoblast stem cells
Source: Nat Commun. 2015 Jul 24;6:7776. doi: 10.1038/ncomms8776 (PMC4525203; doi:10.1038/ncomms8776)
Supplement: Supplementary Data 5 — Genes bound by Cdx2 in TS cells (based on Chuong et al., 2013) [file ncomms8776-s6.xlsx]

## Sheet: Cdx2_TScells_Chuong
Genes bound by Cdx2 in TS cells (based on Chuong et al., 2013)
chr	start	end	nearest.gene	distance.to.gene	peak.score	disambiguated.region	alt_chr	shared_with_esrrb_ts
1	5518493	5518733	Oprk1	69759	NA	intergenic	chr1	TRUE
1	7497345	7497585	Gm26901	99543	NA	intergenic	chr1	TRUE
1	9367294	9367534	Sntg1	67415	NA	intergenic	chr1	TRUE
1	10285627	10285867	Cpa6	38852	NA	intergenic	chr1	TRUE
1	14743102	14743604	Msc	9741	NA	intergenic	chr1	TRUE
1	16553070	16553335	Ube2w	0	NA	intron	chr1	TRUE
1	22366422	22366752	Rims1	0	NA	intron	chr1	TRUE
1	22466718	22466958	Rims1	0	NA	intron	chr1	TRUE
1	24108296	24108536	Fam135a	7954	NA	intergenic	chr1	TRUE
1	26979448	26979933	n-R5s209	20226	NA	intergenic	chr1	TRUE
1	31601017	31601257	Gm10307	14200	NA	intergenic	chr1	TRUE
1	33583369	33583609	Prim2	0	NA	intron	chr1	TRUE
1	45573172	45573539	Col5a2	69889	NA	intergenic	chr1	TRUE
1	51400767	51401354	Nabp1	68143	NA	intergenic	chr1	TRUE
1	52803787	52804179	Inpp1	0	NA	intron	chr1	TRUE
1	52810148	52810645	Inpp1	0	NA	intron	chr1	TRUE
1	54600106	54600725	Pgap1	42421	NA	intergenic	chr1	TRUE
1	57476651	57476891	Gm24014	8624	NA	intergenic	chr1	TRUE
1	58367854	58368108	Aox2	0	NA	intron	chr1	TRUE
1	58708597	58709172	Cflar	2335	NA	promoter	chr1	TRUE
1	65133819	65134059	D630023F18Rik	10604	NA	intergenic	chr1	TRUE
1	65746906	65747146	Crygf	179375	NA	intergenic	chr1	TRUE
1	78736005	78736321	Acsl3	29017	NA	intergenic	chr1	TRUE
1	82766225	82766572	Tm4sf20	0	NA	intron	chr1	TRUE
1	83661040	83661280	Gm25754	134631	NA	intergenic	chr1	TRUE
1	84847731	84847971	Fbxo36	0	NA	exon	chr1	TRUE
1	84863439	84863809	Fbxo36	0	NA	intron	chr1	TRUE
1	88536601	88537042	Glrp1	26714	NA	intergenic	chr1	TRUE
1	89075652	89075892	Sh3bp4	0	NA	intron	chr1	TRUE
1	92592475	92592759	Olfr1412	3177	NA	intergenic	chr1	TRUE
1	93791346	93791586	Dtymk	989	NA	downstream	chr1	TRUE
1	105953965	105954246	Gm26214	8304	NA	intergenic	chr1	TRUE
1	110457014	110457262	Cdh7	316856	NA	intergenic	chr1	TRUE
1	116875889	116876132	Gm19965	54038	NA	intergenic	chr1	TRUE
1	122539291	122539706	Gm25771	13466	NA	intergenic	chr1	TRUE
1	124912452	124912757	Gm25578	421492	NA	intergenic	chr1	TRUE
1	130520302	130520542	Gm16083	0	NA	intron	chr1	TRUE
1	133670385	133670780	Lax1	8248	NA	intergenic	chr1	TRUE
1	136342091	136342331	Camsap2	0	NA	intron	chr1	TRUE
1	136696717	136696957	Gm16880	0	NA	promoter	chr1	TRUE
1	138361955	138362266	Atp6v1g3	72494	NA	intergenic	chr1	TRUE
1	145770085	145770571	Gm25460	478604	NA	intergenic	chr1	TRUE
1	150301237	150301875	Pdc	17541	NA	intergenic	chr1	TRUE
1	150533910	150534152	Hmcn1	29374	NA	intergenic	chr1	TRUE
1	156268358	156268619	Tdrd5	0	NA	intron	chr1	TRUE
1	156614541	156614783	Abl2	0	NA	intron	chr1	TRUE
1	181038261	181038769	9130409I23Rik	12467	NA	intergenic	chr1	TRUE
1	181243304	181243597	Rpl35a-ps2	936	NA	promoter	chr1	TRUE
1	184140406	184140646	Dusp10	64769	NA	intergenic	chr1	TRUE
10	7873436	7873764	Zc3h12d	3038	NA	intergenic	chr10	TRUE
10	12257555	12257869	Gm23680	105540	NA	intergenic	chr10	TRUE
10	15107771	15108011	Gm23892	122971	NA	intergenic	chr10	TRUE
10	18508049	18508289	Nhsl1	0	NA	intron	chr10	TRUE
10	18999883	19000450	Tnfaip3	459	NA	downstream	chr10	TRUE
10	21746445	21746692	Gm5420	52466	NA	intergenic	chr10	TRUE
10	21941390	21941630	Sgk1	0	NA	intron	chr10	TRUE
10	25314547	25314916	Akap7	6676	NA	intergenic	chr10	TRUE
10	39979116	39979423	BC021785	0	NA	intron	chr10	TRUE
10	45174284	45174571	Popdc3	3526	NA	intergenic	chr10	TRUE
10	45175238	45175526	Popdc3	2571	NA	intergenic	chr10	TRUE
10	45596279	45596605	Hace1	0	NA	intron	chr10	TRUE
10	55131309	55131724	Gm25602	418271	NA	intergenic	chr10	TRUE
10	59439408	59439648	Oit3	0	NA	intron	chr10	TRUE
10	60826252	60826492	Unc5b	0	NA	intron	chr10	TRUE
10	63379922	63380256	Sirt1	0	NA	promoter	chr10	TRUE
10	67106974	67107320	Jmjd1c	0	NA	intron	chr10	TRUE
10	68384799	68385061	1700040L02Rik	45891	NA	intergenic	chr10	TRUE
10	70259643	70259883	Slc16a9	0	NA	intron	chr10	TRUE
10	76019165	76019486	Gm5134	9573	NA	intergenic	chr10	TRUE
10	78381197	78381524	Gm22514	10876	NA	intergenic	chr10	TRUE
10	83070156	83070412	Chst11	0	NA	intron	chr10	TRUE
10	95336626	95336996	Cradd	12528	NA	intergenic	chr10	TRUE
10	108530029	108530441	Syt1	0	NA	intron	chr10	TRUE
10	109808570	109808947	Nav3	0	NA	intron	chr10	TRUE
10	111373229	111373533	Bbs10	71492	NA	intergenic	chr10	TRUE
10	112883012	112883343	Atxn7l3b	42094	NA	intergenic	chr10	TRUE
10	112956636	112957098	Gm22507	25052	NA	intergenic	chr10	TRUE
10	114608415	114608655	Trhde	0	NA	intron	chr10	TRUE
10	119992456	119992704	Grip1	0	NA	promoter	chr10	TRUE
10	120151227	120151551	Irak3	0	NA	intron	chr10	TRUE
10	120433250	120433548	Hmga2	0	NA	intron	chr10	TRUE
10	120594185	120594543	Gm24298	10993	NA	intergenic	chr10	TRUE
10	121733951	121734520	BC048403	5416	NA	intergenic	chr10	TRUE
10	124173415	124173655	Gm23777	281403	NA	intergenic	chr10	TRUE
11	3616741	3616981	Gm11949	8495	NA	intergenic	chr11	TRUE
11	5752821	5753184	Urgcp	0	NA	intron	chr11	TRUE
11	5808675	5809578	Pgam2	4941	NA	intergenic	chr11	TRUE
11	10729881	10730190	Gm11997	352798	NA	intergenic	chr11	TRUE
11	11822810	11823050	Ddc	0	NA	promoter	chr11	TRUE
11	11914043	11914565	Gm25058	294	NA	promoter	chr11	TRUE
11	12541847	12542096	Cobl	76886	NA	intergenic	chr11	TRUE
11	13763553	13763973	4930554G24Rik	308129	NA	intergenic	chr11	TRUE
11	16240442	16240682	Gm12011	2895	NA	intergenic	chr11	TRUE
11	18573936	18574344	Gm12024	2882	NA	intergenic	chr11	TRUE
11	22461208	22461649	Gm12050	21432	NA	intergenic	chr11	TRUE
11	23095647	23096073	Gm12059	20072	NA	intergenic	chr11	TRUE
11	23614857	23615097	0610010F05Rik	0	NA	exon	chr11	TRUE
11	29642245	29642748	Gm12092	0	NA	intron	chr11	TRUE
11	29834916	29835164	Eml6	0	NA	intron	chr11	TRUE
11	30060566	30061340	Eml6	34532	NA	intergenic	chr11	TRUE
11	33497579	33497819	Ranbp17	0	NA	intron	chr11	TRUE
11	33527792	33528157	Ranbp17	14045	NA	intergenic	chr11	TRUE
11	34112689	34112929	4930469K13Rik	14134	NA	intergenic	chr11	TRUE
11	45424157	45424503	Gm12162	0	NA	intergenic	chr11	TRUE
11	46475077	46475423	Havcr2	0	NA	intron	chr11	TRUE
11	50831099	50831352	Zfp879	678	NA	downstream	chr11	TRUE
11	51187961	51188201	5133400J02Rik	1631	NA	downstream	chr11	TRUE
11	52483750	52483990	Gm12210	3167	NA	intergenic	chr11	TRUE
11	53196593	53196833	Gm11189	3850	NA	intergenic	chr11	TRUE
11	53965976	53966220	Slc22a21	0	NA	intron	chr11	TRUE
11	54416192	54416889	4930404A10Rik	0	NA	intron	chr11	TRUE
11	57970233	57970488	Gm12249	0	NA	exon	chr11	TRUE
11	61293267	61293828	Slc47a2	7802	NA	intergenic	chr11	TRUE
11	62511304	62511544	Pigl	0	NA	intron	chr11	TRUE
11	73318371	73318611	Aspa	0	NA	exon	chr11	TRUE
11	78462866	78463200	Slc46a1	2496	NA	promoter	chr11	TRUE
11	82835097	82835445	Rffl	0	NA	intron	chr11	TRUE
11	90820933	90821175	4930405D11Rik	0	NA	intron	chr11	TRUE
11	90821294	90821534	4930405D11Rik	0	NA	intron	chr11	TRUE
11	100231225	100231538	Gm11597	0	NA	intron	chr11	TRUE
11	102702253	102702519	Ccdc43	4470	NA	intergenic	chr11	TRUE
11	109983854	109984651	Abca8b	0	NA	intron	chr11	TRUE
11	109985443	109986002	Abca8b	0	NA	intron	chr11	TRUE
12	3524311	3524677	Asxl2	17458	NA	intergenic	chr12	TRUE
12	9443866	9444106	Gm7099	13766	NA	intergenic	chr12	TRUE
12	17941368	17941608	Gm23913	7849	NA	intergenic	chr12	TRUE
12	18283290	18283530	Gm10480	65532	NA	intergenic	chr12	TRUE
12	19193028	19193496	Gm5784	194312	NA	intergenic	chr12	TRUE
12	20905768	20906137	3110053B16Rik	0	NA	intron	chr12	TRUE
12	25144896	25145242	Id2	48803	NA	intergenic	chr12	TRUE
12	42379605	42379910	Gm25248	97791	NA	intergenic	chr12	TRUE
12	43211762	43212002	Gm26326	531034	NA	intergenic	chr12	TRUE
12	52231882	52232306	Nubpl	0	NA	intron	chr12	TRUE
12	65115026	65115427	Fancm	0	NA	intron	chr12	TRUE
12	74824827	74825071	Kcnh5	72145	NA	intergenic	chr12	TRUE
12	74889038	74889284	Kcnh5	7932	NA	intergenic	chr12	TRUE
12	76640883	76641210	Sptb	0	NA	intron	chr12	TRUE
12	76859137	76859401	Fntb	0	NA	intron	chr12	TRUE
12	77718471	77718764	Gm24070	95915	NA	intergenic	chr12	TRUE
12	77976924	77977241	Gm24070	162114	NA	intergenic	chr12	TRUE
12	85411135	85411377	Tmed10	36417	NA	intergenic	chr12	TRUE
12	86948537	86948777	2310044G17Rik	0	NA	intron	chr12	TRUE
12	91342483	91342756	Cep128	0	NA	exon	chr12	TRUE
12	98318773	98319155	Gpr65	42148	NA	intergenic	chr12	TRUE
12	100817424	100817954	9030617O03Rik	0	NA	intron	chr12	TRUE
12	113558304	113558626	Adam6a	11889	NA	intergenic	chr12	TRUE
12	115809824	115810115	Ighv8-14	1243	NA	promoter	chr12	TRUE
12	118305142	118305699	Sp4	3701	NA	intergenic	chr12	TRUE
12	119909550	119909946	Gm25675	9377	NA	intergenic	chr12	TRUE
13	5185128	5185431	Gm24790	4371	NA	intergenic	chr13	TRUE
13	5844680	5845122	Klf6	16366	NA	intergenic	chr13	TRUE
13	10681032	10681431	Gm26861	22138	NA	intergenic	chr13	TRUE
13	14953733	14954219	AW209491	315530	NA	intergenic	chr13	TRUE
13	16696553	16696967	5033411D12Rik	160887	NA	intergenic	chr13	TRUE
13	17884326	17884566	Rala	0	NA	intron	chr13	TRUE
13	30167383	30167747	Mboat1	0	NA	intron	chr13	TRUE
13	34460717	34460957	Slc22a23	115534	NA	intergenic	chr13	TRUE
13	34484072	34484312	Slc22a23	138889	NA	intergenic	chr13	TRUE
13	34484545	34484882	Slc22a23	139362	NA	intergenic	chr13	TRUE
13	35445653	35445893	Gm22674	152375	NA	intergenic	chr13	TRUE
13	42889535	42889898	Phactr1	0	NA	intron	chr13	TRUE
13	44559629	44559955	1700029N11Rik	102061	NA	intergenic	chr13	TRUE
13	50484309	50484651	Gm806	8953	NA	intergenic	chr13	TRUE
13	52335090	52335330	Diras2	169044	NA	intergenic	chr13	TRUE
13	58463866	58464150	Rmi1	52716	NA	intergenic	chr13	TRUE
13	69954596	69954858	Gm6132	52345	NA	intergenic	chr13	TRUE
13	72198454	72198694	Irx1	234730	NA	intergenic	chr13	TRUE
13	86821271	86821511	Gm25700	95338	NA	intergenic	chr13	TRUE
13	90762691	90762931	Atp6ap1l	120501	NA	intergenic	chr13	TRUE
13	93396063	93396370	Homer1	0	NA	intron	chr13	TRUE
13	99307815	99308100	Ptcd2	11548	NA	intergenic	chr13	TRUE
13	113579847	113580090	Snx18	12089	NA	intergenic	chr13	TRUE
13	118022957	118023214	Gm26349	13399	NA	intergenic	chr13	TRUE
14	12100039	12100401	Ptprg	0	NA	intron	chr14	TRUE
14	14476875	14477115	Olfr721-ps1	68676	NA	intergenic	chr14	TRUE
14	21474505	21474745	Kat6b	6688	NA	intergenic	chr14	TRUE
14	21772514	21772754	Samd8	0	NA	intron	chr14	TRUE
14	37911221	37911461	Gm24404	443286	NA	intergenic	chr14	TRUE
14	54244137	54244445	Dad1	0	NA	intron	chr14	TRUE
14	60943074	60943330	Tnfrsf19	20503	NA	intergenic	chr14	TRUE
14	65663265	65663603	Scara5	2799	NA	intergenic	chr14	TRUE
14	68560650	68560960	Adamdec1	2427	NA	downstream	chr14	TRUE
14	77065913	77066153	Ccdc122	0	NA	intron	chr14	TRUE
14	79135219	79135522	Vwa8	0	NA	intron	chr14	TRUE
14	81823209	81823641	Gm22891	560724	NA	intergenic	chr14	TRUE
14	86825298	86825658	Diap3	0	NA	intron	chr14	TRUE
14	105249253	105249570	Gm22290	439	NA	promoter	chr14	TRUE
14	113847737	113848061	Gm4487	357076	NA	intergenic	chr14	TRUE
14	114014527	114015373	Gm4487	523866	NA	intergenic	chr14	TRUE
14	114066349	114066633	Gm4487	575688	NA	intergenic	chr14	TRUE
14	119896298	119896647	Hs6st3	26703	NA	intergenic	chr14	TRUE
14	121761700	121762160	Dock9	0	NA	intron	chr14	TRUE
14	122351278	122351748	Clybl	0	NA	intron	chr14	TRUE
15	3962992	3963281	Fbxo4	2163	NA	downstream	chr15	TRUE
15	24335825	24336243	Gm22810	484301	NA	intergenic	chr15	TRUE
15	25213517	25213757	9230109A22Rik	64357	NA	intergenic	chr15	TRUE
15	27229510	27230069	Gm23903	167643	NA	intergenic	chr15	TRUE
15	34365815	34366366	Matn2	0	NA	intron	chr15	TRUE
15	36004384	36004643	Rgs22	4835	NA	intergenic	chr15	TRUE
15	36096511	36097016	Rgs22	0	NA	intron	chr15	TRUE
15	44295012	44295388	Gm24903	50261	NA	intergenic	chr15	TRUE
15	51769844	51770418	Eif3h	16139	NA	intergenic	chr15	TRUE
15	52021456	52021960	Aard	18146	NA	intergenic	chr15	TRUE
15	52145084	52145560	Aard	99361	NA	intergenic	chr15	TRUE
15	55272023	55272263	Gm26296	9419	NA	intergenic	chr15	TRUE
15	58164728	58165037	Wdyhv1	6075	NA	intergenic	chr15	TRUE
15	68305353	68305593	Gm10240	4225	NA	intergenic	chr15	TRUE
15	76877069	76877412	Zfp7	1846	NA	promoter	chr15	TRUE
15	79876017	79876656	Apobec3	15002	NA	intergenic	chr15	TRUE
15	90318641	90318900	Alg10b	88086	NA	intergenic	chr15	TRUE
15	102572386	102572635	ATF7	0	NA	intron	chr15	TRUE
16	8433134	8433647	Cldn26	7997	NA	intergenic	chr16	TRUE
16	8885598	8885985	Gm22224	12426	NA	intergenic	chr16	TRUE
16	9351261	9351636	Grin2a	226073	NA	intergenic	chr16	TRUE
16	14521620	14522198	Gm1758	12420	NA	intergenic	chr16	TRUE
16	16295329	16295712	Yars2	7252	NA	intergenic	chr16	TRUE
16	16600488	16600728	Fgd4	0	NA	promoter	chr16	TRUE
16	16727943	16728183	Spag6	24832	NA	intergenic	chr16	TRUE
16	17817957	17818540	Scarf2	9669	NA	intergenic	chr16	TRUE
16	21756067	21756307	Ehhadh	4979	NA	intergenic	chr16	TRUE
16	23031006	23031306	Kng2	1904	NA	promoter	chr16	TRUE
16	29513739	29514260	Atp13a4	0	NA	intron	chr16	TRUE
16	48887877	48888479	Retnlg	13378	NA	intergenic	chr16	TRUE
16	48893079	48893393	Retnlg	18580	NA	intergenic	chr16	TRUE
16	51064637	51064939	Gm24925	143988	NA	intergenic	chr16	TRUE
16	51367655	51368127	Gm6767	3822	NA	intergenic	chr16	TRUE
16	54357574	54357997	Gm25853	2980	NA	intergenic	chr16	TRUE
16	62921701	62922210	Pros1	0	NA	promoter	chr16	TRUE
16	65425950	65426386	Gm23659	5750	NA	intergenic	chr16	TRUE
16	73495744	73495986	Gm25699	72784	NA	intergenic	chr16	TRUE
16	92216602	92216887	Kcne2	75501	NA	intergenic	chr16	TRUE
17	6449742	6450237	Gm26848	0	NA	promoter	chr17	TRUE
17	17196189	17196547	Zfp97	49357	NA	intergenic	chr17	TRUE
17	21827102	21827506	Zfp820	0	NA	intron	chr17	TRUE
17	27653269	27653570	Pacsin1	1938	NA	promoter	chr17	TRUE
17	28571218	28571477	Lhfpl5	4240	NA	intergenic	chr17	TRUE
17	28571604	28571869	Lhfpl5	3848	NA	intergenic	chr17	TRUE
17	40011771	40012111	Gm26376	39792	NA	intergenic	chr17	TRUE
17	40862486	40862726	Gm20574	0	NA	intron	chr17	TRUE
17	42280822	42281166	Ptchd4	34780	NA	intergenic	chr17	TRUE
17	43147937	43148210	Tnfrsf21	58748	NA	intergenic	chr17	TRUE
17	43198060	43198548	Gpr110	71780	NA	intergenic	chr17	TRUE
17	57170861	57171386	Tnfsf14	18105	NA	intergenic	chr17	TRUE
17	65672006	65673011	Rab31	0	NA	intron	chr17	TRUE
17	65743249	65743534	Rab31	0	NA	intron	chr17	TRUE
17	68949611	68949936	Tmem200c	106472	NA	intergenic	chr17	TRUE
17	69587857	69588307	Gm22967	6231	NA	intergenic	chr17	TRUE
17	76118590	76118830	Gm26124	7285	NA	intergenic	chr17	TRUE
17	80261944	80262731	Dhx57	0	NA	intron	chr17	TRUE
17	83167075	83167440	Pkdcc	47851	NA	intergenic	chr17	TRUE
18	4304977	4305278	Map3k8	26048	NA	intergenic	chr18	TRUE
18	4404017	4404295	Mtpap	6686	NA	intergenic	chr18	TRUE
18	4581833	4582073	9430020K01Rik	52855	NA	intergenic	chr18	TRUE
18	6415648	6415888	Epc1	20062	NA	intergenic	chr18	TRUE
18	7092618	7092858	Armc4	0	NA	intron	chr18	TRUE
18	7959794	7960520	Wac	0	NA	intron	chr18	TRUE
18	20777531	20777775	B4galt6	31126	NA	intergenic	chr18	TRUE
18	24301042	24301474	Galnt1	14223	NA	intergenic	chr18	TRUE
18	34670557	34670955	Cdc23	18821	NA	intergenic	chr18	TRUE
18	34918822	34919157	Etf1	0	NA	intron	chr18	TRUE
18	36898079	36898479	Gm6756	21916	NA	intergenic	chr18	TRUE
18	46427828	46428068	Mospd4	36925	NA	intergenic	chr18	TRUE
18	47377575	47377916	Sema6a	8704	NA	intergenic	chr18	TRUE
18	59919467	59919876	Gm26028	181109	NA	intergenic	chr18	TRUE
18	62708656	62708896	Spink13	0	NA	intron	chr18	TRUE
18	67497619	67497884	Spire1	0	NA	intron	chr18	TRUE
18	70182381	70182841	Rab27b	40775	NA	intergenic	chr18	TRUE
18	75345157	75345463	Gm20544	19868	NA	intergenic	chr18	TRUE
18	79453719	79453987	Gm25824	99569	NA	intergenic	chr18	TRUE
18	79467443	79467741	Gm25824	85815	NA	intergenic	chr18	TRUE
18	85084984	85085224	Fbxo15	103607	NA	intergenic	chr18	TRUE
19	4851260	4851662	Ctsf	3466	NA	intergenic	chr19	TRUE
19	11260388	11260628	4930526L06Rik	0	NA	intron	chr19	TRUE
19	12069798	12070038	Olfr1425	3656	NA	intergenic	chr19	TRUE
19	12732083	12732329	Gm15962	10835	NA	intergenic	chr19	TRUE
19	21591929	21592596	1110059E24Rik	0	NA	intron	chr19	TRUE
19	21882102	21882429	Tmem2	23774	NA	intergenic	chr19	TRUE
19	23094762	23095259	C330002G04Rik	18908	NA	intergenic	chr19	TRUE
19	27061938	27062198	Vldlr	154285	NA	intergenic	chr19	TRUE
19	30559381	30560020	Prkg1	7530	NA	intergenic	chr19	TRUE
19	37766080	37766417	Cyp26a1	64551	NA	intergenic	chr19	TRUE
19	38067746	38067986	Cep55	0	NA	intron	chr19	TRUE
19	40202614	40203005	Gm16470	9376	NA	intergenic	chr19	TRUE
19	53689414	53689882	Rbm20	0	NA	intron	chr19	TRUE
19	53716629	53716869	Rbm20	0	NA	intron	chr19	TRUE
19	54605223	54605730	Gpam	464003	NA	intergenic	chr19	TRUE
19	55335662	55336162	Vti1a	0	NA	intron	chr19	TRUE
19	55444736	55444976	Vti1a	0	NA	intron	chr19	TRUE
19	58688874	58689300	Pnlip	7087	NA	intergenic	chr19	TRUE
2	3912602	3913204	Gm13191	12603	NA	intergenic	chr2	TRUE
2	5266663	5266915	Gm23118	6547	NA	intergenic	chr2	TRUE
2	10138734	10139168	Itih2	7337	NA	intergenic	chr2	TRUE
2	11406587	11407149	Gm13292	1880	NA	downstream	chr2	TRUE
2	13978849	13979301	Ptpla	0	NA	intron	chr2	TRUE
2	18087490	18087828	Mllt10	0	NA	intron	chr2	TRUE
2	18494931	18495241	Gm13354	393	NA	downstream	chr2	TRUE
2	19602669	19602909	Gm13348	31124	NA	intergenic	chr2	TRUE
2	20496286	20496526	Etl4	0	NA	intron	chr2	TRUE
2	20934350	20934597	Arhgap21	0	NA	intron	chr2	TRUE
2	25796832	25797392	Glt6d1	0	NA	promoter	chr2	TRUE
2	26686354	26686594	Lcn4	15071	NA	intergenic	chr2	TRUE
2	26894702	26895064	Surf6	0	NA	promoter	chr2	TRUE
2	27502561	27502802	Brd3	0	NA	intron	chr2	TRUE
2	29631511	29631884	Rapgef1	0	NA	intron	chr2	TRUE
2	34494262	34494516	Mapkap1	0	NA	intron	chr2	TRUE
2	40073175	40073423	Gm13453	54080	NA	intergenic	chr2	TRUE
2	41521771	41522108	Lrp1b	0	NA	intron	chr2	TRUE
2	44951814	44952338	Gtdc1	24156	NA	intergenic	chr2	TRUE
2	49795927	49796240	Lypd6b	0	NA	intron	chr2	TRUE
2	59132174	59132671	Ccdc148	0	NA	intron	chr2	TRUE
2	59395125	59395521	Gm13551	966	NA	promoter	chr2	TRUE
2	65426438	65426929	Scn3a	30188	NA	intergenic	chr2	TRUE
2	72610758	72611054	Gm13638	21215	NA	intergenic	chr2	TRUE
2	72838206	72838572	6430710C18Rik	24488	NA	intergenic	chr2	TRUE
2	78012397	78012759	4930440I19Rik	38417	NA	intergenic	chr2	TRUE
2	78019857	78020739	4930440I19Rik	30437	NA	intergenic	chr2	TRUE
2	84037711	84037951	Gm13692	3097	NA	intergenic	chr2	TRUE
2	84809543	84809783	Ube2l6	0	NA	exon	chr2	TRUE
2	89726014	89726260	Olfr1252	3812	NA	intergenic	chr2	TRUE
2	90932923	90933640	Celf1	6741	NA	intergenic	chr2	TRUE
2	93581957	93582197	Gm10803	17595	NA	intergenic	chr2	TRUE
2	103828855	103829105	Gm13877	7995	NA	intergenic	chr2	TRUE
2	103831705	103832508	Gm13877	4592	NA	intergenic	chr2	TRUE
2	105149149	105149389	Wt1	0	NA	intron	chr2	TRUE
2	112371199	112371441	Gm21985	0	NA	intron	chr2	TRUE
2	112766787	112767307	Ryr3	0	NA	intron	chr2	TRUE
2	116976731	116976993	Gm25514	8557	NA	intergenic	chr2	TRUE
2	122213051	122213294	Gm14058	1325	NA	downstream	chr2	TRUE
2	123620287	123620745	Gm13988	346075	NA	intergenic	chr2	TRUE
2	126955770	126956287	Sppl2a	22534	NA	intergenic	chr2	TRUE
2	128568485	128568836	Gm14006	10250	NA	intergenic	chr2	TRUE
2	129456635	129457070	F830045P16Rik	1288	NA	downstream	chr2	TRUE
2	132825931	132826183	Mcm8	0	NA	intron	chr2	TRUE
2	133031567	133031810	Gm14103	15376	NA	intergenic	chr2	TRUE
2	133058601	133058841	Gm14103	11048	NA	intergenic	chr2	TRUE
2	142393476	142393754	Macrod2	509	NA	downstream	chr2	TRUE
2	143090206	143090573	Otor	8492	NA	intergenic	chr2	TRUE
2	146082243	146082483	4930529M08Rik	0	NA	intron	chr2	TRUE
2	150400331	150400925	Gm14122	931	NA	promoter	chr2	TRUE
2	150947656	150948155	Ninl	0	NA	promoter	chr2	TRUE
2	154898946	154899730	a	0	NA	intron	chr2	TRUE
2	155100118	155100673	2310005A03Rik	36	NA	promoter	chr2	TRUE
2	163305566	163306161	Tox2	0	NA	intron	chr2	TRUE
2	164108077	164108515	Stk4	0	NA	promoter	chr2	TRUE
2	165042991	165043234	Ncoa5	8123	NA	intergenic	chr2	TRUE
2	172544462	172544702	Tfap2c	4890	NA	intergenic	chr2	TRUE
3	10782126	10782577	Gm22795	192891	NA	intergenic	chr3	TRUE
3	20038436	20038693	Hps3	3120	NA	intergenic	chr3	TRUE
3	20054941	20055267	Hltf	2543	NA	intergenic	chr3	TRUE
3	33822656	33823165	Ccdc39	0	NA	intron	chr3	TRUE
3	45559303	45559669	Pcdh10	124736	NA	intergenic	chr3	TRUE
3	76053499	76053760	Fstl5	20509	NA	intergenic	chr3	TRUE
3	83879226	83879525	D930015E06Rik	18761	NA	intergenic	chr3	TRUE
3	87889592	87889832	Prcc	3983	NA	intergenic	chr3	TRUE
3	94565514	94565754	Snx27	0	NA	intron	chr3	TRUE
3	96069627	96069867	Vps45	11160	NA	intergenic	chr3	TRUE
3	96471581	96472119	Rnu1b6	11391	NA	intergenic	chr3	TRUE
3	97006214	97006454	Gja5	25961	NA	intergenic	chr3	TRUE
3	98964796	98965261	5730437C11Rik	23539	NA	intergenic	chr3	TRUE
3	100579021	100579673	Man1a2	0	NA	intron	chr3	TRUE
3	101205525	101206139	Gm12486	719	NA	downstream	chr3	TRUE
3	101244030	101244518	Tpt1-ps1	10134	NA	intergenic	chr3	TRUE
3	103196190	103196444	2410024N13Rik	1781	NA	downstream	chr3	TRUE
3	113193601	113194041	Amy2-ps1	0	NA	intron	chr3	TRUE
3	115833407	115833754	A930005H10Rik	54067	NA	intergenic	chr3	TRUE
3	115878996	115879248	A930005H10Rik	8573	NA	intergenic	chr3	TRUE
3	115887298	115887538	A930005H10Rik	283	NA	promoter	chr3	TRUE
3	121538806	121539281	A530020G20Rik	3367	NA	intergenic	chr3	TRUE
3	131503843	131504513	Papss1	60254	NA	intergenic	chr3	TRUE
3	159254018	159254411	Depdc1a	241021	NA	intergenic	chr3	TRUE
3	159489085	159489325	Depdc1a	6107	NA	intergenic	chr3	TRUE
3	159549355	159549916	Depdc1a	19399	NA	intergenic	chr3	TRUE
4	8154366	8154606	Car8	0	NA	intron	chr4	TRUE
4	9621028	9621364	Asph	0	NA	exon	chr4	TRUE
4	10033516	10033951	Gm11835	73499	NA	intergenic	chr4	TRUE
4	11028565	11028829	Plekhf2	20637	NA	intergenic	chr4	TRUE
4	15243517	15243921	Tmem64	21909	NA	intergenic	chr4	TRUE
4	33240431	33240671	Pnrc1	4751	NA	intergenic	chr4	TRUE
4	35015214	35015454	Mob3b	0	NA	intron	chr4	TRUE
4	37901980	37902222	Gm12375	12061	NA	intergenic	chr4	TRUE
4	38080652	38081237	Gm12379	51378	NA	intergenic	chr4	TRUE
4	46433964	46434211	Gm12443	13661	NA	intergenic	chr4	TRUE
4	49921783	49922023	Grin3a	76038	NA	intergenic	chr4	TRUE
4	50347770	50348086	Gm25485	60892	NA	intergenic	chr4	TRUE
4	54355954	54356194	Gm25687	112157	NA	intergenic	chr4	TRUE
4	54987161	54987445	Zfp462	0	NA	intron	chr4	TRUE
4	55141070	55141472	Gm12514	0	NA	intron	chr4	TRUE
4	63030241	63030646	Zfp618	0	NA	intron	chr4	TRUE
4	75897410	75897785	Gm11241	4474	NA	intergenic	chr4	TRUE
4	97537978	97538239	Gm12696	15645	NA	intergenic	chr4	TRUE
4	99198421	99198827	Atg4c	0	NA	intron	chr4	TRUE
4	101388890	101389193	0610043K17Rik	0	NA	intron	chr4	TRUE
4	101446048	101446629	Ak4	0	NA	promoter	chr4	TRUE
4	105162434	105162674	Ppap2b	0	NA	intron	chr4	TRUE
4	108350156	108350408	Selrc1	8611	NA	intergenic	chr4	TRUE
4	119667021	119667383	Guca2b	8066	NA	intergenic	chr4	TRUE
4	123101053	123101307	Bmp8b	3857	NA	intergenic	chr4	TRUE
4	123300924	123301302	Pabpc4	1998	NA	downstream	chr4	TRUE
4	143836396	143836636	Gm13103	9860	NA	intergenic	chr4	TRUE
4	143869907	143870219	Gm13103	16269	NA	intergenic	chr4	TRUE
4	144219592	144219832	C87977	6273	NA	intergenic	chr4	TRUE
4	145377558	145378293	Gm13024	12649	NA	intergenic	chr4	TRUE
4	145586183	145586435	Gm13212	0	NA	intron	chr4	TRUE
4	147819147	147819744	Rps19-ps3	2032	NA	downstream	chr4	TRUE
4	150803714	150804044	Gm13049	21688	NA	intergenic	chr4	TRUE
4	154113317	154113809	Trp73	0	NA	intron	chr4	TRUE
5	10190145	10190387	Gm10482	46441	NA	intergenic	chr5	TRUE
5	12209574	12210172	Sema3d	172993	NA	intergenic	chr5	TRUE
5	23169240	23169502	AC158942.1	110363	NA	intergenic	chr5	TRUE
5	33980291	33980531	Gm1673	2905	NA	intergenic	chr5	TRUE
5	33988119	33988688	Gm1673	3105	NA	intergenic	chr5	TRUE
5	43344555	43344795	Cpeb2	54830	NA	intergenic	chr5	TRUE
5	44008658	44008898	Prom1	0	NA	intron	chr5	TRUE
5	65737253	65737828	1700022K14Rik	23162	NA	intergenic	chr5	TRUE
5	65835332	65835572	N4bp2	5223	NA	intergenic	chr5	TRUE
5	103231392	103231632	Mapk10	20057	NA	intergenic	chr5	TRUE
5	103258201	103258441	Mapk10	46866	NA	intergenic	chr5	TRUE
5	115062365	115062620	Sppl3	0	NA	intron	chr5	TRUE
5	134863909	134864149	Wbscr28	37444	NA	intergenic	chr5	TRUE
5	147416574	147416949	Gm6054	7214	NA	intergenic	chr5	TRUE
5	150978015	150978540	Kl	0	NA	intron	chr5	TRUE
6	5017963	5018204	Ppp1r9a	0	NA	intron	chr6	TRUE
6	11238365	11238605	PVT1_3	379846	NA	intergenic	chr6	TRUE
6	13845877	13846220	Gpr85	5934	NA	intergenic	chr6	TRUE
6	14054201	14054477	1110019D14Rik	9827	NA	intergenic	chr6	TRUE
6	26687010	26687256	Gm24691	226579	NA	intergenic	chr6	TRUE
6	30312013	30312253	1700095J07Rik	0	NA	intron	chr6	TRUE
6	30862353	30862877	Copg2	0	NA	intron	chr6	TRUE
6	31012910	31013342	Mir29a	49317	NA	intergenic	chr6	TRUE
6	37397216	37397456	Creb3l2	0	NA	intron	chr6	TRUE
6	37825249	37825678	Gm15487	18157	NA	intergenic	chr6	TRUE
6	37837253	37837493	Gm15487	30161	NA	intergenic	chr6	TRUE
6	47337390	47337630	Cntnap2	36020	NA	intergenic	chr6	TRUE
6	47426348	47426726	Cul1	26671	NA	intergenic	chr6	TRUE
6	51462795	51463495	Hnrnpa2b1	0	NA	exon	chr6	TRUE
6	52019273	52019520	Skap2	6723	NA	intergenic	chr6	TRUE
6	52019686	52019926	Skap2	7136	NA	intergenic	chr6	TRUE
6	56148365	56148870	Pde1c	0	NA	intron	chr6	TRUE
6	56165283	56165528	Pde1c	0	NA	intron	chr6	TRUE
6	61055624	61055864	Mmrn1	66245	NA	intergenic	chr6	TRUE
6	67031518	67031827	Gadd45a	3268	NA	intergenic	chr6	TRUE
6	70157386	70157626	Gm24096	9340	NA	intergenic	chr6	TRUE
6	88922876	88923116	Tpra1	10637	NA	intergenic	chr6	TRUE
6	117794071	117794382	Gm6253	14337	NA	intergenic	chr6	TRUE
6	120359879	120360223	Ccdc77	0	NA	promoter	chr6	TRUE
6	122766287	122766533	Slc2a3	0	NA	intron	chr6	TRUE
6	123810264	123810821	Vmn2r24	0	NA	promoter	chr6	TRUE
6	124178128	124178444	Vmn2r27	13151	NA	intergenic	chr6	TRUE
6	129524968	129525648	Tmem52b	5740	NA	intergenic	chr6	TRUE
6	135319772	135320089	Pbp2	9424	NA	intergenic	chr6	TRUE
6	140507366	140507606	Plekha5	0	NA	intron	chr6	TRUE
6	145713011	145713256	Gm15704	25436	NA	intergenic	chr6	TRUE
6	149356967	149357403	Gm15782	3140	NA	intergenic	chr6	TRUE
7	13297665	13298213	Lig1	0	NA	intron	chr7	TRUE
7	16515878	16516124	Grlf1	0	NA	intron	chr7	TRUE
7	29964245	29964490	Gm10169	609	NA	downstream	chr7	TRUE
7	34268230	34268486	4931406P16Rik	0	NA	intron	chr7	TRUE
7	45602309	45602774	Fgf21	11132	NA	intergenic	chr7	TRUE
7	57113438	57113689	Gabrg3	0	NA	intron	chr7	TRUE
7	60013642	60013964	Snrpn	0	NA	intron	chr7	TRUE
7	61340053	61340293	A230006K03Rik	28331	NA	intergenic	chr7	TRUE
7	64809862	64810256	Fam189a1	0	NA	intron	chr7	TRUE
7	82953648	82953890	Gm22934	40944	NA	intergenic	chr7	TRUE
7	100482323	100482610	Ucp3	0	NA	exon	chr7	TRUE
7	104738149	104738389	Olfr664	3786	NA	intergenic	chr7	TRUE
7	110402238	110402546	Sbf2	0	NA	intron	chr7	TRUE
7	113263305	113263545	Arntl	0	NA	intron	chr7	TRUE
7	114589953	114590237	Cyp2r1	26980	NA	intergenic	chr7	TRUE
7	121996264	121996741	Gga2	0	NA	exon	chr7	TRUE
7	122059782	122060093	Ears2	0	NA	intron	chr7	TRUE
7	123052176	123052504	Rbbp6	49618	NA	intergenic	chr7	TRUE
7	124660187	124660427	3100003L05Rik	0	NA	intron	chr7	TRUE
7	140520082	140520397	Olfr536	12763	NA	intergenic	chr7	TRUE
7	140980433	140981116	Ifitm1	10607	NA	intergenic	chr7	TRUE
7	142523396	142523653	Tnnt3	7386	NA	intergenic	chr7	TRUE
8	3862549	3862849	Cd209e	8239	NA	intergenic	chr8	TRUE
8	8774823	8775160	B930078G14Rik	84178	NA	intergenic	chr8	TRUE
8	9901097	9901490	Gm10067	24199	NA	intergenic	chr8	TRUE
8	12743974	12744273	Atp11a	12740	NA	intergenic	chr8	TRUE
8	16822725	16822965	Csmd1	0	NA	intron	chr8	TRUE
8	22045681	22046282	Atp7b	0	NA	intron	chr8	TRUE
8	24560268	24560508	Ido2	0	NA	intron	chr8	TRUE
8	24917486	24917726	Adam32	0	NA	intron	chr8	TRUE
8	24919132	24919379	Adam32	0	NA	intron	chr8	TRUE
8	26880081	26880372	Zfp703	96963	NA	intergenic	chr8	TRUE
8	32372254	32372922	Gm5908	103960	NA	intergenic	chr8	TRUE
8	43216892	43217275	Triml2	23010	NA	intergenic	chr8	TRUE
8	43309342	43309780	Zfp42	2332	NA	promoter	chr8	TRUE
8	45406205	45406995	Tlr3	0	NA	intron	chr8	TRUE
8	46931797	46932343	Enpp6	54581	NA	intergenic	chr8	TRUE
8	52900288	52900803	Gm23666	105604	NA	intergenic	chr8	TRUE
8	59320700	59321051	Gm24847	238263	NA	intergenic	chr8	TRUE
8	66920130	66920372	Gm25275	1351	NA	promoter	chr8	TRUE
8	69600469	69600898	Zfp868	9958	NA	intergenic	chr8	TRUE
8	70761427	70761667	Mpv17l2	505	NA	promoter	chr8	TRUE
8	73818701	73818941	Crry-ps	67917	NA	intergenic	chr8	TRUE
8	77728820	77729339	4933431K23Rik	0	NA	intron	chr8	TRUE
8	78769085	78769618	Slc10a7	35079	NA	intergenic	chr8	TRUE
8	79496323	79496563	Gm8079	53210	NA	intergenic	chr8	TRUE
8	79634433	79634747	Otud4	4870	NA	intergenic	chr8	TRUE
8	85441703	85441958	1700051O22Rik	8387	NA	intergenic	chr8	TRUE
8	93679033	93679343	Gm26843	70803	NA	intergenic	chr8	TRUE
8	94759120	94759400	Ccl22	7420	NA	intergenic	chr8	TRUE
8	111657144	111657384	Zfp1	0	NA	intron	chr8	TRUE
8	111937090	111937400	Tmem231	3298	NA	intergenic	chr8	TRUE
8	116616921	116617385	Cdyl2	0	NA	intron	chr8	TRUE
8	117779255	117779590	Mphosph6	12054	NA	intergenic	chr8	TRUE
8	119327527	119328478	Cdh13	2605	NA	intergenic	chr8	TRUE
8	19954239	19955026	Gm26853	155690	NA	intergenic	chr8	TRUE
9	6010225	6010650	Pdgfd	157961	NA	intergenic	chr9	TRUE
9	7893967	7894207	Birc3	20780	NA	intergenic	chr9	TRUE
9	9270222	9270462	Gm16833	9338	NA	intergenic	chr9	TRUE
9	18372960	18373270	Naalad2	0	NA	intron	chr9	TRUE
9	22137390	22137689	Acp5	1643	NA	promoter	chr9	TRUE
9	24930802	24931278	Gm23893	33257	NA	intergenic	chr9	TRUE
9	31009513	31009759	Zbtb44	20884	NA	intergenic	chr9	TRUE
9	38865856	38866379	Olfr26	9865	NA	intergenic	chr9	TRUE
9	60539261	60539501	Thsd4	17214	NA	intergenic	chr9	TRUE
9	61667796	61668129	Rplp1	245154	NA	intergenic	chr9	TRUE
9	78762136	78762438	Cd109	45882	NA	intergenic	chr9	TRUE
9	83477901	83478282	Lca5	36773	NA	intergenic	chr9	TRUE
9	85765973	85766213	Gm22830	6137	NA	intergenic	chr9	TRUE
9	87960630	87960876	Gm23176	60543	NA	intergenic	chr9	TRUE
9	103155703	103155952	Rab6b	0	NA	intron	chr9	TRUE
9	108656168	108656408	Gm26298	2439	NA	promoter	chr9	TRUE
9	110852623	110852887	Prss46	0	NA	intron	chr9	TRUE
9	111506044	111506284	Dclk3	16435	NA	intergenic	chr9	TRUE
9	115453612	115453867	Gm5921	15030	NA	intergenic	chr9	TRUE
9	118985216	118985456	Ctdspl	0	NA	intron	chr9	TRUE
9	119214201	119214441	Slc22a14	0	NA	intron	chr9	TRUE
X	7806058	7806372	Gripap1	0	NA	promoter	chrX	TRUE
X	36693254	36693494	Gm6274	24240	NA	intergenic	chrX	TRUE
X	37700570	37701027	Gm6310	17138	NA	intergenic	chrX	TRUE
X	44977222	44977462	Gm7700	113372	NA	intergenic	chrX	TRUE
X	64136693	64136978	Gm6760	14425	NA	intergenic	chrX	TRUE
X	104114709	104115241	C77370	0	NA	intron	chrX	TRUE
X	118387511	118387751	Tgif2lx2	39475	NA	intergenic	chrX	TRUE
X	139842489	139842729	Morc4	0	NA	intron	chrX	TRUE
X	167158108	167158502	Gm15228	5594	NA	intergenic	chrX	TRUE
1	3706143	3706383	Xkr4	34644	NA	intergenic	chr1	FALSE
1	3953195	3953435	Gm22848	169261	NA	intergenic	chr1	FALSE
1	4002173	4002413	Gm22848	218239	NA	intergenic	chr1	FALSE
1	4621936	4622176	Gm6085	65757	NA	intergenic	chr1	FALSE
1	4855407	4855647	Lypla1	0	NA	promoter	chr1	FALSE
1	4891997	4892237	Tcea1	0	NA	exon	chr1	FALSE
1	4904636	4904895	Rgs20	4680	NA	intergenic	chr1	FALSE
1	5422285	5422525	Oprk1	165967	NA	intergenic	chr1	FALSE
1	5494607	5494867	Oprk1	93625	NA	intergenic	chr1	FALSE
1	5560003	5560300	Oprk1	28192	NA	intergenic	chr1	FALSE
1	5764507	5764747	Gm22463	119761	NA	intergenic	chr1	FALSE
1	5973015	5973255	Npbwr1	55616	NA	intergenic	chr1	FALSE
1	6007634	6007957	Npbwr1	90235	NA	intergenic	chr1	FALSE
1	6351546	6351786	Fam150a	7544	NA	intergenic	chr1	FALSE
1	6683723	6684034	St18	0	NA	intron	chr1	FALSE
1	6777433	6777673	St18	0	NA	intron	chr1	FALSE
1	7548544	7548784	Gm26901	150742	NA	intergenic	chr1	FALSE
1	7587665	7587912	Gm26901	189863	NA	intergenic	chr1	FALSE
1	7602300	7602543	Gm26901	204498	NA	intergenic	chr1	FALSE
1	8096816	8097056	Sntg1	264418	NA	intergenic	chr1	FALSE
1	8476046	8476310	Sntg1	0	NA	intron	chr1	FALSE
1	8602247	8602492	Sntg1	0	NA	intron	chr1	FALSE
1	9137313	9137553	Sntg1	0	NA	intron	chr1	FALSE
1	9155495	9155795	Sntg1	0	NA	intron	chr1	FALSE
1	9206979	9207219	Sntg1	0	NA	intron	chr1	FALSE
1	9352484	9352743	Sntg1	52605	NA	intergenic	chr1	FALSE
1	9363742	9364020	Sntg1	63863	NA	intergenic	chr1	FALSE
1	9738870	9739110	Vcpip1	0	NA	intron	chr1	FALSE
1	9745036	9745393	Vcpip1	0	NA	promoter	chr1	FALSE
1	9914374	9914614	Mcmdc2	0	NA	intron	chr1	FALSE
1	9966071	9966315	Tcf24	0	NA	intron	chr1	FALSE
1	10000005	10000245	Ppp1r42	0	NA	exon	chr1	FALSE
1	10074425	10074665	Cspp1	0	NA	promoter	chr1	FALSE
1	10169060	10169300	Arfgef1	0	NA	intron	chr1	FALSE
1	10210409	10210673	Arfgef1	0	NA	intron	chr1	FALSE
1	10557438	10557678	Cpa6	0	NA	promoter	chr1	FALSE
1	10941979	10942219	Gm22963	20218	NA	intergenic	chr1	FALSE
1	11330277	11330517	Prex2	26594	NA	intergenic	chr1	FALSE
1	11360322	11360562	A830018L16Rik	53542	NA	intergenic	chr1	FALSE
1	11372196	11372436	A830018L16Rik	41668	NA	intergenic	chr1	FALSE
1	11507119	11507359	A830018L16Rik	0	NA	intron	chr1	FALSE
1	11539158	11539398	A830018L16Rik	0	NA	intron	chr1	FALSE
1	11546320	11546598	A830018L16Rik	0	NA	intron	chr1	FALSE
1	11598430	11598862	A830018L16Rik	0	NA	exon	chr1	FALSE
1	11833795	11834129	A830018L16Rik	0	NA	intron	chr1	FALSE
1	12091368	12091608	A830018L16Rik	115466	NA	intergenic	chr1	FALSE
1	12226249	12226497	Gm22633	148438	NA	intergenic	chr1	FALSE
1	12270800	12271317	Gm22633	103618	NA	intergenic	chr1	FALSE
1	12385395	12385635	Gm22633	10352	NA	intergenic	chr1	FALSE
1	13456879	13457224	Ncoa2	82795	NA	intergenic	chr1	FALSE
1	13872676	13872916	Gm25491	59461	NA	intergenic	chr1	FALSE
1	13938559	13938950	Gm25491	5873	NA	intergenic	chr1	FALSE
1	13941761	13942001	Gm25491	9075	NA	intergenic	chr1	FALSE
1	14057889	14058129	Eya1	110824	NA	intergenic	chr1	FALSE
1	14401253	14401493	Eya1	91052	NA	intergenic	chr1	FALSE
1	14415762	14416056	Eya1	105561	NA	intergenic	chr1	FALSE
1	14881851	14882091	Trpa1	0	NA	intron	chr1	FALSE
1	15038998	15039253	Gm26345	19838	NA	intergenic	chr1	FALSE
1	15399037	15399293	Kcnb2	0	NA	intron	chr1	FALSE
1	15571904	15572144	Kcnb2	0	NA	intron	chr1	FALSE
1	15732536	15732776	Kcnb2	16168	NA	intergenic	chr1	FALSE
1	15870607	15870847	Sbspon	0	NA	intron	chr1	FALSE
1	16835738	16835978	Gm5828	65599	NA	intergenic	chr1	FALSE
1	16977991	16978231	Jph1	16706	NA	intergenic	chr1	FALSE
1	17240238	17240478	Gdap1	75966	NA	intergenic	chr1	FALSE
1	17259865	17260105	Gdap1	95593	NA	intergenic	chr1	FALSE
1	17274022	17274340	Gdap1	109750	NA	intergenic	chr1	FALSE
1	17493106	17493346	Gm25166	26654	NA	intergenic	chr1	FALSE
1	17547895	17548135	Gm25166	27783	NA	intergenic	chr1	FALSE
1	17751945	17752185	Crispld1	0	NA	intron	chr1	FALSE
1	17769142	17769382	Crispld1	2797	NA	intergenic	chr1	FALSE
1	17809815	17810055	Crispld1	43470	NA	intergenic	chr1	FALSE
1	17886403	17886643	Crispld1	120058	NA	intergenic	chr1	FALSE
1	17914046	17914421	Crispld1	147701	NA	intergenic	chr1	FALSE
1	18144125	18144539	Crisp4	0	NA	intron	chr1	FALSE
1	18200029	18200269	Defb44-ps	9783	NA	intergenic	chr1	FALSE
1	18447204	18447535	Defb41	182065	NA	intergenic	chr1	FALSE
1	18483150	18483392	Defb41	218011	NA	intergenic	chr1	FALSE
1	18558872	18559118	Defb41	293733	NA	intergenic	chr1	FALSE
1	18657528	18657768	Gm24075	311993	NA	intergenic	chr1	FALSE
1	18950864	18951104	Gm24075	18657	NA	intergenic	chr1	FALSE
1	18971771	18972090	Gm24075	1937	NA	promoter	chr1	FALSE
1	19430170	19430410	Gm24633	83444	NA	intergenic	chr1	FALSE
1	19466068	19466440	Gm24633	47414	NA	intergenic	chr1	FALSE
1	19531454	19531694	Gm24633	17534	NA	intergenic	chr1	FALSE
1	19828220	19828470	Gm25568	92839	NA	intergenic	chr1	FALSE
1	19993728	19993968	Pkhd1	63810	NA	intergenic	chr1	FALSE
1	20063259	20063499	Pkhd1	0	NA	intron	chr1	FALSE
1	20125342	20125582	Pkhd1	0	NA	intron	chr1	FALSE
1	20159759	20160062	Pkhd1	0	NA	intron	chr1	FALSE
1	20164948	20165289	Pkhd1	0	NA	intron	chr1	FALSE
1	20455588	20455828	Pkhd1	0	NA	intron	chr1	FALSE
1	20844987	20845529	Gm24723	2320	NA	promoter	chr1	FALSE
1	21057401	21057642	Tram2	0	NA	intron	chr1	FALSE
1	21291205	21291445	Gm4956	0	NA	exon	chr1	FALSE
1	21794987	21795378	Kcnq5	0	NA	intron	chr1	FALSE
1	22017289	22017601	Gm26580	54758	NA	intergenic	chr1	FALSE
1	22365703	22365943	Rims1	0	NA	intron	chr1	FALSE
1	22394149	22394418	Rims1	0	NA	intron	chr1	FALSE
1	22485720	22485960	Rims1	0	NA	intron	chr1	FALSE
1	22802494	22802734	Rims1	0	NA	intron	chr1	FALSE
1	22966790	22967030	4933415F23Rik	133442	NA	intergenic	chr1	FALSE
1	23270155	23270395	Mir30a	1868	NA	promoter	chr1	FALSE
1	23527187	23527427	Gm7784	46659	NA	intergenic	chr1	FALSE
1	23569955	23570275	Gm7784	89427	NA	intergenic	chr1	FALSE
1	24012513	24012753	Fam135a	0	NA	intron	chr1	FALSE
1	24138275	24138515	Gm26607	12133	NA	intergenic	chr1	FALSE
1	24283959	24284199	Col19a1	0	NA	intron	chr1	FALSE
1	24493620	24493932	Col19a1	0	NA	intron	chr1	FALSE
1	24511618	24511858	Col19a1	0	NA	intron	chr1	FALSE
1	24612520	24613322	Gm10222	0	NA	promoter	chr1	FALSE
1	24771514	24771754	Lmbrd1	5214	NA	intergenic	chr1	FALSE
1	25205447	25205687	Bai3	0	NA	promoter	chr1	FALSE
1	25557815	25558063	Bai3	0	NA	intron	chr1	FALSE
1	25597882	25598124	Bai3	0	NA	intron	chr1	FALSE
1	25626194	25626443	Bai3	0	NA	intron	chr1	FALSE
1	25632708	25632948	Bai3	0	NA	intron	chr1	FALSE
1	25638973	25639214	Bai3	0	NA	intron	chr1	FALSE
1	25708350	25708617	Bai3	0	NA	intron	chr1	FALSE
1	25771058	25771299	Bai3	0	NA	intron	chr1	FALSE
1	25906354	25906594	Gm9884	74475	NA	intergenic	chr1	FALSE
1	25969200	25969442	Gm9884	137321	NA	intergenic	chr1	FALSE
1	25969721	25969961	Gm9884	137842	NA	intergenic	chr1	FALSE
1	25974102	25974478	Gm9884	142223	NA	intergenic	chr1	FALSE
1	26122161	26122401	Gm9884	290282	NA	intergenic	chr1	FALSE
1	26357455	26357695	Gm24064	209137	NA	intergenic	chr1	FALSE
1	26526963	26527203	Gm24064	39629	NA	intergenic	chr1	FALSE
1	26552834	26553077	Gm24064	13755	NA	intergenic	chr1	FALSE
1	26584395	26584635	Gm24064	17456	NA	intergenic	chr1	FALSE
1	26857272	26857525	n-R5s209	101577	NA	intergenic	chr1	FALSE
1	27083471	27083711	n-R5s209	124249	NA	intergenic	chr1	FALSE
1	27116799	27117040	n-R5s209	157577	NA	intergenic	chr1	FALSE
1	27150750	27151205	n-R5s209	191528	NA	intergenic	chr1	FALSE
1	27173771	27174011	n-R5s209	214549	NA	intergenic	chr1	FALSE
1	27189449	27189689	n-R5s209	230227	NA	intergenic	chr1	FALSE
1	27479770	27480112	n-R5s209	520548	NA	intergenic	chr1	FALSE
1	27502260	27502500	n-R5s209	543038	NA	intergenic	chr1	FALSE
1	27548750	27548990	n-R5s209	589528	NA	intergenic	chr1	FALSE
1	27590629	27590869	n-R5s209	631407	NA	intergenic	chr1	FALSE
1	27683233	27683473	n-R5s209	724011	NA	intergenic	chr1	FALSE
1	27805819	27806059	Gm7846	774438	NA	intergenic	chr1	FALSE
1	27835105	27835345	Gm7846	745152	NA	intergenic	chr1	FALSE
1	27837603	27837843	Gm7846	742654	NA	intergenic	chr1	FALSE
1	27916370	27916666	Gm7846	663831	NA	intergenic	chr1	FALSE
1	28016776	28017016	Gm7846	563481	NA	intergenic	chr1	FALSE
1	28017731	28017971	Gm7846	562526	NA	intergenic	chr1	FALSE
1	28019550	28019854	Gm7846	560643	NA	intergenic	chr1	FALSE
1	28097945	28098294	Gm7846	482203	NA	intergenic	chr1	FALSE
1	28138111	28138358	Gm7846	442139	NA	intergenic	chr1	FALSE
1	28230858	28231098	Gm7846	349399	NA	intergenic	chr1	FALSE
1	28236016	28236256	Gm7846	344241	NA	intergenic	chr1	FALSE
1	28241037	28241277	Gm7846	339220	NA	intergenic	chr1	FALSE
1	28628395	28628635	Gm7846	47626	NA	intergenic	chr1	FALSE
1	28635595	28635835	Gm7846	54826	NA	intergenic	chr1	FALSE
1	28741427	28741667	Gm597	34476	NA	intergenic	chr1	FALSE
1	28835679	28835919	Gm5697	32957	NA	intergenic	chr1	FALSE
1	28874357	28874599	Gm6462	63435	NA	intergenic	chr1	FALSE
1	28895010	28895340	Gm6462	42694	NA	intergenic	chr1	FALSE
1	28921240	28921484	Gm6462	16550	NA	intergenic	chr1	FALSE
1	28939048	28939288	Gm6462	707	NA	downstream	chr1	FALSE
1	28995657	28995909	Gm6462	57316	NA	intergenic	chr1	FALSE
1	29055578	29055818	Gm6462	117237	NA	intergenic	chr1	FALSE
1	29135848	29136090	Gm25586	144873	NA	intergenic	chr1	FALSE
1	29240942	29241182	Gm25586	39781	NA	intergenic	chr1	FALSE
1	29283217	29283457	Gm25586	2141	NA	promoter	chr1	FALSE
1	29423755	29424224	mmu-mir-6342	2142	NA	downstream	chr1	FALSE
1	29455281	29455521	mmu-mir-6342	33668	NA	intergenic	chr1	FALSE
1	29531109	29531448	mmu-mir-6342	109496	NA	intergenic	chr1	FALSE
1	29670961	29671335	mmu-mir-6342	249348	NA	intergenic	chr1	FALSE
1	29713856	29714145	Gm23771	271788	NA	intergenic	chr1	FALSE
1	29877297	29877540	Gm23771	108393	NA	intergenic	chr1	FALSE
1	29882652	29882892	Gm23771	103041	NA	intergenic	chr1	FALSE
1	29896928	29897168	Gm23771	88765	NA	intergenic	chr1	FALSE
1	30130582	30130870	Gm23771	144538	NA	intergenic	chr1	FALSE
1	30187721	30187961	AC132241.1	145329	NA	intergenic	chr1	FALSE
1	30191287	30191527	AC132241.1	141763	NA	intergenic	chr1	FALSE
1	30206884	30207138	AC132241.1	126152	NA	intergenic	chr1	FALSE
1	30230553	30230796	AC132241.1	102494	NA	intergenic	chr1	FALSE
1	30288629	30288869	AC132241.1	44421	NA	intergenic	chr1	FALSE
1	30356720	30356960	AC132241.1	23322	NA	intergenic	chr1	FALSE
1	30431957	30432197	AC132241.1	98559	NA	intergenic	chr1	FALSE
1	30436405	30436645	AC132241.1	103007	NA	intergenic	chr1	FALSE
1	30498237	30498477	AC132241.1	164839	NA	intergenic	chr1	FALSE
1	30658031	30658271	Gm9898	60282	NA	intergenic	chr1	FALSE
1	30756840	30757080	Gm9898	36878	NA	intergenic	chr1	FALSE
1	31216854	31217094	4931428L18Rik	0	NA	intron	chr1	FALSE
1	31442765	31443005	Gm6489	155058	NA	intergenic	chr1	FALSE
1	31578004	31578257	Gm10307	37200	NA	intergenic	chr1	FALSE
1	31716912	31717171	Gm7910	18884	NA	intergenic	chr1	FALSE
1	31780008	31780465	Gm7910	43115	NA	intergenic	chr1	FALSE
1	31786375	31786615	Gm7910	49482	NA	intergenic	chr1	FALSE
1	31803286	31803526	Gm7910	66393	NA	intergenic	chr1	FALSE
1	31877672	31877912	Gm7910	140779	NA	intergenic	chr1	FALSE
1	31995264	31995719	Khdrbs2	177086	NA	intergenic	chr1	FALSE
1	32024873	32025113	Khdrbs2	147692	NA	intergenic	chr1	FALSE
1	32244754	32244994	Khdrbs2	0	NA	intron	chr1	FALSE
1	32494676	32494916	Khdrbs2	0	NA	intron	chr1	FALSE
1	32551143	32551558	Khdrbs2	0	NA	intron	chr1	FALSE
1	32573107	32573353	Khdrbs2	0	NA	intron	chr1	FALSE
1	33172978	33173218	Gm24901	18774	NA	intergenic	chr1	FALSE
1	33380886	33381131	Gm23453	41601	NA	intergenic	chr1	FALSE
1	33384754	33384994	Gm23453	37738	NA	intergenic	chr1	FALSE
1	33586017	33586326	Prim2	0	NA	intron	chr1	FALSE
1	33635063	33635356	Prim2	0	NA	intron	chr1	FALSE
1	34100255	34100676	Dst	0	NA	intron	chr1	FALSE
1	34319539	34319794	Dst	10886	NA	intergenic	chr1	FALSE
1	34393492	34393732	Mir5103	39388	NA	intergenic	chr1	FALSE
1	36720952	36721231	Actr1b	6529	NA	intergenic	chr1	FALSE
1	37485822	37486062	Mgat4a	0	NA	intron	chr1	FALSE
1	37817403	37817643	Tsga10	0	NA	intron	chr1	FALSE
1	37841648	37841888	Tsga10	0	NA	exon	chr1	FALSE
1	38259650	38260014	Aff3	0	NA	intron	chr1	FALSE
1	39328753	39328993	Npas2	0	NA	intron	chr1	FALSE
1	39555437	39555677	Rnf149	0	NA	exon	chr1	FALSE
1	40713005	40713310	Slc9a2	0	NA	intron	chr1	FALSE
1	40937075	40937315	Gm5973	72855	NA	intergenic	chr1	FALSE
1	41762989	41763229	Gm9915	466496	NA	intergenic	chr1	FALSE
1	41986014	41986254	Gm9915	243471	NA	intergenic	chr1	FALSE
1	42018742	42018982	Gm9915	210743	NA	intergenic	chr1	FALSE
1	42287816	42288056	Gm9915	56707	NA	intergenic	chr1	FALSE
1	43232997	43233279	Gm8210	43358	NA	intergenic	chr1	FALSE
1	43788211	43788451	Uxs1	0	NA	intron	chr1	FALSE
1	43961519	43961762	Tpp2	0	NA	intron	chr1	FALSE
1	43987949	43988189	Tpp2	0	NA	intron	chr1	FALSE
1	44100226	44100736	Kdelc1	0	NA	promoter	chr1	FALSE
1	44132181	44132421	Bivm	0	NA	intron	chr1	FALSE
1	44218091	44218339	Mettl21e	0	NA	exon	chr1	FALSE
1	44398483	44398723	Gulp1	152787	NA	intergenic	chr1	FALSE
1	44437316	44437729	Gulp1	113781	NA	intergenic	chr1	FALSE
1	44510982	44511231	Gulp1	40279	NA	intergenic	chr1	FALSE
1	44796030	44796277	Gulp1	0	NA	exon	chr1	FALSE
1	44975237	44975477	Gulp1	178403	NA	intergenic	chr1	FALSE
1	44975824	44976064	Gulp1	178990	NA	intergenic	chr1	FALSE
1	45075367	45075663	Col3a1	235874	NA	intergenic	chr1	FALSE
1	45117219	45117459	Col3a1	194078	NA	intergenic	chr1	FALSE
1	45193835	45194075	Col3a1	117462	NA	intergenic	chr1	FALSE
1	45207126	45207729	Col3a1	103808	NA	intergenic	chr1	FALSE
1	45261647	45261973	Col3a1	49564	NA	intergenic	chr1	FALSE
1	45278928	45279171	Col3a1	32366	NA	intergenic	chr1	FALSE
1	45413173	45413419	Col5a2	0	NA	intron	chr1	FALSE
1	45512341	45512581	Col5a2	9058	NA	intergenic	chr1	FALSE
1	45542207	45542447	Col5a2	38924	NA	intergenic	chr1	FALSE
1	45799416	45799718	Wdr75	0	NA	promoter	chr1	FALSE
1	46309805	46310045	Dnah7b	0	NA	intron	chr1	FALSE
1	46928908	46929180	Slc39a10	74861	NA	intergenic	chr1	FALSE
1	47056042	47056282	Slc39a10	201995	NA	intergenic	chr1	FALSE
1	47185343	47185691	Gm4852	179952	NA	intergenic	chr1	FALSE
1	47308389	47308871	Gm4852	56772	NA	intergenic	chr1	FALSE
1	47338158	47338398	Gm4852	27245	NA	intergenic	chr1	FALSE
1	47363013	47363253	Gm4852	2390	NA	downstream	chr1	FALSE
1	47372196	47372470	Gm4852	5823	NA	intergenic	chr1	FALSE
1	47436755	47436995	mmu-mir-6350	30025	NA	intergenic	chr1	FALSE
1	47997959	47998199	Gm23829	246390	NA	intergenic	chr1	FALSE
1	48128501	48128745	Gm5974	185120	NA	intergenic	chr1	FALSE
1	48138438	48138678	Gm5974	175187	NA	intergenic	chr1	FALSE
1	48204055	48204417	Gm5974	109448	NA	intergenic	chr1	FALSE
1	48278968	48279208	Gm5974	34657	NA	intergenic	chr1	FALSE
1	48386185	48386711	Gm5974	71333	NA	intergenic	chr1	FALSE
1	48487364	48487604	Gm23240	25070	NA	intergenic	chr1	FALSE
1	48574566	48574846	Gm23240	112272	NA	intergenic	chr1	FALSE
1	48621594	48621834	Gm23240	159300	NA	intergenic	chr1	FALSE
1	48637741	48637983	Gm23240	175447	NA	intergenic	chr1	FALSE
1	48658479	48658813	Gm23240	196185	NA	intergenic	chr1	FALSE
1	48879824	48880078	Gm8357	1634	NA	promoter	chr1	FALSE
1	48899295	48899535	Gm8357	16571	NA	intergenic	chr1	FALSE
1	48906330	48906596	Gm8357	23606	NA	intergenic	chr1	FALSE
1	48967296	48967570	Gm8357	84572	NA	intergenic	chr1	FALSE
1	48983703	48983943	Gm8357	100979	NA	intergenic	chr1	FALSE
1	49019991	49020231	Gm22693	75212	NA	intergenic	chr1	FALSE
1	49039160	49039400	Gm22693	56043	NA	intergenic	chr1	FALSE
1	49065701	49066533	Gm22693	28910	NA	intergenic	chr1	FALSE
1	49107159	49107399	Gm22693	11273	NA	intergenic	chr1	FALSE
1	49317187	49317427	C230029F24Rik	0	NA	intron	chr1	FALSE
1	49369422	49369789	C230029F24Rik	31175	NA	intergenic	chr1	FALSE
1	49388606	49388856	C230029F24Rik	50359	NA	intergenic	chr1	FALSE
1	49413405	49413852	C230029F24Rik	75158	NA	intergenic	chr1	FALSE
1	49514590	49514830	C230029F24Rik	176343	NA	intergenic	chr1	FALSE
1	49598276	49598731	C230029F24Rik	260029	NA	intergenic	chr1	FALSE
1	49788824	49789064	PCGEM1	433324	NA	intergenic	chr1	FALSE
1	49843376	49843616	PCGEM1	378772	NA	intergenic	chr1	FALSE
1	49929767	49930007	PCGEM1	292381	NA	intergenic	chr1	FALSE
1	49965744	49965984	PCGEM1	256404	NA	intergenic	chr1	FALSE
1	50075713	50075953	PCGEM1	146435	NA	intergenic	chr1	FALSE
1	50157940	50158244	PCGEM1	64144	NA	intergenic	chr1	FALSE
1	50185295	50185623	PCGEM1	36765	NA	intergenic	chr1	FALSE
1	50444393	50444633	Gm25843	115128	NA	intergenic	chr1	FALSE
1	50464731	50464971	Gm25843	94790	NA	intergenic	chr1	FALSE
1	50508355	50508595	Gm25843	51166	NA	intergenic	chr1	FALSE
1	50533290	50533530	Gm25843	26231	NA	intergenic	chr1	FALSE
1	50646504	50646744	Gm25843	86428	NA	intergenic	chr1	FALSE
1	50743037	50743277	Tmeff2	157369	NA	intergenic	chr1	FALSE
1	50751784	50752024	Tmeff2	148622	NA	intergenic	chr1	FALSE
1	50759751	50759991	Tmeff2	140655	NA	intergenic	chr1	FALSE
1	50898776	50899016	Tmeff2	1630	NA	promoter	chr1	FALSE
1	50921064	50921304	Tmeff2	0	NA	intron	chr1	FALSE
1	50966029	50966269	Tmeff2	0	NA	intron	chr1	FALSE
1	50992159	50992399	Tmeff2	0	NA	intron	chr1	FALSE
1	51031752	51032029	Tmeff2	0	NA	intron	chr1	FALSE
1	51184720	51185084	Tmeff2	0	NA	intron	chr1	FALSE
1	51418656	51418896	Nabp1	50601	NA	intergenic	chr1	FALSE
1	51421985	51422287	Nabp1	47210	NA	intergenic	chr1	FALSE
1	51479222	51479462	Nabp1	822	NA	promoter	chr1	FALSE
1	51554429	51554669	Nabp1	76029	NA	intergenic	chr1	FALSE
1	51720800	51721044	Myo1b	28720	NA	intergenic	chr1	FALSE
1	52114129	52114369	Stat1	5068	NA	intergenic	chr1	FALSE
1	52164744	52164984	Gls	0	NA	exon	chr1	FALSE
1	52183312	52183749	Gls	0	NA	intron	chr1	FALSE
1	52278602	52278842	Gls	45369	NA	intergenic	chr1	FALSE
1	52760157	52760401	Inpp1	29011	NA	intergenic	chr1	FALSE
1	53524973	53525479	Dnah7a	0	NA	exon	chr1	FALSE
1	53667404	53667644	Dnah7a	0	NA	intron	chr1	FALSE
1	53668323	53668563	Dnah7a	0	NA	intron	chr1	FALSE
1	54337089	54337488	Ccdc150	0	NA	intron	chr1	FALSE
1	54409617	54409857	Gtf3c3	0	NA	intron	chr1	FALSE
1	54723408	54723692	Ankrd44	0	NA	promoter	chr1	FALSE
1	54875203	54875443	Ankrd44	0	NA	intron	chr1	FALSE
1	54995297	54995537	Sf3b1	0	NA	exon	chr1	FALSE
1	55244731	55244973	Boll	3684	NA	intergenic	chr1	FALSE
1	55262025	55262267	Boll	0	NA	intron	chr1	FALSE
1	55267062	55267302	Boll	0	NA	intron	chr1	FALSE
1	55285797	55286237	Boll	0	NA	intron	chr1	FALSE
1	55432147	55432387	Plcl1	0	NA	intron	chr1	FALSE
1	55610780	55611020	Plcl1	0	NA	intron	chr1	FALSE
1	55968969	55969209	Plcl1	217166	NA	intergenic	chr1	FALSE
1	55995939	55996179	Plcl1	244136	NA	intergenic	chr1	FALSE
1	56034998	56035238	Plcl1	283195	NA	intergenic	chr1	FALSE
1	56073924	56074164	Plcl1	322121	NA	intergenic	chr1	FALSE
1	56135871	56136111	Plcl1	384068	NA	intergenic	chr1	FALSE
1	56182325	56182565	Plcl1	430522	NA	intergenic	chr1	FALSE
1	56229721	56229989	Hsfy2	406063	NA	intergenic	chr1	FALSE
1	56530372	56530612	Hsfy2	105440	NA	intergenic	chr1	FALSE
1	58334176	58334416	Aox2	0	NA	intron	chr1	FALSE
1	58383872	58384112	Aox2	4607	NA	intergenic	chr1	FALSE
1	58485716	58485956	Orc2	0	NA	intron	chr1	FALSE
1	58496725	58496965	Orc2	0	NA	intron	chr1	FALSE
1	58527603	58527843	Fam126b	0	NA	exon	chr1	FALSE
1	58858680	58858920	Casp8	11176	NA	intergenic	chr1	FALSE
1	58900248	58900488	Trak2	0	NA	exon	chr1	FALSE
1	58929700	58929962	Trak2	0	NA	intron	chr1	FALSE
1	59169046	59169519	Als2	0	NA	intron	chr1	FALSE
1	59701720	59702155	Nop58	0	NA	promoter	chr1	FALSE
1	59861701	59861947	Bmpr2	0	NA	intron	chr1	FALSE
1	59864313	59864553	Bmpr2	0	NA	intron	chr1	FALSE
1	59940548	59940788	Fam117b	0	NA	intron	chr1	FALSE
1	60118662	60118987	Carf	0	NA	intron	chr1	FALSE
1	60125592	60125836	Carf	0	NA	intron	chr1	FALSE
1	60166293	60166591	Nbeal1	14007	NA	intergenic	chr1	FALSE
1	60229982	60230222	Nbeal1	0	NA	intron	chr1	FALSE
1	60311213	60311453	Nbeal1	0	NA	intron	chr1	FALSE
1	60331494	60331738	Nbeal1	0	NA	exon	chr1	FALSE
1	60469899	60470139	Abi2	0	NA	intron	chr1	FALSE
1	60507889	60508129	Raph1	0	NA	intron	chr1	FALSE
1	60525247	60525487	Raph1	0	NA	promoter	chr1	FALSE
1	60557916	60558342	Raph1	0	NA	intron	chr1	FALSE
1	60625145	60625385	Gm23762	11341	NA	intergenic	chr1	FALSE
1	61195937	61196190	Gm11591	350	NA	downstream	chr1	FALSE
1	61360061	61360301	9530026F06Rik	18130	NA	intergenic	chr1	FALSE
1	61863902	61864142	Pard3b	0	NA	intron	chr1	FALSE
1	61956779	61957058	Pard3b	0	NA	intron	chr1	FALSE
1	62189372	62189612	Pard3b	0	NA	intron	chr1	FALSE
1	62190499	62190739	Pard3b	0	NA	intron	chr1	FALSE
1	62207605	62207918	Pard3b	0	NA	intron	chr1	FALSE
1	62556398	62556638	Pard3b	0	NA	intron	chr1	FALSE
1	63169621	63169949	Ndufs1	0	NA	intron	chr1	FALSE
1	63944372	63944612	Gm13754	8439	NA	intergenic	chr1	FALSE
1	64328063	64328303	Gm25748	68030	NA	intergenic	chr1	FALSE
1	64440111	64440351	Gm25748	43707	NA	intergenic	chr1	FALSE
1	64573637	64574069	Creb1	0	NA	intron	chr1	FALSE
1	64587756	64588127	Creb1	0	NA	intron	chr1	FALSE
1	64634505	64634745	Mettl21a	17262	NA	intergenic	chr1	FALSE
1	65030888	65031128	Akr1cl	0	NA	intron	chr1	FALSE
1	65035068	65035433	Akr1cl	2308	NA	promoter	chr1	FALSE
1	65223781	65224021	Pikfyve	0	NA	intron	chr1	FALSE
1	65225025	65225287	Pikfyve	0	NA	intron	chr1	FALSE
1	65230134	65230374	Pikfyve	0	NA	intron	chr1	FALSE
1	65852385	65852735	Crygf	73786	NA	intergenic	chr1	FALSE
1	66463367	66463671	Unc80	4695	NA	intergenic	chr1	FALSE
1	66725390	66725643	Kansl1l	0	NA	intron	chr1	FALSE
1	66732498	66732738	Kansl1l	0	NA	intron	chr1	FALSE
1	66748820	66749081	Kansl1l	0	NA	intron	chr1	FALSE
1	66942074	66942323	Myl1	0	NA	intron	chr1	FALSE
1	67142078	67142318	Cps1	0	NA	intron	chr1	FALSE
1	67318974	67319216	Gm15668	0	NA	intron	chr1	FALSE
1	67661527	67661831	Gm22548	44474	NA	intergenic	chr1	FALSE
1	67677165	67677405	Gm22548	60112	NA	intergenic	chr1	FALSE
1	67784464	67784870	Gm15669	7610	NA	intergenic	chr1	FALSE
1	68069801	68070041	Erbb4	0	NA	intron	chr1	FALSE
1	68204614	68204854	Erbb4	0	NA	intron	chr1	FALSE
1	68217767	68218007	Erbb4	0	NA	intron	chr1	FALSE
1	68373517	68373757	Erbb4	0	NA	intron	chr1	FALSE
1	69041424	69041664	Erbb4	0	NA	intron	chr1	FALSE
1	69065490	69065730	Erbb4	0	NA	intron	chr1	FALSE
1	69718846	69719086	Ikzf2	32885	NA	intergenic	chr1	FALSE
1	69771048	69771288	Spag16	55699	NA	intergenic	chr1	FALSE
1	70151573	70151813	Spag16	0	NA	intron	chr1	FALSE
1	70217535	70217775	Spag16	0	NA	intron	chr1	FALSE
1	70325745	70325987	Spag16	0	NA	intron	chr1	FALSE
1	70363565	70363876	Spag16	0	NA	intron	chr1	FALSE
1	70449446	70449686	Spag16	0	NA	intron	chr1	FALSE
1	70470303	70470543	Spag16	0	NA	intron	chr1	FALSE
1	70577613	70577853	Spag16	0	NA	intron	chr1	FALSE
1	71475655	71476002	Abca12	60744	NA	intergenic	chr1	FALSE
1	71723654	71723894	Apol7d	60810	NA	intergenic	chr1	FALSE
1	73029052	73029397	Tnp1	13152	NA	intergenic	chr1	FALSE
1	73325258	73325498	Pinc	66747	NA	intergenic	chr1	FALSE
1	73431167	73431725	Pinc	38767	NA	intergenic	chr1	FALSE
1	74235673	74235913	Arpc2	583	NA	promoter	chr1	FALSE
1	74663900	74664374	Ttll4	0	NA	intron	chr1	FALSE
1	76750596	76750836	mmu-mir-6343	240952	NA	intergenic	chr1	FALSE
1	77358849	77359089	Epha4	8095	NA	intergenic	chr1	FALSE
1	78471660	78471900	Farsb	0	NA	intron	chr1	FALSE
1	78494967	78495207	BC035947	2598	NA	intergenic	chr1	FALSE
1	78656196	78656555	Acsl3	1269	NA	promoter	chr1	FALSE
1	78700753	78701132	Acsl3	0	NA	intron	chr1	FALSE
1	78751725	78751965	Acsl3	44737	NA	intergenic	chr1	FALSE
1	79157361	79157724	AC166333.1	111659	NA	intergenic	chr1	FALSE
1	79604454	79604694	Ap1s3	2181	NA	downstream	chr1	FALSE
1	80271174	80271415	Cul3	0	NA	intron	chr1	FALSE
1	80574473	80574713	Dock10	0	NA	intron	chr1	FALSE
1	81410937	81411177	Nyap2	69172	NA	intergenic	chr1	FALSE
1	81869020	81869279	Gm5530	126050	NA	intergenic	chr1	FALSE
1	82496168	82496408	Col4a4	0	NA	intron	chr1	FALSE
1	82593610	82593947	Col4a3	0	NA	intron	chr1	FALSE
1	82810532	82811078	Gm22396	28367	NA	intergenic	chr1	FALSE
1	83143824	83144065	Daw1	15686	NA	intergenic	chr1	FALSE
1	83564465	83564705	Sphkap	156264	NA	intergenic	chr1	FALSE
1	83852359	83852753	Gm25754	56326	NA	intergenic	chr1	FALSE
1	83878000	83878240	Gm24555	43677	NA	intergenic	chr1	FALSE
1	83996997	83997237	Pid1	39058	NA	intergenic	chr1	FALSE
1	84008944	84009184	Pid1	27111	NA	intergenic	chr1	FALSE
1	84447849	84448160	Dner	0	NA	intron	chr1	FALSE
1	84671388	84671628	Dner	0	NA	intron	chr1	FALSE
1	84882412	84882652	Fbxo36	0	NA	intron	chr1	FALSE
1	85693920	85694160	Sp100	0	NA	promoter	chr1	FALSE
1	85761385	85761625	A630001G21Rik	0	NA	promoter	chr1	FALSE
1	86880408	86880840	Dis3l2	0	NA	intron	chr1	FALSE
1	87402474	87403042	Gigyf2	0	NA	promoter	chr1	FALSE
1	87426940	87427180	Gigyf2	0	NA	intron	chr1	FALSE
1	87981914	87982249	Usp40	0	NA	exon	chr1	FALSE
1	87994432	87994672	Usp40	0	NA	intron	chr1	FALSE
1	88329798	88330038	Trpm8	0	NA	intron	chr1	FALSE
1	89033256	89033496	Sh3bp4	36918	NA	intergenic	chr1	FALSE
1	89158482	89158722	Sh3bp4	3413	NA	intergenic	chr1	FALSE
1	90437965	90438205	5S_rRNA	110546	NA	intergenic	chr1	FALSE
1	91264349	91264589	Ube2f	0	NA	intron	chr1	FALSE
1	91757962	91758202	Twist2	43258	NA	intergenic	chr1	FALSE
1	93451017	93451452	Hdlbp	0	NA	intron	chr1	FALSE
1	93500911	93501151	2002-09-01	0	NA	intron	chr1	FALSE
1	94185243	94185483	Pdcd1	132689	NA	intergenic	chr1	FALSE
1	94451775	94452106	Gm23389	163529	NA	intergenic	chr1	FALSE
1	94612112	94612352	Gm23389	3283	NA	intergenic	chr1	FALSE
1	94813679	94813919	Gm23389	197974	NA	intergenic	chr1	FALSE
1	94928141	94928381	Gm23181	111552	NA	intergenic	chr1	FALSE
1	95160328	95160568	Gm23181	120284	NA	intergenic	chr1	FALSE
1	95166495	95166745	Gm23181	126451	NA	intergenic	chr1	FALSE
1	95170596	95170911	Gm23181	130552	NA	intergenic	chr1	FALSE
1	95484954	95485194	Gm15427	13389	NA	intergenic	chr1	FALSE
1	95488104	95488403	Gm15427	10180	NA	intergenic	chr1	FALSE
1	95592916	95593156	St8sia4	0	NA	intron	chr1	FALSE
1	95642514	95642900	St8sia4	0	NA	intron	chr1	FALSE
1	95652538	95652786	St8sia4	0	NA	intron	chr1	FALSE
1	95686690	95686930	St8sia4	19095	NA	intergenic	chr1	FALSE
1	95733863	95734103	St8sia4	66268	NA	intergenic	chr1	FALSE
1	95998839	95999286	Gm22360	166603	NA	intergenic	chr1	FALSE
1	96106249	96106499	Gm24586	160351	NA	intergenic	chr1	FALSE
1	96274668	96274963	Gm24586	7726	NA	intergenic	chr1	FALSE
1	96346127	96346367	Gm22917	42871	NA	intergenic	chr1	FALSE
1	96467150	96467656	Gm26245	149442	NA	intergenic	chr1	FALSE
1	96567077	96567317	Gm26245	49781	NA	intergenic	chr1	FALSE
1	96916400	96916741	Slco6b1	0	NA	intron	chr1	FALSE
1	97603706	97603946	D1Ertd622e	39956	NA	intergenic	chr1	FALSE
1	97857653	97857893	Pam	0	NA	intron	chr1	FALSE
1	97910176	97910418	Pam	0	NA	intron	chr1	FALSE
1	97948368	97948608	Pam	0	NA	intron	chr1	FALSE
1	98364171	98364411	Slco6d1	56712	NA	intergenic	chr1	FALSE
1	98423602	98423842	Slco6d1	0	NA	intron	chr1	FALSE
1	98463519	98463986	Slco6d1	0	NA	exon	chr1	FALSE
1	98495834	98496074	Slco6d1	0	NA	intron	chr1	FALSE
1	98626333	98626573	Gm26134	76772	NA	intergenic	chr1	FALSE
1	98780457	98780902	Gm26134	230896	NA	intergenic	chr1	FALSE
1	98920441	98920681	Gm23434	96682	NA	intergenic	chr1	FALSE
1	99037856	99038100	Gm23434	20392	NA	intergenic	chr1	FALSE
1	99061502	99061742	Gm23434	44038	NA	intergenic	chr1	FALSE
1	99325596	99325836	Gm23434	308132	NA	intergenic	chr1	FALSE
1	99462541	99462781	Cntnap5b	309983	NA	intergenic	chr1	FALSE
1	99517496	99517847	Cntnap5b	254917	NA	intergenic	chr1	FALSE
1	99931917	99932157	Cntnap5b	0	NA	intron	chr1	FALSE
1	100044929	100045169	Cntnap5b	0	NA	intron	chr1	FALSE
1	100208458	100208698	Cntnap5b	0	NA	intron	chr1	FALSE
1	100287855	100288095	Cntnap5b	0	NA	intron	chr1	FALSE
1	100300520	100300760	Cntnap5b	0	NA	intron	chr1	FALSE
1	100409002	100409242	Cntnap5b	0	NA	intron	chr1	FALSE
1	100477932	100478200	Cntnap5b	0	NA	intron	chr1	FALSE
1	100516157	100516397	Cntnap5b	30214	NA	intergenic	chr1	FALSE
1	101230366	101230606	Gm25537	368464	NA	intergenic	chr1	FALSE
1	101649733	101649973	Gm24122	456475	NA	intergenic	chr1	FALSE
1	101687149	101687389	Gm24122	419059	NA	intergenic	chr1	FALSE
1	101699090	101699330	Gm24122	407118	NA	intergenic	chr1	FALSE
1	101920410	101920650	Gm24122	185798	NA	intergenic	chr1	FALSE
1	102107893	102108133	Gm24122	1312	NA	promoter	chr1	FALSE
1	102236188	102236428	Gm24122	129607	NA	intergenic	chr1	FALSE
1	102285509	102285788	Gm23036	128134	NA	intergenic	chr1	FALSE
1	102530747	102531184	Gm23036	116725	NA	intergenic	chr1	FALSE
1	102760912	102761152	Gm22034	192262	NA	intergenic	chr1	FALSE
1	102902101	102902341	Gm22034	51073	NA	intergenic	chr1	FALSE
1	103473779	103474019	Gm23965	237011	NA	intergenic	chr1	FALSE
1	103611667	103611965	Gm23965	374899	NA	intergenic	chr1	FALSE
1	103754152	103754394	Gm23965	517384	NA	intergenic	chr1	FALSE
1	103952321	103952609	Gm23537	533347	NA	intergenic	chr1	FALSE
1	104045894	104046134	Gm23537	439822	NA	intergenic	chr1	FALSE
1	104089157	104089485	Gm23537	396471	NA	intergenic	chr1	FALSE
1	104349899	104350139	Gm23537	135817	NA	intergenic	chr1	FALSE
1	104426164	104426480	Gm23537	59476	NA	intergenic	chr1	FALSE
1	104564364	104564604	Gm23537	78077	NA	intergenic	chr1	FALSE
1	104902931	104903171	Cdh20	0	NA	intron	chr1	FALSE
1	105001142	105001414	Cdh20	5660	NA	intergenic	chr1	FALSE
1	105595992	105596232	Pign	0	NA	intron	chr1	FALSE
1	105660188	105660503	Pign	1179	NA	promoter	chr1	FALSE
1	105712876	105713299	2310035C23Rik	0	NA	intron	chr1	FALSE
1	105734128	105734373	2310035C23Rik	0	NA	intron	chr1	FALSE
1	105779156	105779559	Tnfrsf11a	1163	NA	promoter	chr1	FALSE
1	105854550	105854790	Tnfrsf11a	6568	NA	intergenic	chr1	FALSE
1	106111483	106111723	Gm26509	20467	NA	intergenic	chr1	FALSE
1	106222608	106222848	Phlpp1	0	NA	intron	chr1	FALSE
1	106333719	106333966	Phlpp1	0	NA	intron	chr1	FALSE
1	106571542	106571782	Bcl2	0	NA	intron	chr1	FALSE
1	106633799	106634039	Bcl2	0	NA	intron	chr1	FALSE
1	106879054	106879294	Serpinb5	0	NA	intron	chr1	FALSE
1	106985088	106985328	Serpinb13	0	NA	intron	chr1	FALSE
1	107423252	107423502	Serpinb7	0	NA	intron	chr1	FALSE
1	107523565	107523806	Serpinb2	0	NA	promoter	chr1	FALSE
1	107535489	107535729	Serpinb10	0	NA	promoter	chr1	FALSE
1	107616711	107616993	Serpinb8	7801	NA	intergenic	chr1	FALSE
1	107919090	107919330	Gm22438	25984	NA	intergenic	chr1	FALSE
1	107935682	107935922	Gm22438	42576	NA	intergenic	chr1	FALSE
1	108557440	108557680	Gm22438	664334	NA	intergenic	chr1	FALSE
1	108566149	108566389	Gm22438	673043	NA	intergenic	chr1	FALSE
1	108631459	108631699	Gm22438	738353	NA	intergenic	chr1	FALSE
1	108693205	108693445	Gm22438	800099	NA	intergenic	chr1	FALSE
1	108755429	108755669	Gm22438	862323	NA	intergenic	chr1	FALSE
1	108865195	108865498	Gm22159	757509	NA	intergenic	chr1	FALSE
1	108894741	108895019	Gm22159	727988	NA	intergenic	chr1	FALSE
1	108913375	108913615	Gm22159	709392	NA	intergenic	chr1	FALSE
1	108931892	108932132	Gm22159	690875	NA	intergenic	chr1	FALSE
1	108943802	108944042	Gm22159	678965	NA	intergenic	chr1	FALSE
1	109022818	109023239	Gm22159	599768	NA	intergenic	chr1	FALSE
1	109168737	109168977	Gm22159	454030	NA	intergenic	chr1	FALSE
1	109243826	109244066	Gm22159	378941	NA	intergenic	chr1	FALSE
1	109298262	109298502	Gm22159	324505	NA	intergenic	chr1	FALSE
1	109360105	109360345	Gm22159	262662	NA	intergenic	chr1	FALSE
1	109361257	109361497	Gm22159	261510	NA	intergenic	chr1	FALSE
1	109722925	109723165	Gm25293	81594	NA	intergenic	chr1	FALSE
1	110000725	110000965	Cdh7	0	NA	intron	chr1	FALSE
1	110438824	110439064	Cdh7	298666	NA	intergenic	chr1	FALSE
1	110467297	110467537	Cdh7	327139	NA	intergenic	chr1	FALSE
1	110493451	110493861	Cdh7	353293	NA	intergenic	chr1	FALSE
1	110567325	110567739	Cdh19	321455	NA	intergenic	chr1	FALSE
1	110655250	110655493	Cdh19	233701	NA	intergenic	chr1	FALSE
1	110771907	110772147	Cdh19	117047	NA	intergenic	chr1	FALSE
1	110835355	110835595	Cdh19	53599	NA	intergenic	chr1	FALSE
1	110931777	110932017	Cdh19	0	NA	intron	chr1	FALSE
1	110976834	110977083	Cdh19	0	NA	promoter	chr1	FALSE
1	111021295	111021535	Cdh19	43922	NA	intergenic	chr1	FALSE
1	111127345	111127921	Cdh19	149972	NA	intergenic	chr1	FALSE
1	111196192	111196432	Cdh19	218819	NA	intergenic	chr1	FALSE
1	111311699	111311939	Cdh19	334326	NA	intergenic	chr1	FALSE
1	111318947	111319187	Cdh19	341574	NA	intergenic	chr1	FALSE
1	111390288	111390528	Cdh19	412915	NA	intergenic	chr1	FALSE
1	111555807	111556047	Dsel	302654	NA	intergenic	chr1	FALSE
1	111625480	111625720	Dsel	232981	NA	intergenic	chr1	FALSE
1	111696751	111696991	Dsel	161710	NA	intergenic	chr1	FALSE
1	111812684	111812924	Dsel	45777	NA	intergenic	chr1	FALSE
1	112163121	112163407	Dsel	298211	NA	intergenic	chr1	FALSE
1	112188706	112188946	Gm22331	278964	NA	intergenic	chr1	FALSE
1	112250360	112250600	Gm22331	217310	NA	intergenic	chr1	FALSE
1	112302609	112302852	Gm22331	165058	NA	intergenic	chr1	FALSE
1	112328290	112328530	Gm22331	139380	NA	intergenic	chr1	FALSE
1	112336691	112336931	Gm22331	130979	NA	intergenic	chr1	FALSE
1	112924737	112924977	Gm22331	456690	NA	intergenic	chr1	FALSE
1	113134470	113134710	Gm24937	583203	NA	intergenic	chr1	FALSE
1	113208677	113208917	Gm24937	508996	NA	intergenic	chr1	FALSE
1	113851531	113851771	9330185C12Rik	39613	NA	intergenic	chr1	FALSE
1	114042693	114043134	9330185C12Rik	78558	NA	intergenic	chr1	FALSE
1	114152858	114153218	9330185C12Rik	188723	NA	intergenic	chr1	FALSE
1	114301798	114302049	9330185C12Rik	337663	NA	intergenic	chr1	FALSE
1	114436339	114436579	9330185C12Rik	472204	NA	intergenic	chr1	FALSE
1	114462874	114463114	9330185C12Rik	498739	NA	intergenic	chr1	FALSE
1	114477335	114477579	9330185C12Rik	513200	NA	intergenic	chr1	FALSE
1	114587174	114587419	9330185C12Rik	623039	NA	intergenic	chr1	FALSE
1	114826574	114826814	Cntnap5a	857941	NA	intergenic	chr1	FALSE
1	114862267	114862741	Cntnap5a	822014	NA	intergenic	chr1	FALSE
1	114977579	114977882	Cntnap5a	706873	NA	intergenic	chr1	FALSE
1	115043094	115043517	Cntnap5a	641238	NA	intergenic	chr1	FALSE
1	115084507	115084747	Cntnap5a	600008	NA	intergenic	chr1	FALSE
1	115296696	115296936	Cntnap5a	387819	NA	intergenic	chr1	FALSE
1	115580887	115581127	Cntnap5a	103628	NA	intergenic	chr1	FALSE
1	116126148	116126501	Cntnap5a	0	NA	intron	chr1	FALSE
1	116748609	116748849	Gm19965	54343	NA	intergenic	chr1	FALSE
1	116954516	116954777	Gm19965	132665	NA	intergenic	chr1	FALSE
1	117021769	117022009	Gm19965	199918	NA	intergenic	chr1	FALSE
1	117032143	117032383	Gm19965	210292	NA	intergenic	chr1	FALSE
1	117529440	117529901	Gm24030	6399	NA	intergenic	chr1	FALSE
1	117609773	117610013	AC112986.1	48433	NA	intergenic	chr1	FALSE
1	117944457	117944697	Tsn	353819	NA	intergenic	chr1	FALSE
1	118007689	118007929	Tsn	290587	NA	intergenic	chr1	FALSE
1	118545472	118545761	Clasp1	0	NA	intron	chr1	FALSE
1	119737216	119737456	Ptpn4	0	NA	intron	chr1	FALSE
1	119742847	119743087	Ptpn4	0	NA	promoter	chr1	FALSE
1	119772917	119773169	Ptpn4	0	NA	exon	chr1	FALSE
1	119835524	119835764	Ptpn4	0	NA	intron	chr1	FALSE
1	122480803	122481043	Gm24547	29505	NA	intergenic	chr1	FALSE
1	122631147	122631387	Gm25771	77830	NA	intergenic	chr1	FALSE
1	123275149	123275389	Dpp10	56752	NA	intergenic	chr1	FALSE
1	123413070	123413310	Dpp10	0	NA	intron	chr1	FALSE
1	123545707	123545947	Dpp10	0	NA	intron	chr1	FALSE
1	123807052	123807292	Dpp10	0	NA	intron	chr1	FALSE
1	124053108	124053348	Gm10543	6695	NA	intergenic	chr1	FALSE
1	124236177	124236617	Gm10543	189764	NA	intergenic	chr1	FALSE
1	124353220	124353460	Gm25578	137395	NA	intergenic	chr1	FALSE
1	124904251	124904495	Gm25578	413291	NA	intergenic	chr1	FALSE
1	125428282	125428522	Actr3	0	NA	intron	chr1	FALSE
1	126149380	126149620	Nckap5	0	NA	intron	chr1	FALSE
1	126791539	126791779	Nckap5	0	NA	intron	chr1	FALSE
1	126989148	126989393	Nckap5	158348	NA	intergenic	chr1	FALSE
1	128003871	128004204	Zranb3	0	NA	intron	chr1	FALSE
1	128039887	128040133	Zranb3	0	NA	intron	chr1	FALSE
1	128412612	128412884	Dars	0	NA	intron	chr1	FALSE
1	129267462	129267702	Thsd7b	5599	NA	intergenic	chr1	FALSE
1	129387527	129387769	Thsd7b	0	NA	intron	chr1	FALSE
1	129443621	129443981	Thsd7b	0	NA	intron	chr1	FALSE
1	129820006	129820246	Thsd7b	0	NA	intron	chr1	FALSE
1	129966323	129966563	Thsd7b	0	NA	intron	chr1	FALSE
1	130022791	130023031	Thsd7b	0	NA	intron	chr1	FALSE
1	130080622	130080862	Thsd7b	0	NA	intron	chr1	FALSE
1	130358683	130359038	Daf2	29498	NA	intergenic	chr1	FALSE
1	130429916	130430156	Gm15675	0	NA	exon	chr1	FALSE
1	130564862	130565102	Gm16083	7786	NA	intergenic	chr1	FALSE
1	130858205	130858493	Pigr	5955	NA	intergenic	chr1	FALSE
1	130858593	130858833	Pigr	6343	NA	intergenic	chr1	FALSE
1	130989746	130989994	Il10	29850	NA	intergenic	chr1	FALSE
1	131925545	131925785	Nucks1	0	NA	intron	chr1	FALSE
1	132762570	132762915	Nfasc	20772	NA	intergenic	chr1	FALSE
1	133128711	133129153	Ppp1r15b	1989	NA	promoter	chr1	FALSE
1	133524700	133524940	Gm23939	76282	NA	intergenic	chr1	FALSE
1	134609633	134610096	Kdm5b	0	NA	intron	chr1	FALSE
1	134956316	134956556	Ppp1r12b	373	NA	promoter	chr1	FALSE
1	136436841	136437081	Ddx59	0	NA	intron	chr1	FALSE
1	136630130	136630430	Zfp281	76	NA	downstream	chr1	FALSE
1	136778029	136778391	Gm22132	20419	NA	intergenic	chr1	FALSE
1	136854522	136854762	Nr5a2	0	NA	intron	chr1	FALSE
1	137306980	137307220	Gm23534	59930	NA	intergenic	chr1	FALSE
1	137432770	137433013	Gm23534	65522	NA	intergenic	chr1	FALSE
1	137567957	137568312	Gm22727	166005	NA	intergenic	chr1	FALSE
1	137655170	137655410	Gm22727	78907	NA	intergenic	chr1	FALSE
1	137681856	137682096	Gm22727	52221	NA	intergenic	chr1	FALSE
1	137776325	137776565	Gm22727	41891	NA	intergenic	chr1	FALSE
1	137777274	137777519	Gm22727	42840	NA	intergenic	chr1	FALSE
1	137841166	137841484	Gm4258	57113	NA	intergenic	chr1	FALSE
1	138012789	138013029	Gm4258	12404	NA	intergenic	chr1	FALSE
1	138110735	138110975	Ptprc	0	NA	intron	chr1	FALSE
1	138280713	138280953	Atp6v1g3	0	NA	intron	chr1	FALSE
1	138351679	138351919	Atp6v1g3	62218	NA	intergenic	chr1	FALSE
1	138363207	138363498	Atp6v1g3	73746	NA	intergenic	chr1	FALSE
1	138544136	138544376	Nek7	0	NA	exon	chr1	FALSE
1	138970911	138971154	Dennd1b	0	NA	intron	chr1	FALSE
1	139152102	139152344	Dennd1b	0	NA	intron	chr1	FALSE
1	139206734	139206974	Crb1	0	NA	intron	chr1	FALSE
1	139212077	139212324	Crb1	0	NA	intron	chr1	FALSE
1	139361870	139362110	Crb1	0	NA	intron	chr1	FALSE
1	139506497	139506737	F13b	0	NA	intron	chr1	FALSE
1	139611267	139611630	Cfhr3	2984	NA	intergenic	chr1	FALSE
1	139877746	139877986	Gm16332	0	NA	intron	chr1	FALSE
1	140108977	140109217	Cfh	0	NA	intron	chr1	FALSE
1	140382021	140382362	Kcnt2	0	NA	intron	chr1	FALSE
1	140502951	140503191	Kcnt2	0	NA	intron	chr1	FALSE
1	140853701	140853941	Kcnt2	241637	NA	intergenic	chr1	FALSE
1	141047228	141047468	Gm4845	209099	NA	intergenic	chr1	FALSE
1	141174995	141175261	Gm4845	81306	NA	intergenic	chr1	FALSE
1	141186229	141186469	Gm4845	70098	NA	intergenic	chr1	FALSE
1	141273965	141274283	Gm4845	16806	NA	intergenic	chr1	FALSE
1	141357547	141357787	Gm22016	43078	NA	intergenic	chr1	FALSE
1	141462893	141463133	Gm22016	148424	NA	intergenic	chr1	FALSE
1	141471177	141471417	Gm22016	156708	NA	intergenic	chr1	FALSE
1	141593947	141594190	Gm22016	279478	NA	intergenic	chr1	FALSE
1	141665568	141666065	Gm22016	351099	NA	intergenic	chr1	FALSE
1	141780296	141780536	Gm22016	465827	NA	intergenic	chr1	FALSE
1	141793664	141793925	Gm22016	479195	NA	intergenic	chr1	FALSE
1	141799432	141799672	Gm22016	484963	NA	intergenic	chr1	FALSE
1	141899994	141900260	Gm22016	585525	NA	intergenic	chr1	FALSE
1	141955273	141955552	Gm22016	640804	NA	intergenic	chr1	FALSE
1	142026740	142026980	Gm22016	712271	NA	intergenic	chr1	FALSE
1	142040037	142040366	Gm22016	725568	NA	intergenic	chr1	FALSE
1	142079056	142079302	Gm22016	764587	NA	intergenic	chr1	FALSE
1	142092375	142092680	Gm22016	777906	NA	intergenic	chr1	FALSE
1	142121000	142121283	Gm22016	806531	NA	intergenic	chr1	FALSE
1	142287797	142288037	Gm22016	973328	NA	intergenic	chr1	FALSE
1	142383057	142383467	Gm22016	1068588	NA	intergenic	chr1	FALSE
1	142413670	142413910	Gm22016	1099201	NA	intergenic	chr1	FALSE
1	142449135	142449470	Gm22016	1134666	NA	intergenic	chr1	FALSE
1	142509259	142509635	Cdc73	1089161	NA	intergenic	chr1	FALSE
1	142509791	142510031	Cdc73	1088765	NA	intergenic	chr1	FALSE
1	142517849	142518089	Cdc73	1080707	NA	intergenic	chr1	FALSE
1	142524144	142524418	Cdc73	1074378	NA	intergenic	chr1	FALSE
1	142566512	142566752	Cdc73	1032044	NA	intergenic	chr1	FALSE
1	142688869	142689109	Cdc73	909687	NA	intergenic	chr1	FALSE
1	142689446	142689686	Cdc73	909110	NA	intergenic	chr1	FALSE
1	142794382	142794622	Cdc73	804174	NA	intergenic	chr1	FALSE
1	142811498	142811738	Cdc73	787058	NA	intergenic	chr1	FALSE
1	142834461	142834701	Cdc73	764095	NA	intergenic	chr1	FALSE
1	142852635	142852875	Cdc73	745921	NA	intergenic	chr1	FALSE
1	143136539	143136779	Cdc73	462017	NA	intergenic	chr1	FALSE
1	143463085	143463485	Cdc73	135311	NA	intergenic	chr1	FALSE
1	143649486	143649879	B3galt2	0	NA	exon	chr1	FALSE
1	143652432	143652786	Cdc73	0	NA	intron	chr1	FALSE
1	143664158	143664403	Cdc73	0	NA	intron	chr1	FALSE
1	143880248	143880494	Uchl5	72781	NA	intergenic	chr1	FALSE
1	144040655	144040895	Rgs2	36493	NA	intergenic	chr1	FALSE
1	144158439	144158679	Rgs13	0	NA	intron	chr1	FALSE
1	144403918	144404374	Rgs21	112298	NA	intergenic	chr1	FALSE
1	144525406	144525646	Rgs21	0	NA	intron	chr1	FALSE
1	144573085	144573331	Rgs21	5417	NA	intergenic	chr1	FALSE
1	145086131	145086371	Gm5262	97522	NA	intergenic	chr1	FALSE
1	145093643	145093883	Gm5262	90010	NA	intergenic	chr1	FALSE
1	145105814	145106054	Gm5262	77839	NA	intergenic	chr1	FALSE
1	145113560	145113865	Gm5262	70028	NA	intergenic	chr1	FALSE
1	145189568	145189808	Gm5262	4678	NA	intergenic	chr1	FALSE
1	145238201	145238441	Gm25460	52912	NA	intergenic	chr1	FALSE
1	145262092	145262373	Gm25460	28980	NA	intergenic	chr1	FALSE
1	145267520	145267768	Gm25460	23585	NA	intergenic	chr1	FALSE
1	145288699	145288941	Gm25460	2412	NA	downstream	chr1	FALSE
1	145328862	145329102	Gm25460	37381	NA	intergenic	chr1	FALSE
1	145517356	145517596	Gm25460	225875	NA	intergenic	chr1	FALSE
1	145768202	145768510	Gm25460	476721	NA	intergenic	chr1	FALSE
1	145772522	145772762	Gm25460	481041	NA	intergenic	chr1	FALSE
1	145779433	145779673	Gm25460	487952	NA	intergenic	chr1	FALSE
1	146043618	146043858	Gm5263	376575	NA	intergenic	chr1	FALSE
1	146046304	146046544	Gm5263	373889	NA	intergenic	chr1	FALSE
1	146049380	146049620	Gm5263	370813	NA	intergenic	chr1	FALSE
1	146191556	146191796	Gm5263	228637	NA	intergenic	chr1	FALSE
1	146340036	146340349	Gm5263	80084	NA	intergenic	chr1	FALSE
1	146363165	146363405	Gm5263	57028	NA	intergenic	chr1	FALSE
1	146502524	146502865	Brinp3	0	NA	intron	chr1	FALSE
1	146529165	146529405	Brinp3	0	NA	intron	chr1	FALSE
1	146563410	146563653	Brinp3	0	NA	intron	chr1	FALSE
1	146611065	146611305	Brinp3	0	NA	intron	chr1	FALSE
1	146703816	146704154	Brinp3	0	NA	intron	chr1	FALSE
1	146709697	146709937	Brinp3	0	NA	intron	chr1	FALSE
1	146747980	146748220	Brinp3	0	NA	intron	chr1	FALSE
1	146752887	146753127	Brinp3	0	NA	intron	chr1	FALSE
1	146797526	146797768	Brinp3	0	NA	intron	chr1	FALSE
1	146835543	146835783	Brinp3	0	NA	intron	chr1	FALSE
1	146846438	146846678	Brinp3	0	NA	intron	chr1	FALSE
1	146871018	146871259	Brinp3	0	NA	intron	chr1	FALSE
1	146932474	146932795	Brinp3	30001	NA	intergenic	chr1	FALSE
1	147004656	147004915	Brinp3	102183	NA	intergenic	chr1	FALSE
1	147232337	147232577	Gm9931	48180	NA	intergenic	chr1	FALSE
1	147388803	147389150	Gm9931	106860	NA	intergenic	chr1	FALSE
1	147472452	147472700	Gm9931	190509	NA	intergenic	chr1	FALSE
1	147636987	147637227	Gm9931	355044	NA	intergenic	chr1	FALSE
1	147649955	147650195	Gm9931	368012	NA	intergenic	chr1	FALSE
1	147663912	147664152	Gm9931	381969	NA	intergenic	chr1	FALSE
1	147720508	147720748	Gm9931	438565	NA	intergenic	chr1	FALSE
1	147795330	147795570	Gm9931	513387	NA	intergenic	chr1	FALSE
1	147905912	147906153	Gm22966	420826	NA	intergenic	chr1	FALSE
1	147910887	147911129	Gm22966	415850	NA	intergenic	chr1	FALSE
1	147976605	147976877	Gm22966	350102	NA	intergenic	chr1	FALSE
1	148037825	148038065	Gm22966	288914	NA	intergenic	chr1	FALSE
1	148139689	148139941	Gm22966	187038	NA	intergenic	chr1	FALSE
1	148219123	148219364	Gm22966	107615	NA	intergenic	chr1	FALSE
1	148285099	148285339	Gm22966	41640	NA	intergenic	chr1	FALSE
1	148401061	148401301	Gm22966	73952	NA	intergenic	chr1	FALSE
1	148417516	148417763	Gm22966	90407	NA	intergenic	chr1	FALSE
1	148574951	148575191	Gm22966	247842	NA	intergenic	chr1	FALSE
1	148714427	148714667	Gm15443	310560	NA	intergenic	chr1	FALSE
1	148810406	148810646	Gm15443	214581	NA	intergenic	chr1	FALSE
1	148908301	148908786	Gm15443	116441	NA	intergenic	chr1	FALSE
1	149145061	149145497	Gm15443	119013	NA	intergenic	chr1	FALSE
1	149390239	149390481	Gm23535	316895	NA	intergenic	chr1	FALSE
1	149441216	149441555	Gm23535	265821	NA	intergenic	chr1	FALSE
1	149625615	149625855	Gm23535	81521	NA	intergenic	chr1	FALSE
1	149655497	149655737	Gm23535	51639	NA	intergenic	chr1	FALSE
1	149701699	149701939	Gm23535	5437	NA	intergenic	chr1	FALSE
1	149746790	149747030	n-R5s218	11931	NA	intergenic	chr1	FALSE
1	149797190	149797430	Pla2g4a	32187	NA	intergenic	chr1	FALSE
1	149923070	149923342	Pla2g4a	0	NA	promoter	chr1	FALSE
1	150191955	150192195	Gm26687	27006	NA	intergenic	chr1	FALSE
1	150367297	150367537	BC003331	0	NA	intron	chr1	FALSE
1	150399127	150399369	Tpr	0	NA	intron	chr1	FALSE
1	150410833	150411082	Tpr	0	NA	promoter	chr1	FALSE
1	150509110	150509350	Prg4	42944	NA	intergenic	chr1	FALSE
1	150577002	150577242	Hmcn1	0	NA	intron	chr1	FALSE
1	150668723	150669055	Hmcn1	0	NA	intron	chr1	FALSE
1	150731246	150731662	Hmcn1	0	NA	intron	chr1	FALSE
1	150845517	150846097	Hmcn1	0	NA	intron	chr1	FALSE
1	150895590	150895830	Hmcn1	0	NA	intron	chr1	FALSE
1	150972470	150972711	Hmcn1	0	NA	intron	chr1	FALSE
1	150998764	150999004	Hmcn1	5328	NA	intergenic	chr1	FALSE
1	151022138	151022397	Hmcn1	28702	NA	intergenic	chr1	FALSE
1	151347654	151347970	Ivns1abp	0	NA	intron	chr1	FALSE
1	151634450	151634709	Fam129a	0	NA	intron	chr1	FALSE
1	152988131	152988371	Nmnat2	0	NA	intron	chr1	FALSE
1	153171186	153171426	Lamc2	0	NA	intron	chr1	FALSE
1	153465411	153465653	Dhx9	0	NA	intron	chr1	FALSE
1	154229739	154230076	Zfp648	24064	NA	intergenic	chr1	FALSE
1	154276034	154276274	n-R5s220	35133	NA	intergenic	chr1	FALSE
1	155243484	155243724	BC034090	10759	NA	intergenic	chr1	FALSE
1	155314470	155314710	Xpr1	0	NA	promoter	chr1	FALSE
1	155398774	155399161	Xpr1	0	NA	intron	chr1	FALSE
1	156595690	156595930	Abl2	0	NA	intron	chr1	FALSE
1	156749384	156749624	Fam20b	30382	NA	intergenic	chr1	FALSE
1	157256282	157256522	Rasal2	0	NA	promoter	chr1	FALSE
1	157295517	157295757	Rasal2	0	NA	intron	chr1	FALSE
1	157385880	157386219	Rasal2	0	NA	promoter	chr1	FALSE
1	157605670	157605910	Sec16b	37244	NA	intergenic	chr1	FALSE
1	158084437	158084677	Brinp2	160593	NA	intergenic	chr1	FALSE
1	158123141	158123381	Brinp2	121889	NA	intergenic	chr1	FALSE
1	159031389	159031629	Pappa2	50898	NA	intergenic	chr1	FALSE
1	159032404	159032653	Pappa2	51913	NA	intergenic	chr1	FALSE
1	159105722	159106019	Gm4953	62137	NA	intergenic	chr1	FALSE
1	159254769	159255009	Rfwd2	0	NA	intron	chr1	FALSE
1	159267584	159268111	Rfwd2	0	NA	exon	chr1	FALSE
1	159276784	159277192	Rfwd2	0	NA	intron	chr1	FALSE
1	159287847	159288107	Rfwd2	0	NA	intron	chr1	FALSE
1	159290253	159290493	Rfwd2	0	NA	intron	chr1	FALSE
1	159295055	159295295	Rfwd2	0	NA	intron	chr1	FALSE
1	159564553	159564793	Gm10530	49955	NA	intergenic	chr1	FALSE
1	159780068	159780334	Tnr	0	NA	intron	chr1	FALSE
1	159882540	159882780	Tnr	0	NA	intron	chr1	FALSE
1	160341343	160341734	Rabgap1l	0	NA	intron	chr1	FALSE
1	160420400	160420640	Rabgap1l	0	NA	intron	chr1	FALSE
1	160564050	160564290	Rabgap1l	0	NA	intron	chr1	FALSE
1	160599427	160599760	Rabgap1l	0	NA	intron	chr1	FALSE
1	160629021	160629261	Rabgap1l	0	NA	intron	chr1	FALSE
1	160680046	160680459	Rabgap1l	0	NA	intron	chr1	FALSE
1	160687742	160688087	Rabgap1l	0	NA	intron	chr1	FALSE
1	161486530	161486772	Tnfsf18	7882	NA	intergenic	chr1	FALSE
1	161641860	161642100	Gm15429	83435	NA	intergenic	chr1	FALSE
1	161814445	161814840	Suco	1271	NA	downstream	chr1	FALSE
1	162219536	162219776	Dnm3os	0	NA	exon	chr1	FALSE
1	162408863	162409103	Dnm3	0	NA	intron	chr1	FALSE
1	163064436	163064811	Mroh9	0	NA	intron	chr1	FALSE
1	163116090	163116493	Gm22434	1733	NA	promoter	chr1	FALSE
1	163151684	163151924	Gm22434	33335	NA	intergenic	chr1	FALSE
1	163186806	163187273	Prrx1	57842	NA	intergenic	chr1	FALSE
1	163323914	163324154	Prrx1	10203	NA	intergenic	chr1	FALSE
1	163360430	163360743	Gorab	24165	NA	intergenic	chr1	FALSE
1	163501998	163502238	Gorab	98356	NA	intergenic	chr1	FALSE
1	163627963	163628246	Mettl11b	74010	NA	intergenic	chr1	FALSE
1	163795776	163796016	Kifap3	0	NA	exon	chr1	FALSE
1	163977058	163977298	BC055324	0	NA	intron	chr1	FALSE
1	164177327	164177567	F5	0	NA	intron	chr1	FALSE
1	164215883	164216142	F5	0	NA	intron	chr1	FALSE
1	164306377	164306758	Blzf1	0	NA	exon	chr1	FALSE
1	164325905	164326145	Nme7	0	NA	intron	chr1	FALSE
1	164343236	164343683	Nme7	0	NA	exon	chr1	FALSE
1	164799938	164800178	Dpt	0	NA	intron	chr1	FALSE
1	164940532	164941016	Xcl1	5004	NA	intergenic	chr1	FALSE
1	165297945	165298185	Gpr161	3677	NA	intergenic	chr1	FALSE
1	165374668	165374915	Dcaf6	0	NA	intron	chr1	FALSE
1	165914804	165915089	Pou2f1	0	NA	promoter	chr1	FALSE
1	165925696	165925936	Pou2f1	0	NA	intron	chr1	FALSE
1	166322371	166322611	Ildr2	5547	NA	intergenic	chr1	FALSE
1	166879905	166880147	Gm6286	65449	NA	intergenic	chr1	FALSE
1	166964924	166965323	Gm16701	8700	NA	intergenic	chr1	FALSE
1	167395928	167396168	Mgst3	2086	NA	promoter	chr1	FALSE
1	167625239	167625603	Rxrg	0	NA	intron	chr1	FALSE
1	168853234	168853474	mmu-mir-6354	165499	NA	intergenic	chr1	FALSE
1	169072074	169072449	mmu-mir-6354	52984	NA	intergenic	chr1	FALSE
1	169610154	169610562	Rgs5	44938	NA	intergenic	chr1	FALSE
1	169950515	169950755	Hsd17b7	0	NA	exon	chr1	FALSE
1	170763029	170763269	Atf6	0	NA	intron	chr1	FALSE
1	170839825	170840065	Atf6	0	NA	intron	chr1	FALSE
1	171648196	171648436	Slamf7	0	NA	intron	chr1	FALSE
1	171783585	171783825	Slamf1	0	NA	intron	chr1	FALSE
1	172259518	172259800	Atp1a4	1103	NA	promoter	chr1	FALSE
1	172382153	172382399	Pigm	0	NA	exon	chr1	FALSE
1	172825287	172825527	Gm24817	18006	NA	intergenic	chr1	FALSE
1	172919428	172919668	Gm26077	16543	NA	intergenic	chr1	FALSE
1	172986935	172987220	Olfr16	29117	NA	intergenic	chr1	FALSE
1	173227542	173227919	Fcer1a	312	NA	promoter	chr1	FALSE
1	173239388	173239694	Fcer1a	12158	NA	intergenic	chr1	FALSE
1	173537565	173537926	BC094916	1607	NA	promoter	chr1	FALSE
1	173662075	173662315	Pydc3	11359	NA	intergenic	chr1	FALSE
1	173674536	173674777	Pydc3	0	NA	intron	chr1	FALSE
1	173704698	173704938	Pydc3	6305	NA	intergenic	chr1	FALSE
1	173821470	173821899	Gm16340	18749	NA	intergenic	chr1	FALSE
1	173852643	173852888	Mndal	4332	NA	intergenic	chr1	FALSE
1	174075843	174076083	Olfr430	5589	NA	intergenic	chr1	FALSE
1	174113190	174113444	Olfr231	3646	NA	intergenic	chr1	FALSE
1	174138253	174138653	Olfr424	559	NA	downstream	chr1	FALSE
1	174203922	174204162	Spta1	0	NA	intron	chr1	FALSE
1	174587813	174588053	Fmn2	0	NA	intron	chr1	FALSE
1	174703973	174704213	Fmn2	0	NA	intron	chr1	FALSE
1	175801807	175802047	Wdr64	0	NA	intron	chr1	FALSE
1	176228225	176228465	Pld5	0	NA	intron	chr1	FALSE
1	176532302	176532542	Gm26104	168074	NA	intergenic	chr1	FALSE
1	176538275	176538518	Gm26104	162098	NA	intergenic	chr1	FALSE
1	176745983	176746225	Cep170	0	NA	intron	chr1	FALSE
1	176792580	176793121	Cep170	0	NA	promoter	chr1	FALSE
1	176904522	176904762	Sdccag8	0	NA	intron	chr1	FALSE
1	176953699	176953939	Sdccag8	0	NA	intron	chr1	FALSE
1	177044516	177044812	Akt3	0	NA	intron	chr1	FALSE
1	177050093	177050333	Akt3	0	NA	exon	chr1	FALSE
1	177204921	177205161	Akt3	0	NA	intron	chr1	FALSE
1	177247660	177247900	Akt3	0	NA	intron	chr1	FALSE
1	178393738	178394072	Gm24919	2813	NA	intergenic	chr1	FALSE
1	178606675	178606915	Kif26b	0	NA	intron	chr1	FALSE
1	179431007	179431249	Smyd3	0	NA	intron	chr1	FALSE
1	179439763	179440198	Smyd3	0	NA	intron	chr1	FALSE
1	179477021	179477261	Smyd3	0	NA	intron	chr1	FALSE
1	179693863	179694103	Gm1305	1193	NA	downstream	chr1	FALSE
1	179800845	179801391	Ahctf1	0	NA	promoter	chr1	FALSE
1	179910061	179910301	Cdc42bpa	50170	NA	intergenic	chr1	FALSE
1	179993909	179994149	Cdc42bpa	0	NA	intron	chr1	FALSE
1	180041254	180041494	Cdc42bpa	0	NA	exon	chr1	FALSE
1	180086155	180086395	Cdc42bpa	0	NA	intron	chr1	FALSE
1	180282918	180283158	Psen2	19479	NA	intergenic	chr1	FALSE
1	181207278	181207518	Wdr26	0	NA	intron	chr1	FALSE
1	181632538	181632778	Dnah14	106209	NA	intergenic	chr1	FALSE
1	181668107	181668347	Dnah14	70640	NA	intergenic	chr1	FALSE
1	181685409	181685649	Dnah14	53338	NA	intergenic	chr1	FALSE
1	181973398	181973643	Enah	0	NA	intron	chr1	FALSE
1	182809496	182809983	Susd4	0	NA	intron	chr1	FALSE
1	183605468	183605730	Gm8214	76047	NA	intergenic	chr1	FALSE
1	183829001	183829241	Gm8214	146806	NA	intergenic	chr1	FALSE
1	183955187	183955427	Dusp10	57874	NA	intergenic	chr1	FALSE
1	184057282	184057527	Dusp10	0	NA	intron	chr1	FALSE
1	184742265	184742609	Hlx	9645	NA	intergenic	chr1	FALSE
1	185114873	185115113	Rab3gap2	89054	NA	intergenic	chr1	FALSE
1	186041913	186042153	Lyplal1	45577	NA	intergenic	chr1	FALSE
1	186335228	186335468	Gm23821	211921	NA	intergenic	chr1	FALSE
1	186509833	186510076	Tgfb2	113109	NA	intergenic	chr1	FALSE
1	186511048	186511288	Tgfb2	111897	NA	intergenic	chr1	FALSE
1	186768265	186768505	A430105J06Rik	15343	NA	intergenic	chr1	FALSE
1	186774544	186774828	A430105J06Rik	21622	NA	intergenic	chr1	FALSE
1	187137196	187137436	Spata17	0	NA	intron	chr1	FALSE
1	187474361	187474601	Gpatch2	122656	NA	intergenic	chr1	FALSE
1	187656613	187656937	Esrrg	0	NA	intron	chr1	FALSE
1	188495192	188495432	Ush2a	0	NA	intron	chr1	FALSE
1	188600537	188600778	Ush2a	0	NA	intron	chr1	FALSE
1	188782843	188783089	Ush2a	0	NA	intron	chr1	FALSE
1	189369742	189369983	Gm24092	23366	NA	intergenic	chr1	FALSE
1	190243299	190243539	Gm17566	26022	NA	intergenic	chr1	FALSE
1	190482109	190482349	Gm23153	495	NA	downstream	chr1	FALSE
1	190832020	190832260	Rps6kc1	0	NA	intron	chr1	FALSE
1	191024194	191024434	Mfsd7b	0	NA	promoter	chr1	FALSE
1	191371232	191371472	Ppp2r5a	0	NA	intron	chr1	FALSE
1	191560811	191561051	Dtl	0	NA	intron	chr1	FALSE
1	191573335	191573575	Dtl	0	NA	promoter	chr1	FALSE
1	191762962	191763202	Lpgat1	0	NA	promoter	chr1	FALSE
1	192129452	192129692	Rcor3	0	NA	intron	chr1	FALSE
1	192422463	192422730	Kcnh1	0	NA	intron	chr1	FALSE
1	192590925	192591165	Hhat	0	NA	intron	chr1	FALSE
1	192899397	192899637	Syt14	0	NA	intron	chr1	FALSE
1	193487883	193488123	4631405K08Rik	19114	NA	intergenic	chr1	FALSE
1	193874070	193874310	4631405K08Rik	364266	NA	intergenic	chr1	FALSE
1	193917406	193917646	4631405K08Rik	407602	NA	intergenic	chr1	FALSE
1	193985342	193985582	4631405K08Rik	475538	NA	intergenic	chr1	FALSE
1	195122111	195122351	Cr1l	0	NA	intron	chr1	FALSE
10	7288236	7288586	Cnksr3	75998	NA	intergenic	chr10	FALSE
10	6318985	6319225	Rgs17	396584	NA	intergenic	chr10	FALSE
10	6099997	6100237	Rgs17	177596	NA	intergenic	chr10	FALSE
10	5936535	5936775	Rgs17	14134	NA	intergenic	chr10	FALSE
10	5418867	5419107	Syne1	0	NA	intron	chr10	FALSE
10	4168822	4169062	Gm25369	824	NA	promoter	chr10	FALSE
10	3235237	3235593	H60c	20614	NA	intergenic	chr10	FALSE
10	8227800	8228040	Ust	0	NA	intron	chr10	FALSE
10	8853669	8853909	Sash1	0	NA	intron	chr10	FALSE
10	9843742	9843982	Stxbp5	0	NA	intron	chr10	FALSE
10	10122360	10122654	Gm25682	21243	NA	intergenic	chr10	FALSE
10	10298934	10299401	Adgb	36301	NA	intergenic	chr10	FALSE
10	10555219	10555676	Rab32	0	NA	intron	chr10	FALSE
10	10853671	10853911	Grm1	0	NA	intron	chr10	FALSE
10	11119110	11119350	Shprh	30076	NA	intergenic	chr10	FALSE
10	11344185	11344425	Epm2a	0	NA	intron	chr10	FALSE
10	11510857	11511097	Epm2a	51212	NA	intergenic	chr10	FALSE
10	11511617	11511857	Epm2a	51972	NA	intergenic	chr10	FALSE
10	11732207	11732447	Gm22546	84072	NA	intergenic	chr10	FALSE
10	11763116	11763356	Gm22546	114981	NA	intergenic	chr10	FALSE
10	11826269	11826509	Gm22194	114463	NA	intergenic	chr10	FALSE
10	12288389	12288717	Gm23680	74692	NA	intergenic	chr10	FALSE
10	12301701	12301941	Gm23680	61468	NA	intergenic	chr10	FALSE
10	12322343	12322583	Gm23680	40826	NA	intergenic	chr10	FALSE
10	12692058	12692298	Utrn	0	NA	intron	chr10	FALSE
10	13643337	13643577	Aig1	3476	NA	intergenic	chr10	FALSE
10	14177637	14177877	Hivep2	26260	NA	intergenic	chr10	FALSE
10	14312455	14312695	Gm24343	78831	NA	intergenic	chr10	FALSE
10	14592482	14592722	Gpr126	47445	NA	intergenic	chr10	FALSE
10	14605935	14606304	Vta1	48450	NA	intergenic	chr10	FALSE
10	14714000	14714240	Gje1	1382	NA	downstream	chr10	FALSE
10	14856661	14856904	Nmbr	86077	NA	intergenic	chr10	FALSE
10	14953386	14953632	Gm23892	31037	NA	intergenic	chr10	FALSE
10	15026709	15027023	Gm23892	41909	NA	intergenic	chr10	FALSE
10	15035535	15035882	Gm23892	50735	NA	intergenic	chr10	FALSE
10	15079773	15080013	Gm23892	94973	NA	intergenic	chr10	FALSE
10	15158572	15158812	Gm23892	173772	NA	intergenic	chr10	FALSE
10	15497899	15498139	Gm23892	513099	NA	intergenic	chr10	FALSE
10	15501146	15501386	Gm23892	516346	NA	intergenic	chr10	FALSE
10	15912997	15913237	Gm23892	928197	NA	intergenic	chr10	FALSE
10	15943501	15943741	Gm23892	958701	NA	intergenic	chr10	FALSE
10	15946591	15947116	Gm23892	961791	NA	intergenic	chr10	FALSE
10	16027519	16027788	Gm23892	1042719	NA	intergenic	chr10	FALSE
10	16044713	16044953	Gm23892	1059913	NA	intergenic	chr10	FALSE
10	16164447	16164687	Gm25382	952116	NA	intergenic	chr10	FALSE
10	16269723	16269964	Gm25382	846839	NA	intergenic	chr10	FALSE
10	16495597	16495837	Gm25382	620966	NA	intergenic	chr10	FALSE
10	16523660	16523900	Gm25382	592903	NA	intergenic	chr10	FALSE
10	16989900	16990140	Gm25382	126663	NA	intergenic	chr10	FALSE
10	17171404	17171644	Gm25382	54503	NA	intergenic	chr10	FALSE
10	17271404	17271644	Gm25382	154503	NA	intergenic	chr10	FALSE
10	17456210	17456450	Cited2	266777	NA	intergenic	chr10	FALSE
10	17609570	17609814	Cited2	113413	NA	intergenic	chr10	FALSE
10	18112630	18113065	Reps1	0	NA	promoter	chr10	FALSE
10	18889594	18889834	Perp	32520	NA	intergenic	chr10	FALSE
10	18910091	18910519	Perp	53017	NA	intergenic	chr10	FALSE
10	18942639	18942960	Tnfaip3	57949	NA	intergenic	chr10	FALSE
10	18948326	18948566	Tnfaip3	52343	NA	intergenic	chr10	FALSE
10	18997119	18997359	Tnfaip3	3550	NA	intergenic	chr10	FALSE
10	19312091	19312331	Olig3	44228	NA	intergenic	chr10	FALSE
10	20316338	20316590	Bclaf1	0	NA	intron	chr10	FALSE
10	20319938	20320240	Bclaf1	0	NA	intron	chr10	FALSE
10	20573447	20573687	Pde7b	0	NA	intron	chr10	FALSE
10	20782116	20782356	Pde7b	57037	NA	intergenic	chr10	FALSE
10	20866252	20866493	Ahi1	86053	NA	intergenic	chr10	FALSE
10	21377881	21378127	Aldh8a1	0	NA	intron	chr10	FALSE
10	21801400	21802030	Gm6846	28468	NA	intergenic	chr10	FALSE
10	22160656	22160974	H60b	0	NA	intron	chr10	FALSE
10	22260663	22260970	H60b	0	NA	intron	chr10	FALSE
10	22481854	22482094	Gm26585	28333	NA	intergenic	chr10	FALSE
10	22508133	22508374	Gm26585	54612	NA	intergenic	chr10	FALSE
10	23160987	23161227	Eya4	0	NA	intron	chr10	FALSE
10	23174179	23174419	Eya4	0	NA	intron	chr10	FALSE
10	23254154	23254394	Eya4	0	NA	intron	chr10	FALSE
10	23279347	23279587	Eya4	0	NA	intron	chr10	FALSE
10	24797572	24797812	Enpp3	0	NA	exon	chr10	FALSE
10	24935025	24935266	Arg1	7554	NA	intergenic	chr10	FALSE
10	25120713	25120953	Akap7	48136	NA	intergenic	chr10	FALSE
10	25495714	25495954	Epb4.1l2	0	NA	intron	chr10	FALSE
10	25750696	25750936	Smlr1	214423	NA	intergenic	chr10	FALSE
10	26158151	26158555	Samd3	71151	NA	intergenic	chr10	FALSE
10	26358580	26358820	L3mbtl3	0	NA	promoter	chr10	FALSE
10	26503729	26503969	L3mbtl3	128543	NA	intergenic	chr10	FALSE
10	27013824	27014064	Lama2	0	NA	intron	chr10	FALSE
10	27166965	27167205	Lama2	0	NA	intron	chr10	FALSE
10	27264563	27264803	Lama2	0	NA	intron	chr10	FALSE
10	28082178	28082472	Ptprk	0	NA	intron	chr10	FALSE
10	28470585	28470841	Ptprk	0	NA	intron	chr10	FALSE
10	28786727	28786967	Themis	0	NA	intron	chr10	FALSE
10	29074232	29074472	Gm9824	43540	NA	intergenic	chr10	FALSE
10	29349980	29350220	Rnf146	0	NA	promoter	chr10	FALSE
10	29801007	29801247	Gm10275	101627	NA	intergenic	chr10	FALSE
10	29893777	29894017	Gm10275	194397	NA	intergenic	chr10	FALSE
10	30029883	30030134	Cenpw	165876	NA	intergenic	chr10	FALSE
10	30343628	30343933	Cenpw	143087	NA	intergenic	chr10	FALSE
10	30423076	30423317	Gm22623	70624	NA	intergenic	chr10	FALSE
10	30530933	30531183	Trmt11	3041	NA	intergenic	chr10	FALSE
10	30566973	30567324	Trmt11	0	NA	intron	chr10	FALSE
10	30896769	30897009	Gm24168	45369	NA	intergenic	chr10	FALSE
10	30898741	30898981	Gm24168	43397	NA	intergenic	chr10	FALSE
10	30949196	30949436	Gm24168	6710	NA	intergenic	chr10	FALSE
10	31037142	31037382	Gm24168	94656	NA	intergenic	chr10	FALSE
10	31105418	31105737	Gm23790	57788	NA	intergenic	chr10	FALSE
10	31494921	31495161	Rnf217	6725	NA	intergenic	chr10	FALSE
10	31573856	31574096	Rnf217	0	NA	intron	chr10	FALSE
10	31689975	31690215	Gm8793	49514	NA	intergenic	chr10	FALSE
10	31729363	31729603	Gm8793	88902	NA	intergenic	chr10	FALSE
10	31744122	31744363	Gm8793	103661	NA	intergenic	chr10	FALSE
10	31843354	31843594	Gm8793	202893	NA	intergenic	chr10	FALSE
10	32016445	32016952	Nkain2	312812	NA	intergenic	chr10	FALSE
10	32507338	32507584	Nkain2	97002	NA	intergenic	chr10	FALSE
10	32534711	32534954	Nkain2	124375	NA	intergenic	chr10	FALSE
10	33136531	33136771	Trdn	0	NA	intron	chr10	FALSE
10	33153198	33153438	Trdn	0	NA	intron	chr10	FALSE
10	33176603	33176843	Trdn	0	NA	intron	chr10	FALSE
10	33398191	33398583	Trdn	0	NA	exon	chr10	FALSE
10	33459764	33460004	Trdn	0	NA	intron	chr10	FALSE
10	33472194	33472650	Trdn	0	NA	intron	chr10	FALSE
10	33876248	33876488	Sult3a1	0	NA	intron	chr10	FALSE
10	33921595	33921835	Zufsp	5100	NA	intergenic	chr10	FALSE
10	33972107	33972347	Zufsp	20894	NA	intergenic	chr10	FALSE
10	34795923	34796188	Frk	184696	NA	intergenic	chr10	FALSE
10	35080414	35080654	Gm26341	31543	NA	intergenic	chr10	FALSE
10	35102362	35102602	Gm26341	9595	NA	intergenic	chr10	FALSE
10	35169235	35169475	Gm26341	56903	NA	intergenic	chr10	FALSE
10	35495801	35496102	Amd2	212588	NA	intergenic	chr10	FALSE
10	35568814	35569380	Amd2	139310	NA	intergenic	chr10	FALSE
10	35742796	35743036	Amd2	30904	NA	intergenic	chr10	FALSE
10	36061218	36061458	Amd2	349326	NA	intergenic	chr10	FALSE
10	36236212	36236452	Hs3st5	270361	NA	intergenic	chr10	FALSE
10	36238164	36238410	Hs3st5	268403	NA	intergenic	chr10	FALSE
10	36408062	36408302	Hs3st5	98511	NA	intergenic	chr10	FALSE
10	37230143	37230383	5930403N24Rik	88463	NA	intergenic	chr10	FALSE
10	37316430	37316670	Gm26535	20815	NA	intergenic	chr10	FALSE
10	37399883	37400123	Gm26535	20230	NA	intergenic	chr10	FALSE
10	38140569	38140809	Gm24889	38643	NA	intergenic	chr10	FALSE
10	38256297	38256537	Gm24297	42870	NA	intergenic	chr10	FALSE
10	38717683	38717949	Gm22911	102201	NA	intergenic	chr10	FALSE
10	38829941	38830181	Rfpl4b	8161	NA	intergenic	chr10	FALSE
10	38921997	38922237	Lama4	43277	NA	intergenic	chr10	FALSE
10	38931904	38932167	Lama4	33347	NA	intergenic	chr10	FALSE
10	39765334	39765574	Rev3l	0	NA	intron	chr10	FALSE
10	39781230	39781470	Rev3l	0	NA	intron	chr10	FALSE
10	39834958	39835198	Rev3l	0	NA	exon	chr10	FALSE
10	40318899	40319139	Amd1	16710	NA	intergenic	chr10	FALSE
10	40540488	40540900	Slc22a16	29435	NA	intergenic	chr10	FALSE
10	40885858	40886119	Wasf1	0	NA	intron	chr10	FALSE
10	41851258	41851501	Sesn1	0	NA	intron	chr10	FALSE
10	42155077	42155317	Foxo3	26523	NA	intergenic	chr10	FALSE
10	42238510	42238837	Foxo3	0	NA	intron	chr10	FALSE
10	43222902	43223142	Pdss2	0	NA	intron	chr10	FALSE
10	43351208	43351449	Pdss2	0	NA	intron	chr10	FALSE
10	43650647	43650890	F930017D23Rik	19730	NA	intergenic	chr10	FALSE
10	43767021	43767261	Gm9034	53969	NA	intergenic	chr10	FALSE
10	44087956	44088196	Aim1	83109	NA	intergenic	chr10	FALSE
10	44142165	44142452	Speer5-ps1	68950	NA	intergenic	chr10	FALSE
10	44330176	44330527	Atg5	0	NA	intron	chr10	FALSE
10	44469001	44469241	Prdm1	0	NA	intron	chr10	FALSE
10	45481009	45481249	Lin28b	10807	NA	intergenic	chr10	FALSE
10	46783586	46784045	Gm25650	54300	NA	intergenic	chr10	FALSE
10	47165091	47165445	Gm25650	326583	NA	intergenic	chr10	FALSE
10	47247160	47247794	Gm25650	408652	NA	intergenic	chr10	FALSE
10	47302161	47302401	Gm25650	463653	NA	intergenic	chr10	FALSE
10	47459637	47459877	Gm25650	621129	NA	intergenic	chr10	FALSE
10	47651933	47652173	Gm23584	785648	NA	intergenic	chr10	FALSE
10	47824120	47824360	Gm23584	613461	NA	intergenic	chr10	FALSE
10	47839575	47839815	Gm23584	598006	NA	intergenic	chr10	FALSE
10	48050869	48051221	Gm23584	386600	NA	intergenic	chr10	FALSE
10	48182469	48182709	Gm23584	255112	NA	intergenic	chr10	FALSE
10	48304651	48304891	Gm23584	132930	NA	intergenic	chr10	FALSE
10	48440963	48441246	Gm23584	3012	NA	intergenic	chr10	FALSE
10	48474211	48474455	Gm23584	36260	NA	intergenic	chr10	FALSE
10	48570680	48570920	Gm24256	48391	NA	intergenic	chr10	FALSE
10	48703281	48703523	Gm24256	83885	NA	intergenic	chr10	FALSE
10	48864102	48864576	Grik2	234883	NA	intergenic	chr10	FALSE
10	48878749	48878989	Grik2	220470	NA	intergenic	chr10	FALSE
10	49013751	49014257	Grik2	85202	NA	intergenic	chr10	FALSE
10	49155522	49155762	Grik2	0	NA	intron	chr10	FALSE
10	49243000	49243246	Grik2	0	NA	promoter	chr10	FALSE
10	49653245	49653485	Grik2	0	NA	intron	chr10	FALSE
10	49922373	49922613	Grik2	133606	NA	intergenic	chr10	FALSE
10	50559099	50559339	Ascc3	33329	NA	intergenic	chr10	FALSE
10	50642904	50643397	Ascc3	0	NA	intron	chr10	FALSE
10	50927653	50927893	Sim1	0	NA	intron	chr10	FALSE
10	51265497	51265737	Gm26257	83091	NA	intergenic	chr10	FALSE
10	51283994	51284358	Gm26257	101588	NA	intergenic	chr10	FALSE
10	51405844	51406410	Gp49a	74221	NA	intergenic	chr10	FALSE
10	52171148	52171388	Ros1	0	NA	intron	chr10	FALSE
10	52378334	52378574	Gopc	0	NA	intron	chr10	FALSE
10	52487257	52487497	Nus1	47064	NA	intergenic	chr10	FALSE
10	52908172	52908412	Slc35f1	0	NA	intron	chr10	FALSE
10	53611487	53611727	Mcm9	0	NA	intron	chr10	FALSE
10	53647152	53647464	Fam184a	0	NA	promoter	chr10	FALSE
10	54300058	54300298	Gm26177	10926	NA	intergenic	chr10	FALSE
10	54722616	54722856	Gm25602	9578	NA	intergenic	chr10	FALSE
10	54738264	54738504	Gm25602	25226	NA	intergenic	chr10	FALSE
10	54933876	54934116	Gm25602	220838	NA	intergenic	chr10	FALSE
10	54941720	54941964	Gm25602	228682	NA	intergenic	chr10	FALSE
10	55076863	55077103	Gm25602	363825	NA	intergenic	chr10	FALSE
10	55115013	55115253	Gm25602	401975	NA	intergenic	chr10	FALSE
10	55374989	55375292	Tbc1d32	639005	NA	intergenic	chr10	FALSE
10	55592857	55593097	Tbc1d32	421200	NA	intergenic	chr10	FALSE
10	55829535	55829777	Tbc1d32	184520	NA	intergenic	chr10	FALSE
10	55938207	55938496	Tbc1d32	75801	NA	intergenic	chr10	FALSE
10	56338683	56338923	Rps8-ps1	15695	NA	intergenic	chr10	FALSE
10	56342056	56342493	Rps8-ps1	12125	NA	intergenic	chr10	FALSE
10	56353850	56354090	Rps8-ps1	528	NA	downstream	chr10	FALSE
10	56625106	56625498	Gm9795	30450	NA	intergenic	chr10	FALSE
10	57066990	57067287	Gm24285	106742	NA	intergenic	chr10	FALSE
10	57083390	57083696	Gm24285	90333	NA	intergenic	chr10	FALSE
10	57440331	57440572	4930467K11Rik	37808	NA	intergenic	chr10	FALSE
10	57524696	57525102	Serinc1	0	NA	intron	chr10	FALSE
10	57543024	57543300	Serinc1	10493	NA	intergenic	chr10	FALSE
10	58465256	58465496	Ranbp2	0	NA	exon	chr10	FALSE
10	58475478	58475718	Ranbp2	0	NA	intron	chr10	FALSE
10	59183214	59183454	2010-09-01	0	NA	intron	chr10	FALSE
10	59389654	59389895	Gm10273	5736	NA	intergenic	chr10	FALSE
10	59962015	59962256	Ddit4	10244	NA	intergenic	chr10	FALSE
10	62297026	62297266	Hk1	0	NA	exon	chr10	FALSE
10	62643112	62643352	Ddx50	0	NA	exon	chr10	FALSE
10	62764927	62765167	Ccar1	0	NA	promoter	chr10	FALSE
10	62788823	62789063	Ccar1	0	NA	intron	chr10	FALSE
10	62917857	62918173	Gm22803	1385	NA	promoter	chr10	FALSE
10	63521156	63521396	Ctnna3	0	NA	intron	chr10	FALSE
10	63592715	63592955	Ctnna3	0	NA	intron	chr10	FALSE
10	63965940	63966180	Lrrtm3	0	NA	intron	chr10	FALSE
10	64232673	64232926	Ctnna3	0	NA	intron	chr10	FALSE
10	64260220	64260467	Ctnna3	0	NA	intron	chr10	FALSE
10	64260574	64260815	Ctnna3	0	NA	exon	chr10	FALSE
10	64337282	64337522	Ctnna3	0	NA	intron	chr10	FALSE
10	64765003	64765243	Ctnna3	0	NA	intron	chr10	FALSE
10	64823369	64823609	Ctnna3	0	NA	intron	chr10	FALSE
10	65081281	65081521	Ctnna3	77613	NA	intergenic	chr10	FALSE
10	65114012	65114252	Ctnna3	110344	NA	intergenic	chr10	FALSE
10	65550440	65550704	Ctnna3	546772	NA	intergenic	chr10	FALSE
10	65897954	65898195	Gm22829	272205	NA	intergenic	chr10	FALSE
10	65908300	65908540	Gm22829	261860	NA	intergenic	chr10	FALSE
10	65984635	65984877	Gm22829	185523	NA	intergenic	chr10	FALSE
10	66022132	66022372	Gm22829	148028	NA	intergenic	chr10	FALSE
10	66969568	66969912	Reep3	39276	NA	intergenic	chr10	FALSE
10	67095593	67095866	Reep3	0	NA	promoter	chr10	FALSE
10	67160922	67161245	Jmjd1c	0	NA	intron	chr10	FALSE
10	67183717	67183957	Jmjd1c	0	NA	promoter	chr10	FALSE
10	67403243	67403558	Nrbf2	117937	NA	intergenic	chr10	FALSE
10	68892579	68892819	Tmem26	109924	NA	intergenic	chr10	FALSE
10	68995962	68996387	Gm24172	136494	NA	intergenic	chr10	FALSE
10	69084239	69084479	Gm24172	48402	NA	intergenic	chr10	FALSE
10	70651485	70651725	Phyhipl	0	NA	promoter	chr10	FALSE
10	72396461	72396734	Gm9923	84612	NA	intergenic	chr10	FALSE
10	72441888	72442128	Gm24984	85421	NA	intergenic	chr10	FALSE
10	72504736	72504976	Gm24984	22573	NA	intergenic	chr10	FALSE
10	72644033	72644273	Zwint	10571	NA	intergenic	chr10	FALSE
10	72712524	72712764	Zwint	37559	NA	intergenic	chr10	FALSE
10	72878902	72879189	Zwint	203937	NA	intergenic	chr10	FALSE
10	73312002	73312242	Gm15398	0	NA	intron	chr10	FALSE
10	73331649	73332011	Pcdh15	0	NA	intron	chr10	FALSE
10	73727266	73727506	Pcdh15	0	NA	intron	chr10	FALSE
10	74072373	74072616	Pcdh15	0	NA	intron	chr10	FALSE
10	74500366	74500616	Pcdh15	0	NA	intron	chr10	FALSE
10	75205977	75206217	Specc1l	5855	NA	intergenic	chr10	FALSE
10	75350910	75351172	Gucd1	0	NA	exon	chr10	FALSE
10	75974438	75974678	Gm5134	0	NA	promoter	chr10	FALSE
10	78958961	78959432	Olfr8	2821	NA	intergenic	chr10	FALSE
10	79256905	79257145	Vmn2r81	0	NA	intron	chr10	FALSE
10	80217690	80217930	Mum1	8503	NA	intergenic	chr10	FALSE
10	80223199	80223439	Mum1	2994	NA	intergenic	chr10	FALSE
10	82383981	82384417	Gm4924	2743	NA	intergenic	chr10	FALSE
10	82570564	82570804	Ap3m1-ps	14601	NA	intergenic	chr10	FALSE
10	83459216	83459462	Aldh1l2	27987	NA	intergenic	chr10	FALSE
10	87095349	87095751	1700113H08Rik	0	NA	intron	chr10	FALSE
10	88165106	88165346	Nup37	0	NA	promoter	chr10	FALSE
10	88372471	88372713	Dram1	0	NA	intron	chr10	FALSE
10	88977027	88977296	Ano4	0	NA	intron	chr10	FALSE
10	89133192	89133432	Ano4	0	NA	intron	chr10	FALSE
10	89548538	89548882	Nr1h4	14952	NA	intergenic	chr10	FALSE
10	89723254	89723496	Actr6	0	NA	intron	chr10	FALSE
10	90093552	90093792	Anks1b	0	NA	intron	chr10	FALSE
10	91042500	91042740	Apaf1	0	NA	intron	chr10	FALSE
10	91711644	91711942	Rmst	359094	NA	intergenic	chr10	FALSE
10	92380400	92380640	Gm20757	5026	NA	intergenic	chr10	FALSE
10	93095409	93095651	Gm872	13790	NA	intergenic	chr10	FALSE
10	94055605	94055845	Fgd6	0	NA	intron	chr10	FALSE
10	94680101	94680341	Ccdc41os1	0	NA	intron	chr10	FALSE
10	94712928	94713203	Ccdc41	0	NA	intron	chr10	FALSE
10	95535331	95535571	Ube2n	0	NA	intron	chr10	FALSE
10	95590311	95590551	Gm23776	13240	NA	intergenic	chr10	FALSE
10	95642344	95642584	Anapc15-ps	30406	NA	intergenic	chr10	FALSE
10	95778679	95778919	4732465J04Rik	13651	NA	intergenic	chr10	FALSE
10	96003531	96003771	Eea1	0	NA	intron	chr10	FALSE
10	97248378	97248618	Dcn	230881	NA	intergenic	chr10	FALSE
10	97767038	97767278	Gm25658	22153	NA	intergenic	chr10	FALSE
10	97814063	97814317	Gm25658	69178	NA	intergenic	chr10	FALSE
10	97952033	97952316	Gm25658	207148	NA	intergenic	chr10	FALSE
10	98313407	98313647	Gm25658	568522	NA	intergenic	chr10	FALSE
10	98320957	98321197	Gm25658	576072	NA	intergenic	chr10	FALSE
10	98669617	98669858	Atp2b1	245293	NA	intergenic	chr10	FALSE
10	98887092	98887336	Atp2b1	27815	NA	intergenic	chr10	FALSE
10	98917986	98918232	Atp2b1	0	NA	intron	chr10	FALSE
10	98918709	98918949	Atp2b1	0	NA	intron	chr10	FALSE
10	99631804	99632044	Csl	125660	NA	intergenic	chr10	FALSE
10	100209488	100209728	Gm25287	65124	NA	intergenic	chr10	FALSE
10	100232361	100232601	Gm9476	73969	NA	intergenic	chr10	FALSE
10	100291250	100291490	Gm9476	15080	NA	intergenic	chr10	FALSE
10	100437683	100437923	Tmtc3	5978	NA	intergenic	chr10	FALSE
10	100459621	100459861	Tmtc3	0	NA	intron	chr10	FALSE
10	100465533	100465773	Tmtc3	0	NA	intron	chr10	FALSE
10	100477542	100477782	Tmtc3	0	NA	exon	chr10	FALSE
10	100482424	100482664	Tmtc3	0	NA	intron	chr10	FALSE
10	100540529	100540882	Cep290	0	NA	intron	chr10	FALSE
10	100571985	100572227	Cep290	0	NA	exon	chr10	FALSE
10	100664211	100664451	1700017N19Rik	45819	NA	intergenic	chr10	FALSE
10	100772960	100773200	1700017N19Rik	154568	NA	intergenic	chr10	FALSE
10	100820009	100820379	1700017N19Rik	201617	NA	intergenic	chr10	FALSE
10	100985511	100985755	1700017N19Rik	367119	NA	intergenic	chr10	FALSE
10	101030301	101030758	1700017N19Rik	411909	NA	intergenic	chr10	FALSE
10	101144502	101144742	Gm26278	399434	NA	intergenic	chr10	FALSE
10	101161286	101161526	Gm26278	382650	NA	intergenic	chr10	FALSE
10	101373399	101373639	Gm26278	170537	NA	intergenic	chr10	FALSE
10	101391001	101391283	Gm26278	152893	NA	intergenic	chr10	FALSE
10	101418417	101418657	Gm26278	125519	NA	intergenic	chr10	FALSE
10	101522857	101523097	Gm26278	21079	NA	intergenic	chr10	FALSE
10	101610571	101610811	Gm26278	66262	NA	intergenic	chr10	FALSE
10	101820574	101820814	Mgat4c	0	NA	intron	chr10	FALSE
10	101928473	101928715	Mgat4c	0	NA	intron	chr10	FALSE
10	101991526	101991766	Mgat4c	0	NA	intron	chr10	FALSE
10	102258986	102259226	Mgat4c	0	NA	intron	chr10	FALSE
10	102377742	102377982	Mgat4c	0	NA	intron	chr10	FALSE
10	102639993	102640311	Rassf9	93432	NA	intergenic	chr10	FALSE
10	102665015	102665255	Rassf9	118454	NA	intergenic	chr10	FALSE
10	102721058	102721438	Rassf9	174497	NA	intergenic	chr10	FALSE
10	102738369	102738609	Rassf9	191808	NA	intergenic	chr10	FALSE
10	102978199	102978536	Alx1	29310	NA	intergenic	chr10	FALSE
10	103067915	103068155	Lrriq1	0	NA	intron	chr10	FALSE
10	103087911	103088207	Lrriq1	0	NA	intron	chr10	FALSE
10	103099138	103099386	Lrriq1	0	NA	intron	chr10	FALSE
10	103183877	103184357	Lrriq1	0	NA	intron	chr10	FALSE
10	103284292	103284532	Lrriq1	47969	NA	intergenic	chr10	FALSE
10	103537387	103537627	Gm26923	43770	NA	intergenic	chr10	FALSE
10	103725958	103726267	Gm26923	143564	NA	intergenic	chr10	FALSE
10	103890369	103890631	Gm25143	68911	NA	intergenic	chr10	FALSE
10	103910049	103910289	Gm25143	49253	NA	intergenic	chr10	FALSE
10	103998422	103998853	Gm25143	38770	NA	intergenic	chr10	FALSE
10	104003405	104003645	Gm25143	43753	NA	intergenic	chr10	FALSE
10	104262992	104263232	mmu-mir-6411	24036	NA	intergenic	chr10	FALSE
10	104429466	104429823	Gm22945	41227	NA	intergenic	chr10	FALSE
10	104540377	104540617	Gm22945	69169	NA	intergenic	chr10	FALSE
10	104732196	104732436	Gm25522	132767	NA	intergenic	chr10	FALSE
10	104819043	104819283	Gm25522	45920	NA	intergenic	chr10	FALSE
10	105896818	105897407	Gm24237	32204	NA	intergenic	chr10	FALSE
10	105941609	105941849	Gm24237	11865	NA	intergenic	chr10	FALSE
10	106337663	106337903	C230021G24Rik	129035	NA	intergenic	chr10	FALSE
10	106348879	106349133	C230021G24Rik	117805	NA	intergenic	chr10	FALSE
10	106740625	106740947	Ppfia2	0	NA	intron	chr10	FALSE
10	106750148	106750388	Ppfia2	0	NA	intron	chr10	FALSE
10	106808679	106808919	Ppfia2	0	NA	intron	chr10	FALSE
10	107207337	107207579	Lin7a	64263	NA	intergenic	chr10	FALSE
10	107221228	107221588	Lin7a	50254	NA	intergenic	chr10	FALSE
10	107399718	107399958	Lin7a	0	NA	intron	chr10	FALSE
10	107474745	107474985	Myf5	7922	NA	intergenic	chr10	FALSE
10	107573963	107574203	Ptprq	0	NA	intron	chr10	FALSE
10	107607517	107607758	Ptprq	0	NA	intron	chr10	FALSE
10	107714159	107714408	Ptprq	0	NA	intron	chr10	FALSE
10	108025291	108025531	Otogl	113156	NA	intergenic	chr10	FALSE
10	108214274	108214514	Ppp1r12a	0	NA	exon	chr10	FALSE
10	108350751	108350991	Pawr	0	NA	intron	chr10	FALSE
10	108414292	108414541	Pawr	0	NA	exon	chr10	FALSE
10	108418508	108418757	Pawr	4116	NA	intergenic	chr10	FALSE
10	108571061	108571301	Syt1	0	NA	intron	chr10	FALSE
10	108639855	108640248	Syt1	0	NA	intron	chr10	FALSE
10	108950761	108951001	Syt1	0	NA	intron	chr10	FALSE
10	109140169	109140447	Gm22097	49893	NA	intergenic	chr10	FALSE
10	109211969	109212236	Gm22097	121693	NA	intergenic	chr10	FALSE
10	109706490	109706738	Nav3	0	NA	intron	chr10	FALSE
10	109915067	109915307	Nav3	0	NA	intron	chr10	FALSE
10	110157087	110157327	Nav3	156867	NA	intergenic	chr10	FALSE
10	110664804	110665044	E2f7	80394	NA	intergenic	chr10	FALSE
10	112478668	112479018	Kcnc2	12363	NA	intergenic	chr10	FALSE
10	112680657	112680903	Kcnc2	214352	NA	intergenic	chr10	FALSE
10	112722330	112722570	Atxn7l3b	202867	NA	intergenic	chr10	FALSE
10	112925422	112925662	Atxn7l3b	0	NA	exon	chr10	FALSE
10	112945839	112946079	Gm22507	14255	NA	intergenic	chr10	FALSE
10	112973909	112974184	Gm22507	42325	NA	intergenic	chr10	FALSE
10	113019578	113019859	Gm22507	87994	NA	intergenic	chr10	FALSE
10	113065458	113065715	Gm22507	133874	NA	intergenic	chr10	FALSE
10	113070119	113070489	Gm22507	138535	NA	intergenic	chr10	FALSE
10	113140021	113140261	Gm22507	208437	NA	intergenic	chr10	FALSE
10	113159496	113159808	Gm22507	227912	NA	intergenic	chr10	FALSE
10	113415826	113416129	Gm22507	484242	NA	intergenic	chr10	FALSE
10	113422603	113422843	Gm22507	491019	NA	intergenic	chr10	FALSE
10	113467354	113467594	Gm22507	535770	NA	intergenic	chr10	FALSE
10	113586774	113587014	Gm22507	655190	NA	intergenic	chr10	FALSE
10	113755935	113756175	Trhde	642647	NA	intergenic	chr10	FALSE
10	114041725	114041965	Trhde	356857	NA	intergenic	chr10	FALSE
10	114053423	114053663	Trhde	345159	NA	intergenic	chr10	FALSE
10	114144408	114144649	Trhde	254173	NA	intergenic	chr10	FALSE
10	114204070	114204310	Trhde	194512	NA	intergenic	chr10	FALSE
10	114238010	114238250	Trhde	160572	NA	intergenic	chr10	FALSE
10	114698597	114699104	Trhde	0	NA	intron	chr10	FALSE
10	115090950	115091190	Tph2	0	NA	intron	chr10	FALSE
10	115696461	115696701	Lgr5	108680	NA	intergenic	chr10	FALSE
10	116561198	116561438	Cnot2	0	NA	intron	chr10	FALSE
10	116858980	116859220	Myrfl	0	NA	intron	chr10	FALSE
10	117153002	117153242	Frs2	4527	NA	intergenic	chr10	FALSE
10	117354326	117354722	Cpsf6	0	NA	exon	chr10	FALSE
10	117630398	117630638	Cpm	0	NA	intron	chr10	FALSE
10	117907659	117907994	Rap1b	61723	NA	intergenic	chr10	FALSE
10	117911692	117911932	Rap1b	65756	NA	intergenic	chr10	FALSE
10	118431683	118431924	Ifng	9122	NA	intergenic	chr10	FALSE
10	119551815	119552056	Grip1	0	NA	intron	chr10	FALSE
10	119826425	119826665	Grip1	0	NA	intron	chr10	FALSE
10	120331444	120331684	Hmga2	29590	NA	intergenic	chr10	FALSE
10	120965618	120965904	Lemd3	0	NA	intron	chr10	FALSE
10	121337944	121338184	Tbc1d30	26754	NA	intergenic	chr10	FALSE
10	121895840	121896081	Srgap1	0	NA	exon	chr10	FALSE
10	122274887	122275127	Gm9081	104523	NA	intergenic	chr10	FALSE
10	123192464	123192767	Usp15	0	NA	intron	chr10	FALSE
10	123615689	123615929	Fam19a2	0	NA	intron	chr10	FALSE
10	123998226	123998598	Fam19a2	257021	NA	intergenic	chr10	FALSE
10	124166383	124166623	Gm23777	288435	NA	intergenic	chr10	FALSE
10	124381393	124381893	Gm23777	73165	NA	intergenic	chr10	FALSE
10	124400101	124400364	Gm23777	54694	NA	intergenic	chr10	FALSE
10	124441432	124441672	Gm23777	13386	NA	intergenic	chr10	FALSE
10	124598499	124598739	Gm23777	143181	NA	intergenic	chr10	FALSE
10	124771540	124771832	Gm23777	316222	NA	intergenic	chr10	FALSE
10	124820683	124820926	Gm23777	365365	NA	intergenic	chr10	FALSE
10	124985975	124986215	Slc16a7	240248	NA	intergenic	chr10	FALSE
10	125040510	125040750	Slc16a7	185713	NA	intergenic	chr10	FALSE
10	125120485	125120725	Slc16a7	105738	NA	intergenic	chr10	FALSE
10	125290820	125291060	Slc16a7	0	NA	intron	chr10	FALSE
10	125465537	125465777	Slc16a7	136573	NA	intergenic	chr10	FALSE
10	125679279	125679538	Lrig3	286680	NA	intergenic	chr10	FALSE
10	125886685	125887083	Lrig3	79135	NA	intergenic	chr10	FALSE
10	125908092	125908375	Lrig3	57843	NA	intergenic	chr10	FALSE
10	126257983	126258223	Gm22183	221083	NA	intergenic	chr10	FALSE
10	126268223	126268463	Gm22183	231323	NA	intergenic	chr10	FALSE
10	126438632	126438872	mmu-mir-378d	271409	NA	intergenic	chr10	FALSE
10	126808948	126809428	Gm24179	30946	NA	intergenic	chr10	FALSE
10	127970946	127971215	Gm23996	17770	NA	intergenic	chr10	FALSE
10	128174884	128175124	Rbms2	0	NA	intron	chr10	FALSE
10	128429297	128429537	Rnf41	0	NA	intron	chr10	FALSE
10	128865767	128866060	Sarnp	0	NA	intron	chr10	FALSE
10	129025838	129026078	Olfr763	13572	NA	intergenic	chr10	FALSE
10	129095973	129096213	Olfr768	2000	NA	promoter	chr10	FALSE
10	129294115	129294356	Gm25764	7734	NA	intergenic	chr10	FALSE
10	129527915	129528155	Olfr791	747	NA	downstream	chr10	FALSE
10	129549831	129550266	Olfr792	8356	NA	intergenic	chr10	FALSE
10	129604572	129604812	Olfr796	2734	NA	intergenic	chr10	FALSE
10	129610427	129610833	Olfr796	1947	NA	promoter	chr10	FALSE
10	129628107	129628350	Olfr798	2047	NA	promoter	chr10	FALSE
10	129686519	129686759	Olfr802	3781	NA	intergenic	chr10	FALSE
10	129724868	129725178	Olfr805	1325	NA	promoter	chr10	FALSE
10	129725340	129725580	Olfr805	1797	NA	promoter	chr10	FALSE
10	129845446	129845686	Olfr812	2383	NA	promoter	chr10	FALSE
10	129874847	129875087	Olfr814	91	NA	promoter	chr10	FALSE
10	129875647	129875887	Olfr814	891	NA	promoter	chr10	FALSE
10	130260102	130260342	Neurod4	7810	NA	intergenic	chr10	FALSE
10	130314934	130315174	Tespa1	7677	NA	intergenic	chr10	FALSE
10	130384745	130384985	Vmn2r84	330	NA	downstream	chr10	FALSE
11	3420868	3421108	Rnf185	0	NA	intron	chr11	FALSE
11	3867107	3867347	Osbp2	3203	NA	intergenic	chr11	FALSE
11	3962672	3962925	4930556J24Rik	0	NA	promoter	chr11	FALSE
11	4362358	4362810	Hormad2	0	NA	intron	chr11	FALSE
11	4424183	4424595	Hormad2	0	NA	exon	chr11	FALSE
11	4440123	4440368	Hormad2	0	NA	promoter	chr11	FALSE
11	4548027	4548267	Mtmr3	0	NA	promoter	chr11	FALSE
11	4561491	4561735	Mtmr3	0	NA	promoter	chr11	FALSE
11	4652321	4652561	Ascc2	0	NA	intron	chr11	FALSE
11	5083905	5084145	Ewsr1	0	NA	promoter	chr11	FALSE
11	5407791	5408031	Znrf3	0	NA	intron	chr11	FALSE
11	5583122	5583362	Ankrd36	0	NA	intron	chr11	FALSE
11	5615593	5615986	Ankrd36	0	NA	intron	chr11	FALSE
11	5737236	5737728	Urgcp	0	NA	intron	chr11	FALSE
11	6047619	6047859	Camk2b	0	NA	intron	chr11	FALSE
11	6560181	6560421	Ccm2	0	NA	promoter	chr11	FALSE
11	7406462	7406702	Gm11986	116087	NA	intergenic	chr11	FALSE
11	7413716	7413956	Gm11986	123341	NA	intergenic	chr11	FALSE
11	7497174	7497414	Gm11986	206799	NA	intergenic	chr11	FALSE
11	7660616	7660861	U7	225582	NA	intergenic	chr11	FALSE
11	7750673	7750913	U7	135530	NA	intergenic	chr11	FALSE
11	7790049	7790289	U7	96154	NA	intergenic	chr11	FALSE
11	8091477	8091717	Gm11988	20645	NA	intergenic	chr11	FALSE
11	8142122	8142452	Gm11988	28027	NA	intergenic	chr11	FALSE
11	8957322	8957636	Pkd1l1	0	NA	intron	chr11	FALSE
11	9009612	9009852	Hus1	0	NA	intron	chr11	FALSE
11	9076898	9077138	Gm11992	7541	NA	intergenic	chr11	FALSE
11	9171396	9171726	Abca13	20215	NA	intergenic	chr11	FALSE
11	9276428	9276668	Abca13	0	NA	intron	chr11	FALSE
11	9344633	9344873	Abca13	0	NA	intron	chr11	FALSE
11	9594891	9595131	Abca13	0	NA	intron	chr11	FALSE
11	9606388	9606687	Abca13	0	NA	intron	chr11	FALSE
11	9815539	9815781	Eif3s6-ps1	77917	NA	intergenic	chr11	FALSE
11	9870092	9870338	Eif3s6-ps1	132470	NA	intergenic	chr11	FALSE
11	10004827	10005067	Gm11995	194477	NA	intergenic	chr11	FALSE
11	10195741	10195981	Gm11995	3563	NA	intergenic	chr11	FALSE
11	10260654	10260894	Gm11996	20402	NA	intergenic	chr11	FALSE
11	10332583	10332823	Gm11997	43946	NA	intergenic	chr11	FALSE
11	10550612	10550852	Gm11997	173529	NA	intergenic	chr11	FALSE
11	10554033	10554296	Gm11997	176950	NA	intergenic	chr11	FALSE
11	10579822	10580076	Gm11997	202739	NA	intergenic	chr11	FALSE
11	10656110	10656351	Gm11997	279027	NA	intergenic	chr11	FALSE
[truncated: 9,446 more rows]
