# Supplementary material for: Fgf and Esrrb integrate epigenetic and transcriptional networks that regulate self-renewal of trophoblast stem cells
Source: Nat Commun. 2015 Jul 24;6:7776. doi: 10.1038/ncomms8776 (PMC4525203; doi:10.1038/ncomms8776)
Supplement: Supplementary Data 6 — Proteins identified by anti-Esrrb mass spectrometry [file ncomms8776-s7.xlsx]

## Sheet: Esrrb interactome
	Proteins identified by anti-Esrrb mass spectrometry
		score	score	unique peptides	unique peptides	% coverage	% coverage
Description	Accession Number	Esrrb-1	Esrrb-2	Esrrb-1	Esrrb-2	Esrrb-1	Esrrb-2
Steroid hormone receptor ERR2 OS=Mus musculus GN=Esrrb PE=1 SV=2	ERR2_MOUSE (+3)	2029	1362	29	30	62	65
Asparagine--tRNA ligase, cytoplasmic OS=Mus musculus GN=Nars PE=1 SV=2	SYNC_MOUSE	592	539	26	26	51	48
Ribosomal biogenesis protein LAS1L OS=Mus musculus GN=Las1l PE=1 SV=1	LAS1L_MOUSE	550	442	26	24	38	34
LINE-1 type transposase domain-containing protein 1 OS=Mus musculus GN=L1td1 PE=2 SV=1	G3UYN0_MOUSE	531	516	29	27	38	37
Heterogeneous nuclear ribonucleoprotein F OS=Mus musculus GN=Hnrnpf PE=1 SV=3	HNRPF_MOUSE	503	316	10	11	50	49
Steroid hormone receptor ERR1 OS=Mus musculus GN=Esrra PE=1 SV=4	ERR1_MOUSE	492	584	15	20	55	69
Integrator complex subunit 6 OS=Mus musculus GN=Ints6 PE=2 SV=1	INT6_MOUSE	318	312	18	16	28	23
Nuclear mitotic apparatus protein 1 OS=Mus musculus GN=Numa1 PE=2 SV=1	Q80Y35_MOUSE	285	866	23	46	15	41
Sentrin-specific protease 3 OS=Mus musculus GN=Senp3 PE=1 SV=1	SENP3_MOUSE	249	508	16	21	32	42
Integrator complex subunit 7 OS=Mus musculus GN=Ints7 PE=2 SV=1	INT7_MOUSE	248	322	16	14	24	21
Hypermethylated in cancer 2 protein OS=Mus musculus GN=Hic2 PE=2 SV=4	HIC2_MOUSE	202	138	14	12	30	21
Protein Bptf OS=Mus musculus GN=Bptf PE=2 SV=1	A2A654_MOUSE (+2)	201	411	18	25	9	10
SWI/SNF complex subunit SMARCC2 OS=Mus musculus GN=Smarcc2 PE=1 SV=2	SMRC2_MOUSE (+1)	189	213	3	4	12	10
Splicing regulatory glutamine/lysine-rich protein 1 OS=Mus musculus GN=Srek1 PE=2 SV=1	SREK1_MOUSE (+1)	183	90	4	3	13	11
Upstream-binding protein 1 OS=Mus musculus GN=Ubp1 PE=1 SV=1	UBIP1_MOUSE	180	277	9	15	31	40
Transcription factor CP2-like protein 1 OS=Mus musculus GN=Tfcp2l1 PE=1 SV=2	TF2L1_MOUSE	165	160	8	11	35	33
Lysine-specific histone demethylase 1A OS=Mus musculus GN=Kdm1a PE=1 SV=2	KDM1A_MOUSE (+1)	150	291	10	27	21	48
Ras-responsive element-binding protein 1 OS=Mus musculus GN=Rreb1 PE=1 SV=2	RREB1_MOUSE	149	235	11	18	11	16
A-kinase anchor protein 8 OS=Mus musculus GN=Akap8 PE=1 SV=1	AKAP8_MOUSE	147	113	7	10	14	15
Integrator complex subunit 10 OS=Mus musculus GN=Ints10 PE=1 SV=3	INT10_MOUSE (+1)	140	91	11	5	20	9
Zinc finger protein ZFPM1 OS=Mus musculus GN=Zfpm1 PE=1 SV=1	FOG1_MOUSE	136	24	9	4	11	7
Integrator complex subunit 9 OS=Mus musculus GN=Ints9 PE=2 SV=1	INT9_MOUSE	127	62	10	5	21	13
S-phase kinase-associated protein 1 OS=Mus musculus GN=Skp1 PE=1 SV=3	SKP1_MOUSE (+1)	126	51	3	2	34	22
Putative ATP-dependent RNA helicase DHX57 OS=Mus musculus GN=Dhx57 PE=2 SV=2	DHX57_MOUSE	122	44	4	3	5	3
60S ribosomal protein L18 OS=Mus musculus GN=Rpl18 PE=2 SV=3	RL18_MOUSE (+1)	120	204	5	7	36	41
Far upstream element-binding protein 2 OS=Mus musculus GN=Khsrp PE=1 SV=2	FUBP2_MOUSE	117	74	5	3	10	5
Zinc finger protein 655 OS=Mus musculus GN=Zfp655 PE=2 SV=1	Q6P9P9_MOUSE (+2)	110	48	11	5	28	9
Lysine-specific demethylase 5A OS=Mus musculus GN=Kdm5a PE=1 SV=2	KDM5A_MOUSE (+1)	105	342	14	33	11	24
Paternally-expressed gene 3 protein OS=Mus musculus GN=Peg3 PE=1 SV=1	PEG3_MOUSE	103	50	10	3	9	3
REST corepressor 1 OS=Mus musculus GN=Rcor1 PE=1 SV=2	RCOR1_MOUSE (+1)	96	202	3	7	14	20
Host cell factor 1 OS=Mus musculus GN=Hcfc1 PE=1 SV=2	HCFC1_MOUSE (+1)	96	123	7	14	5	9
Histone-lysine N-methyltransferase EHMT1 OS=Mus musculus GN=Ehmt1 PE=1 SV=2	EHMT1_MOUSE (+3)	93	79	5	15	5	13
Polynucleotide 5'-hydroxyl-kinase NOL9 OS=Mus musculus GN=Nol9 PE=1 SV=1	NOL9_MOUSE	87	470	11	16	18	28
Zinc finger protein 687 OS=Mus musculus GN=Znf687 PE=1 SV=1	ZN687_MOUSE	87	159	4	12	5	14
40S ribosomal protein S28 OS=Mus musculus GN=Rps28 PE=2 SV=1	RS28_MOUSE (+1)	87	87	3	3	46	46
Nuclear receptor subfamily 0 group B member 1 OS=Mus musculus GN=Nr0b1 PE=1 SV=1	NR0B1_MOUSE	86	195	7	9	23	26
PHD finger protein 3 OS=Mus musculus GN=Phf3 PE=2 SV=1	B2RQG2_MOUSE	83	29	9	5	8	3
Methyl-CpG-binding domain protein 3 OS=Mus musculus GN=Mbd3 PE=1 SV=1	MBD3_MOUSE (+3)	77	77	1	11	5	38
Undifferentiated embryonic cell transcription factor 1 OS=Mus musculus GN=Utf1 PE=1 SV=2	UTF1_MOUSE	76	85	6	6	37	31
Hexokinase-1 OS=Mus musculus GN=Hk1 PE=1 SV=3	HXK1_MOUSE (+5)	75	51	6	3	8	3
Protein FRG1 OS=Mus musculus GN=Frg1 PE=1 SV=2	FRG1_MOUSE (+1)	70	57	3	3	15	14
Nuclear factor related to kappa-B-binding protein OS=Mus musculus GN=Nfrkb PE=2 SV=1	NFRKB_MOUSE	70	54	4	8	4	7
Zinc finger protein 462 OS=Mus musculus GN=Zfp462 PE=2 SV=1	A2SW42_MOUSE (+1)	68	229	9	31	5	15
Alpha-globin transcription factor CP2 OS=Mus musculus GN=Tfcp2 PE=1 SV=1	TFCP2_MOUSE	68	124	3	7	14	26
DNA methyltransferase 1-associated protein 1 OS=Mus musculus GN=Dmap1 PE=1 SV=1	DMAP1_MOUSE	66	100	3	4	10	10
Cell growth-regulating nucleolar protein OS=Mus musculus GN=Lyar PE=1 SV=2	LYAR_MOUSE	66	72	5	5	17	14
DNA ligase OS=Mus musculus GN=Lig3 PE=2 SV=1	Q3U1F0_MOUSE (+2)	64	393	3	25	4	33
Protein Zmynd8 OS=Mus musculus GN=Zmynd8 PE=2 SV=1	A2A483_MOUSE (+4)	64	220	7	11	8	11
Zinc finger protein 281 OS=Mus musculus GN=Znf281 PE=1 SV=1	ZN281_MOUSE	61	256	5	13	8	19
RRP12-like protein OS=Mus musculus GN=Rrp12 PE=1 SV=1	RRP12_MOUSE	61	52	5	4	7	4
Transcription factor EB OS=Mus musculus GN=Tfeb PE=1 SV=2	TFEB_MOUSE (+4)	60	63	4	2	9	6
RNA-binding protein EWS OS=Mus musculus GN=Ewsr1 PE=1 SV=2	EWS_MOUSE (+4)	58	107	2	5	7	11
Protein Ahnak OS=Mus musculus GN=Ahnak PE=2 SV=1	E9Q616_MOUSE	58	84	4	8	4	6
WD repeat-containing protein 76 OS=Mus musculus GN=Wdr76 PE=2 SV=1	WDR76_MOUSE	54	27	5	3	12	5
UDP-N-acetylglucosamine--peptide N-acetylglucosaminyltransferase 110 kDa subunit OS=Mus musculus GN=Ogt PE=1 SV=2	OGT1_MOUSE	52	257	4	19	5	24
Guanine nucleotide-binding protein-like 3-like protein OS=Mus musculus GN=Gnl3l PE=1 SV=1	GNL3L_MOUSE	52	130	5	5	13	14
S1 RNA-binding domain-containing protein 1 OS=Mus musculus GN=Srbd1 PE=2 SV=2	SRBD1_MOUSE (+1)	51	51	4	5	4	5
RNA polymerase-associated protein CTR9 homolog OS=Mus musculus GN=Ctr9 PE=1 SV=2	CTR9_MOUSE	50	60	10	7	15	8
DnaJ (Hsp40) homolog, subfamily A, member 3, isoform CRA_b OS=Mus musculus GN=Dnaja3 PE=2 SV=1	Q3TJA9_MOUSE	50	31	4	1	18	5
Transcriptional repressor p66-beta OS=Mus musculus GN=Gatad2b PE=1 SV=1	P66B_MOUSE (+1)	48	113	5	9	11	22
Cleavage stimulation factor subunit 2 OS=Mus musculus GN=Cstf2 PE=1 SV=2	CSTF2_MOUSE (+1)	48	43	3	4	11	11
E1A-binding protein p400 OS=Mus musculus GN=Ep400 PE=1 SV=3	EP400_MOUSE	46	236	2	17	1	12
Runt-related transcription factor 1 OS=Mus musculus GN=Runx1 PE=1 SV=1	RUNX1_MOUSE (+2)	46	149	6	10	19	41
Polycomb protein EED OS=Mus musculus GN=Eed PE=1 SV=1	EED_MOUSE	46	86	6	10	15	24
Protein HIRA OS=Mus musculus GN=Hira PE=1 SV=3	HIRA_MOUSE	46	46	3	2	4	3
Protein Prdm2 OS=Mus musculus GN=Prdm2 PE=2 SV=1	A2A7B5_MOUSE (+1)	45	105	6	8	7	7
Heterogeneous nuclear ribonucleoprotein U-like protein 2 OS=Mus musculus GN=Hnrnpul2 PE=1 SV=2	HNRL2_MOUSE	45	54	4	3	8	4
Histone-lysine N-methyltransferase EHMT2 OS=Mus musculus GN=Ehmt2 PE=2 SV=1	A2CG76_MOUSE (+1)	38	51	4	15	6	17
Exosome complex component MTR3 OS=Mus musculus GN=Exosc6 PE=1 SV=1	EXOS6_MOUSE	35	36	2	2	15	13
Protein Prr12 OS=Mus musculus GN=Prr12 PE=2 SV=1	E9PYL2_MOUSE (+1)	34	98	2	4	2	5
Zinc finger protein 143 OS=Mus musculus GN=Znf143 PE=1 SV=2	ZN143_MOUSE	33	32	5	2	11	7
KAT8 regulatory NSL complex subunit 3 OS=Mus musculus GN=Kansl3 PE=2 SV=1	KANL3_MOUSE	32	58	1	3	2	5
60S acidic ribosomal protein P2 OS=Mus musculus GN=Rplp2 PE=1 SV=3	RLA2_MOUSE	31	78	2	4	39	70
ATPase family AAA domain-containing protein 5 OS=Mus musculus GN=Atad5 PE=1 SV=1	ATAD5_MOUSE (+1)	31	36	2	2	2	2
Zinc finger protein 592 OS=Mus musculus GN=Znf592 PE=2 SV=3	ZN592_MOUSE (+3)	30	62	2	7	4	8
MAX gene-associated protein OS=Mus musculus GN=Mga PE=2 SV=1	MGAP_MOUSE (+2)	30	59	3	7	1	3
DNA repair protein XRCC1 OS=Mus musculus GN=Xrcc1 PE=1 SV=2	XRCC1_MOUSE (+3)	29	182	1	8	3	16
Transcription factor jun-B OS=Mus musculus GN=Junb PE=1 SV=1	JUNB_MOUSE	29	97	1	3	7	16
DBIRD complex subunit ZNF326 OS=Mus musculus GN=Znf326 PE=2 SV=1	ZN326_MOUSE	29	69	1	3	2	7
Histone-lysine N-methyltransferase SETD2 OS=Mus musculus GN=Setd2 PE=1 SV=1	SETD2_MOUSE	29	49	3	4	1	1
MBT domain-containing protein 1 OS=Mus musculus GN=Mbtd1 PE=1 SV=1	MBTD1_MOUSE (+2)	28	111	1	3	2	7
Smoothelin OS=Mus musculus GN=Smtn PE=2 SV=2	SMTN_MOUSE (+1)	28	84	2	7	2	11
C-terminal-binding protein 1 OS=Mus musculus GN=Ctbp1 PE=1 SV=2	CTBP1_MOUSE	28	53	2	5	3	17
X-ray repair cross-complementing protein 6 OS=Mus musculus GN=Xrcc6 PE=1 SV=5	XRCC6_MOUSE	26	107	1	7	5	13
rRNA methyltransferase 1, mitochondrial OS=Mus musculus GN=Mrm1 PE=2 SV=2	MRM1_MOUSE	26	55	1	7	4	26
Etl4 protein OS=Mus musculus GN=Etl4 PE=2 SV=1	B2RY09_MOUSE	24	48	2	4	2	4
Actin-related protein 8 OS=Mus musculus GN=Actr8 PE=2 SV=1	ARP8_MOUSE	24	44	3	4	9	9
Set1/Ash2 histone methyltransferase complex subunit ASH2 OS=Mus musculus GN=Ash2l PE=1 SV=1	ASH2L_MOUSE (+4)	23	110	1	7	3	17
Cell division cycle protein 27 homolog OS=Mus musculus GN=Cdc27 PE=1 SV=1	CDC27_MOUSE	23	66	1	7	2	14
Activating signal cointegrator 1 complex subunit 3 OS=Mus musculus GN=Ascc3 PE=1 SV=1	ASCC3_MOUSE	23	47	1	4	1	2
