# Supplementary material for: Fgf and Esrrb integrate epigenetic and transcriptional networks that regulate self-renewal of trophoblast stem cells
Source: Nat Commun. 2015 Jul 24;6:7776. doi: 10.1038/ncomms8776 (PMC4525203; doi:10.1038/ncomms8776)
Supplement: Supplementary Data 7 — Proteins identified in the anti-Lsd1 RIME [file ncomms8776-s8.xlsx]

## Sheet: Lsd1
Proteins identified in the anti-Lsd1 RIME
Accession	Description	Score	Coverage	# Proteins	# Unique Peptides	# Peptides	# PSMs	Molecular Function	Cellular Component	Biological Process	Pfam IDs	# AAs	MW [kDa]	calc. pI
Q8VDD5	Myosin-9 OS=Mus musculus GN=Myh9 PE=1 SV=4 - [MYH9_MOUSE]	12997.4	59.59	1	135	154	533	catalytic activity; motor activity; nucleotide binding; protein binding	cytoplasm; cytoskeleton; cytosol; endosome; extracellular; membrane; mitochondrion; nucleus	cell differentiation; cell division; cell organization and biogenesis; cellular component movement; cellular homeostasis; development; metabolic process; regulation of biological process; reproduction; transport	Pf00038; Pf00063; Pf01442; Pf01576; Pf01765; Pf02463; Pf02736; Pf03962; Pf04156; Pf05622; Pf05667; Pf05911; Pf06160; Pf06637; Pf07111; Pf07888; Pf08317; Pf09726; Pf09731; Pf10498; Pf11559; Pf11917; Pf12128	1960	226.232	5.65576
	Confidence Level	Sequence	PSM Ambiguity	# Proteins	# Protein Groups	Protein Group Accessions	Modifications	Activation Type	ΔScore	ΔCn	Rank	Search Engine Rank	q-Value	PEP	IonScore	Exp Value	# Missed Cleavages	Isolation Interference [%]	Ion Inject Time [ms]	Charge	m/z [Da]	MH+ [Da]	ΔM [ppm]	RT [min]	First Scan	Last Scan	MS Order	Ions Matched	Spectrum File
	High	TQLEELEDELQATEDAK	Unambiguous	2	2	Q8VDD5;Q61879		CID	1	0	1	1	0	2.10826e-08	134.46	1.75109e-12	0	11.3529	100	2	981.461	1961.91	-2.45441	99.5699	21194	21194	MS2	26/186	HM_62_Clean_09_04_14.raw
	High	LQVELDSVTGLLSQSDSK	Unambiguous	1	1	Q8VDD5		CID	1	0	1	1	0	1.46803e-08	127.14	1.57552e-11	0	2.08828	35	2	960.001	1919	-0.820452	104.927	22400	22400	MS2	24/194	HM_62_Clean_09_04_14.raw
	High	LQVELDSVTGLLSQSDSK	Unambiguous	1	1	Q8VDD5		CID	1	0	1	1	0	2.47725e-08	125.63	2.2142e-11	0	4.81512	48	2	960.005	1919	2.61456	105.326	22492	22492	MS2	14/194	HM_62_Clean_09_04_14.raw
	High	LQVELDSVTGLLSQSDSK	Unambiguous	1	1	Q8VDD5		CID	1	0	1	1	0	1.62e-07	125.5	2.42522e-11	0	3.99627	100	2	959.997	1918.99	-4.95522	105.739	22592	22592	MS2	28/194	HM_62_Clean_09_04_14.raw
	High	KMQQNIQELEEQLEEEESAR	Unambiguous	1	1	Q8VDD5		CID	1	0	1	1	0	2.9728e-06	125.44	1.75313e-11	1	0	53	2	1231.08	2461.15	-2.31026	91.8096	19271	19271	MS2	13/210	HM_62_Clean_09_04_14.raw
	High	MQQNIQELEEQLEEEESAR	Unambiguous	1	1	Q8VDD5		CID	1	0	1	1	0	4.41513e-08	121.32	3.05492e-11	0	0	97	2	1167.03	2333.06	-0.13523	96.074	20329	20329	MS2	12/198	HM_62_Clean_09_04_14.raw
	High	IIGLDQVAGMSETALPGAFK	Unambiguous	1	1	Q8VDD5		CID	1	0	1	1	0	7.90184e-09	120.46	7.19148e-11	0	0	27	2	1009.53	2018.06	-2.61072	114.902	24635	24635	MS2	16/196	HM_62_Clean_09_04_14.raw
	High	SmEAEMIQLQEELAAAER	Unambiguous	1	1	Q8VDD5	M2(Oxidation)	CID	1	0	1	1	0	1.17071e-08	119.98	4.15911e-11	0	38.2201	100	2	1032.98	2064.95	-3.875	102.509	21899	21899	MS2	12/188	HM_62_Clean_09_04_14.raw
	High	TQLEELEDELQATEDAK	Unambiguous	2	2	Q8VDD5;Q61879		CID	1	0	1	1	0	1.79601e-07	119.58	5.27087e-11	0	1.58121	29	2	981.459	1961.91	-3.76104	99.1365	21089	21089	MS2	23/186	HM_62_Clean_09_04_14.raw
	High	LQVELDSVTGLLSQSDSK	Unambiguous	1	1	Q8VDD5		CID	1	0	1	1	0	1.4963e-07	116.8	1.67979e-10	0	8.8286	100	2	960.004	1919	1.72401	106.966	22883	22883	MS2	14/194	HM_62_Clean_09_04_14.raw
	High	LQVELDSVTGLLSQSDSK	Unambiguous	1	1	Q8VDD5		CID	1	0	1	1	0	6.35525e-08	112.3	4.88446e-10	0	0	64	2	960	1918.99	-2.53797	128.895	26538	26538	MS2	15/194	HM_62_Clean_09_04_14.raw
	High	LQQELDDLLVDLDHQR	Unambiguous	1	1	Q8VDD5		CID	1	0	1	1	0	9.73521e-08	110.9	7.0513e-10	0	5.40525	100	2	975.498	1949.99	-1.78252	108.495	23234	23234	MS2	12/166	HM_62_Clean_09_04_14.raw
	High	ANLQIDQINTDLNLER	Unambiguous	1	1	Q8VDD5		CID	1	0	1	1	0	1.1543e-07	110.11	7.95104e-10	0	14.7132	73	2	935.485	1869.96	-1.74167	91.0881	19096	19096	MS2	11/166	HM_62_Clean_09_04_14.raw
	High	LQVELDSVTGLLSQSDSK	Unambiguous	1	1	Q8VDD5		CID	1	0	1	1	0	1.96888e-08	109.11	1.01816e-09	0	4.65272	100	2	960.001	1918.99	-1.26573	106.101	22677	22677	MS2	13/194	HM_62_Clean_09_04_14.raw
	High	MQQNIQELEEQLEEEESAR	Unambiguous	1	1	Q8VDD5		CID	1	0	1	1	0	9.02082e-07	108.63	4.94203e-10	0	0	17	2	1167.03	2333.05	-3.79779	96.4151	20419	20419	MS2	12/198	HM_62_Clean_09_04_14.raw
	High	NTDQASmPDNTAAQK	Unambiguous	2	1	Q8VDD5	M7(Oxidation)	CID	1	0	1	1	0	6.25799e-07	106.33	2.63074e-10	0	0	100	2	804.35	1607.69	-1.87547	21.7639	1995	1995	MS2	24/158	HM_62_Clean_09_04_14.raw
	High	LQVELDSVTGLLSQSDSK	Unambiguous	1	1	Q8VDD5		CID	1	0	1	1	0	2.47458e-08	102.73	4.34935e-09	0	1.83386	63	3	640.337	1919	0.508383	104.979	22412	22412	MS2	14/194	HM_62_Clean_09_04_14.raw
	High	NTDQASMPDNTAAQK	Unambiguous	2	1	Q8VDD5		CID	1	0	1	1	0	1.65136e-06	100.41	1.38307e-09	0	0	5	2	796.354	1591.7	-0.717583	33.3202	4470	4470	MS2	12/158	HM_62_Clean_09_04_14.raw
	High	VAEFTTNLMEEEEK	Unambiguous	1	1	Q8VDD5		CID	1	0	1	1	0	1.77291e-06	99.07	3.5987e-09	0	10.8123	50	2	835.386	1669.76	0.7248	78.8506	16052	16052	MS2	12/138	HM_62_Clean_09_04_14.raw
	High	LTEMETMQSQLMAEK	Unambiguous	1	1	Q8VDD5		CID	1	0	1	1	0	1.48839e-06	98.71	4.04431e-09	0	0	100	2	885.405	1769.8	-5.43993	82.867	17020	17020	MS2	10/150	HM_62_Clean_09_04_14.raw
	High	ALEQQVEEmKTQLEELEDELQATEDAK	Unambiguous	1	1	Q8VDD5	M9(Oxidation)	CID	1	0	1	1	0	1.05476e-07	98.19	1.28115e-08	1	1.95438	100	3	1055.17	3163.49	2.38589	110.188	23623	23623	MS2	15/298	HM_62_Clean_09_04_14.raw
	High	IIGLDQVAGMSETALPGAFK	Unambiguous	1	1	Q8VDD5		CID	1	0	1	1	0	4.7515e-09	97.95	1.31947e-08	0	74.4442	31	2	1009.53	2018.05	-4.36491	114.535	24563	24563	MS2	16/196	HM_62_Clean_09_04_14.raw
	High	VAEFTTNLMEEEEKSK	Unambiguous	1	1	Q8VDD5		CID	1	0	1	1	0	1.95841e-05	97.88	7.7636e-09	1	0	68	2	942.943	1884.88	-5.27621	73.2205	14640	14640	MS2	12/162	HM_62_Clean_09_04_14.raw
	High	LTEMETMQSQLMAEK	Unambiguous	1	1	Q8VDD5		CID	1	0	1	1	0	1.30069e-05	97.44	5.82375e-09	0	0	5	2	885.407	1769.81	-3.16379	83.2254	17098	17098	MS2	12/150	HM_62_Clean_09_04_14.raw
	High	IAQLEEELEEEQGNTELInDR	Unambiguous	1	1	Q8VDD5	N19(Deamidated)	CID	1	0	1	1	0	7.80964e-07	96.8	1.44579e-08	0	9.1206	17	3	825.059	2473.16	1.32527	91.7965	19266	19266	MS2	15/226	HM_62_Clean_09_04_14.raw
	High	VAEFTTNLMEEEEK	Unambiguous	1	1	Q8VDD5		CID	1	0	1	1	0	1.27162e-05	96.38	5.581e-09	0	0	2	2	835.382	1669.76	-3.07674	79.195	16130	16130	MS2	12/138	HM_62_Clean_09_04_14.raw
	High	VAEFTTNLMEEEEK	Unambiguous	1	1	Q8VDD5		CID	1	0	1	1	0	2.78269e-06	96.22	5.53972e-09	0	0	100	2	835.381	1669.76	-4.31956	80.4755	16412	16412	MS2	12/138	HM_62_Clean_09_04_14.raw
	High	LQVELDSVTGLLSQSDSK	Unambiguous	1	1	Q8VDD5		CID	1	0	1	1	0	7.06346e-08	96.15	1.94493e-08	0	48.6673	100	2	960.004	1919	1.78762	104.605	22328	22328	MS2	12/194	HM_62_Clean_09_04_14.raw
	High	KVEAQLQELQVK	Unambiguous	1	1	Q8VDD5		CID	1	0	1	1	0	1.3277e-05	95.21	1.0892e-08	1	7.25753	15	2	706.909	1412.81	0.53067	60.3279	11308	11308	MS2	10/120	HM_62_Clean_09_04_14.raw
	High	ANLQIDQINTDLNLER	Unambiguous	1	1	Q8VDD5		CID	1	0	1	1	0	2.22658e-07	94.92	2.67832e-08	0	2.03475	10	2	935.487	1869.97	-0.0444057	91.7849	19261	19261	MS2	20/166	HM_62_Clean_09_04_14.raw
	High	mQQNIQELEEQLEEEESAR	Unambiguous	1	1	Q8VDD5	M1(Oxidation)	CID	1	0	1	1	0	7.78442e-07	93.92	1.26316e-08	0	0	38	2	1175.03	2349.05	-1.19149	91.9121	19303	19303	MS2	13/198	HM_62_Clean_09_04_14.raw
	High	LQVELDSVTGLLSQSDSK	Unambiguous	1	1	Q8VDD5		CID	1	0	1	1	0	2.71576e-07	91.8	5.59607e-08	0	3.36991	100	3	640.335	1918.99	-3.68999	105.75	22595	22595	MS2	13/194	HM_62_Clean_09_04_14.raw
	High	ANLQIDQINTDLNLER	Unambiguous	1	1	Q8VDD5		CID	1	0	1	1	0	9.80435e-07	91.67	5.62996e-08	0	1.41602	12	2	935.487	1869.97	-0.370803	91.429	19173	19173	MS2	12/166	HM_62_Clean_09_04_14.raw
	High	SMEAEMIQLQEELAAAER	Unambiguous	1	1	Q8VDD5		CID	1	0	1	1	0	1.24358e-07	91.41	3.59217e-08	0	40.4914	8	2	1024.98	2048.95	-5.07631	118.163	25112	25112	MS2	12/188	HM_62_Clean_09_04_14.raw
	High	QLLQANPILEAFGNAK	Unambiguous	3	2	Q8VDD5;Q6URW6		CID	1	0	1	1	0	2.03725e-06	91.26	4.44413e-08	0	3.4247	9	2	863.975	1726.94	-3.08309	115.091	24671	24671	MS2	12/150	HM_62_Clean_09_04_14.raw
	High	IAQLEEQLDNETK	Unambiguous	1	1	Q8VDD5		CID	1	0	1	1	0	1.88464e-05	89.92	6.45278e-08	0	15.3762	6	2	765.885	1530.76	-0.69501	64.8807	12483	12483	MS2	10/130	HM_62_Clean_09_04_14.raw
	High	IAQLEEQLDnETK	Unambiguous	1	1	Q8VDD5	N10(Deamidated)	CID	1	0	1	1	0	7.15914e-06	89.85	5.35686e-08	0	14.4438	75	2	766.376	1531.75	-2.37284	61.425	11594	11594	MS2	10/130	HM_62_Clean_09_04_14.raw
	High	LQVELDSVTGLLSQSDSK	Unambiguous	1	1	Q8VDD5		CID	1	0	1	1	0	6.84402e-08	89.55	8.91777e-08	0	20.0311	100	2	960.004	1919	1.72401	106.503	22774	22774	MS2	15/194	HM_62_Clean_09_04_14.raw
	High	VISGVLQLGNIAFK	Unambiguous	1	1	Q8VDD5		CID	1	0	1	1	0	2.82891e-06	89.42	2.60576e-08	0	2.16112	44	2	729.936	1458.87	-1.9134	111.099	23837	23837	MS2	12/118	HM_62_Clean_09_04_14.raw
	High	HSQAVEELADQLEQTK	Unambiguous	1	1	Q8VDD5		CID	1	0	1	1	0	2.79722e-07	89.05	8.56226e-08	0	0	90	2	913.45	1825.89	0.215076	77.1174	15639	15639	MS2	24/172	HM_62_Clean_09_04_14.raw
	High	LTEMETMQSQLMAEK	Unambiguous	1	1	Q8VDD5		CID	1	0	1	1	0	2.47878e-06	87.91	5.76846e-08	0	19.469	100	2	885.411	1769.82	1.80232	84.7838	17479	17479	MS2	11/150	HM_62_Clean_09_04_14.raw
	High	ELEDATETADAMNR	Unambiguous	1	1	Q8VDD5		CID	1	0	1	1	0	4.34497e-06	87.9	1.7029e-08	0	2.426	28	2	783.34	1565.67	-1.65583	54.5337	9813	9813	MS2	10/124	HM_62_Clean_09_04_14.raw
	High	ELEDATETADAmNR	Unambiguous	1	1	Q8VDD5	M12(Oxidation)	CID	1	0	1	1	0	3.79574e-06	87.71	1.50796e-08	0	5.23527	100	2	791.339	1581.67	0.80409	40.9728	6348	6348	MS2	11/124	HM_62_Clean_09_04_14.raw
	High	IAQLEEELEEEQGNTELINDR	Unambiguous	1	1	Q8VDD5		CID	1	0	1	1	0	4.70652e-07	87.29	1.41472e-07	0	22.9124	59	3	824.73	2472.18	0.513979	90.1755	18860	18860	MS2	14/226	HM_62_Clean_09_04_14.raw
	High	ELEDATETADAMNR	Unambiguous	1	1	Q8VDD5		CID	1	0	1	1	0	2.02323e-06	86.06	2.71278e-08	0	0.777135	5	2	783.341	1565.67	-0.330398	54.9136	9909	9909	MS2	11/124	HM_62_Clean_09_04_14.raw
	High	KVEAQLQELQVK	Unambiguous	1	1	Q8VDD5		CID	1	0	1	1	0	0.000118675	85.91	9.56553e-08	1	6.13388	5	2	706.908	1412.81	-1.975	60.6762	11398	11398	MS2	17/120	HM_62_Clean_09_04_14.raw
	High	DFSALESQLQDTQELLQEENR	Unambiguous	1	1	Q8VDD5		CID	1	0	1	1	0	1.53088e-08	85.85	1.6979e-07	0	3.38219	14	3	831.726	2493.16	-3.73151	117.501	25025	25025	MS2	14/222	HM_62_Clean_09_04_14.raw
	High	LQQELDDLLVDLDHQR	Unambiguous	1	1	Q8VDD5		CID	1	0	1	1	0	1.83377e-07	84.93	2.775e-07	0	22.7915	100	2	975.498	1949.99	-1.97032	108.901	23326	23326	MS2	10/166	HM_62_Clean_09_04_14.raw
	High	HSQAVEELADQLEQTK	Unambiguous	1	1	Q8VDD5		CID	1	0	1	1	0	3.72288e-07	84.08	2.6714e-07	0	8.86566	46	2	913.451	1825.89	0.616206	77.6077	15763	15763	MS2	12/172	HM_62_Clean_09_04_14.raw
	High	nGFEPASLKEEVGEEAIVELVEnGKK	Unambiguous	1	1	Q8VDD5	N1(Deamidated); N23(Deamidated)	CID	1	0	1	1	0	4.82118e-09	83.87	4.24766e-07	2	2.75725	100	3	939.806	2817.4	-0.0342206	113.167	24300	24300	MS2	26/286	HM_62_Clean_09_04_14.raw
	High	VAEFTTNLMEEEEK	Unambiguous	1	1	Q8VDD5		CID	1	0	1	1	0	8.8773e-07	83.37	1.29792e-07	0	24.3501	28	2	835.385	1669.76	-0.0062638	79.5498	16204	16204	MS2	11/138	HM_62_Clean_09_04_14.raw
	High	ELEDATETADAMNR	Unambiguous	1	1	Q8VDD5		CID	1	0	1	1	0	5.06674e-06	83.31	4.73659e-08	0	36.9506	89	2	783.339	1565.67	-3.21517	55.2908	10007	10007	MS2	10/124	HM_62_Clean_09_04_14.raw
	High	LTEMETMQSQLmAEK	Unambiguous	1	1	Q8VDD5	M12(Oxidation)	CID	1	0	1	1	0	6.04574e-06	83.24	1.18323e-07	0	9.10697	65	2	893.405	1785.8	-2.20195	73.2598	14650	14650	MS2	9/150	HM_62_Clean_09_04_14.raw
	High	NTDQASMPDNTAAQK	Unambiguous	2	1	Q8VDD5		CID	1	0	1	1	0	3.56912e-06	82.16	9.30447e-08	0	0	45	2	796.354	1591.7	-0.180741	32.9543	4388	4388	MS2	11/158	HM_62_Clean_09_04_14.raw
	High	DFSALESQLQDTQELLQEENR	Unambiguous	1	1	Q8VDD5		CID	1	0	1	1	0	2.40489e-06	82.04	4.06362e-07	0	13.4731	23	2	1247.09	2493.16	-4.09333	116.831	24931	24931	MS2	12/222	HM_62_Clean_09_04_14.raw
	High	LTEMETMQSQLMAEK	Unambiguous	1	1	Q8VDD5		CID	1	0	1	1	0	2.2518e-06	81.54	2.45509e-07	0	0	69	2	885.409	1769.81	-0.542778	83.5901	17188	17188	MS2	12/150	HM_62_Clean_09_04_14.raw
	High	KMQQNIQELEEQLEEEESAR	Unambiguous	1	1	Q8VDD5		CID	1	0	1	1	0	1.72175e-07	81.45	4.3828e-07	1	7.37803	33	3	821.053	2461.15	-2.26613	91.749	19253	19253	MS2	12/210	HM_62_Clean_09_04_14.raw
	High	DFSALESQLQDTQELLQEENR	Unambiguous	1	1	Q8VDD5		CID	1	0	1	1	0	5.69364e-08	81.15	5.05691e-07	0	0	2	3	831.727	2493.17	-3.14396	117.152	24976	24976	MS2	15/222	HM_62_Clean_09_04_14.raw
	High	IIGLDQVAGmSETALPGAFK	Unambiguous	1	1	Q8VDD5	M10(Oxidation)	CID	1	0	1	1	0	8.40096e-08	80.83	6.89329e-07	0	14.1407	100	2	1017.53	2034.05	-1.53057	101.987	21771	21771	MS2	16/196	HM_62_Clean_09_04_14.raw
	High	VSHLLGINVTDFTR	Unambiguous	1	1	Q8VDD5		CID	1	0	1	1	0	8.05148e-06	80.52	5.7399e-07	0	3.51196	17	2	786.431	1571.85	0.291685	92.3828	19422	19422	MS2	11/138	HM_62_Clean_09_04_14.raw
	High	QLLQANPILEAFGnAK	Unambiguous	3	2	Q8VDD5;Q6URW6	N14(Deamidated)	CID	1	0	1	1	0	1.41395e-06	80.45	6.07659e-07	0	27.0349	18	2	864.465	1727.92	-5.34618	114.087	24470	24470	MS2	9/150	HM_62_Clean_09_04_14.raw
	High	QLLQANPILEAFGnAK	Unambiguous	3	2	Q8VDD5;Q6URW6	N14(Deamidated)	CID	1	0	1	1	0	7.07247e-07	80.25	6.08447e-07	0	0	32	2	864.47	1727.93	-0.330334	115.81	24785	24785	MS2	21/150	HM_62_Clean_09_04_14.raw
	High	VAEFTTNLMEEEEKSK	Unambiguous	1	1	Q8VDD5		CID	1	0	1	1	0	4.86966e-06	79.99	5.35732e-07	1	0	77	2	942.949	1884.89	0.228633	72.8736	14550	14550	MS2	11/162	HM_62_Clean_09_04_14.raw
	High	LQVELDSVTGLLSQSDSK	Unambiguous	1	1	Q8VDD5		CID	1	0	1	1	0	1.2036e-06	79.39	9.2064e-07	0	15.8139	100	3	640.338	1919	1.08089	104.649	22338	22338	MS2	20/194	HM_62_Clean_09_04_14.raw
	High	LQVELDSVTGLLSQSDSK	Unambiguous	1	1	Q8VDD5		CID	1	0	1	1	0	2.32789e-07	79.39	9.30998e-07	0	6.41548	88	3	640.339	1919	2.79839	105.331	22494	22494	MS2	22/194	HM_62_Clean_09_04_14.raw
	High	KmQQNIQELEEQLEEEESAR	Unambiguous	1	1	Q8VDD5	M2(Oxidation)	CID	1	0	1	1	0	1.56433e-06	79.26	7.57706e-07	1	4.83897	76	3	826.39	2477.15	3.54644	85.4636	17650	17650	MS2	22/210	HM_62_Clean_09_04_14.raw
	High	NLPIYSEEIVEMYK	Unambiguous	1	1	Q8VDD5		CID	1	0	1	1	0	5.54045e-06	78.72	9.28522e-07	0	2.50194	21	2	864.432	1727.86	0.432803	104.623	22330	22330	MS2	9/140	HM_62_Clean_09_04_14.raw
	High	FLSnGHVTIPGQQDKDMFQETMEAMR	Unambiguous	1	1	Q8VDD5	N4(Deamidated)	CID	1	0	1	1	0	1.29495e-07	78.62	6.54044e-07	1	14.2398	100	3	1004.46	3011.36	-1.71024	99.9442	21287	21287	MS2	23/284	HM_62_Clean_09_04_14.raw
	High	VISGVLQLGNIAFK	Unambiguous	1	1	Q8VDD5		CID	1	0	1	1	0	2.24518e-06	78.15	3.06217e-07	0	21.7642	100	2	729.938	1458.87	0.0111186	110.721	23748	23748	MS2	11/118	HM_62_Clean_09_04_14.raw
	High	EQADFAIEALAK	Unambiguous	3	2	Q8VDD5;Q6URW6		CID	1	0	1	1	0	0.000142301	77.9	8.26312e-07	0	8.45944	8	2	653.335	1305.66	-5.01385	86.8631	18013	18013	MS2	9/122	HM_62_Clean_09_04_14.raw
	High	TLEDEAKTHEAQIQEMR	Unambiguous	1	1	Q8VDD5		CID	1	0	1	1	0	3.99236e-07	77.57	1.10153e-06	1	0	100	2	1014.99	2028.97	0.737969	64.679	12435	12435	MS2	11/176	HM_62_Clean_09_04_14.raw
	High	ELETQISELQEDLESER	Unambiguous	1	1	Q8VDD5		CID	1	0	1	1	0	1.25706e-06	77.31	1.08217e-06	0	0	100	2	1024.48	2047.96	-3.73998	102.324	21852	21852	MS2	11/182	HM_62_Clean_09_04_14.raw
	High	KANLQIDQINTDLNLER	Unambiguous	1	1	Q8VDD5		CID	1	0	1	1	0	4.21673e-06	76.95	1.62882e-06	1	0	54	2	999.527	1998.05	-7.1893	83.2367	17103	17103	MS2	14/178	HM_62_Clean_09_04_14.raw
	High	QAQQERDELADEIANSSGK	Unambiguous	1	1	Q8VDD5		CID	1	0	1	1	0	8.04737e-06	76.95	1.16762e-06	1	0	50	2	1045	2088.98	2.20347	60.0199	11226	11226	MS2	21/204	HM_62_Clean_09_04_14.raw
	High	IAQLEEQLDNETKER	Unambiguous	1	1	Q8VDD5		CID	1	0	1	1	0	1.33583e-05	76.88	1.5835e-06	1	0	17	2	908.457	1815.91	-0.676912	62.8892	12002	12002	MS2	11/154	HM_62_Clean_09_04_14.raw
	High	HSQAVEELADQLEQTKR	Unambiguous	1	1	Q8VDD5		CID	1	0	1	1	0	9.74807e-07	76.72	1.73231e-06	1	0	100	2	991.498	1981.99	-2.28855	72.5686	14475	14475	MS2	14/182	HM_62_Clean_09_04_14.raw
	High	TQLEELEDELQATEDAK	Unambiguous	2	2	Q8VDD5;Q61879		CID	1	0	1	1	0	2.40876e-06	76.22	1.18794e-06	0	8.57995	52	3	654.644	1961.92	-1.0302	99.4794	21171	21171	MS2	11/186	HM_62_Clean_09_04_14.raw
	High	MQQNIQELEEQLEEEESAR	Unambiguous	1	1	Q8VDD5		CID	1	0	1	1	0	5.03004e-08	75.62	1.13775e-06	0	1.01214	16	3	778.357	2333.06	-0.0886709	96.0583	20324	20324	MS2	11/198	HM_62_Clean_09_04_14.raw
	High	IAQLEEELEEEQGNTELINDR	Unambiguous	1	1	Q8VDD5		CID	1	0	1	1	0	7.06322e-07	75.34	1.96357e-06	0	0	86	3	824.726	2472.16	-4.59664	91.405	19168	19168	MS2	15/226	HM_62_Clean_09_04_14.raw
	High	LQVELDSVTGLLSQSDSK	Unambiguous	1	1	Q8VDD5		CID	1	0	1	1	0	7.30387e-06	75.18	2.50751e-06	0	0	100	3	640.336	1918.99	-1.20913	106.119	22682	22682	MS2	19/194	HM_62_Clean_09_04_14.raw
	High	LTEMETmQSQLMAEK	Unambiguous	1	1	Q8VDD5	M7(Oxidation)	CID	1	0	1	1	0	4.36152e-06	75.03	8.58929e-07	0	0	88	2	893.406	1785.8	-1.0399	62.9537	12024	12024	MS2	11/150	HM_62_Clean_09_04_14.raw
	High	ASIAALEAK	Unambiguous	1	1	Q8VDD5		CID	1	0	1	1	0	0.0008058	74.71	9.8884e-07	0	11.1878	3	2	437.255	873.504	-0.402508	52.138	9281	9281	MS2	8/74	HM_62_Clean_09_04_14.raw
	High	ELEDATETADAmNR	Unambiguous	1	1	Q8VDD5	M12(Oxidation)	CID	1	0	1	1	0	8.7515e-06	73.8	3.46002e-07	0	0	100	2	791.338	1581.67	-0.507937	40.5549	6243	6243	MS2	8/124	HM_62_Clean_09_04_14.raw
	High	DFSALESQLQDTQELLQEENR	Unambiguous	1	1	Q8VDD5		CID	1	0	1	1	0	7.64539e-09	73.62	2.90905e-06	0	4.43546	15	3	831.728	2493.17	-2.40953	116.798	24926	24926	MS2	15/222	HM_62_Clean_09_04_14.raw
	High	LQVELDSVTGLLSQSDSK	Unambiguous	1	1	Q8VDD5		CID	1	0	1	1	0	2.34112e-07	73.28	3.78265e-06	0	8.58115	100	2	960.003	1919	0.833448	107.395	22983	22983	MS2	15/194	HM_62_Clean_09_04_14.raw
	High	QAQQERDELADEIANSSGK	Unambiguous	1	1	Q8VDD5		CID	1	0	1	1	0	8.91816e-07	72.74	2.97449e-06	1	5.18149	9	3	696.998	2088.98	0.736155	59.9489	11205	11205	MS2	12/204	HM_62_Clean_09_04_14.raw
	High	QLEEAEEEAQR	Unambiguous	1	1	Q8VDD5		CID	1	0	1	1	0	0.000302696	72.56	1.05379e-06	0	4.47606	4	2	666.304	1331.6	-4.46325	36.6868	5307	5307	MS2	9/110	HM_62_Clean_09_04_14.raw
	High	NFINNPLAQADWAAK	Unambiguous	1	1	Q8VDD5		CID	1	0	1	1	0	1.96504e-05	72.51	3.78988e-06	0	13.1588	19	2	836.923	1672.84	-3.85282	98.2636	20875	20875	MS2	17/140	HM_62_Clean_09_04_14.raw
	High	IMGIPEDEQMGLLR	Unambiguous	1	1	Q8VDD5		CID	1	0	1	1	0	3.69543e-06	72.48	3.52803e-06	0	1.98812	4	2	801.402	1601.8	-3.21411	98.3378	20894	20894	MS2	19/118	HM_62_Clean_09_04_14.raw
	High	nTDQASmPDNTAAQK	Unambiguous	2	1	Q8VDD5	N1(Deamidated); M7(Oxidation)	CID	0.0278	0	1	1	0	5.96365e-05	72.21	3.81745e-07	0	20.9767	100	2	804.84	1608.67	-4.45882	24.5504	2510	2510	MS2	9/158	HM_62_Clean_09_04_14.raw
	High	IAQLEEELEEEQGNTELINDR	Unambiguous	1	1	Q8VDD5		CID	1	0	1	1	0	2.27568e-06	71.33	5.35959e-06	0	0	26	2	1236.59	2472.17	-1.431	90.2266	18873	18873	MS2	23/226	HM_62_Clean_09_04_14.raw
	High	KLEGDSTDLSDQIAELQAQIAELK	Unambiguous	1	1	Q8VDD5		CID	1	0	1	1	0	1.04607e-06	71.22	7.16205e-06	1	3.1477	11	3	872.448	2615.33	-4.48143	123.336	25862	25862	MS2	15/268	HM_62_Clean_09_04_14.raw
	High	AKQTLENERGELANEVK	Unambiguous	1	1	Q8VDD5		CID	1	0	1	1	0	3.99101e-05	71.16	6.41187e-06	2	0	100	2	965.003	1929	-2.33188	48.8225	8400	8400	MS2	20/180	HM_62_Clean_09_04_14.raw
	High	LKNKHEAMITDLEER	Unambiguous	1	1	Q8VDD5		CID	1	0	1	1	0	4.07181e-05	71.09	6.50439e-06	2	0	78	2	913.973	1826.94	-2.85153	50.2829	8792	8792	MS2	11/154	HM_62_Clean_09_04_14.raw
	High	QLLQANPILEAFGNAK	Unambiguous	3	2	Q8VDD5;Q6URW6		CID	1	0	1	1	0	1.93335e-07	70.52	5.05679e-06	0	27.4743	5	3	576.32	1726.95	-1.78319	114.885	24632	24632	MS2	11/150	HM_62_Clean_09_04_14.raw
	High	NLPIYSEEIVEMYK	Unambiguous	1	1	Q8VDD5		CID	1	0	1	1	0	6.04907e-05	70.51	5.88651e-06	0	0	100	2	864.429	1727.85	-3.38222	104.269	22248	22248	MS2	8/140	HM_62_Clean_09_04_14.raw
	High	MQQNIQELEEQLEEEESAR	Unambiguous	1	1	Q8VDD5		CID	1	0	1	1	0	6.54643e-08	70.5	3.24861e-06	0	7.98781	100	3	778.354	2333.05	-3.30649	96.8653	20523	20523	MS2	19/198	HM_62_Clean_09_04_14.raw
	High	MQQNIQELEEQLEEEESAR	Unambiguous	1	1	Q8VDD5		CID	1	0	1	1	0	7.75318e-07	70.22	3.43644e-06	0	0.81298	4	3	778.354	2333.05	-3.62042	96.4084	20416	20416	MS2	17/198	HM_62_Clean_09_04_14.raw
	High	QLLQANPILEAFGnAK	Unambiguous	3	2	Q8VDD5;Q6URW6	N14(Deamidated)	CID	1	0	1	1	0	5.19715e-06	70.12	6.04562e-06	0	7.33223	100	2	864.471	1727.94	1.71838	113.226	24314	24314	MS2	12/150	HM_62_Clean_09_04_14.raw
	High	QLLQANPILEAFGNAK	Unambiguous	3	2	Q8VDD5;Q6URW6		CID	1	0	1	1	0	4.13375e-06	69.9	6.11929e-06	0	5.36848	12	2	863.975	1726.94	-3.93132	114.744	24604	24604	MS2	10/150	HM_62_Clean_09_04_14.raw
	High	LKDVLLQVEDER	Unambiguous	1	1	Q8VDD5		CID	1	0	1	1	0	6.04172e-05	69.78	6.21183e-06	1	28.5014	100	2	728.903	1456.8	-1.47707	74.4493	14949	14949	MS2	10/124	HM_62_Clean_09_04_14.raw
	High	IAQLEEQLDnETK	Unambiguous	1	1	Q8VDD5	N10(Deamidated)	CID	1	0	1	1	0	3.17769e-05	69.64	5.77978e-06	0	24.1367	100	2	766.377	1531.75	-0.938352	66.4447	12903	12903	MS2	11/130	HM_62_Clean_09_04_14.raw
	High	LQQELDDLLVDLDHQR	Unambiguous	1	1	Q8VDD5		CID	1	0	1	1	0	1.32101e-06	69.6	9.47357e-06	0	1.86802	9	3	650.667	1949.99	-2.79102	108.757	23291	23291	MS2	12/166	HM_62_Clean_09_04_14.raw
	High	LTEMETMQSQLmAEK	Unambiguous	1	1	Q8VDD5	M12(Oxidation)	CID	1	0	1	1	0	1.23104e-06	69.31	2.91877e-06	0	12.4473	100	2	893.405	1785.8	-2.27031	73.6349	14742	14742	MS2	12/150	HM_62_Clean_09_04_14.raw
	High	IAQLEEELEEEQGNTELINDR	Unambiguous	1	1	Q8VDD5		CID	1	0	1	1	0	9.86117e-07	69.29	8.26679e-06	0	1.86453	3	3	824.727	2472.17	-2.67089	90.5132	18946	18946	MS2	22/226	HM_62_Clean_09_04_14.raw
	High	NMDPLNDNIATLLHQSSDK	Unambiguous	1	1	Q8VDD5		CID	1	0	1	1	0	5.52337e-07	69.24	8.44591e-06	0	0	100	2	1063.51	2126.02	0.00321993	99.3007	21129	21129	MS2	11/210	HM_62_Clean_09_04_14.raw
	High	VSHLLGINVTDFTR	Unambiguous	1	1	Q8VDD5		CID	1	0	1	1	0	2.53797e-05	69.06	8.05832e-06	0	0	21	2	786.431	1571.85	0.524665	92.0346	19334	19334	MS2	22/138	HM_62_Clean_09_04_14.raw
	High	QIATLHAQVTDMK	Unambiguous	1	1	Q8VDD5		CID	1	0	1	1	0	1.77315e-05	68.99	7.98737e-06	0	14.5627	13	2	728.383	1455.76	-2.76203	57.8941	10668	10668	MS2	9/134	HM_62_Clean_09_04_14.raw
	High	nTDQASMPDNTAAQK	Unambiguous	2	1	Q8VDD5	N1(Deamidated)	CID	1	0	1	1	0	3.7782e-06	68.72	1.35619e-06	0	9.63035	100	2	796.846	1592.68	-1.18153	36.7678	5331	5331	MS2	10/158	HM_62_Clean_09_04_14.raw
	High	RQAQQERDELADEIANSSGK	Unambiguous	1	1	Q8VDD5		CID	1	0	1	1	0	0.000423676	68.37	1.08577e-05	2	1.93016	36	3	749.031	2245.08	-0.803476	55.61	10091	10091	MS2	14/214	HM_62_Clean_09_04_14.raw
	High	NTDQASmPDNTAAQK	Unambiguous	2	1	Q8VDD5	M7(Oxidation)	CID	1	0	1	1	0	3.42227e-06	68.04	1.85303e-06	0	11.4706	100	2	804.351	1607.69	-1.26804	22.1529	2067	2067	MS2	19/158	HM_62_Clean_09_04_14.raw
	High	IRELETQISELQEDLESER	Unambiguous	1	1	Q8VDD5		CID	1	0	1	1	0	1.30185e-05	67.68	1.59092e-05	1	9.40179	100	3	773.057	2317.16	1.42598	101.66	21693	21693	MS2	21/208	HM_62_Clean_09_04_14.raw
	High	FLSnGHVTIPGQQDKDMFQETMEAMR	Unambiguous	1	1	Q8VDD5	N4(Deamidated)	CID	1	0	1	1	0	3.21791e-06	67.45	7.83408e-06	1	5.13559	28	3	1004.46	3011.36	-3.71681	101.315	21613	21613	MS2	18/284	HM_62_Clean_09_04_14.raw
	High	LTEMETmQSQLMAEK	Unambiguous	1	1	Q8VDD5	M7(Oxidation)	CID	1	0	1	1	0	4.49361e-05	66.99	4.80967e-06	0	0	83	2	893.404	1785.8	-3.70579	63.2893	12111	12111	MS2	12/150	HM_62_Clean_09_04_14.raw
	High	LKNKHEAMITDLEER	Unambiguous	1	1	Q8VDD5		CID	1	0	1	1	0	1.44229e-05	66.59	1.797e-05	2	11.6593	16	3	609.651	1826.94	-1.78981	50.2052	8768	8768	MS2	10/154	HM_62_Clean_09_04_14.raw
	High	LQVELDSVTGLLSQSDSK	Unambiguous	1	1	Q8VDD5		CID	1	0	1	1	0	1.02752e-05	66.55	1.85679e-05	0	22.3191	100	2	959.999	1918.99	-2.7288	108.379	23207	23207	MS2	11/194	HM_62_Clean_09_04_14.raw
	High	FLSNGHVTIPGQQDKDMFqETMEAMR	Unambiguous	1	1	Q8VDD5	Q19(Deamidated)	CID	1	0	1	2	0	0.000102439	66.55	9.63803e-06	1	5.13559	28	3	1004.46	3011.36	-3.71681	101.315	21613	21613	MS2	20/284	HM_62_Clean_09_04_14.raw
	High	RQLEEAEEEAQR	Unambiguous	1	1	Q8VDD5		CID	1	0	1	1	0	7.58029e-05	66.42	9.69145e-06	1	24.9279	100	2	744.359	1487.71	0.815411	34.1412	4671	4671	MS2	10/120	HM_62_Clean_09_04_14.raw
	High	LTEMETMQSQLMAEK	Unambiguous	1	1	Q8VDD5		CID	1	0	1	1	0	3.6741e-07	66.23	7.49239e-06	0	64.077	28	3	590.606	1769.8	-4.03356	82.8894	17024	17024	MS2	11/150	HM_62_Clean_09_04_14.raw
	High	TEMEDLMSSKDDVGK	Unambiguous	1	1	Q8VDD5		CID	1	0	1	1	0	0.000112308	66.18	3.18108e-06	1	0	11	2	842.872	1684.74	-1.95941	63.7974	12229	12229	MS2	12/144	HM_62_Clean_09_04_14.raw
	High	IAQLEEELEEEQGNTELINDR	Unambiguous	1	1	Q8VDD5		CID	1	0	1	1	0	2.80365e-05	66.14	1.63931e-05	0	0	17	2	1236.59	2472.16	-4.09742	90.6002	18970	18970	MS2	13/226	HM_62_Clean_09_04_14.raw
	High	KKVEAQLQELQVK	Unambiguous	1	1	Q8VDD5		CID	1	0	1	1	0	7.31345e-05	65.9	6.31032e-06	2	0	40	2	770.957	1540.91	0.170132	51.4556	9111	9111	MS2	11/130	HM_62_Clean_09_04_14.raw
	High	NFINNPLAQADWAAK	Unambiguous	1	1	Q8VDD5		CID	1	0	1	1	0	3.4215e-05	65.73	1.90853e-05	0	13.9927	20	2	836.926	1672.84	0.30658	98.6138	20965	20965	MS2	10/140	HM_62_Clean_09_04_14.raw
	High	VAEFTTNLmEEEEK	Unambiguous	1	1	Q8VDD5	M9(Oxidation)	CID	1	0	1	1	0	4.11738e-05	65.42	5.6985e-06	0	10.3836	100	2	843.379	1685.75	-3.65174	66.0545	12797	12797	MS2	11/138	HM_62_Clean_09_04_14.raw
	High	NKHEAMITDLEER	Unambiguous	1	1	Q8VDD5		CID	1	0	1	1	0	0.000161614	65.23	1.45459e-05	1	0	100	2	793.384	1585.76	-2.61583	51.7597	9197	9197	MS2	11/136	HM_62_Clean_09_04_14.raw
	High	TQLEELEDELQATEDAK	Unambiguous	2	2	Q8VDD5;Q61879		CID	1	0	1	1	0	6.47968e-05	64.87	1.56076e-05	0	29.7809	18	3	654.642	1961.91	-3.83011	99.0896	21078	21078	MS2	11/186	HM_62_Clean_09_04_14.raw
	High	SMEAEMIQLQEELAAAER	Unambiguous	1	1	Q8VDD5		CID	1	0	1	1	0	2.9282e-06	64.87	1.74974e-05	0	0	7	3	683.658	2048.96	-1.8955	118.067	25098	25098	MS2	10/188	HM_62_Clean_09_04_14.raw
	High	ImGIPEDEQMGLLR	Unambiguous	1	1	Q8VDD5	M2(Oxidation)	CID	1	0	1	1	0	3.97764e-05	64.82	1.85735e-05	0	4.50969	21	2	809.399	1617.79	-3.8119	86.7965	17994	17994	MS2	11/118	HM_62_Clean_09_04_14.raw
	High	IIGLDQVAGMSETALPGAFK	Unambiguous	1	1	Q8VDD5		CID	1	0	1	1	0	3.45638e-07	64.77	2.64741e-05	0	0	22	3	673.358	2018.06	-1.52858	114.533	24562	24562	MS2	20/196	HM_62_Clean_09_04_14.raw
	High	SMEAEMIQLQEELAAAER	Unambiguous	1	1	Q8VDD5		CID	1	0	1	1	0	1.3966e-06	64.73	1.8037e-05	0	0	3	3	683.657	2048.96	-3.23598	118.416	25153	25153	MS2	20/188	HM_62_Clean_09_04_14.raw
	High	TEMEDLMSSKDDVGK	Unambiguous	1	1	Q8VDD5		CID	1	0	1	1	0	2.39789e-05	64.71	4.41175e-06	1	0	57	2	842.872	1684.74	-2.4666	64.1589	12313	12313	MS2	23/144	HM_62_Clean_09_04_14.raw
	High	VISGVLQLGNIAFKK	Unambiguous	1	1	Q8VDD5		CID	1	0	1	1	0	1.13944e-05	64.67	3.19015e-06	1	37.4429	100	2	793.986	1586.96	1.16447	97.6296	20715	20715	MS2	10/128	HM_62_Clean_09_04_14.raw
	High	VISGVLQLGNIAFK	Unambiguous	1	1	Q8VDD5		CID	1	0	1	1	0	0.000302567	64.62	8.74939e-06	0	51.2793	100	2	729.932	1458.86	-7.51966	111.65	23967	23967	MS2	9/118	HM_62_Clean_09_04_14.raw
	High	HSQAVEELADQLEQTKR	Unambiguous	1	1	Q8VDD5		CID	1	0	1	1	0	3.42217e-07	63.87	3.38008e-05	1	4.93976	5	3	661.334	1981.99	-2.78806	72.7061	14506	14506	MS2	21/182	HM_62_Clean_09_04_14.raw
	High	EQADFAIEALAK	Unambiguous	3	2	Q8VDD5;Q6URW6		CID	1	0	1	1	0	0.00110921	63.69	2.15064e-05	0	48.2977	51	2	653.334	1305.66	-5.57481	87.2368	18117	18117	MS2	9/122	HM_62_Clean_09_04_14.raw
	High	NFINNPLAQADWAAK	Unambiguous	1	1	Q8VDD5		CID	1	0	1	1	0	0.0009577	63.68	2.73843e-05	0	41.0048	100	2	836.92	1672.83	-7.3555	99.1056	21083	21083	MS2	10/140	HM_62_Clean_09_04_14.raw
	High	NAEQFKDQADK	Unambiguous	1	1	Q8VDD5		CID	1	0	1	1	0	0.00101095	63.54	1.21269e-05	1	21.9577	74	2	647.305	1293.6	-2.68094	26.9312	2987	2987	MS2	8/114	HM_62_Clean_09_04_14.raw
	High	IAQLEEQLDNETK	Unambiguous	1	1	Q8VDD5		CID	1	0	1	1	0	1.41881e-06	63.05	3.19565e-05	0	9.2477	34	3	510.926	1530.76	-0.0857729	64.8855	12485	12485	MS2	10/130	HM_62_Clean_09_04_14.raw
	High	NLPIYSEEIVEmYK	Unambiguous	1	1	Q8VDD5	M12(Oxidation)	CID	1	0	1	1	0	0.00015444	63	2.83923e-05	0	0	100	2	872.426	1743.84	-3.72526	93.7992	19760	19760	MS2	11/140	HM_62_Clean_09_04_14.raw
	High	FLSNGHVTIPGQqDKDMFQETMEAMR	Unambiguous	1	1	Q8VDD5	Q13(Deamidated)	CID	0.0159	0	1	1	0	1.76358e-05	62.99	2.11737e-05	1	33.4588	100	3	1004.46	3011.35	-5.17613	100.985	21542	21542	MS2	23/284	HM_62_Clean_09_04_14.raw
	High	QLLQANPILEAFGnAK	Unambiguous	3	2	Q8VDD5;Q6URW6	N14(Deamidated)	CID	1	0	1	1	0	1.8436e-05	62.87	3.52196e-05	0	0	88	3	576.647	1727.93	-4.32959	114.092	24472	24472	MS2	10/150	HM_62_Clean_09_04_14.raw
	High	ANLQIDQINTDLNLER	Unambiguous	1	1	Q8VDD5		CID	1	0	1	1	0	4.60307e-06	62.72	4.30057e-05	0	0	11	3	623.995	1869.97	1.67831	91.7871	19262	19262	MS2	18/166	HM_62_Clean_09_04_14.raw
	High	NTDQASMPDNTAAQK	Unambiguous	2	1	Q8VDD5		CID	1	0	1	1	0	1.52851e-05	62.69	8.39701e-06	0	0	84	2	796.355	1591.7	0.356101	33.7026	4561	4561	MS2	18/158	HM_62_Clean_09_04_14.raw
	High	IMGIPEDEQMGLLR	Unambiguous	1	1	Q8VDD5		CID	1	0	1	1	0	3.55308e-07	62.56	3.71322e-05	0	6.69433	93	3	534.606	1601.8	-0.288481	98.0057	20809	20809	MS2	17/118	HM_62_Clean_09_04_14.raw
	High	DMFQETMEAMR	Unambiguous	1	1	Q8VDD5		CID	1	0	1	1	0	0.000116436	62.37	1.8252e-06	0	4.6587	100	2	694.785	1388.56	-1.86965	95.8668	20277	20277	MS2	16/108	HM_62_Clean_09_04_14.raw
	High	LTEMETMQSQLMAEK	Unambiguous	1	1	Q8VDD5		CID	1	0	1	1	0	1.0797e-05	61.99	2.09961e-05	0	13.8466	10	3	590.608	1769.81	-2.0678	83.2664	17109	17109	MS2	11/150	HM_62_Clean_09_04_14.raw
	High	NTDQASMPDNTAAQK	Unambiguous	2	1	Q8VDD5		CID	1	0	1	1	0	0.00112791	61.82	1.19365e-05	0	16.6573	100	2	796.357	1591.71	2.88692	33.9636	4627	4627	MS2	20/158	HM_62_Clean_09_04_14.raw
	High	VEAQLQELQVK	Unambiguous	1	1	Q8VDD5		CID	1	0	1	1	0	0.000787404	61.43	3.29508e-05	0	0	18	2	642.859	1284.71	-3.59774	66.875	13022	13022	MS2	18/104	HM_62_Clean_09_04_14.raw
	High	IRELETQISELQEDLESER	Unambiguous	1	1	Q8VDD5		CID	1	0	1	1	0	2.18858e-06	61.38	6.50999e-05	1	9.9416	100	3	773.052	2317.14	-3.86849	101.207	21593	21593	MS2	11/208	HM_62_Clean_09_04_14.raw
	High	RHEMPPHIYAITDTAYR	Unambiguous	1	1	Q8VDD5		CID	1	0	1	1	0	1.07884e-06	61.32	5.95489e-05	1	9.52324	62	3	691.01	2071.02	-0.979733	64.307	12347	12347	MS2	8/182	HM_62_Clean_09_04_14.raw
	High	QAQQERDELADEIANSSGK	Unambiguous	1	1	Q8VDD5		CID	1	0	1	1	0	5.06501e-07	61.16	4.27969e-05	1	3.44637	4	3	696.998	2088.98	0.736155	60.3257	11307	11307	MS2	11/204	HM_62_Clean_09_04_14.raw
	High	ERNTDQASMPDNTAAQK	Unambiguous	2	1	Q8VDD5		CID	1	0	1	1	0	8.8222e-07	60.98	2.55757e-05	1	0	100	2	938.926	1876.85	-0.241361	30.6725	3827	3827	MS2	14/182	HM_62_Clean_09_04_14.raw
	High	DLEAHIDTANK	Unambiguous	1	1	Q8VDD5		CID	1	0	1	1	0	0.000944371	60.75	3.03744e-05	0	3.16923	6	2	613.803	1226.6	-2.26238	44.118	7120	7120	MS2	14/96	HM_62_Clean_09_04_14.raw
	High	ELEDATETADAMNR	Unambiguous	1	1	Q8VDD5		CID	1	0	1	1	0	1.21216e-05	60.59	1.01701e-05	0	45.9093	100	2	783.342	1565.68	0.917067	55.6917	10114	10114	MS2	10/124	HM_62_Clean_09_04_14.raw
	High	ALEQQVEEMKTQLEELEDELQATEDAK	Unambiguous	1	1	Q8VDD5		CID	1	0	1	1	0	1.5601e-05	60.48	6.65256e-05	1	4.42264	5	3	1049.83	3147.47	-5.30657	129.006	26557	26557	MS2	25/298	HM_62_Clean_09_04_14.raw
	High	EQADFAIEALAK	Unambiguous	3	2	Q8VDD5;Q6URW6		CID	1	0	1	1	0	9.43603e-05	60.45	5.07134e-05	0	22.0414	23	2	653.336	1305.67	-2.39604	86.4741	17906	17906	MS2	9/122	HM_62_Clean_09_04_14.raw
	High	ALEEAMEQKAELER	Unambiguous	1	1	Q8VDD5		CID	1	0	1	1	0	8.67718e-05	60.39	6.03772e-05	1	11.8219	100	2	823.907	1646.81	0.640545	61.0261	11489	11489	MS2	10/136	HM_62_Clean_09_04_14.raw
	High	QLEEAEEEAQR	Unambiguous	1	1	Q8VDD5		CID	1	0	1	1	0	0.000231568	60.34	1.59973e-05	0	45.6937	33	2	666.304	1331.6	-5.65499	36.335	5229	5229	MS2	9/110	HM_62_Clean_09_04_14.raw
	High	mQQNIQELEEQLEEEESAR	Unambiguous	1	1	Q8VDD5	M1(Oxidation)	CID	1	0	1	1	0	8.12232e-07	60.32	2.99592e-05	0	3.83216	18	3	783.688	2349.05	-0.599602	91.9477	19313	19313	MS2	25/198	HM_62_Clean_09_04_14.raw
	High	ANLQIDQINTDLNLER	Unambiguous	1	1	Q8VDD5		CID	1	0	1	1	0	2.10313e-06	60.28	7.69738e-05	0	4.02492	9	3	623.993	1869.96	-0.86759	91.3936	19164	19164	MS2	9/166	HM_62_Clean_09_04_14.raw
	High	QAQQERDELADEIAnSSGK	Unambiguous	1	1	Q8VDD5	N15(Deamidated)	CID	1	0	1	1	0	1.79372e-06	60.15	4.52112e-05	1	0	77	3	697.327	2089.97	1.60847	54.3657	9767	9767	MS2	11/204	HM_62_Clean_09_04_14.raw
	High	ELEDATETADAMNR	Unambiguous	1	1	Q8VDD5		CID	1	0	1	1	0	9.71324e-06	59.04	1.45944e-05	0	30.746	100	2	783.342	1565.68	1.073	56.2104	10248	10248	MS2	10/124	HM_62_Clean_09_04_14.raw
	High	LQQELDDLLVDLDHQR	Unambiguous	1	1	Q8VDD5		CID	1	0	1	1	0	1.90588e-07	58.86	0.00011461	0	17.6168	72	3	650.669	1949.99	0.0260021	108.403	23211	23211	MS2	12/166	HM_62_Clean_09_04_14.raw
	High	VIQYLAHVASSHK	Unambiguous	2	2	Q8VDD5;Q61879		CID	1	0	1	1	0	9.9134e-06	58.72	8.00288e-05	0	26.0523	100	2	726.901	1452.79	-0.831526	55.7905	10138	10138	MS2	10/118	HM_62_Clean_09_04_14.raw
	High	AGVLAHLEEERDLK	Unambiguous	2	2	Q8VDD5;Q61879		CID	1	0	1	1	0	0.000166565	58.7	8.75477e-05	1	3.71246	46	2	790.428	1579.85	2.46519	65.2214	12574	12574	MS2	10/118	HM_62_Clean_09_04_14.raw
	High	QKHSQAVEELADQLEQTK	Unambiguous	1	1	Q8VDD5		CID	1	0	1	1	0	2.09079e-05	58.53	0.000125061	1	16.4812	32	3	694.687	2082.05	-0.162681	72.1594	14390	14390	MS2	18/196	HM_62_Clean_09_04_14.raw
	High	TEMEDLMSSKDDVGK	Unambiguous	1	1	Q8VDD5		CID	1	0	1	1	0	0.000184129	58.48	1.83768e-05	1	0	38	2	842.871	1684.74	-2.90134	63.4523	12149	12149	MS2	22/144	HM_62_Clean_09_04_14.raw
	High	VAEFTTNLmEEEEK	Unambiguous	1	1	Q8VDD5	M9(Oxidation)	CID	1	0	1	1	0	0.000108105	57.92	2.97042e-05	0	0	48	2	843.376	1685.75	-7.12759	66.4785	12911	12911	MS2	12/138	HM_62_Clean_09_04_14.raw
	High	HSQAVEELADQLEQTK	Unambiguous	1	1	Q8VDD5		CID	1	0	1	1	0	2.60978e-06	57.74	0.000115263	0	32.1632	6	3	609.302	1825.89	-0.594551	77.2979	15678	15678	MS2	19/172	HM_62_Clean_09_04_14.raw
	High	NAEQFKDQADKASTR	Unambiguous	1	1	Q8VDD5		CID	1	0	1	1	0	2.701e-05	57.48	0.000100133	2	21.9908	22	3	570.28	1708.82	-0.53341	32.9495	4386	4386	MS2	19/162	HM_62_Clean_09_04_14.raw
	High	TDLLLEPYNK	Unambiguous	1	1	Q8VDD5		CID	1	0	1	1	0	0.000901141	57.05	0.000105327	0	4.40222	9	2	603.325	1205.64	0.41466	76.8053	15552	15552	MS2	13/84	HM_62_Clean_09_04_14.raw
	High	IIGLDQVAGmSETALPGAFK	Unambiguous	1	1	Q8VDD5	M10(Oxidation)	CID	1	0	1	1	0	3.8411e-06	56.77	0.000173562	0	7.33816	100	3	678.689	2034.05	-2.37737	102.042	21783	21783	MS2	12/196	HM_62_Clean_09_04_14.raw
	High	SMEAEMIQLQEELAAAER	Unambiguous	1	1	Q8VDD5		CID	1	0	1	1	0	1.10659e-05	56.73	0.000125165	0	0	100	3	683.66	2048.97	1.23227	118.885	25211	25211	MS2	14/188	HM_62_Clean_09_04_14.raw
	High	DFSALESQLQDTQELLQEENR	Unambiguous	1	1	Q8VDD5		CID	1	0	1	1	0	1.3271e-05	56.7	0.000144312	0	6.40659	3	2	1247.09	2493.17	-2.03692	117.179	24979	24979	MS2	12/222	HM_62_Clean_09_04_14.raw
	High	HEAMITDLEER	Unambiguous	1	1	Q8VDD5		CID	1	0	1	1	0	0.00026345	56.69	6.10724e-05	0	3.8774	37	2	672.317	1343.63	0.335765	60.183	11270	11270	MS2	15/96	HM_62_Clean_09_04_14.raw
	High	ALEQQVEEMKTQLEELEDELQATEDAK	Unambiguous	1	1	Q8VDD5		CID	1	0	1	1	0	0.00113791	56.61	0.000165342	1	17.4319	7	4	787.624	3147.47	-4.59334	129.011	26559	26559	MS2	13/298	HM_62_Clean_09_04_14.raw
	High	TRLQQELDDLLVDLDHQR	Unambiguous	1	1	Q8VDD5		CID	1	0	1	1	0	1.23486e-08	56.49	0.000207222	1	2.98022	6	3	736.383	2207.14	-2.90662	117.324	25001	25001	MS2	11/196	HM_62_Clean_09_04_14.raw
	High	NKHEAMITDLEER	Unambiguous	1	1	Q8VDD5		CID	1	0	1	1	0	2.54618e-05	56.36	0.000121615	1	0	3	3	529.259	1585.76	-0.199467	52.0529	9263	9263	MS2	9/136	HM_62_Clean_09_04_14.raw
	High	NLPIYSEEIVEMYK	Unambiguous	1	1	Q8VDD5		CID	1	0	1	1	0	1.87764e-05	56.28	0.000160968	0	0	100	2	864.431	1727.86	-0.414978	104.993	22416	22416	MS2	15/140	HM_62_Clean_09_04_14.raw
	High	HSQAVEELADQLEQTKR	Unambiguous	1	1	Q8VDD5		CID	1	0	1	1	0	4.57529e-07	55.8	0.000215287	1	3.49505	16	3	661.336	1981.99	-0.570823	72.335	14430	14430	MS2	12/182	HM_62_Clean_09_04_14.raw
	High	IIGLDQVAGMSETALPGAFK	Unambiguous	1	1	Q8VDD5		CID	1	0	1	1	0	1.35014e-06	55.43	0.000228275	0	1.70968	7	3	673.357	2018.06	-2.61738	114.888	24633	24633	MS2	12/196	HM_62_Clean_09_04_14.raw
	High	AGVLAHLEEER	Unambiguous	2	2	Q8VDD5;Q61879		CID	1	0	1	1	0	0.000459762	55.28	0.00014839	0	12.3355	10	2	612.321	1223.63	-2.55638	61.064	11497	11497	MS2	9/84	HM_62_Clean_09_04_14.raw
	High	nGFEPASLKEEVGEEAIVELVEnGKK	Unambiguous	1	1	Q8VDD5	N1(Deamidated); N23(Deamidated)	CID	1	0	1	1	0	2.43594e-06	55.02	0.000324218	2	16.8333	100	3	939.806	2817.4	0.160752	110.603	23721	23721	MS2	24/286	HM_62_Clean_09_04_14.raw
	High	EMEAELEDER	Unambiguous	1	1	Q8VDD5		CID	1	0	1	1	0	0.000303547	54.66	2.05188e-05	0	6.21855	8	2	625.765	1250.52	1.32992	49.947	8692	8692	MS2	8/88	HM_62_Clean_09_04_14.raw
	High	EQADFAIEALAK	Unambiguous	3	2	Q8VDD5;Q6URW6		CID	1	0	1	1	0	0.00010601	54.56	0.000185821	0	27.8544	100	2	653.337	1305.67	-1.5546	128.827	26527	26527	MS2	9/122	HM_62_Clean_09_04_14.raw
	High	IIGLDQVAGMSETALPGAFK	Unambiguous	1	1	Q8VDD5		CID	1	0	1	1	0	5.07986e-06	54.12	0.000307289	0	16.6637	34	3	673.358	2018.06	-1.61931	115.323	24711	24711	MS2	12/196	HM_62_Clean_09_04_14.raw
	High	LQQLFnHTMFILEQEEYQR	Unambiguous	3	2	Q8VDD5;Q61879	N6(Deamidated)	CID	0.037	0	1	1	0	9.88178e-06	54.11	0.000353605	0	15.3313	100	3	823.404	2468.2	2.89534	107.032	22898	22898	MS2	12/194	HM_62_Clean_09_04_14.raw
	High	nFINNPLAQADWAAK	Unambiguous	1	1	Q8VDD5	N1(Deamidated)	CID	1	0	1	1	0	0.000403679	54.05	0.000257972	0	17.391	100	2	837.418	1673.83	-0.20841	107.318	22964	22964	MS2	20/140	HM_62_Clean_09_04_14.raw
	High	LKSMEAEMIQLQEELAAAER	Unambiguous	1	1	Q8VDD5		CID	1	0	1	1	0	1.53565e-05	53.92	0.000383611	1	0	14	3	764.051	2290.14	-1.70631	114.843	24623	24623	MS2	16/220	HM_62_Clean_09_04_14.raw
	High	KANLQIDQINTDLNLER	Unambiguous	1	1	Q8VDD5		CID	1	0	1	1	0	2.84782e-05	53.42	0.000338739	1	2.04729	7	3	666.69	1998.06	-2.40008	83.5313	17172	17172	MS2	18/178	HM_62_Clean_09_04_14.raw
	High	ALELDSNLYR	Unambiguous	1	1	Q8VDD5		CID	1	0	1	1	0	0.00076859	53.3	0.000227085	0	1.31037	1	2	597.31	1193.61	-2.13495	75.3753	15181	15181	MS2	8/84	HM_62_Clean_09_04_14.raw
	High	DLEAHIDTANK	Unambiguous	1	1	Q8VDD5		CID	1	0	1	1	0	0.000656504	53.14	0.000180527	0	25.7038	52	2	613.804	1226.6	0.0265676	43.7702	7035	7035	MS2	9/96	HM_62_Clean_09_04_14.raw
	High	ImGIPEDEQMGLLR	Unambiguous	1	1	Q8VDD5	M2(Oxidation)	CID	1	0	1	1	0	0.000282222	53.12	0.000269603	0	0	100	2	809.397	1617.79	-6.90558	86.4426	17900	17900	MS2	10/118	HM_62_Clean_09_04_14.raw
	High	NLPIYSEEIVEMYK	Unambiguous	1	1	Q8VDD5		CID	1	0	1	1	0	2.62576e-06	53.12	0.000332982	0	0	100	3	576.623	1727.86	-0.352111	104.355	22267	22267	MS2	10/140	HM_62_Clean_09_04_14.raw
	High	VISGVLQLGNIAFK	Unambiguous	1	1	Q8VDD5		CID	1	0	1	1	0	1.5983e-05	53.11	8.52698e-05	0	0	100	3	486.962	1458.87	1.59172	110.812	23770	23770	MS2	17/118	HM_62_Clean_09_04_14.raw
	High	LQQLFNHTMFILEQEEYQR	Unambiguous	3	2	Q8VDD5;Q61879		CID	1	0	1	1	0	4.36144e-06	53.05	0.000443923	0	4.03568	100	3	823.07	2467.2	-4.74481	106.32	22729	22729	MS2	19/194	HM_62_Clean_09_04_14.raw
	High	YLYVDKNFINNPLAQADWAAK	Unambiguous	1	1	Q8VDD5		CID	1	0	1	1	0	3.2155e-07	52.52	0.000556959	1	7.96254	100	3	818.753	2454.25	0.0840384	106.473	22766	22766	MS2	23/214	HM_62_Clean_09_04_14.raw
	High	NKHEAMITDLEER	Unambiguous	1	1	Q8VDD5		CID	1	0	1	1	0	0.000177343	52.34	0.000292306	1	0	23	2	793.385	1585.76	-1.2302	52.0763	9269	9269	MS2	10/136	HM_62_Clean_09_04_14.raw
	High	HEAMITDLEER	Unambiguous	1	1	Q8VDD5		CID	1	0	1	1	0	0.000185621	52.25	0.000165892	0	6.96064	100	2	672.317	1343.63	1.15343	59.8653	11185	11185	MS2	15/96	HM_62_Clean_09_04_14.raw
	High	TRLQQELDDLLVDLDHQR	Unambiguous	1	1	Q8VDD5		CID	1	0	1	1	0	5.34067e-08	52.1	0.000564184	1	2.46455	8	3	736.384	2207.14	-1.74517	117.719	25053	25053	MS2	20/196	HM_62_Clean_09_04_14.raw
	High	SKKDQGELER	Unambiguous	1	1	Q8VDD5		CID	1	0	1	1	0	0.000978268	52.06	0.000316751	2	32.9641	100	3	397.211	1189.62	1.42804	16.963	1289	1289	MS2	7/104	HM_62_Clean_09_04_14.raw
	High	TEMEDLMSSK	Unambiguous	1	1	Q8VDD5		CID	1	0	1	1	0	0.000957047	51.97	5.65445e-05	0	10.9728	48	2	585.754	1170.5	-0.429729	62.8654	11997	11997	MS2	14/88	HM_62_Clean_09_04_14.raw
	High	NKHEAMITDLEER	Unambiguous	1	1	Q8VDD5		CID	1	0	1	1	0	2.06173e-05	51.66	0.000363004	1	0	39	3	529.26	1585.77	0.724279	51.7129	9182	9182	MS2	9/136	HM_62_Clean_09_04_14.raw
	High	LTKDFSALESQLQDTQELLQEENR	Unambiguous	1	1	Q8VDD5		CID	1	0	1	1	0	2.67009e-06	51.48	0.000713347	1	11.2287	100	3	945.804	2835.4	-1.61457	109.285	23414	23414	MS2	25/266	HM_62_Clean_09_04_14.raw
	High	YLYVDKnFINNPLAQADWAAK	Unambiguous	1	1	Q8VDD5	N7(Deamidated)	CID	1	0	1	1	0	1.67747e-05	51.36	0.000699335	1	16.1828	100	3	819.079	2455.22	-2.75289	108.222	23170	23170	MS2	18/214	HM_62_Clean_09_04_14.raw
	High	HSQAVEELADQLEQTKR	Unambiguous	1	1	Q8VDD5		CID	1	0	1	1	0	2.31637e-06	49.82	0.000869814	1	27.3898	100	3	661.336	1981.99	0.168253	73.6457	14745	14745	MS2	15/182	HM_62_Clean_09_04_14.raw
	High	LQQLFNHTMFILEQEEYQR	Unambiguous	3	2	Q8VDD5;Q61879		CID	1	0	1	1	0	3.30971e-06	49.4	0.0010873	0	2.58699	100	3	823.073	2467.21	-0.88557	106.727	22827	22827	MS2	10/194	HM_62_Clean_09_04_14.raw
	High	IMGIPEDEQMGLLR	Unambiguous	1	1	Q8VDD5		CID	1	0	1	1	0	6.09742e-06	48.92	0.000800815	0	13.294	46	3	534.604	1601.8	-2.91767	98.3538	20901	20901	MS2	11/118	HM_62_Clean_09_04_14.raw
	High	VAEFTTNLMEEEEK	Unambiguous	1	1	Q8VDD5		CID	1	0	1	1	0	3.80568e-05	48.86	0.000365998	0	18.7036	100	2	835.385	1669.76	0.286162	80.0496	16312	16312	MS2	11/138	HM_62_Clean_09_04_14.raw
	High	nGFEPASLKEEVGEEAIVELVEnGKK	Unambiguous	1	1	Q8VDD5	N1(Deamidated); N23(Deamidated)	CID	1	0	1	1	0	1.05201e-06	48.38	0.00150221	2	9.27035	38	4	705.107	2817.4	0.004334	110.649	23731	23731	MS2	25/286	HM_62_Clean_09_04_14.raw
	High	ALELDSNLYR	Unambiguous	1	1	Q8VDD5		CID	1	0	1	1	0	0.00128189	48.35	0.000698921	0	22.5524	55	2	597.31	1193.61	-2.95311	75.0243	15092	15092	MS2	7/84	HM_62_Clean_09_04_14.raw
	High	SMEAEMIQLQEELAAAER	Unambiguous	1	1	Q8VDD5		CID	1	0	1	1	0	6.01405e-06	48.34	0.000814845	0	15.7101	100	3	683.658	2048.96	-1.09122	119.318	25288	25288	MS2	14/188	HM_62_Clean_09_04_14.raw
	High	HSQAVEELADQLEQTKR	Unambiguous	1	1	Q8VDD5		CID	1	0	1	1	0	8.84744e-08	48.3	0.00124911	1	24.0507	22	3	661.338	1982	2.8474	73.0879	14607	14607	MS2	20/182	HM_62_Clean_09_04_14.raw
	High	YLYVDKNFINNPLAQADWAAK	Unambiguous	1	1	Q8VDD5		CID	1	0	1	1	0	1.6357e-06	48.08	0.00154974	1	5.65572	100	3	818.752	2454.24	-1.2589	106.105	22678	22678	MS2	17/214	HM_62_Clean_09_04_14.raw
	High	IMGIPEDEQmGLLR	Unambiguous	1	1	Q8VDD5	M10(Oxidation)	CID	1	0	1	1	0	0.000557171	48.04	0.000890396	0	0	26	2	809.398	1617.79	-5.24555	87.1956	18105	18105	MS2	16/118	HM_62_Clean_09_04_14.raw
	High	KANLQIDQINTDLNLER	Unambiguous	1	1	Q8VDD5		CID	1	0	1	1	0	6.42898e-06	47.41	0.00132442	1	4.03635	35	3	666.692	1998.06	-0.658881	83.1801	17087	17087	MS2	18/178	HM_62_Clean_09_04_14.raw
	High	LDPHLVLDQLR	Unambiguous	2	2	Q8VDD5;Q61879		CID	1	0	1	1	0	8.23494e-05	46.81	0.000998471	0	0	4	3	440.253	1318.74	-2.44117	89.6654	18716	18716	MS2	10/96	HM_62_Clean_09_04_14.raw
	High	RALEQQVEEMK	Unambiguous	1	1	Q8VDD5		CID	1	0	1	1	0	0.000610611	46.74	0.00125513	1	26.1648	75	2	680.849	1360.69	0.546461	48.8062	8395	8395	MS2	14/110	HM_62_Clean_09_04_14.raw
	High	AKLQEMESAVK	Unambiguous	1	1	Q8VDD5		CID	1	0	1	1	0	0.000391109	46.32	0.00125423	1	25.1444	20	3	411.888	1233.65	-1.11303	47.7596	8096	8096	MS2	8/104	HM_62_Clean_09_04_14.raw
	High	EMEAELEDER	Unambiguous	1	1	Q8VDD5		CID	1	0	1	1	0	8.04537e-05	46.14	0.000131339	0	22.3423	100	2	625.764	1250.52	-0.134311	49.6145	8607	8607	MS2	8/88	HM_62_Clean_09_04_14.raw
	High	EQLEEEEEAKR	Unambiguous	1	1	Q8VDD5		CID	1	0	1	1	0	0.000468167	45.87	0.00085411	1	26.1957	100	2	695.328	1389.65	-0.235973	30.8821	3880	3880	MS2	8/112	HM_62_Clean_09_04_14.raw
	High	LDPHLVLDQLR	Unambiguous	2	2	Q8VDD5;Q61879		CID	1	0	1	1	0	0.000183251	45.44	0.00133878	0	0	21	3	440.253	1318.74	-2.85771	89.3085	18625	18625	MS2	10/96	HM_62_Clean_09_04_14.raw
	High	ELETQISELQEDLESER	Unambiguous	1	1	Q8VDD5		CID	1	0	1	1	0	1.86149e-06	45.29	0.0016343	0	24.1043	100	3	683.324	2047.96	-4.99827	102.397	21870	21870	MS2	16/182	HM_62_Clean_09_04_14.raw
	High	FLSNGHVTIPGQQDKDMFQETMEAMR	Unambiguous	1	1	Q8VDD5		CID	1	0	1	1	0	4.77531e-06	45.21	0.00151102	1	18.0592	44	4	753.348	3010.37	-5.30155	97.0851	20580	20580	MS2	25/284	HM_62_Clean_09_04_14.raw
	High	DFSALESQLQDTQELLQEENRQK	Unambiguous	1	1	Q8VDD5		CID	1	0	1	1	0	7.69067e-06	45.02	0.00256069	1	9.66886	35	3	917.109	2749.31	-5.57641	111.89	24021	24021	MS2	9/242	HM_62_Clean_09_04_14.raw
	High	ERNTDQASMPDNTAAQK	Unambiguous	2	1	Q8VDD5		CID	1	0	1	1	0	0.000557661	44.92	0.0010855	1	9.39896	23	3	626.288	1876.85	1.47504	30.5554	3797	3797	MS2	18/182	HM_62_Clean_09_04_14.raw
	High	SmEAEMIQLQEELAAAER	Unambiguous	1	1	Q8VDD5	M2(Oxidation)	CID	1	0	1	1	0	1.3324e-05	44.68	0.00143142	0	37.8031	100	3	688.988	2064.95	-3.61549	102.479	21891	21891	MS2	19/188	HM_62_Clean_09_04_14.raw
	High	TEMEDLMSSKDDVGK	Unambiguous	1	1	Q8VDD5		CID	1	0	1	1	0	0.000218406	44.4	0.000504678	1	0.707107	1	3	562.251	1684.74	-1.27905	63.8213	12234	12234	MS2	16/144	HM_62_Clean_09_04_14.raw
	High	QAQQERDELADEIAnSSGK	Unambiguous	1	1	Q8VDD5	N15(Deamidated)	CID	1	0	1	1	0	3.57182e-05	44.36	0.00164164	1	0	100	3	697.326	2089.96	0.469523	61.3387	11574	11574	MS2	10/204	HM_62_Clean_09_04_14.raw
	High	IMGIPEDEQmGLLR	Unambiguous	1	1	Q8VDD5	M10(Oxidation)	CID	1	0	1	1	0	0.000441324	44.3	0.00216977	0	11.0269	48	2	809.4	1617.79	-3.13281	87.5663	18188	18188	MS2	13/118	HM_62_Clean_09_04_14.raw
	High	THEAQIQEMR	Unambiguous	1	1	Q8VDD5		CID	1	0	1	1	0	0.000166168	44.12	0.00111143	0	31.6583	100	2	621.798	1242.59	-0.650725	34.1894	4683	4683	MS2	7/96	HM_62_Clean_09_04_14.raw
	High	IAQLEEQLDnETKER	Unambiguous	1	1	Q8VDD5	N10(Deamidated)	CID	0.0455	0	1	1	0	0.000261015	44.07	0.00292631	1	29.1782	45	3	606.304	1816.9	2.70499	59.2812	11026	11026	MS2	13/154	HM_62_Clean_09_04_14.raw
	High	VIQYLAHVASSHK	Unambiguous	2	2	Q8VDD5;Q61879		CID	1	0	1	1	0	0.000561781	43.96	0.00235048	0	3.30516	8	3	484.937	1452.8	-0.231604	55.9866	10185	10185	MS2	8/118	HM_62_Clean_09_04_14.raw
	High	HEMPPHIYAITDTAYR	Unambiguous	1	1	Q8VDD5		CID	1	0	1	1	0	0.000136095	43.72	0.00270695	0	5.94925	19	3	638.976	1914.91	-1.70504	69.2651	13666	13666	MS2	11/142	HM_62_Clean_09_04_14.raw
	High	NmDPLNDNIATLLHQSSDKFVSELWK	Unambiguous	1	1	Q8VDD5	M2(Oxidation)	CID	1	0	1	1	0	4.28157e-06	43.59	0.00430959	1	1.35772	11	4	758.622	3031.47	-5.32965	127.388	26350	26350	MS2	13/290	HM_62_Clean_09_04_14.raw
	High	TLEDEAKTHEAQIQEMR	Unambiguous	1	1	Q8VDD5		CID	1	0	1	1	0	0.000129397	43.47	0.00259748	1	0	5	3	676.992	2028.96	-2.75817	64.6491	12424	12424	MS2	16/176	HM_62_Clean_09_04_14.raw
	High	YEILTPNSIPK	Unambiguous	1	1	Q8VDD5		CID	1	0	1	1	0	0.00134647	43.26	0.00244765	0	5.79273	9	2	637.851	1274.7	-2.75914	79.2491	16142	16142	MS2	9/100	HM_62_Clean_09_04_14.raw
	High	TLEDEAKTHEAQIQEMR	Unambiguous	1	1	Q8VDD5		CID	1	0	1	1	0	2.43914e-05	43.2	0.00282392	1	6.66662	42	3	676.992	2028.96	-1.85571	65.0198	12518	12518	MS2	15/176	HM_62_Clean_09_04_14.raw
	High	LKQMEDEKNSFR	Unambiguous	1	1	Q8VDD5		CID	1	0	1	1	0	0.000114636	43.19	0.00258816	2	3.54724	8	3	508.92	1524.75	-1.13334	35.8904	5119	5119	MS2	12/118	HM_62_Clean_09_04_14.raw
	High	FLSnGHVTIPGQQDKDMFQETMEAmR	Unambiguous	1	1	Q8VDD5	N4(Deamidated); M25(Oxidation)	CID	0.0233	0	1	1	0	5.48866e-05	42.65	0.002374	1	17.4951	14	4	757.597	3027.37	0.316774	88.1288	18315	18315	MS2	12/284	HM_62_Clean_09_04_14.raw
	High	LKNKHEAMITDLEER	Unambiguous	1	1	Q8VDD5		CID	1	0	1	1	0	7.83992e-05	42.17	0.00508748	2	31.466	13	3	609.65	1826.94	-3.49365	50.5664	8874	8874	MS2	11/154	HM_62_Clean_09_04_14.raw
	High	KEEELQAALARVEEEAAQK	Unambiguous	1	1	Q8VDD5		CID	1	0	1	1	0	6.78934e-05	42.17	0.00539389	2	12.6084	12	3	714.706	2142.1	-0.525659	90.5552	18957	18957	MS2	14/206	HM_62_Clean_09_04_14.raw
	High	LQVELDSVTGLLSQSDSK	Unambiguous	1	1	Q8VDD5		CID	1	0	1	1	0	3.41986e-05	42.1	0.00518865	0	0	75	3	640.334	1918.99	-4.2625	128.898	26539	26539	MS2	21/194	HM_62_Clean_09_04_14.raw
	High	AKQTLENERGELANEVK	Unambiguous	1	1	Q8VDD5		CID	1	0	1	1	0	0.000168112	42.03	0.00519463	2	4.71284	6	4	483.006	1929	-1.20675	48.8392	8402	8402	MS2	10/180	HM_62_Clean_09_04_14.raw
	High	RQLEEAEEEAQR	Unambiguous	1	1	Q8VDD5		CID	1	0	1	1	0	5.59946e-06	41.9	0.00265687	1	16.5666	48	3	496.574	1487.71	-0.0551782	34.1283	4667	4667	MS2	8/120	HM_62_Clean_09_04_14.raw
	High	ANLQIDQINTDLNLER	Unambiguous	1	1	Q8VDD5		CID	1	0	1	1	0	3.46359e-06	41.83	0.00537711	0	14.3805	76	3	623.994	1869.97	0.209521	91.0487	19085	19085	MS2	15/166	HM_62_Clean_09_04_14.raw
	High	RHEMPPHIYAITDTAYR	Unambiguous	1	1	Q8VDD5		CID	1	0	1	1	0	6.54875e-06	41.79	0.00535733	1	5.88212	57	3	691.01	2071.02	-0.802906	64.8453	12475	12475	MS2	16/182	HM_62_Clean_09_04_14.raw
	High	AKQTLENERGELANEVK	Unambiguous	1	1	Q8VDD5		CID	1	0	1	1	0	0.000189652	41.59	0.00572076	2	3.15245	5	4	483.006	1929	-0.890341	49.1912	8495	8495	MS2	10/180	HM_62_Clean_09_04_14.raw
	High	VIQYLAHVASSHK	Unambiguous	2	2	Q8VDD5;Q61879		CID	1	0	1	1	0	4.31415e-05	41.07	0.00477965	0	16.3399	75	3	484.936	1452.79	-1.42895	55.6276	10097	10097	MS2	17/118	HM_62_Clean_09_04_14.raw
	High	IAQLEEQLDNETKER	Unambiguous	1	1	Q8VDD5		CID	1	0	1	1	0	0.00081158	40.87	0.00627353	1	28.3348	4	3	605.974	1815.91	-1.2221	62.8491	11990	11990	MS2	9/154	HM_62_Clean_09_04_14.raw
	High	LQQELDDLLVDLDHQR	Unambiguous	1	1	Q8VDD5		CID	1	0	1	1	0	9.26218e-05	40.69	0.00737078	0	7.88147	100	3	650.667	1949.99	-2.60322	110.017	23585	23585	MS2	9/166	HM_62_Clean_09_04_14.raw
	High	IMGIPEDEQMGLLR	Unambiguous	1	1	Q8VDD5		CID	1	0	1	1	0	0.000179486	40.64	0.00554464	0	22.5224	7	2	801.403	1601.8	-2.37581	97.9918	20804	20804	MS2	8/118	HM_62_Clean_09_04_14.raw
	High	IIGLDQVAGMSETALPGAFK	Unambiguous	1	1	Q8VDD5		CID	1	0	1	1	0	0.000212033	40.45	0.00709536	0	0	100	2	1009.53	2018.06	-2.1873	129.758	26664	26664	MS2	18/196	HM_62_Clean_09_04_14.raw
	High	NKHEAMITDLEER	Unambiguous	1	1	Q8VDD5		CID	1	0	1	1	0	7.8497e-05	40.39	0.00460256	1	22.8813	16	3	529.259	1585.76	-1.58509	52.4054	9339	9339	MS2	10/136	HM_62_Clean_09_04_14.raw
	High	AKLQEMESAVK	Unambiguous	1	1	Q8VDD5		CID	1	0	1	1	0	0.000569111	39.78	0.00575949	1	24.3589	8	3	411.887	1233.65	-2.74572	48.1321	8201	8201	MS2	8/104	HM_62_Clean_09_04_14.raw
	High	ASREEILAQAK	Unambiguous	1	1	Q8VDD5		CID	1	0	1	1	0	0.00109782	39.67	0.00564289	1	20.7205	3	3	405.895	1215.67	0.286687	40.443	6213	6213	MS2	7/102	HM_62_Clean_09_04_14.raw
	High	KKVEAQLQELQVK	Unambiguous	1	1	Q8VDD5		CID	1	0	1	1	0	0.00104422	39.66	0.00277929	2	1.69124	1	3	514.307	1540.91	-0.511963	51.7349	9186	9186	MS2	9/130	HM_62_Clean_09_04_14.raw
	High	LKnKHEAMITDLEER	Unambiguous	1	1	Q8VDD5	N3(Deamidated)	CID	1	0	1	1	0	3.58186e-06	39.5	0.00915006	2	35.0939	100	3	609.978	1827.92	-3.59588	57.2672	10515	10515	MS2	11/154	HM_62_Clean_09_04_14.raw
	High	HEMPPHIYAITDTAYR	Unambiguous	1	1	Q8VDD5		CID	1	0	1	1	0	2.94362e-05	39.5	0.00734361	0	28.1915	6	3	638.977	1914.92	-0.175105	67.6518	13218	13218	MS2	11/142	HM_62_Clean_09_04_14.raw
	High	QAQQERDELADEIAnSSGK	Unambiguous	1	1	Q8VDD5	N15(Deamidated)	CID	1	0	1	1	0	0.000347927	39.23	0.00548041	1	9.26885	40	3	697.327	2089.97	1.0828	54.7257	9866	9866	MS2	9/204	HM_62_Clean_09_04_14.raw
	High	RKLEGDSTDLSDQIAELQAQIAELK	Unambiguous	1	1	Q8VDD5		CID	1	0	1	1	0	0.000138504	39.16	0.0102228	2	0	51	4	693.617	2771.44	0.704785	115.86	24793	24793	MS2	12/278	HM_62_Clean_09_04_14.raw
	High	nGFEPASLKEEVGEEAIVELVENGKK	Unambiguous	1	1	Q8VDD5	N1(Deamidated)	CID	1	0	1	1	0	4.21892e-05	39.09	0.0124359	2	1.39717	45	4	704.861	2816.42	0.8304	112.113	24071	24071	MS2	22/286	HM_62_Clean_09_04_14.raw
	High	VSHLLGINVTDFTR	Unambiguous	1	1	Q8VDD5		CID	1	0	1	1	0	0.000151465	39.08	0.0079904	0	7.88683	1	3	524.623	1571.85	0.32196	92.3808	19421	19421	MS2	15/138	HM_62_Clean_09_04_14.raw
	High	QKHSQAVEELADQLEQTKR	Unambiguous	1	1	Q8VDD5		CID	1	0	1	1	0	5.37814e-05	38.94	0.0115135	2	8.37253	10	3	746.718	2238.14	-4.09874	67.1396	13091	13091	MS2	20/206	HM_62_Clean_09_04_14.raw
	High	KTLEDEAKTHEAQIQEMR	Unambiguous	1	1	Q8VDD5		CID	1	0	1	1	0	6.72314e-05	38.71	0.0116821	2	25.7221	35	3	719.691	2157.06	-0.924608	60.3965	11330	11330	MS2	15/198	HM_62_Clean_09_04_14.raw
	High	NSFREQLEEEEEAKR	Unambiguous	1	1	Q8VDD5		CID	1	0	1	1	0	0.00105827	38.64	0.0067429	2	1.81548	37	3	631.968	1893.89	-1.59464	55.7198	10119	10119	MS2	7/160	HM_62_Clean_09_04_14.raw
	High	TFHIFYYLLSGAGEHLK	Unambiguous	1	1	Q8VDD5		CID	1	0	1	1	0	3.30622e-06	38.64	0.0115573	0	0	37	4	499.764	1996.03	0.292882	114.36	24527	24527	MS2	8/154	HM_62_Clean_09_04_14.raw
	High	NLPIYSEEIVEMYK	Unambiguous	1	1	Q8VDD5		CID	1	0	1	1	0	9.38429e-05	38.54	0.00973413	0	6.49027	100	2	864.433	1727.86	1.70447	105.371	22505	22505	MS2	10/140	HM_62_Clean_09_04_14.raw
	High	ALEQQVEEmKTQLEELEDELQATEDAK	Unambiguous	1	1	Q8VDD5	M9(Oxidation)	CID	1	0	1	1	0	0.000922374	37.79	0.0135485	1	14.3862	100	4	791.627	3163.49	0.896037	110.221	23632	23632	MS2	11/298	HM_62_Clean_09_04_14.raw
	High	QFRTEMEDLMSSKDDVGK	Unambiguous	1	1	Q8VDD5		CID	1	0	1	1	0	9.24708e-05	37.38	0.00676397	2	16.5211	100	3	705.991	2115.96	-4.26399	74.4566	14951	14951	MS2	16/192	HM_62_Clean_09_04_14.raw
	High	AGKLDPHLVLDQLR	Unambiguous	2	2	Q8VDD5;Q61879		CID	1	0	1	1	0	0.000538286	37.18	0.00676689	1	31.5229	30	2	787.955	1574.9	0.71885	83.3177	17123	17123	MS2	15/138	HM_62_Clean_09_04_14.raw
	High	NFINNPLAQADWAAK	Unambiguous	1	1	Q8VDD5		CID	1	0	1	1	0	2.15644e-06	36.64	0.015304	0	7.70753	66	3	558.285	1672.84	-1.56224	98.4596	20925	20925	MS2	12/140	HM_62_Clean_09_04_14.raw
	High	TRLQQELDDLLVDLDHQR	Unambiguous	1	1	Q8VDD5		CID	1	0	1	1	0	0.000449798	36.59	0.0199874	1	0	45	4	552.54	2207.14	-1.47473	117.293	24997	24997	MS2	10/196	HM_62_Clean_09_04_14.raw
	High	VDYKADEWLMK	Unambiguous	2	2	Q8VDD5;Q61879		CID	1	0	1	1	0	0.000191776	36.28	0.0108921	1	7.72608	7	3	466.564	1397.68	0.221783	76.4113	15440	15440	MS2	10/104	HM_62_Clean_09_04_14.raw
	High	EQADFAIEALAK	Unambiguous	3	2	Q8VDD5;Q6URW6		CID	1	0	1	1	0	8.45054e-05	36.18	0.013375	0	0	100	3	435.893	1305.67	-2.31285	86.6217	17946	17946	MS2	8/122	HM_62_Clean_09_04_14.raw
	High	LQQELDDLLVDLDHQR	Unambiguous	1	1	Q8VDD5		CID	1	0	1	1	0	9.12504e-05	36.18	0.0208336	0	5.63928	100	3	650.668	1949.99	-1.19471	109.619	23490	23490	MS2	18/166	HM_62_Clean_09_04_14.raw
	High	LDPHLVLDQLR	Unambiguous	2	2	Q8VDD5;Q61879		CID	1	0	1	1	0	0.000189894	36.16	0.0110399	0	0	100	3	440.254	1318.75	-0.15017	90.0647	18828	18828	MS2	11/96	HM_62_Clean_09_04_14.raw
	High	FLSnGHVTIPGQQDKDMFQETMEAMR	Unambiguous	1	1	Q8VDD5	N4(Deamidated)	CID	1	0	1	1	0	2.97254e-05	35.99	0.0115813	1	7.9194	52	4	753.596	3011.36	-2.74839	99.8975	21274	21274	MS2	21/284	HM_62_Clean_09_04_14.raw
	High	IAQLEEQLDNETKER	Unambiguous	1	1	Q8VDD5		CID	1	0	1	1	0	0.000659521	35.65	0.0211962	1	4.36423	6	3	605.974	1815.91	-0.0120889	63.2051	12085	12085	MS2	6/154	HM_62_Clean_09_04_14.raw
	High	LKDVLLQVEDER	Unambiguous	1	1	Q8VDD5		CID	1	0	1	1	0	8.95033e-05	35.56	0.0165254	1	36.1872	83	3	486.272	1456.8	-0.459824	74.7194	15017	15017	MS2	9/124	HM_62_Clean_09_04_14.raw
	High	TEmEDLMSSKDDVGK	Unambiguous	1	1	Q8VDD5	M3(Oxidation)	CID	1	0	1	1	0	0.000522644	35.38	0.00401282	1	35.6654	70	3	567.584	1700.74	1.68697	46.2973	7698	7698	MS2	8/144	HM_62_Clean_09_04_14.raw
	High	AKQTLENERGELANEVK	Unambiguous	1	1	Q8VDD5		CID	1	0	1	1	0	0.000783071	34.37	0.0301981	2	12.3066	9	3	643.673	1929	0.445543	49.2244	8504	8504	MS2	14/180	HM_62_Clean_09_04_14.raw
	High	RHEMPPHIYAITDTAYR	Unambiguous	1	1	Q8VDD5		CID	1	0	1	1	0	1.57892e-05	34.31	0.0300251	1	12.9152	56	3	691.01	2071.02	-0.626079	63.8487	12240	12240	MS2	14/182	HM_62_Clean_09_04_14.raw
	High	NTDQASmPDNTAAQK	Unambiguous	2	1	Q8VDD5	M7(Oxidation)	CID	1	0	1	1	0	0.000479423	34.09	0.00382143	0	26.758	100	2	804.348	1607.69	-4.45706	28.4809	3327	3327	MS2	9/158	HM_62_Clean_09_04_14.raw
	High	nKHEAMITDLEER	Unambiguous	1	1	Q8VDD5	N1(Deamidated)	CID	1	0	1	1	0	5.39251e-05	34.08	0.0154187	1	17.5083	32	3	529.586	1586.74	-2.39643	60.5799	11376	11376	MS2	13/136	HM_62_Clean_09_04_14.raw
	High	HEMPPHIYAITDTAYR	Unambiguous	1	1	Q8VDD5		CID	1	0	1	1	0	5.71066e-05	34.06	0.0236176	0	33.4099	10	3	638.974	1914.91	-4.66929	68.5461	13466	13466	MS2	10/142	HM_62_Clean_09_04_14.raw
	High	DFSALESQLQDTQELLQEENR	Unambiguous	1	1	Q8VDD5		CID	1	0	1	1	0	5.22408e-06	33.98	0.0296759	0	12.804	100	3	831.731	2493.18	1.55638	119.891	25380	25380	MS2	19/222	HM_62_Clean_09_04_14.raw
	High	HEmPPHIYAITDTAYR	Unambiguous	1	1	Q8VDD5	M3(Oxidation)	CID	1	0	1	1	0	0.000612453	33.77	0.0231917	0	18.6095	49	3	644.308	1930.91	-0.511477	65.168	12558	12558	MS2	10/142	HM_62_Clean_09_04_14.raw
	High	ASREEILAQAKENEK	Unambiguous	1	1	Q8VDD5		CID	1	0	1	1	0	0.000248794	33.69	0.0330506	2	33.8087	85	3	572.636	1715.89	0.513627	40.8716	6321	6321	MS2	6/160	HM_62_Clean_09_04_14.raw
	High	KVIQYLAHVASSHK	Unambiguous	2	2	Q8VDD5;Q61879		CID	1	0	1	1	0	0.000315332	33.64	0.0203498	1	19.0441	41	3	527.634	1580.89	-1.46716	55.2826	10004	10004	MS2	8/132	HM_62_Clean_09_04_14.raw
	High	ALELDSNLYR	Unambiguous	1	1	Q8VDD5		CID	1	0	1	1	0	0.00107195	33.57	0.0207903	0	6.94152	30	2	597.31	1193.61	-2.6463	75.7278	15266	15266	MS2	7/84	HM_62_Clean_09_04_14.raw
	High	NKHEAmITDLEER	Unambiguous	1	1	Q8VDD5	M6(Oxidation)	CID	1	0	1	1	0	4.60621e-05	33.48	0.0189371	1	77.328	100	3	534.59	1601.76	-2.20514	43.7389	7028	7028	MS2	10/136	HM_62_Clean_09_04_14.raw
	High	NMDPLNDNIATLLHQSSDK	Unambiguous	1	1	Q8VDD5		CID	1	0	1	1	0	2.10486e-05	33.45	0.031517	0	2.11093	90	3	709.344	2126.02	-1.03662	99.4857	21173	21173	MS2	24/210	HM_62_Clean_09_04_14.raw
	High	IAQLEEQLDNETK	Unambiguous	1	1	Q8VDD5		CID	1	0	1	1	0	6.21664e-06	33.39	0.0293898	0	32.0997	33	3	510.926	1530.76	0.0936526	65.2802	12591	12591	MS2	14/130	HM_62_Clean_09_04_14.raw
	High	HEAMITDLEER	Unambiguous	1	1	Q8VDD5		CID	1	0	1	1	0	9.98611e-05	33.24	0.0134922	0	27.9481	46	3	448.547	1343.63	-0.264777	59.9537	11207	11207	MS2	8/96	HM_62_Clean_09_04_14.raw
	High	FLSnGHVTIPGQQDKDMFQETMEAMR	Unambiguous	1	1	Q8VDD5	N4(Deamidated)	CID	1	0	1	1	0	0.000140465	33.18	0.0215416	1	5.2378	64	4	753.595	3011.36	-3.23483	100.319	21377	21377	MS2	13/284	HM_62_Clean_09_04_14.raw
	High	AGVLAHLEEER	Unambiguous	2	2	Q8VDD5;Q61879		CID	1	0	1	1	0	0.00150667	33.05	0.0251441	0	10.6137	2	3	408.551	1223.64	-0.49734	61.0621	11496	11496	MS2	8/84	HM_62_Clean_09_04_14.raw
	High	TFHIFYYLLSGAGEHLK	Unambiguous	1	1	Q8VDD5		CID	1	0	1	1	0	2.12741e-05	33.02	0.0422805	0	33.0956	45	3	666.014	1996.03	-1.96317	114.848	24625	24625	MS2	11/154	HM_62_Clean_09_04_14.raw
	High	SMEAEMIQLQEELAAAER	Unambiguous	1	1	Q8VDD5		CID	1	0	1	1	0	7.63232e-05	32.89	0.030894	0	12.9154	100	3	683.661	2048.97	3.19829	119.943	25389	25389	MS2	11/188	HM_62_Clean_09_04_14.raw
	High	KAnLQIDQINTDLNLER	Unambiguous	1	1	Q8VDD5	N3(Deamidated)	CID	1	0	1	1	0	3.58407e-05	32.87	0.041933	1	34.6173	80	3	667.02	1999.05	-0.204181	86.5217	17919	17919	MS2	14/178	HM_62_Clean_09_04_14.raw
	High	HSQAVEELADQLEQTKR	Unambiguous	1	1	Q8VDD5		CID	1	0	1	1	0	0.000251318	32.73	0.0437335	1	0	13	4	496.253	1981.99	-2.05576	72.4115	14444	14444	MS2	17/182	HM_62_Clean_09_04_14.raw
	High	TLEDEAKTHEAQIQEmR	Unambiguous	1	1	Q8VDD5	M16(Oxidation)	CID	1	0	1	1	0	0.000509144	32.57	0.0274185	1	0	68	3	682.323	2044.96	-2.51833	55.1953	9983	9983	MS2	11/176	HM_62_Clean_09_04_14.raw
	High	LQVELDSVTGLLSQSDSK	Unambiguous	1	1	Q8VDD5		CID	1	0	1	1	0	0.000501925	32.47	0.0453841	0	16.3903	100	2	960.003	1919	1.46956	109.103	23373	23373	MS2	17/194	HM_62_Clean_09_04_14.raw
	High	nGFEPASLKEEVGEEAIVELVEnGKK	Unambiguous	1	1	Q8VDD5	N1(Deamidated); N23(Deamidated)	CID	1	0	1	1	0	8.11275e-05	31.71	0.0695776	2	31.2662	100	4	705.107	2817.41	0.697569	111.278	23880	23880	MS2	25/286	HM_62_Clean_09_04_14.raw
	High	ALEEAMEQKAELER	Unambiguous	1	1	Q8VDD5		CID	1	0	1	1	0	0.000682886	31.24	0.049344	1	59.8678	32	3	549.607	1646.81	0.00231319	61.3612	11578	11578	MS2	13/136	HM_62_Clean_09_04_14.raw
	High	HEMPPHIYAITDTAYR	Unambiguous	1	1	Q8VDD5		CID	1	0	1	1	0	0.000116312	30.68	0.0546388	0	12.8307	12	3	638.976	1914.91	-1.60942	68.8959	13561	13561	MS2	9/142	HM_62_Clean_09_04_14.raw
	High	ASREEILAQAKEnEK	Unambiguous	1	1	Q8VDD5	N13(Deamidated)	CID	1	0	1	1	0	0.000960178	30.41	0.0712007	2	43.8425	53	3	572.965	1716.88	2.10888	39.5689	5985	5985	MS2	10/160	HM_62_Clean_09_04_14.raw
	High	NMDPLNDNIATLLHQSSDK	Unambiguous	1	1	Q8VDD5		CID	1	0	1	1	0	6.38742e-05	30.12	0.06639	0	1.79208	33	3	709.343	2126.01	-1.72563	99.1391	21090	21090	MS2	16/210	HM_62_Clean_09_04_14.raw
	High	NFINNPLAQADWAAK	Unambiguous	1	1	Q8VDD5		CID	1	0	1	1	0	0.000386565	29.79	0.0685351	0	43.6983	100	3	558.282	1672.83	-7.91084	98.3058	20888	20888	MS2	14/140	HM_62_Clean_09_04_14.raw
	High	TEMEDLMSSKDDVGK	Unambiguous	1	1	Q8VDD5		CID	1	0	1	1	0	0.000255178	29.26	0.0171344	1	3.11814	14	3	562.252	1684.74	-0.1922	64.225	12328	12328	MS2	15/144	HM_62_Clean_09_04_14.raw
	High	HSQAVEELADQLEQTKR	Unambiguous	1	1	Q8VDD5		CID	1	0	1	1	0	0.00021525	29.16	0.100469	1	5.6444	14	4	496.254	1981.99	0.531007	72.7656	14520	14520	MS2	14/182	HM_62_Clean_09_04_14.raw
	High	LKDVLLQVEDER	Unambiguous	1	1	Q8VDD5		CID	1	0	1	1	0	0.000271031	28.84	0.0805254	1	51.2863	50	3	486.272	1456.8	0.105781	74.3575	14926	14926	MS2	13/124	HM_62_Clean_09_04_14.raw
	High	ASREEILAQAKENEK	Unambiguous	1	1	Q8VDD5		CID	1	0	1	1	0	0.00100389	28.83	0.100742	2	67.6349	51	3	572.634	1715.89	-2.68773	41.233	6413	6413	MS2	14/160	HM_62_Clean_09_04_14.raw
	High	nGFEPASLKEEVGEEAIVELVEnGKK	Unambiguous	1	1	Q8VDD5	N1(Deamidated); N23(Deamidated)	CID	1	0	1	1	0	0.000120696	28.51	0.146143	2	2.1311	17	4	705.105	2817.4	-1.72876	128.842	26529	26529	MS2	16/286	HM_62_Clean_09_04_14.raw
	High	VAEFTTNLMEEEEK	Unambiguous	1	1	Q8VDD5		CID	1	0	1	1	0	0.000840713	28.13	0.0392999	0	22.9347	60	3	557.258	1669.76	-1.25713	79.0288	16093	16093	MS2	16/138	HM_62_Clean_09_04_14.raw
	High	KKVEAQLQELQVK	Unambiguous	1	1	Q8VDD5		CID	1	0	1	1	0	0.00013698	28.11	0.0353091	2	32.4621	81	3	514.307	1540.91	1.38931	52.3246	9320	9320	MS2	8/130	HM_62_Clean_09_04_14.raw
	High	nGFEPASLKEEVGEEAIVELVEnGKK	Unambiguous	1	1	Q8VDD5	N1(Deamidated); N23(Deamidated)	CID	1	0	1	1	0	0.000158253	28.08	0.161198	2	18.749	94	4	705.105	2817.4	-1.98872	112.991	24263	24263	MS2	19/286	HM_62_Clean_09_04_14.raw
	High	ELEDATETADAMNR	Unambiguous	1	1	Q8VDD5		CID	1	0	1	1	0	5.52848e-06	27.83	0.0186242	0	32.9325	41	3	522.563	1565.67	-0.300003	54.9789	9928	9928	MS2	13/124	HM_62_Clean_09_04_14.raw
	High	IAQLEEQLDnETKER	Unambiguous	1	1	Q8VDD5	N10(Deamidated)	CID	0.0357	0	1	1	0	4.39469e-05	27.83	0.117349	1	21.6737	69	3	606.302	1816.89	0.0847283	64.8936	12488	12488	MS2	8/154	HM_62_Clean_09_04_14.raw
	High	LQQELDDLLVDLDHQR	Unambiguous	1	1	Q8VDD5		CID	1	0	1	1	0	1.00727e-05	27.69	0.15013	0	22.8424	100	3	650.669	1949.99	0.495505	109.215	23398	23398	MS2	9/166	HM_62_Clean_09_04_14.raw
	High	QIATLHAQVTDMK	Unambiguous	1	1	Q8VDD5		CID	1	0	1	1	0	0.00107037	26.96	0.128576	0	12.735	12	3	485.925	1455.76	-2.18429	57.793	10643	10643	MS2	7/134	HM_62_Clean_09_04_14.raw
	High	KTLEDEAKTHEAQIQEMR	Unambiguous	1	1	Q8VDD5		CID	1	0	1	1	0	0.000186293	25.89	0.22092	2	33.3014	17	4	540.019	2157.06	-2.20414	60.473	11350	11350	MS2	15/198	HM_62_Clean_09_04_14.raw
	High	THEAQIQEmR	Unambiguous	1	1	Q8VDD5	M9(Oxidation)	CID	1	0	1	1	0	0.00146482	25.79	0.0655128	0	48.5249	100	3	420.2	1258.58	0.259182	24.088	2416	2416	MS2	9/96	HM_62_Clean_09_04_14.raw
	High	NSFREQLEEEEEAKR	Unambiguous	1	1	Q8VDD5		CID	1	0	1	1	0	0.000494068	25.67	0.133612	2	8.81235	8	4	474.228	1893.89	-1.60174	55.8111	10141	10141	MS2	10/160	HM_62_Clean_09_04_14.raw
	High	VSHLLGINVTDFTR	Unambiguous	1	1	Q8VDD5		CID	1	0	1	1	0	0.00140415	25.43	0.194048	0	28.0305	19	3	524.623	1571.85	-0.493471	92.8201	19527	19527	MS2	14/138	HM_62_Clean_09_04_14.raw
	High	FLSnGHVTIPGQQDKDmFQETMEAMR	Unambiguous	1	1	Q8VDD5	N4(Deamidated); M17(Oxidation)	CID	1	0	1	1	0	0.000143691	24.92	0.140761	1	37.8988	13	4	757.597	3027.37	0.155485	90.0092	18810	18810	MS2	23/284	HM_62_Clean_09_04_14.raw
	High	FLSnGHVTIPGQQDKDMFQETMEAMR	Unambiguous	1	1	Q8VDD5	N4(Deamidated)	CID	1	0	1	1	0	6.57165e-05	24.35	0.164542	1	20.1789	11	4	753.595	3011.36	-3.23483	101.448	21642	21642	MS2	26/284	HM_62_Clean_09_04_14.raw
	High	VISGVLQLGNIAFK	Unambiguous	1	1	Q8VDD5		CID	1	0	1	1	0	0.000183033	23.83	0.0825929	0	17.5089	100	3	486.961	1458.87	0.0228203	111.21	23864	23864	MS2	15/118	HM_62_Clean_09_04_14.raw
	High	IIGLDQVAGMSETALPGAFKTR	Unambiguous	1	1	Q8VDD5		CID	1	0	1	1	0	0.000196226	23.45	0.305229	1	15.3809	100	3	759.078	2275.22	2.88434	109.561	23477	23477	MS2	11/232	HM_62_Clean_09_04_14.raw
	High	DLEAHIDTANK	Unambiguous	1	1	Q8VDD5		CID	1	0	1	1	0	0.000180014	23.34	0.176805	0	15.5602	16	3	409.538	1226.6	-0.258072	43.7652	7033	7033	MS2	11/96	HM_62_Clean_09_04_14.raw
	High	NMDPLNDnIATLLHQSSDK	Unambiguous	1	1	Q8VDD5	N8(Deamidated)	CID	1	0	1	1	0	0.000793592	21.82	0.398212	0	43.1582	100	3	709.672	2127	-0.350838	107.278	22956	22956	MS2	10/210	HM_62_Clean_09_04_14.raw
	High	ELEDATETADAMNR	Unambiguous	1	1	Q8VDD5		CID	1	0	1	1	0	0.000182744	21.31	0.0917111	0	42.1684	14	3	522.564	1565.68	1.57119	54.5914	9829	9829	MS2	14/124	HM_62_Clean_09_04_14.raw
	High	HEMPPHIYAITDTAYR	Unambiguous	1	1	Q8VDD5		CID	1	0	1	1	0	0.000701508	20.91	0.502796	0	21.3837	38	3	638.975	1914.91	-3.42622	69.6828	13784	13784	MS2	5/142	HM_62_Clean_09_04_14.raw
	High	FLSnGHVTIPGQQDKDMFQETMEAMR	Unambiguous	1	1	Q8VDD5	N4(Deamidated)	CID	1	0	1	1	0	9.72849e-05	20.26	0.385704	1	16.2745	5	4	753.594	3011.35	-5.74812	101.071	21561	21561	MS2	19/284	HM_62_Clean_09_04_14.raw
	High	KKVEAQLQELQVK	Unambiguous	1	1	Q8VDD5		CID	1	0	1	1	0	0.000791852	18.81	0.316969	2	31.1682	60	3	514.307	1540.91	0.676335	52.6651	9387	9387	MS2	5/130	HM_62_Clean_09_04_14.raw
	High	QIATLHAQVTDMK	Unambiguous	1	1	Q8VDD5		CID	1	0	1	1	0	0.000979654	16.36	1.46816	0	6.79554	8	3	485.925	1455.76	-0.674931	58.1617	10739	10739	MS2	12/134	HM_62_Clean_09_04_14.raw
	High	VAEFTTNLMEEEEKSK	Unambiguous	1	1	Q8VDD5		CID	1	0	1	1	0	0.00132181	15.88	1.3686	1	9.87722	15	3	628.968	1884.89	-0.0699328	72.8229	14536	14536	MS2	13/162	HM_62_Clean_09_04_14.raw
	High	QIATLHAQVTDMKK	Unambiguous	1	1	Q8VDD5		CID	1	0	1	1	0	0.00114365	15.23	1.95096	1	15.1302	30	4	396.72	1583.86	1.45254	49.2318	8507	8507	MS2	13/144	HM_62_Clean_09_04_14.raw
	High	EMEAELEDERK	Unambiguous	1	1	Q8VDD5		CID	1	0	1	1	0.000116	0.00161093	61.9	1.06533e-05	1	24.7333	35	2	689.81	1378.61	-2.24642	41.5647	6498	6498	MS2	8/98	HM_62_Clean_09_04_14.raw
	High	ASIAALEAK	Unambiguous	1	1	Q8VDD5		CID	1	0	1	1	0.000116	0.00159889	59.23	3.42078e-05	0	8.92586	7	2	437.256	873.504	0.08661	51.7837	9202	9202	MS2	8/74	HM_62_Clean_09_04_14.raw
	High	KEEELQAALAR	Unambiguous	2	1	Q8VDD5		CID	1	0	1	1	0.000116	0.00155961	57.24	9.74204e-05	1	17.3454	20	2	629.342	1257.68	-2.39003	51.3908	9093	9093	MS2	7/104	HM_62_Clean_09_04_14.raw
	High	EmEAELEDERK	Unambiguous	1	1	Q8VDD5	M2(Oxidation)	CID	1	0	1	1	0.000116	0.00155409	40.75	0.00122002	1	44.6205	100	2	697.81	1394.61	2.21329	30.287	3741	3741	MS2	6/98	HM_62_Clean_09_04_14.raw
	High	TEmEDLMSSKDDVGK	Unambiguous	1	1	Q8VDD5	M3(Oxidation)	CID	1	0	1	1	0.000116	0.00161947	30.12	0.0124998	1	13.6228	26	3	567.583	1700.74	-0.143285	46.669	7798	7798	MS2	13/144	HM_62_Clean_09_04_14.raw
	High	RHEMPPHIYAITDTAYR	Unambiguous	1	1	Q8VDD5		CID	1	0	1	1	0.000116	0.00161359	23.63	0.358297	1	5.53529	16	4	518.51	2071.02	0.281032	64.4327	12372	12372	MS2	18/182	HM_62_Clean_09_04_14.raw
	High	KFDQLLAEEK	Unambiguous	4	3	Q8VDD5;Q61879;Q6URW6		CID	1	0	1	1	0.0002	0.0017176	66.42	1.23823e-05	1	3.14917	10	2	610.829	1220.65	-1.63619	60.0761	11240	11240	MS2	7/102	HM_62_Clean_09_04_14.raw
	High	KFDQLLAEEK	Unambiguous	4	3	Q8VDD5;Q61879;Q6URW6		CID	1	0	1	1	0.0002	0.00310306	60.07	5.21034e-05	1	2.45975	4	2	610.829	1220.65	-1.33618	59.7202	11143	11143	MS2	8/102	HM_62_Clean_09_04_14.raw
	High	NFInNPLAQADWAAK	Unambiguous	1	1	Q8VDD5	N4(Deamidated)	CID	1	0	1	1	0.0002	0.00172488	57.16	0.000131251	0	16.6569	100	2	837.42	1673.83	2.19824	106.97	22884	22884	MS2	18/140	HM_62_Clean_09_04_14.raw
	High	GDLPFVVTR	Unambiguous	1	1	Q8VDD5		CID	1	0	1	1	0.0002	0.00279393	57.06	6.986e-05	0	2.82462	14	2	502.282	1003.56	0.136789	81.8312	16749	16749	MS2	7/76	HM_62_Clean_09_04_14.raw
	High	DLEGLSQRLEEK	Unambiguous	1	1	Q8VDD5		CID	1	0	1	1	0.0002	0.00165957	56.97	0.000122856	1	10.9065	46	2	708.87	1416.73	-0.785031	69.8933	13842	13842	MS2	10/118	HM_62_Clean_09_04_14.raw
	High	KLEGDSTDLSDQIAELQAQIAELK	Unambiguous	1	1	Q8VDD5		CID	1	0	1	1	0.0002	0.00324329	52.25	0.000495591	1	0	100	3	872.456	2615.35	4.90019	122.959	25802	25802	MS2	18/268	HM_62_Clean_09_04_14.raw
	High	AKLQEMESAVK	Unambiguous	1	1	Q8VDD5		CID	1	0	1	1	0.0002	0.00166124	52.16	0.000342076	1	13.104	17	2	617.327	1233.65	-3.1801	47.9322	8144	8144	MS2	8/104	HM_62_Clean_09_04_14.raw
	High	ALEQQVEEMK	Unambiguous	1	1	Q8VDD5		CID	1	0	1	1	0.0002	0.00286821	52.02	0.000226101	0	28.6862	15	2	602.796	1204.59	-1.9795	57.01	10450	10450	MS2	7/94	HM_62_Clean_09_04_14.raw
	High	FDQLLAEEK	Unambiguous	4	3	Q8VDD5;Q61879;Q6URW6		CID	1	0	1	1	0.0002	0.00235613	50	0.000437	0	36.3631	63	2	546.782	1092.56	-0.487916	62.4147	11872	11872	MS2	7/88	HM_62_Clean_09_04_14.raw
	High	LQEMESAVK	Unambiguous	1	1	Q8VDD5		CID	1	0	1	1	0.0002	0.00372926	48.96	0.000485995	0	1.69677	1	2	517.764	1034.52	1.52725	42.8223	6800	6800	MS2	7/84	HM_62_Clean_09_04_14.raw
	High	RQLEEAEEEAQR	Unambiguous	1	1	Q8VDD5		CID	1	0	1	1	0.0002	0.00260736	47.91	0.000695774	1	16.4931	100	2	744.358	1487.71	0.569254	34.5249	4767	4767	MS2	16/120	HM_62_Clean_09_04_14.raw
	High	DVLLQVEDER	Unambiguous	1	1	Q8VDD5		CID	1	0	1	1	0.0002	0.00179154	46.65	0.00104351	0	26.4385	12	2	608.313	1215.62	-2.90528	73.283	14654	14654	MS2	14/98	HM_62_Clean_09_04_14.raw
	High	DLGEELEALKTELEDTLDSTAAQQELR	Unambiguous	1	1	Q8VDD5		CID	1	0	1	1	0.0002	0.00306565	44.34	0.00361503	1	13.2769	5	3	1006.5	3017.47	-2.70009	129.119	26588	26588	MS2	18/290	HM_62_Clean_09_04_14.raw
	High	YKASIAALEAK	Unambiguous	1	1	Q8VDD5		CID	1	0	1	1	0.0002	0.0021812	44.14	0.00138772	1	46.7402	30	2	582.833	1164.66	-2.78715	56.8929	10418	10418	MS2	8/108	HM_62_Clean_09_04_14.raw
	High	LEVNLQAMK	Unambiguous	1	1	Q8VDD5		CID	1	0	1	1	0.0002	0.00204742	43.86	0.00210509	0	20.2483	16	2	523.29	1045.57	1.3926	71.4667	14239	14239	MS2	6/74	HM_62_Clean_09_04_14.raw
	High	RGDLPFVVTR	Unambiguous	1	1	Q8VDD5		CID	1	0	1	1	0.0002	0.00176247	43.76	0.00162821	1	0	2	3	387.224	1159.66	0.0673023	69.8759	13834	13834	MS2	6/102	HM_62_Clean_09_04_14.raw
	High	HLAAENR	Unambiguous	1	1	Q8VDD5		CID	1	0	1	1	0.0002	0.00176394	38.64	0.00298165	0	6.56335	100	2	405.715	810.422	0.0347884	15.6571	1129	1129	MS2	6/50	HM_62_Clean_09_04_14.raw
	High	AKQTLEnERGELANEVK	Unambiguous	1	1	Q8VDD5	N7(Deamidated)	CID	1	0	1	1	0.0002	0.00188203	36.68	0.0182458	2	37.9994	33	4	483.252	1929.99	-0.0713818	49.9656	8700	8700	MS2	15/180	HM_62_Clean_09_04_14.raw
	High	ASREEILAQAK	Unambiguous	1	1	Q8VDD5		CID	1	0	1	1	0.0002	0.00248336	36	0.0127729	1	25.8506	1	3	405.895	1215.67	0.73855	40.0985	6122	6122	MS2	7/102	HM_62_Clean_09_04_14.raw
	High	VRTELADKVTK	Unambiguous	1	1	Q8VDD5		CID	1	0	1	1	0.0002	0.00197249	34.58	0.0108507	2	7.36818	10	3	420.582	1259.73	0.0519245	33.6122	4540	4540	MS2	7/112	HM_62_Clean_09_04_14.raw
	High	AGKLDPHLVLDQLR	Unambiguous	2	2	Q8VDD5;Q61879		CID	1	0	1	1	0.0002	0.00244314	34.3	0.0131338	1	8.17989	8	3	525.637	1574.9	-2.62262	83.509	17168	17168	MS2	13/138	HM_62_Clean_09_04_14.raw
	High	nAEQFKDQADK	Unambiguous	1	1	Q8VDD5	N1(Deamidated)	CID	1	0	1	1	0.0002	0.00357284	33.17	0.00932569	1	38.5872	33	3	432.202	1294.59	-0.478979	34.4961	4758	4758	MS2	8/114	HM_62_Clean_09_04_14.raw
	High	KEEELQAALAR	Unambiguous	2	1	Q8VDD5		CID	1	0	1	1	0.0002	0.00226981	32.05	0.0344302	1	37.9475	9	3	419.898	1257.68	0.535344	51.4255	9103	9103	MS2	12/104	HM_62_Clean_09_04_14.raw
	High	ALEEAMEQKAELER	Unambiguous	1	1	Q8VDD5		CID	1	0	1	1	0.0002	0.00200425	28.97	0.0808762	1	51.9834	14	3	549.606	1646.8	-1.88789	61.0097	11483	11483	MS2	15/136	HM_62_Clean_09_04_14.raw
	High	RQAQQERDELADEIANSSGK	Unambiguous	1	1	Q8VDD5		CID	1	0	1	1	0.0002	0.00261448	28.79	0.0983044	2	15.9629	20	4	562.025	2245.08	-1.51631	55.6075	10090	10090	MS2	10/214	HM_62_Clean_09_04_14.raw
	High	EMEAELEDER	Unambiguous	1	1	Q8VDD5		CID	1	0	1	1	0.0002	0.00166565	28.71	0.00571991	0	54.1823	6	2	625.763	1250.52	-1.40332	50.3092	8797	8797	MS2	7/88	HM_62_Clean_09_04_14.raw
	High	AGVLAHLEEER	Unambiguous	2	2	Q8VDD5;Q61879		CID	1	0	1	1	0.0002	0.00192876	28.41	0.0731152	0	16.2724	34	3	408.551	1223.64	-0.721801	61.4197	11592	11592	MS2	8/84	HM_62_Clean_09_04_14.raw
	High	QTLEnERGELANEVK	Unambiguous	1	1	Q8VDD5	N5(Deamidated)	CID	1	0	1	1	0.0002	0.00226762	28.3	0.103981	1	31.0467	38	3	577.623	1730.85	-1.12398	55.8505	10151	10151	MS2	17/162	HM_62_Clean_09_04_14.raw
	High	VSHLLGINVTDFTR	Unambiguous	1	1	Q8VDD5		CID	1	0	1	1	0.0002	0.00280389	27.27	0.118031	0	4.0082	2	3	524.623	1571.86	1.13739	92.0307	19332	19332	MS2	7/138	HM_62_Clean_09_04_14.raw
	High	KKVEAQLQELQVK	Unambiguous	1	1	Q8VDD5		CID	1	0	1	1	0.0002	0.00233463	26.17	0.0588165	2	12.8972	15	3	514.307	1540.91	0.438675	51.393	9094	9094	MS2	11/130	HM_62_Clean_09_04_14.raw
	High	LKQMEDEKNSFR	Unambiguous	1	1	Q8VDD5		CID	1	0	1	1	0.0002	0.00311926	24.28	0.206781	2	11.613	7	4	381.942	1524.75	-0.401609	35.8945	5121	5121	MS2	12/118	HM_62_Clean_09_04_14.raw
	High	RHEMPPHIYAITDTAYR	Unambiguous	1	1	Q8VDD5		CID	1	0	1	1	0.0002	0.00227039	23.85	0.334623	1	22.7928	16	4	518.51	2071.02	-0.190505	64.7942	12460	12460	MS2	15/182	HM_62_Clean_09_04_14.raw
	High	LQVELDSVTGLLSQSDSK	Unambiguous	1	1	Q8VDD5		CID	1	0	1	1	0.0002	0.00338723	23.79	0.339278	0	7.06121	100	3	640.339	1919	2.70297	107.207	22939	22939	MS2	15/194	HM_62_Clean_09_04_14.raw
	High	AGKLDPHLVLDQLR	Unambiguous	2	2	Q8VDD5;Q61879		CID	1	0	1	1	0.0002	0.00334114	21.17	0.274599	1	22.5812	37	3	525.638	1574.9	-1.57623	83.1493	17080	17080	MS2	9/138	HM_62_Clean_09_04_14.raw
	High	YEILTPnSIPK	Unambiguous	1	1	Q8VDD5	N7(Deamidated)	CID	1	0	1	1	0.0002	0.00312134	20.91	0.407913	0	61.0037	60	2	638.344	1275.68	-1.80576	78.2085	15903	15903	MS2	15/100	HM_62_Clean_09_04_14.raw
	High	nGFEPASLKEEVGEEAIVELVENGKK	Unambiguous	1	1	Q8VDD5	N1(Deamidated)	CID	1	0	1	1	0.0002	0.00334787	17.88	1.67817	2	9.9142	100	4	704.859	2816.41	-2.637	110.533	23705	23705	MS2	16/286	HM_62_Clean_09_04_14.raw
	High	TEMEDLMSSKDDVGK	Unambiguous	1	1	Q8VDD5		CID	1	0	1	1	0.0002	0.0032632	16.91	0.283149	1	13.4341	6	3	562.251	1684.74	-1.49642	63.4707	12152	12152	MS2	11/144	HM_62_Clean_09_04_14.raw
	High	NTDQASMPDNTAAQK	Unambiguous	2	1	Q8VDD5		CID	1	0	1	1	0.0002	0.00375855	13.59	0.630032	0	58.116	45	3	531.238	1591.7	-2.29822	33.0102	4401	4401	MS2	11/158	HM_62_Clean_09_04_14.raw
	High	VKPLLNSIRHEDELLAK	Unambiguous	1	1	Q8VDD5		CID	1	0	1	1	0.0002	0.00304837	11.51	1.69869	1	5.70991	16	4	494.538	1975.13	-2.23287	67.8994	13290	13290	MS2	12/170	HM_62_Clean_09_04_14.raw
	High	TDLLLEPYNK	Unambiguous	1	1	Q8VDD5		CID	1	0	1	1	0.000282	0.0057243	62.17	3.07919e-05	0	8.43435	10	2	603.326	1205.64	2.03464	77.1637	15648	15648	MS2	15/84	HM_62_Clean_09_04_14.raw
	High	ALEQQVEEMK	Unambiguous	1	1	Q8VDD5		CID	1	0	1	1	0.000282	0.00393139	54.43	0.00013738	0	9.61864	18	2	602.797	1204.59	-0.560771	57.3592	10536	10536	MS2	6/94	HM_62_Clean_09_04_14.raw
	High	QTLENERGELANEVK	Unambiguous	1	1	Q8VDD5		CID	1	0	1	1	0.000282	0.0039072	52.83	0.000384121	1	0	87	2	865.438	1729.87	-2.10061	55.1484	9972	9972	MS2	11/162	HM_62_Clean_09_04_14.raw
	High	ASREEILAQAK	Unambiguous	1	1	Q8VDD5		CID	1	0	1	1	0.000282	0.0048058	51.04	0.000411231	1	2.81136	7	2	608.339	1215.67	0.398162	40.0567	6110	6110	MS2	8/102	HM_62_Clean_09_04_14.raw
	High	ALEQQVEEmK	Unambiguous	1	1	Q8VDD5	M9(Oxidation)	CID	1	0	1	1	0.000282	0.00421303	47	0.000598579	0	48.7716	100	2	610.796	1220.58	0.812343	39.6766	6012	6012	MS2	7/94	HM_62_Clean_09_04_14.raw
	High	EQLEEEEEAK	Unambiguous	1	1	Q8VDD5		CID	1	0	1	1	0.000282	0.00473525	42.93	0.000682503	0	36.8225	71	2	617.276	1233.54	-2.90061	32.6813	4329	4329	MS2	8/102	HM_62_Clean_09_04_14.raw
	High	VEEEAAQK	Unambiguous	1	1	Q8VDD5		CID	1	0	1	1	0.000282	0.0042757	42.6	0.00125845	0	26.9204	100	2	452.225	903.443	1.65438	16.8441	1277	1277	MS2	7/62	HM_62_Clean_09_04_14.raw
	High	VEEEEER	Unambiguous	2	2	Q8VDD5;Q61879		CID	0	0	1	1	0.000282	0.00390937	42.45	0.000415263	0	15.2432	100	2	460.203	919.399	-1.06665	17.9603	1418	1418	MS2	5/56	HM_62_Clean_09_04_14.raw
	High	FDQLLAEEK	Unambiguous	4	3	Q8VDD5;Q61879;Q6URW6		CID	1	0	1	1	0.000282	0.00530681	42.12	0.00268214	0	35.2067	100	2	546.782	1092.56	-0.487916	61.8764	11719	11719	MS2	7/88	HM_62_Clean_09_04_14.raw
	High	TELADKVTK	Unambiguous	1	1	Q8VDD5		CID	1	0	1	1	0.000282	0.00395079	41.41	0.00255499	1	40.1887	12	2	502.784	1004.56	-2.36742	31.1245	3940	3940	MS2	13/84	HM_62_Clean_09_04_14.raw
	High	RGDLPFVVTR	Unambiguous	1	1	Q8VDD5		CID	1	0	1	1	0.000282	0.0038973	37.21	0.00734767	1	2.61847	11	3	387.224	1159.66	-0.564282	70.2262	13931	13931	MS2	9/102	HM_62_Clean_09_04_14.raw
	High	RGDLPFVVTR	Unambiguous	1	1	Q8VDD5		CID	1	0	1	1	0.000282	0.00394519	35.82	0.0101062	1	18.3826	22	2	580.332	1159.66	-0.763215	69.6732	13780	13780	MS2	12/102	HM_62_Clean_09_04_14.raw
	High	RGDLPFVVTR	Unambiguous	1	1	Q8VDD5		CID	1	0	1	1	0.000282	0.00478763	32.38	0.0226614	1	16.0079	3	2	580.332	1159.66	-1.71059	70.0401	13882	13882	MS2	11/102	HM_62_Clean_09_04_14.raw
	High	RHEMPPHIYAITDTAYR	Unambiguous	1	1	Q8VDD5		CID	1	0	1	1	0.000282	0.00526037	31.68	0.0551853	1	19.1293	15	4	518.51	2071.02	-0.662043	64.088	12296	12296	MS2	10/182	HM_62_Clean_09_04_14.raw
	High	VRTELADKVTK	Unambiguous	1	1	Q8VDD5		CID	1	0	1	1	0.000282	0.00577805	30.98	0.0253762	2	22.568	38	3	420.581	1259.73	-1.69231	33.2576	4457	4457	MS2	7/112	HM_62_Clean_09_04_14.raw
	High	REQEVSILKK	Unambiguous	1	1	Q8VDD5		CID	1	0	1	1	0.000282	0.00483667	30.82	0.0250453	2	34.8646	19	3	410.578	1229.72	-1.17876	35.7028	5067	5067	MS2	5/98	HM_62_Clean_09_04_14.raw
	High	QTLENERGELANEVK	Unambiguous	1	1	Q8VDD5		CID	1	0	1	1	0.000282	0.0053108	29.08	0.0913365	1	30.2525	43	3	577.295	1729.87	-1.438	55.1091	9963	9963	MS2	13/162	HM_62_Clean_09_04_14.raw
	High	TVGQLYKEQLAK	Unambiguous	1	1	Q8VDD5		CID	1	0	1	1	0.000282	0.00456289	28.2	0.0739375	1	25.1703	100	2	689.389	1377.77	-2.63046	53.1295	9477	9477	MS2	8/118	HM_62_Clean_09_04_14.raw
	High	YKASIAALEAK	Unambiguous	1	1	Q8VDD5		CID	1	0	1	1	0.000282	0.00440929	27.85	0.0616862	1	9.22491	11	3	388.892	1164.66	-2.03881	56.8865	10415	10415	MS2	11/108	HM_62_Clean_09_04_14.raw
	High	RGDLPFVVTR	Unambiguous	1	1	Q8VDD5		CID	1	0	1	1	0.000282	0.0048364	26.88	0.0791749	1	22.1298	16	2	580.333	1159.66	-0.0263666	70.4039	13975	13975	MS2	11/102	HM_62_Clean_09_04_14.raw
	High	THEAQIQEMR	Unambiguous	1	1	Q8VDD5		CID	1	0	1	1	0.000282	0.00558947	20.44	0.260703	0	53.9697	100	2	621.796	1242.58	-4.38381	34.7361	4818	4818	MS2	11/96	HM_62_Clean_09_04_14.raw
	High	KVIQYLAHVASSHK	Unambiguous	2	2	Q8VDD5;Q61879		CID	1	0	1	1	0.000282	0.00507738	14.92	1.47686	1	31.0305	84	3	527.635	1580.89	-0.656387	54.9295	9915	9915	MS2	10/132	HM_62_Clean_09_04_14.raw
	High	EMEAELEDERK	Unambiguous	1	1	Q8VDD5		CID	1	0	1	1	0.000369	0.00599297	58.86	2.04127e-05	1	19.3848	20	2	689.808	1378.61	-4.72571	41.9326	6593	6593	MS2	8/98	HM_62_Clean_09_04_14.raw
	High	KKVEAQLQELQVK	Unambiguous	1	1	Q8VDD5		CID	1	0	1	1	0.000369	0.00641496	38.9	0.00313689	2	1.34792	3	4	385.982	1540.91	0.311119	51.6997	9176	9176	MS2	8/130	HM_62_Clean_09_04_14.raw
	High	EQLEEEEEAKR	Unambiguous	1	1	Q8VDD5		CID	1	0	1	1	0.000369	0.00633486	31.43	0.0242095	1	5.75219	100	2	695.329	1389.65	1.34519	31.2306	3969	3969	MS2	11/112	HM_62_Clean_09_04_14.raw
	High	YEILTPNSIPK	Unambiguous	1	1	Q8VDD5		CID	1	0	1	1	0.000369	0.00631704	30.29	0.047238	0	0	100	2	637.853	1274.7	-0.748086	79.6069	16217	16217	MS2	8/100	HM_62_Clean_09_04_14.raw
	High	DLEAHIDTANK	Unambiguous	1	1	Q8VDD5		CID	1	0	1	1	0.000369	0.00639607	25.45	0.105773	0	3.26763	2	3	409.539	1226.6	-0.108794	44.1161	7119	7119	MS2	12/96	HM_62_Clean_09_04_14.raw
	High	TDLLLEPYNKYR	Unambiguous	1	1	Q8VDD5		CID	1	0	1	1	0.000459	0.00657973	31.42	0.0518837	1	20.4337	33	2	762.906	1524.81	-0.239932	76.2196	15387	15387	MS2	9/104	HM_62_Clean_09_04_14.raw
	High	AKQTLENERGELANEVK	Unambiguous	1	1	Q8VDD5		CID	1	0	1	1	0.000459	0.0066179	19.88	0.854796	2	20.5105	93	3	643.672	1929	-1.35798	49.7564	8645	8645	MS2	12/180	HM_62_Clean_09_04_14.raw
	High	LEVNLQAMK	Unambiguous	1	1	Q8VDD5		CID	1	0	1	1	0.000542	0.00732215	50.64	0.000419408	0	1.51468	7	2	523.289	1045.57	-0.475397	71.8092	14307	14307	MS2	7/74	HM_62_Clean_09_04_14.raw
	High	nAEQFKDQADK	Unambiguous	1	1	Q8VDD5	N1(Deamidated)	CID	0.0227	0	1	1	0.000542	0.00700015	44.14	0.000763247	1	51.0596	100	2	647.8	1294.59	0.992942	34.5112	4763	4763	MS2	8/114	HM_62_Clean_09_04_14.raw
	High	TRLQQELDDLLVDLDHQR	Unambiguous	1	1	Q8VDD5		CID	1	0	1	1	0.000542	0.00679712	42.97	0.00463531	1	0	5	4	552.54	2207.14	-2.35964	117.643	25042	25042	MS2	17/196	HM_62_Clean_09_04_14.raw
	High	LDPHLVLDQLR	Unambiguous	2	2	Q8VDD5;Q61879		CID	1	0	1	1	0.000542	0.00725602	41.34	0.00338611	0	6.64738	95	2	659.874	1318.74	-5.0691	89.3132	18627	18627	MS2	9/96	HM_62_Clean_09_04_14.raw
	High	LQEMESAVK	Unambiguous	1	1	Q8VDD5		CID	1	0	1	1	0.000542	0.00668324	32.59	0.0178462	0	27.856	11	2	517.763	1034.52	0.583274	42.445	6714	6714	MS2	7/84	HM_62_Clean_09_04_14.raw
	High	QIATLHAQVTDmK	Unambiguous	1	1	Q8VDD5	M12(Oxidation)	CID	1	0	1	1	0.000542	0.00704517	25.27	0.184392	0	69.8951	44	3	491.258	1471.76	1.31524	46.3967	7726	7726	MS2	13/134	HM_62_Clean_09_04_14.raw
	High	QRYEILTPNSIPK	Unambiguous	1	1	Q8VDD5		CID	1	0	1	1	0.000542	0.00721394	15.79	1.35376	1	40.9545	15	3	520.292	1558.86	2.13902	70.6526	14043	14043	MS2	7/132	HM_62_Clean_09_04_14.raw
	High	KRHEMPPHIYAITDTAYR	Unambiguous	1	1	Q8VDD5		CID	1	0	1	1	0.000542	0.00705129	14.57	3.19813	2	44.3109	48	4	550.534	2199.11	0.153965	60.3458	11315	11315	MS2	16/192	HM_62_Clean_09_04_14.raw
	High	DLQGRDEQSEEK	Unambiguous	1	1	Q8VDD5		CID	1	0	1	1	0.000616	0.00775986	51.81	0.000160838	1	0	100	2	717.329	1433.65	0.649681	23.0814	2232	2232	MS2	13/126	HM_62_Clean_09_04_14.raw
	High	ALEQQVEEmK	Unambiguous	1	1	Q8VDD5	M9(Oxidation)	CID	1	0	1	1	0.000616	0.00791134	41.07	0.00219637	0	8.20849	87	2	610.794	1220.58	-1.88793	39.2332	5901	5901	MS2	8/94	HM_62_Clean_09_04_14.raw
	High	IIGLDQVAGmSETALPGAFK	Unambiguous	1	1	Q8VDD5	M10(Oxidation)	CID	1	0	1	1	0.000616	0.00870164	40.74	0.00733701	0	16.1225	100	2	1017.52	2034.04	-8.31213	102.42	21876	21876	MS2	22/196	HM_62_Clean_09_04_14.raw
	High	LDPHLVLDQLR	Unambiguous	2	2	Q8VDD5;Q61879		CID	1	0	1	1	0.000616	0.00879926	32.2	0.0284408	0	15.8827	20	2	659.874	1318.74	-4.69884	89.6696	18718	18718	MS2	5/96	HM_62_Clean_09_04_14.raw
	High	HEDELLAK	Unambiguous	1	1	Q8VDD5		CID	1	0	1	1	0.000616	0.00802626	32.09	0.0206726	0	49.5746	100	2	477.748	954.49	0.438194	33.624	4545	4545	MS2	7/60	HM_62_Clean_09_04_14.raw
	High	AKQTLENERGELAnEVK	Unambiguous	1	1	Q8VDD5	N14(Deamidated)	CID	1	0	1	1	0.000616	0.00740644	28.28	0.124893	2	41.793	39	4	483.252	1929.98	-1.46287	43.6863	7014	7014	MS2	17/180	HM_62_Clean_09_04_14.raw
	High	DVLLQVEDERR	Unambiguous	1	1	Q8VDD5		CID	1	0	1	1	0.000616	0.00867979	27.06	0.129093	1	1.87791	3	3	457.913	1371.72	1.16427	65.206	12567	12567	MS2	13/108	HM_62_Clean_09_04_14.raw
	High	LTEMETMQSQLmAEK	Unambiguous	1	1	Q8VDD5	M12(Oxidation)	CID	1	0	1	1	0.000616	0.0078441	23.73	0.0929896	0	40.6026	100	3	595.937	1785.8	-5.38805	73.4917	14708	14708	MS2	15/150	HM_62_Clean_09_04_14.raw
	High	DLQGRDEQSEEK	Unambiguous	1	1	Q8VDD5		CID	1	0	1	1	0.000677	0.0091855	47.42	0.000409363	1	0	100	2	717.328	1433.65	-0.712663	22.3785	2104	2104	MS2	7/126	HM_62_Clean_09_04_14.raw
	High	ALEEAMEQK	Unambiguous	1	1	Q8VDD5		CID	1	0	1	1	0.000677	0.0106929	45.94	0.000559029	0	28.1293	32	2	524.751	1048.5	-2.58889	41.3617	6442	6442	MS2	12/74	HM_62_Clean_09_04_14.raw
	High	GDLPFVVTR	Unambiguous	1	1	Q8VDD5		CID	1	0	1	1	0.000677	0.00977632	38.9	0.00447667	0	26.2264	100	2	502.283	1003.56	2.20462	81.483	16659	16659	MS2	6/76	HM_62_Clean_09_04_14.raw
	High	KDQGELER	Unambiguous	1	1	Q8VDD5		CID	1	0	1	1	0.000677	0.00909165	37.99	0.00544077	1	59.9179	100	2	487.748	974.488	-2.172	19.3606	1614	1614	MS2	7/80	HM_62_Clean_09_04_14.raw
	High	RHEMPPHIYAITDTAYR	Unambiguous	1	1	Q8VDD5		CID	1	0	1	1	0.000677	0.0113261	29.79	0.0855902	1	33.6948	29	4	518.51	2071.02	0.0452637	63.7508	12219	12219	MS2	8/182	HM_62_Clean_09_04_14.raw
	High	EmEAELEDER	Unambiguous	1	1	Q8VDD5	M2(Oxidation)	CID	1	0	1	1	0.000677	0.0102124	29.41	0.00337926	0	52.5665	63	2	633.759	1266.51	-3.73192	36.6444	5297	5297	MS2	7/88	HM_62_Clean_09_04_14.raw
	High	RGDLPFVVTRR	Unambiguous	1	1	Q8VDD5		CID	1	0	1	1	0.000677	0.00919146	27.23	0.0646235	2	74.1242	73	3	439.258	1315.76	1.13783	61.2046	11539	11539	MS2	13/112	HM_62_Clean_09_04_14.raw
	High	GELANEVK	Unambiguous	1	1	Q8VDD5		CID	1	0	1	1	0.000677	0.00971091	26.88	0.0579453	0	29.6859	29	2	430.23	859.452	-0.00973785	33.6716	4554	4554	MS2	5/70	HM_62_Clean_09_04_14.raw
	High	LQEMESAVK	Unambiguous	1	1	Q8VDD5		CID	1	0	1	1	0.000677	0.0108405	25.43	0.0989573	0	0	22	2	517.763	1034.52	-0.360703	43.1818	6888	6888	MS2	9/84	HM_62_Clean_09_04_14.raw
	High	AGVLAHLEEERDLK	Unambiguous	2	2	Q8VDD5;Q61879		CID	1	0	1	1	0.000677	0.00895051	19.71	0.743528	1	1.84658	15	3	527.286	1579.84	-0.054507	65.4276	12627	12627	MS2	9/118	HM_62_Clean_09_04_14.raw
	High	AKQTLENERGELANEVK	Unambiguous	1	1	Q8VDD5		CID	1	0	1	1	0.000677	0.00975894	18.66	1.13749	2	65.4108	25	3	643.671	1929	-2.02244	48.7673	8385	8385	MS2	10/180	HM_62_Clean_09_04_14.raw
	High	NAEQFKDQADK	Unambiguous	1	1	Q8VDD5		CID	1	0	1	1	0.000677	0.00947107	14.08	1.07481	1	9.32002	25	3	431.874	1293.61	0.37551	27.2787	3066	3066	MS2	6/114	HM_62_Clean_09_04_14.raw
	High	VRTELADKVTK	Unambiguous	1	1	Q8VDD5		CID	1	0	1	1	0.000745	0.0129054	50.68	0.000267208	2	23.2885	48	2	630.368	1259.73	-2.2146	33.3247	4472	4472	MS2	9/112	HM_62_Clean_09_04_14.raw
	High	DVLLQVEDERR	Unambiguous	1	1	Q8VDD5		CID	1	0	1	1	0.000745	0.0132683	38.56	0.00873509	1	7.86704	75	2	686.365	1371.72	-0.739227	65.5664	12667	12667	MS2	11/108	HM_62_Clean_09_04_14.raw
	High	LKDVLLQVEDERR	Unambiguous	1	1	Q8VDD5		CID	1	0	1	1	0.000745	0.0120382	36.49	0.0108828	2	18.2709	13	3	538.306	1612.9	0.634786	66.9336	13036	13036	MS2	8/134	HM_62_Clean_09_04_14.raw
	High	nTNPNFVR	Unambiguous	2	2	Q8VDD5;Q61879	N1(Deamidated)	CID	1	0	1	1	0.000745	0.0129198	33.26	0.0113767	0	34.0265	39	2	481.737	962.467	-2.2357	45.5595	7496	7496	MS2	7/70	HM_62_Clean_09_04_14.raw
	High	AKLQEmESAVK	Unambiguous	1	1	Q8VDD5	M6(Oxidation)	CID	1	0	1	1	0.000745	0.0124927	26.93	0.108988	1	37.7804	30	3	417.219	1249.64	-2.35341	29.1246	3478	3478	MS2	12/104	HM_62_Clean_09_04_14.raw
	High	QIATLHAQVTDMKK	Unambiguous	1	1	Q8VDD5		CID	1	0	1	1	0.000745	0.0117348	15.65	1.80107	1	24.8972	9	4	396.72	1583.86	-0.782535	48.8416	8403	8403	MS2	13/144	HM_62_Clean_09_04_14.raw
	High	ALEEAMEQK	Unambiguous	1	1	Q8VDD5		CID	1	0	1	1	0.000825	0.0135494	59.21	2.74086e-05	0	0.987581	1	2	524.752	1048.5	-0.958953	40.6565	6267	6267	MS2	14/74	HM_62_Clean_09_04_14.raw
	High	ADEWLmK	Unambiguous	2	2	Q8VDD5;Q61879	M6(Oxidation)	CID	1	0	1	1	0.000973	0.0145223	41.24	0.0011575	0	31.9377	37	2	454.713	908.418	-0.16279	51.4001	9097	9097	MS2	6/50	HM_62_Clean_09_04_14.raw
	High	ALEEAMEQK	Unambiguous	1	1	Q8VDD5		CID	1	0	1	1	0.000973	0.0144724	40.71	0.00193189	0	38.6447	17	2	524.753	1048.5	0.55456	41.0174	6358	6358	MS2	11/74	HM_62_Clean_09_04_14.raw
	High	LKnKHEAMITDLEER	Unambiguous	1	1	Q8VDD5	N3(Deamidated)	CID	1	0	1	1	0.000973	0.0156177	29.67	0.088096	2	34.679	25	4	457.735	1827.92	-4.87209	57.2969	10521	10521	MS2	8/154	HM_62_Clean_09_04_14.raw
	High	GALALEEKR	Unambiguous	1	1	Q8VDD5		CID	0	0	1	1	0.001051	0.0160603	47.35	0.000695812	1	39.7027	21	2	493.784	986.561	-2.17187	37.448	5508	5508	MS2	7/68	HM_62_Clean_09_04_14.raw
	High	KVIQYLAHVASSHK	Unambiguous	2	2	Q8VDD5;Q61879		CID	1	0	1	2	0.001051	0.0162317	10.67	3.91238	1	32.7681	23	4	395.978	1580.89	-1.01237	55.3376	10018	10018	MS2	11/132	HM_62_Clean_09_04_14.raw
	High	ALELDSNLYR	Unambiguous	1	1	Q8VDD5		CID	1	0	1	2	0.001202	0.0173892	11.53	3.14273	0	65.7354	100	3	398.542	1193.61	-4.70297	75.2605	15153	15153	MS2	8/84	HM_62_Clean_09_04_14.raw
	High	ALEEAMEQK	Unambiguous	1	1	Q8VDD5		CID	1	0	1	1	0.001356	0.0182378	53.13	0.000133032	0	36.7995	32	2	524.754	1048.5	2.65018	40.2962	6175	6175	MS2	13/74	HM_62_Clean_09_04_14.raw
	High	DVLLQVEDERR	Unambiguous	1	1	Q8VDD5		CID	1	0	1	1	0.001356	0.0179622	50.87	0.00052259	1	0.911585	13	2	686.366	1371.73	2.01948	65.2101	12569	12569	MS2	9/108	HM_62_Clean_09_04_14.raw
	High	AKLQEMESAVK	Unambiguous	1	1	Q8VDD5		CID	1	0	1	1	0.001425	0.0191208	31.9	0.0340905	1	21.098	100	2	617.324	1233.64	-7.63291	47.5115	8030	8030	MS2	8/104	HM_62_Clean_09_04_14.raw
	High	YEILTPNSIPK	Unambiguous	1	1	Q8VDD5		CID	1	0	1	1	0.001425	0.0190633	26.48	0.116613	0	17.0039	30	2	637.852	1274.7	-2.66337	78.896	16061	16061	MS2	6/100	HM_62_Clean_09_04_14.raw
	High	VKVnKDDIQK	Unambiguous	1	1	Q8VDD5	N4(Deamidated)	CID	1	0	1	1	0.001425	0.0193709	23.15	0.216183	2	58.5659	28	3	396.559	1187.66	-1.71969	29.1667	3488	3488	MS2	6/90	HM_62_Clean_09_04_14.raw
	High	GALALEEK	Unambiguous	1	1	Q8VDD5		CID	0	0	1	1	0.001566	0.0200793	44.19	0.00124799	0	3.04965	3	2	415.734	830.461	-0.834591	45.9682	7603	7603	MS2	6/58	HM_62_Clean_09_04_14.raw
	High	THEAQIQEMR	Unambiguous	1	1	Q8VDD5		CID	1	0	1	1	0.001566	0.0208785	29.41	0.0339072	0	5.79513	4	3	414.868	1242.59	0.566436	34.2098	4686	4686	MS2	5/96	HM_62_Clean_09_04_14.raw
	High	FVSELWKDVDR	Unambiguous	1	1	Q8VDD5		CID	1	0	1	1	0.001566	0.0203325	18.4	0.907013	1	51.5711	100	3	465.242	1393.71	0.578597	82.558	16942	16942	MS2	10/102	HM_62_Clean_09_04_14.raw
	High	KAGKLDPHLVLDQLR	Unambiguous	1	1	Q8VDD5		CID	1	0	1	1	0.001703	0.0224556	13.28	1.00792	2	25.1301	29	3	568.336	1702.99	-2.35326	75.8859	15299	15299	MS2	4/152	HM_62_Clean_09_04_14.raw
	High	LKQMEDEKNSFR	Unambiguous	1	1	Q8VDD5		CID	1	0	1	1	0.00184	0.025579	32.88	0.0269722	2	6.02781	44	3	508.919	1524.74	-2.99473	36.2474	5212	5212	MS2	10/118	HM_62_Clean_09_04_14.raw
	High	TLEDEAK	Unambiguous	1	1	Q8VDD5		CID	1	0	1	1	0.001987	0.0260672	30.38	0.0169501	0	30.3964	37	2	403.2	805.392	-2.3305	25.6595	2727	2727	MS2	8/56	HM_62_Clean_09_04_14.raw
	High	VKPLLNSIR	Unambiguous	1	1	Q8VDD5		CID	1	0	1	1	0.001987	0.0259445	16.64	0.2081	0	25.3404	41	2	520.333	1039.66	-3.29938	56.3064	10270	10270	MS2	6/78	HM_62_Clean_09_04_14.raw
	High	VNKDDIQK	Unambiguous	1	1	Q8VDD5		CID	1	0	1	1	0.002124	0.0265117	39.96	0.0046577	1	3.52765	100	2	480.26	959.513	-2.68071	19.8765	1690	1690	MS2	8/70	HM_62_Clean_09_04_14.raw
	High	VVFQEFR	Unambiguous	1	1	Q8VDD5		CID	1	0	1	1	0.002124	0.0273912	39.02	0.00400379	0	2.19842	3	2	462.75	924.492	-1.51769	68.8942	13560	13560	MS2	5/54	HM_62_Clean_09_04_14.raw
	High	NTnPNFVR	Unambiguous	2	2	Q8VDD5;Q61879	N3(Deamidated)	CID	1	0	1	2	0.002124	0.0271126	33.05	0.0119403	0	34.0265	39	2	481.737	962.467	-2.2357	45.5595	7496	7496	MS2	7/70	HM_62_Clean_09_04_14.raw
	High	TDLLLEPYnKYR	Unambiguous	1	1	Q8VDD5	N9(Deamidated)	CID	1	0	1	1	0.002124	0.0264055	12.85	3.6316	1	26.5475	86	3	509.268	1525.79	-0.293318	78.8984	16062	16062	MS2	10/104	HM_62_Clean_09_04_14.raw
	High	SVHELEK	Unambiguous	1	1	Q8VDD5		CID	1	0	1	1	0.00219	0.0284732	28.51	0.0500298	0	37.0492	100	2	421.223	841.439	-2.88655	21.8552	2011	2011	MS2	5/58	HM_62_Clean_09_04_14.raw
	High	DLQGRDEQSEEK	Unambiguous	1	1	Q8VDD5		CID	1	0	1	1	0.002259	0.0297315	48.22	0.000311868	1	0	29	2	717.327	1433.65	-3.18192	22.7231	2165	2165	MS2	7/126	HM_62_Clean_09_04_14.raw
	High	QTLENERGELANEVK	Unambiguous	1	1	Q8VDD5		CID	1	0	1	1	0.002476	0.0302717	36.11	0.0179516	1	5.67241	7	3	577.294	1729.87	-2.81405	55.4582	10049	10049	MS2	13/162	HM_62_Clean_09_04_14.raw
	High	LQEmESAVK	Unambiguous	1	1	Q8VDD5	M4(Oxidation)	CID	1	0	1	1	0.002476	0.0307036	31.81	0.0180614	0	8.284	27	2	525.759	1050.51	-2.83537	28.7164	3379	3379	MS2	6/84	HM_62_Clean_09_04_14.raw
	High	VISGVLQLGNIAFKK	Unambiguous	1	1	Q8VDD5		CID	1	0	1	1	0.002538	0.0308798	29.81	0.0117009	1	3.40885	32	3	529.659	1586.96	-0.997779	97.5454	20694	20694	MS2	7/128	HM_62_Clean_09_04_14.raw
	High	AGKLDPHLVLDQLR	Unambiguous	2	2	Q8VDD5;Q61879		CID	1	0	1	1	0.002538	0.0314103	23.21	0.173821	1	4.25936	38	4	394.48	1574.9	-1.08095	83.6539	17205	17205	MS2	15/138	HM_62_Clean_09_04_14.raw
	High	KVIQYLAHVASSHK	Unambiguous	2	2	Q8VDD5;Q61879		CID	1	0	1	1	0.002538	0.030941	13.72	1.94476	1	23.2828	18	4	395.978	1580.89	-0.7035	54.9635	9922	9922	MS2	11/132	HM_62_Clean_09_04_14.raw
	High	AGKLDPHLVLDQLR	Unambiguous	2	2	Q8VDD5;Q61879		CID	1	0	1	1	0.002603	0.0326545	39.47	0.00406162	1	0	8	4	394.48	1574.9	-1.54601	83.2277	17099	17099	MS2	8/138	HM_62_Clean_09_04_14.raw
	High	LEVNLQAMK	Unambiguous	1	1	Q8VDD5		CID	1	0	1	1	0.002603	0.0326096	27.65	0.0791956	0	49.8991	100	2	523.286	1045.57	-5.37892	73.1971	14635	14635	MS2	12/74	HM_62_Clean_09_04_14.raw
	High	DLQGRDEQSEEK	Unambiguous	1	1	Q8VDD5		CID	1	0	1	1	0.002603	0.0320219	18.03	0.33998	1	36.2345	30	3	478.554	1433.65	-2.19082	22.3699	2101	2101	MS2	7/126	HM_62_Clean_09_04_14.raw
	High	ADEWLMK	Unambiguous	2	2	Q8VDD5;Q61879		CID	1	0	1	1	0.003013	0.0358175	42.44	0.000946473	0	6.0526	14	2	446.714	892.421	-2.58084	67.0139	13059	13059	MS2	6/50	HM_62_Clean_09_04_14.raw
	High	KLEMDLK	Unambiguous	1	1	Q8VDD5		CID	1	0	1	1	0.003013	0.03494	41.66	0.00251442	1	5.55251	7	2	438.746	876.485	-0.583128	48.5977	8336	8336	MS2	5/64	HM_62_Clean_09_04_14.raw
	High	DRAEAEAR	Unambiguous	3	2	Q8VDD5;Q61879		CID	1	0	1	1	0.003013	0.0359513	23.33	0.105677	1	38.6242	100	2	459.225	917.443	-0.26744	14.2092	965	965	MS2	5/78	HM_62_Clean_09_04_14.raw
	High	NTNPNFVR	Unambiguous	2	2	Q8VDD5;Q61879		CID	1	0	1	1	0.003283	0.0390713	35.71	0.00851254	0	1.70711	1	2	481.246	961.484	-1.15133	38.1292	5656	5656	MS2	7/70	HM_62_Clean_09_04_14.raw
	High	FVSELWK	Unambiguous	1	1	Q8VDD5		CID	1	0	1	1	0.003337	0.0407453	43.43	0.00181577	0	0	10	2	454.747	908.487	-0.552698	77.5618	15750	15750	MS2	6/50	HM_62_Clean_09_04_14.raw
	High	VVFQEFR	Unambiguous	1	1	Q8VDD5		CID	1	0	1	1	0.003337	0.0403917	38.79	0.00406298	0	0	24	2	462.75	924.493	-1.12157	68.5504	13468	13468	MS2	5/54	HM_62_Clean_09_04_14.raw
	High	AGVLAHLEEERDLK	Unambiguous	2	2	Q8VDD5;Q61879		CID	1	0	1	1	0.003337	0.0398087	33.38	0.0320291	1	4.79071	13	3	527.286	1579.84	0.061394	65.063	12528	12528	MS2	15/118	HM_62_Clean_09_04_14.raw
	High	AKQTLENERGELAnEVK	Unambiguous	1	1	Q8VDD5	N14(Deamidated)	CID	1	0	1	1	0.003337	0.0407321	29.7	0.089204	2	12.7632	100	3	644.002	1929.99	1.95956	43.5478	6984	6984	MS2	13/180	HM_62_Clean_09_04_14.raw
	High	EMEAELEDERK	Unambiguous	1	1	Q8VDD5		CID	1	0	1	1	0.003337	0.0409993	15.63	0.434908	1	20.9777	6	3	460.209	1378.61	-3.29659	41.5607	6496	6496	MS2	6/98	HM_62_Clean_09_04_14.raw
	High	ADEWLMK	Unambiguous	2	2	Q8VDD5;Q61879		CID	1	0	1	1	0.003473	0.0421345	46.38	0.000444178	0	2.86434	1	2	446.715	892.422	-1.69173	67.393	13156	13156	MS2	6/50	HM_62_Clean_09_04_14.raw
	High	RGDLPFVVTRR	Unambiguous	1	1	Q8VDD5		CID	1	0	1	1	0.003473	0.042078	28.15	0.0564971	2	15.1904	33	3	439.257	1315.76	-3.03708	60.8199	11435	11435	MS2	9/112	HM_62_Clean_09_04_14.raw
	High	NTNPnFVR	Unambiguous	2	2	Q8VDD5;Q61879	N5(Deamidated)	CID	1	0	1	1	0.003534	0.0424766	42.64	0.00129047	0	25.1722	23	2	481.738	962.469	-0.269828	40.6161	6257	6257	MS2	7/70	HM_62_Clean_09_04_14.raw
	High	NTNPNFVR	Unambiguous	2	2	Q8VDD5;Q61879		CID	1	0	1	1	0.0036	0.0436135	31.19	0.0237602	0	1.66572	3	2	481.246	961.485	-0.00868416	38.4879	5728	5728	MS2	6/70	HM_62_Clean_09_04_14.raw
	High	QQQLTAMK	Unambiguous	2	1	Q8VDD5		CID	1	0	1	1	0.003652	0.0471729	31.52	0.0263555	0	36.1663	21	2	474.252	947.496	-1.68533	35.4012	4989	4989	MS2	6/70	HM_62_Clean_09_04_14.raw
	High	VAEFTTNLMEEEEKSK	Unambiguous	1	1	Q8VDD5		CID	1	0	1	1	0.003652	0.0462961	27.46	0.0882112	1	1.3842	2	3	628.966	1884.88	-3.85856	73.1827	14629	14629	MS2	12/162	HM_62_Clean_09_04_14.raw
	High	VAEFTTNLmEEEEKSK	Unambiguous	1	1	Q8VDD5	M9(Oxidation)	CID	1	0	1	1	0.003716	0.0480607	13.43	2.10175	1	9.93274	36	3	634.3	1900.88	0.0691294	61.6864	11666	11666	MS2	4/162	HM_62_Clean_09_04_14.raw
	High	NAEQFKDQADK	Unambiguous	1	1	Q8VDD5		CID	1	0	1	1	0.003835	0.0513945	15.08	0.900322	1	21.0292	41	3	431.874	1293.61	0.870922	26.9062	2982	2982	MS2	9/114	HM_62_Clean_09_04_14.raw
	High	QMEDEKNSFR	Unambiguous	1	1	Q8VDD5		CID	1	0	1	1	0.003898	0.0522856	34.32	0.00534402	1	15.3855	10	3	428.527	1283.57	-1.18503	31.6586	4085	4085	MS2	7/100	HM_62_Clean_09_04_14.raw
	High	VVQEQGTHPK	Unambiguous	1	1	Q8VDD5		CID	1	0	1	1	0.004109	0.0540273	37.28	0.00810941	0	24.8659	100	2	561.798	1122.59	-1.07292	17.3326	1338	1338	MS2	10/92	HM_62_Clean_09_04_14.raw
	High	TDLLLEPYNKYR	Unambiguous	1	1	Q8VDD5		CID	1	0	1	1	0.004306	0.0559704	40.84	0.00608214	1	15.9367	25	3	508.94	1524.8	-0.889202	76.1433	15366	15366	MS2	7/104	HM_62_Clean_09_04_14.raw
	High	QRYEILTPNSIPK	Unambiguous	1	1	Q8VDD5		CID	1	0	1	1	0.004765	0.0591824	13.95	2.31562	1	21.4667	5	3	520.291	1558.86	-0.445124	70.9935	14129	14129	MS2	4/132	HM_62_Clean_09_04_14.raw
	High	TVGQLYK	Unambiguous	4	3	Q8VDD5;Q61879;Q6URW6		CID	1	0	1	1	0.004833	0.0600641	34.71	0.0102772	0	5.61133	4	2	404.732	808.457	0.371452	39.6998	6016	6016	MS2	10/54	HM_62_Clean_09_04_14.raw
	High	TEMEDLmSSKDDVGK	Unambiguous	1	1	Q8VDD5	M7(Oxidation)	CID	1	0	1	1	0.004973	0.0601523	16.2	0.255476	1	48.3349	23	3	567.581	1700.73	-3.91149	47.2559	7961	7961	MS2	13/144	HM_62_Clean_09_04_14.raw
	High	TEMEDLmSSKDDVGK	Unambiguous	1	1	Q8VDD5	M7(Oxidation)	CID	1	0	1	1	0.005095	0.062362	36.25	0.00219352	1	17.7991	100	2	850.866	1700.72	-6.55929	47.4065	8003	8003	MS2	13/144	HM_62_Clean_09_04_14.raw
	High	TVGQLYK	Unambiguous	4	3	Q8VDD5;Q61879;Q6URW6		CID	1	0	1	2	0.005095	0.0610584	19.77	0.32317	0	26.5291	24	2	404.732	808.456	-0.0815236	39.3385	5926	5926	MS2	6/54	HM_62_Clean_09_04_14.raw
	High	GALALEEK	Unambiguous	1	1	Q8VDD5		CID	0	0	1	1	0.005276	0.0641737	37.59	0.00614858	0	10.12	16	2	415.734	830.46	-2.3045	45.6279	7515	7515	MS2	6/58	HM_62_Clean_09_04_14.raw
	High	FVSELWK	Unambiguous	1	1	Q8VDD5		CID	1	0	1	1	0.005276	0.0630131	25.39	0.104787	0	20.7415	22	2	454.746	908.485	-2.76975	77.9171	15831	15831	MS2	6/50	HM_62_Clean_09_04_14.raw
	High	LKDVLLQVEDERR	Unambiguous	1	1	Q8VDD5		CID	1	0	1	1	0.005327	0.0667308	28.05	0.0752824	2	21.39	19	4	403.982	1612.9	1.64818	66.9382	13038	13038	MS2	7/134	HM_62_Clean_09_04_14.raw
	High	EQADFAIEALAK	Unambiguous	3	2	Q8VDD5;Q6URW6		CID	1	0	1	1	0.005457	0.0693586	40.12	0.00491237	0	0	33	2	653.334	1305.66	-6.04228	89.0577	18564	18564	MS2	9/122	HM_62_Clean_09_04_14.raw
	High	ADEWLMK	Unambiguous	2	2	Q8VDD5;Q61879		CID	1	0	1	1	0.005518	0.070017	34.35	0.00708855	0	39.0521	16	2	446.715	892.423	-0.939409	67.7663	13253	13253	MS2	6/50	HM_62_Clean_09_04_14.raw
	High	KFDQLLAEEK	Unambiguous	4	3	Q8VDD5;Q61879;Q6URW6		CID	1	0	1	1	0.005582	0.0707011	29.46	0.0634144	1	3.05978	4	3	407.556	1220.65	0.727894	59.7221	11144	11144	MS2	11/102	HM_62_Clean_09_04_14.raw
	High	LKQMEDEKnSFR	Unambiguous	1	1	Q8VDD5	N9(Deamidated)	CID	1	0	1	1	0.00563	0.0713044	28.74	0.0536643	2	47.7674	40	3	509.248	1525.73	-1.61738	35.2275	4946	4946	MS2	13/118	HM_62_Clean_09_04_14.raw
	High	QMEDEKNSFR	Unambiguous	1	1	Q8VDD5		CID	1	0	1	1	0.005778	0.0812184	32.33	0.00812858	1	5.90597	50	2	642.287	1283.57	-2.0067	31.6704	4090	4090	MS2	7/100	HM_62_Clean_09_04_14.raw
	High	DLEGLSQRLEEK	Unambiguous	1	1	Q8VDD5		CID	1	0	1	1	0.005778	0.0790872	19.01	0.76555	1	22.2287	17	3	472.916	1416.73	-0.342164	69.8844	13838	13838	MS2	6/118	HM_62_Clean_09_04_14.raw
	High	DLEGLSQR	Unambiguous	1	1	Q8VDD5		CID	1	0	1	1	0.005833	0.0826257	34.16	0.012317	0	30.7575	4	2	459.237	917.468	-1.32478	47.7559	8094	8094	MS2	6/68	HM_62_Clean_09_04_14.raw
	High	NWQWWR	Unambiguous	3	2	Q8VDD5;Q6URW6		CID	1	0	1	1	0.005833	0.0815595	24.23	0.0817444	0	32.9064	82	2	488.232	975.457	-1.94962	92.7882	19520	19520	MS2	4/52	HM_62_Clean_09_04_14.raw
	High	KFDQLLAEEK	Unambiguous	4	3	Q8VDD5;Q61879;Q6URW6		CID	1	0	1	1	0.006082	0.0857317	30.96	0.0447336	1	6.44963	11	3	407.556	1220.65	-0.0221363	60.0782	11241	11241	MS2	12/102	HM_62_Clean_09_04_14.raw
	High	NWQWWR	Unambiguous	3	2	Q8VDD5;Q6URW6		CID	1	0	1	1	0.006264	0.0887807	16.74	0.415199	0	26.6054	88	2	488.233	975.459	0.553215	93.1343	19605	19605	MS2	3/52	HM_62_Clean_09_04_14.raw
	High	LKDVLLQVEDERR	Unambiguous	1	1	Q8VDD5		CID	1	0	1	1	0.007293	0.0956189	18.58	0.717646	2	21.7548	13	3	538.304	1612.9	-1.86278	67.2885	13128	13128	MS2	4/134	HM_62_Clean_09_04_14.raw
	High	KVIQYLAHVASSHK	Unambiguous	2	2	Q8VDD5;Q61879		CID	1	0	1	1	0.007293	0.0953275	15.09	1.38145	1	52.3751	100	4	395.978	1580.89	-0.0857707	55.8736	10158	10158	MS2	12/132	HM_62_Clean_09_04_14.raw
	High	KAGKLDPHLVLDQLR	Unambiguous	1	1	Q8VDD5		CID	1	0	1	1	0.00741	0.0980332	15.51	0.612994	2	34.129	26	4	426.503	1702.99	-2.64787	75.816	15284	15284	MS2	13/152	HM_62_Clean_09_04_14.raw
	High	VKPLLnSIR	Unambiguous	1	1	Q8VDD5	N6(Deamidated)	CID	1	0	1	1	0.007472	0.0999637	13.5	0.486885	0	56.5409	53	2	520.827	1040.65	-0.136009	59.7396	11151	11151	MS2	6/78	HM_62_Clean_09_04_14.raw
	High	LQQELDDLLVDLDHQR	Unambiguous	1	1	Q8VDD5		CID	1	0	1	1	0.007586	0.10063	11.12	6.73391	0	47.1343	100	3	650.67	1949.99	0.965007	110.736	23752	23752	MS2	13/166	HM_62_Clean_09_04_14.raw
	High	LQKDLEGLSQR	Unambiguous	1	1	Q8VDD5		CID	1	0	1	1	0.00784	0.104961	28.2	0.0855919	1	16.439	100	2	643.853	1286.7	-5.60117	47.0972	7918	7918	MS2	6/108	HM_62_Clean_09_04_14.raw
	High	KLEMDLK	Unambiguous	1	1	Q8VDD5		CID	1	0	1	2	0.007959	0.105601	29.76	0.0352449	1	38.2365	35	2	438.745	876.483	-3.29895	48.2601	8243	8243	MS2	4/64	HM_62_Clean_09_04_14.raw
	High	ASREEILAQAK	Unambiguous	1	1	Q8VDD5		CID	1	0	1	1	0.00819	0.111597	47.77	0.000888185	1	2.30149	8	2	608.339	1215.67	1.70354	40.4182	6207	6207	MS2	8/102	HM_62_Clean_09_04_14.raw
	High	EMEAELEDERK	Unambiguous	1	1	Q8VDD5		CID	1	0	1	1	0.00819	0.110594	14.39	0.578625	1	26.514	3	3	460.208	1378.61	-3.363	41.9307	6592	6592	MS2	12/98	HM_62_Clean_09_04_14.raw
	High	TVGQLYK	Unambiguous	4	3	Q8VDD5;Q61879;Q6URW6		CID	1	0	1	1	0.008348	0.113601	25.61	0.0902683	0	11.0296	14	2	404.732	808.457	1.12641	40.6142	6256	6256	MS2	6/54	HM_62_Clean_09_04_14.raw
	High	EQEVSILKK	Unambiguous	1	1	Q8VDD5		CID	1	0	1	1	0.00853	0.120189	26.88	0.0631758	1	24.0535	12	2	537.314	1073.62	-0.101138	43.6047	6996	6996	MS2	6/86	HM_62_Clean_09_04_14.raw
	High	VKVnKDDIQK	Unambiguous	1	1	Q8VDD5	N4(Deamidated)	CID	1	0	1	1	0.00853	0.119692	15.03	1.50273	2	55.2586	22	3	396.558	1187.66	-2.64473	31.6072	4069	4069	MS2	12/90	HM_62_Clean_09_04_14.raw
	High	DLQGRDEQSEEK	Unambiguous	1	1	Q8VDD5		CID	1	0	1	1	0.009139	0.13664	28.38	0.0298409	1	3.26532	4	3	478.553	1433.64	-4.36207	22.7211	2164	2164	MS2	10/126	HM_62_Clean_09_04_14.raw
	High	DLEGLSQR	Unambiguous	1	1	Q8VDD5		CID	1	0	1	1	0.009298	0.140593	41.69	0.00233109	0	41.7156	2	2	459.236	917.465	-3.58666	47.3759	7992	7992	MS2	6/68	HM_62_Clean_09_04_14.raw
	High	DQGELER	Unambiguous	1	1	Q8VDD5		CID	1	0	1	1	0.009354	0.142899	28.09	0.023441	0	8.98001	47	2	423.701	846.394	-1.78043	24.541	2507	2507	MS2	5/68	HM_62_Clean_09_04_14.raw
	High	ALEQQVEEMK	Unambiguous	1	1	Q8VDD5		CID	1	0	1	1	0.009878	0.149378	24.39	0.138288	0	28.379	22	2	602.799	1204.59	2.07401	58.1265	10728	10728	MS2	6/94	HM_62_Clean_09_04_14.raw
P60710	Actin, cytoplasmic 1 OS=Mus musculus GN=Actb PE=1 SV=1 - [ACTB_MOUSE]	9771.76	58.4	2	7	24	391	nucleotide binding; protein binding	cytoplasm; cytoskeleton; cytosol; extracellular; nucleus; organelle lumen	cell differentiation; cell organization and biogenesis; development	Pf00022	375	41.7097	5.47803
	Confidence Level	Sequence	PSM Ambiguity	# Proteins	# Protein Groups	Protein Group Accessions	Modifications	Activation Type	ΔScore	ΔCn	Rank	Search Engine Rank	q-Value	PEP	IonScore	Exp Value	# Missed Cleavages	Isolation Interference [%]	Ion Inject Time [ms]	Charge	m/z [Da]	MH+ [Da]	ΔM [ppm]	RT [min]	First Scan	Last Scan	MS Order	Ions Matched	Spectrum File
	High	SYELPDGQVITIGNER	Unambiguous	7	3	P60710;P68033;Q8BFZ3		CID	1	0	1	1	0	1.30692e-07	114.86	2.42818e-10	0	0	15	2	895.948	1790.89	-2.30406	92.1503	19362	19362	MS2	12/164	HM_62_Clean_09_04_14.raw
	High	DLYANTVLSGGTTMYPGIADR	Unambiguous	2	1	P60710		CID	1	0	1	1	0	9.59681e-09	114.09	3.02205e-10	0	0	100	2	1108.04	2215.06	-2.28539	99.7378	21235	21235	MS2	25/230	HM_62_Clean_09_04_14.raw
	High	KDLYANTVLSGGTTMYPGIADR	Unambiguous	2	1	P60710		CID	1	0	1	1	0	2.0904e-08	112.83	4.73766e-10	1	0	99	2	1172.08	2343.16	-3.0979	87.9964	18284	18284	MS2	16/248	HM_62_Clean_09_04_14.raw
	High	DLYANTVLSGGTTMYPGIADR	Unambiguous	2	1	P60710		CID	1	0	1	1	0	1.51759e-08	112	5.22117e-10	0	2.39865	95	2	1108.04	2215.07	1.46202	98.6332	20972	20972	MS2	25/230	HM_62_Clean_09_04_14.raw
	High	KDLYANTVLSGGTTMYPGIADR	Unambiguous	2	1	P60710		CID	1	0	1	1	0	5.96733e-07	106.04	2.22379e-09	1	0	6	2	1172.08	2343.15	-5.49435	86.8608	18012	18012	MS2	16/248	HM_62_Clean_09_04_14.raw
	High	KDLYAnTVLSGGTTMYPGIADR	Unambiguous	2	1	P60710	N6(Deamidated)	CID	1	0	1	1	0	1.14136e-07	104.84	2.80193e-09	1	0	30	2	1172.57	2344.14	-4.92229	86.5688	17930	17930	MS2	17/248	HM_62_Clean_09_04_14.raw
	High	DLYANTVLSGGTTMYPGIADR	Unambiguous	2	1	P60710		CID	1	0	1	1	0	1.50478e-08	104.06	3.08815e-09	0	0	29	2	1108.04	2215.07	-1.07299	99.3411	21138	21138	MS2	14/230	HM_62_Clean_09_04_14.raw
	High	SYELPDGQVITIGNER	Unambiguous	7	3	P60710;P68033;Q8BFZ3		CID	1	0	1	1	0	2.05021e-07	102.88	3.93892e-09	0	1.08304	1	2	895.949	1790.89	-0.668176	91.4249	19171	19171	MS2	13/164	HM_62_Clean_09_04_14.raw
	High	DLYAnTVLSGGTTMYPGIADR	Unambiguous	2	1	P60710	N5(Deamidated)	CID	1	0	1	1	0	5.95105e-08	101.98	4.12332e-09	0	0	100	2	1108.52	2216.04	-5.53765	96.3249	20395	20395	MS2	24/230	HM_62_Clean_09_04_14.raw
	High	KDLYAnTVLSGGTTMYPGIADR	Unambiguous	2	1	P60710	N6(Deamidated)	CID	1	0	1	1	0	4.1316e-07	100.51	7.31368e-09	1	0	100	2	1172.57	2344.13	-6.90115	89.7197	18735	18735	MS2	17/248	HM_62_Clean_09_04_14.raw
	High	TTGIVmDSGDGVTHTVPIYEGYALPHAILR	Unambiguous	3	2	P60710;Q8BFZ3	M6(Oxidation)	CID	1	0	1	1	0	7.37336e-10	99.86	1.03947e-08	0	7.73873	62	3	1067.21	3199.6	-1.56678	98.7355	20997	20997	MS2	33/270	HM_62_Clean_09_04_14.raw
	High	SYELPDGQVITIGnER	Unambiguous	7	3	P60710;P68033;Q8BFZ3	N14(Deamidated)	CID	1	0	1	1	0	1.30809e-06	99.15	8.53763e-09	0	5.7414	8	2	896.44	1791.87	-1.48933	93.8424	19767	19767	MS2	12/164	HM_62_Clean_09_04_14.raw
	High	SYELPDGQVITIGnER	Unambiguous	7	3	P60710;P68033;Q8BFZ3	N14(Deamidated)	CID	1	0	1	1	0	1.72276e-07	98.89	9.23867e-09	0	8.79695	10	2	896.442	1791.88	-0.0587145	94.2117	19858	19858	MS2	13/164	HM_62_Clean_09_04_14.raw
	High	KDLYANTVLSGGTTMYPGIADR	Unambiguous	2	1	P60710		CID	1	0	1	1	0	5.01966e-07	98.24	1.36171e-08	1	0	6	2	1172.08	2343.16	-3.93144	87.5893	18193	18193	MS2	16/248	HM_62_Clean_09_04_14.raw
	High	SYELPDGQVITIGNER	Unambiguous	7	3	P60710;P68033;Q8BFZ3		CID	1	0	1	1	0	4.32982e-07	98.07	1.19072e-08	0	1.74946	0	2	895.949	1790.89	-0.531853	90.7302	19005	19005	MS2	11/164	HM_62_Clean_09_04_14.raw
	High	DLYANTVLSGGTTMYPGIADR	Unambiguous	2	1	P60710		CID	1	0	1	1	0	1.30736e-07	97.55	1.30526e-08	0	0	100	2	1108.03	2215.06	-4.82043	100.169	21341	21341	MS2	26/230	HM_62_Clean_09_04_14.raw
	High	KDLYANTVLSGGTTmYPGIADR	Unambiguous	2	1	P60710	M15(Oxidation)	CID	1	0	1	1	0	6.33704e-07	96.53	1.93317e-08	1	0	17	2	1180.08	2359.15	-3.81908	80.2247	16353	16353	MS2	10/248	HM_62_Clean_09_04_14.raw
	High	KDLYANTVLSGGTTMYPGIADR	Unambiguous	2	1	P60710		CID	1	0	1	1	0	1.9798e-06	96.29	2.09822e-08	1	0.94682	2	2	1172.08	2343.15	-5.80693	87.2298	18114	18114	MS2	10/248	HM_62_Clean_09_04_14.raw
	High	SYELPDGQVITIGnER	Unambiguous	7	3	P60710;P68033;Q8BFZ3	N14(Deamidated)	CID	1	0	1	1	0	1.09008e-06	95.18	2.13586e-08	0	21.8001	25	2	896.441	1791.88	-0.535585	92.7704	19514	19514	MS2	13/164	HM_62_Clean_09_04_14.raw
	High	DLYAnTVLSGGTTMYPGIADR	Unambiguous	2	1	P60710	N5(Deamidated)	CID	1	0	1	1	0	1.95342e-06	95.03	1.94712e-08	0	0	24	2	1108.52	2216.04	-7.74106	96.6668	20476	20476	MS2	15/230	HM_62_Clean_09_04_14.raw
	High	TTGIVMDSGDGVTHTVPIYEGYALPHAILR	Unambiguous	3	2	P60710;Q8BFZ3		CID	1	0	1	1	0	3.31267e-09	94.71	3.32825e-08	0	2.84882	69	3	1061.87	3183.6	-4.36055	102.465	21887	21887	MS2	29/270	HM_62_Clean_09_04_14.raw
	High	SYELPDGQVITIGNER	Unambiguous	7	3	P60710;P68033;Q8BFZ3		CID	1	0	1	1	0	2.40128e-07	94.34	2.81803e-08	0	1.56498	3	2	895.949	1790.89	-0.191044	91.7828	19260	19260	MS2	13/164	HM_62_Clean_09_04_14.raw
	High	SYELPDGQVITIGNER	Unambiguous	7	3	P60710;P68033;Q8BFZ3		CID	1	0	1	1	0	1.00234e-07	93.3	3.5314e-08	0	11.7896	100	2	895.948	1790.89	-1.62244	85.2591	17599	17599	MS2	23/164	HM_62_Clean_09_04_14.raw
	High	SYELPDGQVITIGNER	Unambiguous	7	3	P60710;P68033;Q8BFZ3		CID	1	0	1	1	0	1.31306e-06	92.87	4.0203e-08	0	0	46	2	895.952	1790.9	2.26277	85.6173	17690	17690	MS2	18/164	HM_62_Clean_09_04_14.raw
	High	TTGIVMDSGDGVTHTVPIYEGYALPHAILR	Unambiguous	3	2	P60710;Q8BFZ3		CID	1	0	1	1	0	7.07892e-07	92.03	6.33507e-08	0	0.39279	2	3	1061.87	3183.59	-8.15658	103.15	22033	22033	MS2	26/270	HM_62_Clean_09_04_14.raw
	High	DLYANTVLSGGTTMYPGIADR	Unambiguous	2	1	P60710		CID	1	0	1	1	0	2.21632e-08	91.4	5.61438e-08	0	0	100	2	1108.04	2215.06	-2.28539	100.569	21439	21439	MS2	24/230	HM_62_Clean_09_04_14.raw
	High	KDLYANTVLSGGTTMYPGIADR	Unambiguous	2	1	P60710		CID	1	0	1	1	0	2.44761e-08	90.17	8.95742e-08	1	1.12874	0	3	781.725	2343.16	-1.59283	87.5872	18192	18192	MS2	23/248	HM_62_Clean_09_04_14.raw
	High	SYELPDGQVITIGnER	Unambiguous	7	3	P60710;P68033;Q8BFZ3	N14(Deamidated)	CID	1	0	1	1	0	3.17888e-07	90.09	6.95438e-08	0	12.4747	22	2	896.442	1791.88	0.895025	93.4815	19687	19687	MS2	12/164	HM_62_Clean_09_04_14.raw
	High	SYELPDGQVITIGNER	Unambiguous	7	3	P60710;P68033;Q8BFZ3		CID	1	0	1	1	0	1.41566e-06	89.81	7.79361e-08	0	1.34613	0	2	895.947	1790.89	-2.64487	91.0716	19089	19089	MS2	23/164	HM_62_Clean_09_04_14.raw
	High	DLYANTVLSGGTTmYPGIADR	Unambiguous	2	1	P60710	M14(Oxidation)	CID	1	0	1	1	0	1.13663e-07	88.97	8.2334e-08	0	17.8551	48	2	1116.03	2231.05	-5.02353	90.3892	18917	18917	MS2	23/230	HM_62_Clean_09_04_14.raw
	High	DLYAnTVLSGGTTMYPGIADR	Unambiguous	2	1	P60710	N5(Deamidated)	CID	1	0	1	1	0	3.24015e-08	87.12	1.34115e-07	0	12.36	100	2	1108.53	2216.05	-3.33424	102.222	21827	21827	MS2	13/230	HM_62_Clean_09_04_14.raw
	High	SYELPDGQVITIGnER	Unambiguous	7	3	P60710;P68033;Q8BFZ3	N14(Deamidated)	CID	1	0	1	1	0	1.68604e-07	86.08	1.76568e-07	0	27.1896	68	2	896.441	1791.87	-0.739958	94.6228	19965	19965	MS2	12/164	HM_62_Clean_09_04_14.raw
	High	DLYANTVLSGGTTmYPGIADR	Unambiguous	2	1	P60710	M14(Oxidation)	CID	1	0	1	1	0	6.17409e-09	85.97	1.80718e-07	0	4.69989	33	3	744.359	2231.06	-1.52784	90.3443	18904	18904	MS2	14/230	HM_62_Clean_09_04_14.raw
	High	DLYANTVLSGGTTMYPGIADR	Unambiguous	2	1	P60710		CID	1	0	1	1	0	2.48586e-06	85.74	1.84547e-07	0	0	100	2	1108.03	2215.05	-8.23723	101.091	21567	21567	MS2	12/230	HM_62_Clean_09_04_14.raw
	High	KDLYANTVLSGGTTMYPGIADR	Unambiguous	2	1	P60710		CID	1	0	1	1	0	4.59883e-07	85.56	2.62266e-07	1	0	100	2	1172.09	2343.16	-0.597262	88.4022	18387	18387	MS2	12/248	HM_62_Clean_09_04_14.raw
	High	DLYANTVLSGGTTMYPGIADR	Unambiguous	2	1	P60710		CID	1	0	1	1	0	6.15406e-08	85.09	2.48258e-07	0	45.6508	55	2	1108.04	2215.07	-0.0810279	128.968	26550	26550	MS2	24/230	HM_62_Clean_09_04_14.raw
	High	TTGIVMDSGDGVTHTVPIYEGYALPHAILR	Unambiguous	3	2	P60710;Q8BFZ3		CID	1	0	1	1	0	1.13218e-05	83.92	4.10375e-07	0	0.326226	1	3	1061.87	3183.59	-7.23633	102.808	21967	21967	MS2	18/270	HM_62_Clean_09_04_14.raw
	High	AGFAGDDAPR	Unambiguous	6	2	P60710;P68033		CID	1	0	1	1	0	0.000471422	83.09	7.01998e-08	0	1.87538	0	2	488.727	976.447	-0.938101	38.1781	5666	5666	MS2	9/74	HM_62_Clean_09_04_14.raw
	High	SYELPDGQVITIGNER	Unambiguous	7	3	P60710;P68033;Q8BFZ3		CID	1	0	1	1	0	1.47666e-06	82.76	3.91156e-07	0	0	23	2	895.947	1790.89	-2.7812	92.4985	19448	19448	MS2	20/164	HM_62_Clean_09_04_14.raw
	High	KDLYANTVLSGGTTmYPGIADR	Unambiguous	2	1	P60710	M15(Oxidation)	CID	1	0	1	1	0	4.14826e-09	82.36	5.31109e-07	1	7.73023	99	3	787.058	2359.16	-0.383851	84.7138	17461	17461	MS2	23/248	HM_62_Clean_09_04_14.raw
	High	TTGIVMDSGDGVTHTVPIYEGYALPHAILR	Unambiguous	3	2	P60710;Q8BFZ3		CID	1	0	1	1	0	9.8535e-09	82.22	5.50308e-07	0	0	64	3	1061.88	3183.61	-0.334482	104.388	22273	22273	MS2	25/270	HM_62_Clean_09_04_14.raw
	High	DLYANTVLSGGTTMYPGIADR	Unambiguous	2	1	P60710		CID	1	0	1	1	0	2.96592e-08	81.87	5.11977e-07	0	2.46234	46	3	739.027	2215.07	-1.24439	99.7346	21234	21234	MS2	21/230	HM_62_Clean_09_04_14.raw
	High	KDLYANTVLSGGTTMYPGIADR	Unambiguous	2	1	P60710		CID	1	0	1	1	0	1.25082e-07	81.48	6.44359e-07	1	1.76006	0	3	781.724	2343.16	-3.85904	86.8587	18011	18011	MS2	11/248	HM_62_Clean_09_04_14.raw
	High	DLYANTVLSGGTTMYPGIADR	Unambiguous	2	1	P60710		CID	1	0	1	1	0	1.12388e-06	81.42	5.19558e-07	0	1.26153	2	2	1108.03	2215.06	-6.14306	98.9602	21046	21046	MS2	12/230	HM_62_Clean_09_04_14.raw
	High	AGFAGDDAPR	Unambiguous	6	2	P60710;P68033		CID	1	0	1	1	0	0.000808378	80.3	1.34389e-07	0	2.64068	0	2	488.727	976.448	-0.688071	37.4714	5513	5513	MS2	9/74	HM_62_Clean_09_04_14.raw
	High	VAPEEHPVLLTEAPLNPK	Unambiguous	2	1	P60710		CID	1	0	1	1	0	1.06849e-05	79.42	6.98299e-07	0	0	4	2	977.532	1954.06	-4.06086	77.8339	15811	15811	MS2	13/156	HM_62_Clean_09_04_14.raw
	High	SYELPDGQVITIGNER	Unambiguous	7	3	P60710;P68033;Q8BFZ3		CID	1	0	1	1	0	1.11346e-06	79.21	8.70237e-07	0	0	63	2	895.946	1790.89	-3.53098	90.3921	18918	18918	MS2	21/164	HM_62_Clean_09_04_14.raw
	High	DLYANTVLSGGTTMYPGIADR	Unambiguous	2	1	P60710		CID	1	0	1	1	0	1.07562e-09	78.43	1.1082e-06	0	2.57722	55	3	739.026	2215.06	-3.14566	100.155	21337	21337	MS2	24/230	HM_62_Clean_09_04_14.raw
	High	KDLYANTVLSGGTTmYPGIADR	Unambiguous	2	1	P60710	M15(Oxidation)	CID	1	0	1	1	0	5.63491e-09	77.95	1.47338e-06	1	8.5197	29	3	787.058	2359.16	0.159452	80.0709	16316	16316	MS2	21/248	HM_62_Clean_09_04_14.raw
	High	YPIEHGIVTNWDDMEK	Unambiguous	2	1	P60710		CID	1	0	1	1	0	1.51509e-07	77.89	6.76228e-07	0	6.20039	100	2	973.951	1946.89	-0.845934	83.6632	17208	17208	MS2	13/154	HM_62_Clean_09_04_14.raw
	High	KDLYANTVLSGGTTmYPGIADR	Unambiguous	2	1	P60710	M15(Oxidation)	CID	1	0	1	1	0	1.51299e-08	77.58	1.60354e-06	1	1.2277	3	3	787.058	2359.16	0.237067	80.4324	16401	16401	MS2	12/248	HM_62_Clean_09_04_14.raw
	High	KDLYANTVLSGGTTmYPGIADR	Unambiguous	2	1	P60710	M15(Oxidation)	CID	1	0	1	1	0	1.06804e-08	76.41	2.05018e-06	1	19.1668	100	3	787.057	2359.16	-1.62569	82.599	16952	16952	MS2	12/248	HM_62_Clean_09_04_14.raw
	High	TTGIVMDSGDGVTHTVPIYEGYALPHAILR	Unambiguous	3	2	P60710;Q8BFZ3		CID	1	0	1	1	0	1.77021e-07	76.41	2.09475e-06	0	0	100	3	1061.88	3183.61	-0.219452	105	22418	22418	MS2	19/270	HM_62_Clean_09_04_14.raw
	High	KDLYANTVLSGGTTMYPGIADR	Unambiguous	2	1	P60710		CID	1	0	1	1	0	1.53588e-07	75.5	2.68733e-06	1	2.93527	9	3	781.727	2343.17	0.517071	88.3573	18373	18373	MS2	17/248	HM_62_Clean_09_04_14.raw
	High	SYELPDGQVITIGnER	Unambiguous	7	3	P60710;P68033;Q8BFZ3	N14(Deamidated)	CID	1	0	1	1	0	1.05034e-06	75.43	2.05362e-06	0	18.1804	100	2	896.444	1791.88	3.00687	94.9921	20059	20059	MS2	20/164	HM_62_Clean_09_04_14.raw
	High	VAPEEHPVLLTEAPLNPK	Unambiguous	2	1	P60710		CID	1	0	1	1	0	1.43296e-05	74.8	1.94705e-06	0	0	8	2	977.534	1954.06	-2.06181	76.7478	15538	15538	MS2	13/156	HM_62_Clean_09_04_14.raw
	High	VAPEEHPVLLTEAPLNPK	Unambiguous	2	1	P60710		CID	1	0	1	1	0	8.33001e-06	74.77	1.93554e-06	0	0	81	2	977.535	1954.06	-0.937345	80.131	16330	16330	MS2	13/156	HM_62_Clean_09_04_14.raw
	High	TTGIVMDSGDGVTHTVPIYEGYALPHAILR	Unambiguous	3	2	P60710;Q8BFZ3		CID	1	0	1	1	0	3.69216e-08	74.66	3.18725e-06	0	0	5	3	1061.87	3183.61	-1.48478	103.665	22132	22132	MS2	22/270	HM_62_Clean_09_04_14.raw
	High	DLYANTVLSGGTTmYPGIADR	Unambiguous	2	1	P60710	M14(Oxidation)	CID	1	0	1	1	0	7.84131e-09	74.57	2.52079e-06	0	0	15	3	744.36	2231.06	-0.0505641	90.7387	19009	19009	MS2	14/230	HM_62_Clean_09_04_14.raw
	High	KDLYANTVLSGGTTMYPGIADR	Unambiguous	2	1	P60710		CID	1	0	1	1	0	1.645e-08	74.49	3.2558e-06	1	6.80274	23	3	781.725	2343.16	-2.21799	88.7543	18480	18480	MS2	21/248	HM_62_Clean_09_04_14.raw
	High	HQGVMVGMGQKDSYVGDEAQSKR	Unambiguous	6	2	P60710;P68033		CID	1	0	1	1	0	2.79909e-09	74.46	2.47803e-06	2	2.72022	7	4	627.549	2507.17	-0.890292	49.7398	8639	8639	MS2	15/236	HM_62_Clean_09_04_14.raw
	High	KDLYAnTVLSGGTTmYPGIADR	Unambiguous	2	1	P60710	N6(Deamidated); M15(Oxidation)	CID	1	0	1	1	0	5.02491e-08	73.44	3.63903e-06	1	0	21	3	787.384	2360.14	-2.32631	79.7779	16250	16250	MS2	24/248	HM_62_Clean_09_04_14.raw
	High	AGFAGDDAPR	Unambiguous	6	2	P60710;P68033		CID	1	0	1	1	0	0.00116679	72.41	8.23857e-07	0	1.17389	0	2	488.728	976.448	-0.625564	37.8366	5600	5600	MS2	9/74	HM_62_Clean_09_04_14.raw
	High	AGFAGDDAPR	Unambiguous	6	2	P60710;P68033		CID	1	0	1	1	0	0.00151911	70.42	1.31634e-06	0	3.36981	2	2	488.725	976.444	-4.87608	37.1189	5421	5421	MS2	9/74	HM_62_Clean_09_04_14.raw
	High	AGFAGDDAPR	Unambiguous	6	2	P60710;P68033		CID	1	0	1	1	0	0.000845408	70.39	1.30718e-06	0	2.33507	1	2	488.727	976.446	-2.43828	38.5414	5740	5740	MS2	9/74	HM_62_Clean_09_04_14.raw
	High	DLYANTVLSGGTTMYPGIADR	Unambiguous	2	1	P60710		CID	1	0	1	1	0	6.77873e-08	70.16	7.61425e-06	0	0	22	3	739.028	2215.07	-0.665743	128.86	26532	26532	MS2	20/230	HM_62_Clean_09_04_14.raw
	High	TTGIVmDSGDGVTHTVPIYEGYALPHAILR	Unambiguous	3	2	P60710;Q8BFZ3	M6(Oxidation)	CID	1	0	1	1	0	1.07211e-07	70.15	9.92617e-06	0	1.77	21	3	1067.2	3199.59	-5.45827	99.0921	21079	21079	MS2	30/270	HM_62_Clean_09_04_14.raw
	High	KDLYANTVLSGGTTmYPGIADR	Unambiguous	2	1	P60710	M15(Oxidation)	CID	1	0	1	1	0	2.65384e-09	70.02	9.19755e-06	1	4.3793	40	3	787.058	2359.16	0.392296	81.5308	16671	16671	MS2	15/248	HM_62_Clean_09_04_14.raw
	High	SYELPDGQVITIGnER	Unambiguous	7	3	P60710;P68033;Q8BFZ3	N14(Deamidated)	CID	1	0	1	1	0	9.87943e-07	69.96	7.22625e-06	0	16.5492	21	2	896.441	1791.87	-0.739958	93.1162	19599	19599	MS2	20/164	HM_62_Clean_09_04_14.raw
	High	HQGVMVGMGQK	Unambiguous	7	3	P60710;P68033;Q8BFZ3		CID	1	0	1	1	0	0.000241329	69.77	3.52165e-06	0	0.893358	1	2	586.289	1171.57	-0.0331003	39.1659	5883	5883	MS2	15/100	HM_62_Clean_09_04_14.raw
	High	KDLYANTVLSGGTTmYPGIADR	Unambiguous	2	1	P60710	M15(Oxidation)	CID	1	0	1	1	0	4.41102e-08	69.7	9.8419e-06	1	10.106	68	3	787.058	2359.16	0.0818373	81.954	16783	16783	MS2	13/248	HM_62_Clean_09_04_14.raw
	High	KDLYANTVLSGGTTMYPGIADR	Unambiguous	2	1	P60710		CID	1	0	1	1	0	5.04081e-07	69.62	9.91028e-06	1	1.34266	0	3	781.723	2343.16	-3.93718	87.2277	18113	18113	MS2	17/248	HM_62_Clean_09_04_14.raw
	High	KDLYAnTVLSGGTTMYPGIADR	Unambiguous	2	1	P60710	N6(Deamidated)	CID	1	0	1	1	0	8.38587e-09	69.51	1.01589e-05	1	4.56395	2	3	782.053	2344.14	-1.75146	86.5125	17915	17915	MS2	21/248	HM_62_Clean_09_04_14.raw
	High	AGFAGDDAPR	Unambiguous	6	2	P60710;P68033		CID	1	0	1	1	0	0.000213676	69.15	1.7209e-06	0	9.33761	17	2	488.727	976.447	-1.18813	39.9799	6090	6090	MS2	9/74	HM_62_Clean_09_04_14.raw
	High	SYELPDGQVITIGNER	Unambiguous	7	3	P60710;P68033;Q8BFZ3		CID	1	0	1	1	0	2.13196e-06	69	9.67484e-06	0	43.7149	100	2	895.952	1790.9	2.33094	133.63	27043	27043	MS2	19/164	HM_62_Clean_09_04_14.raw
	High	KDLYANTVLSGGTTmYPGIADR	Unambiguous	2	1	P60710	M15(Oxidation)	CID	1	0	1	1	0	3.73387e-06	68.69	1.16346e-05	1	0	35	3	787.054	2359.15	-5.04076	82.9798	17042	17042	MS2	12/248	HM_62_Clean_09_04_14.raw
	High	DSYVGDEAQSK	Unambiguous	6	2	P60710;P68033		CID	1	0	1	1	0	0.000169957	68.17	1.51643e-06	0	3.80613	12	2	599.765	1198.52	-0.115955	32.5929	4308	4308	MS2	9/102	HM_62_Clean_09_04_14.raw
	High	GYSFTTTAER	Unambiguous	2	1	P60710		CID	1	0	1	1	0	0.000827388	67.96	3.18312e-06	0	3.86083	7	2	566.765	1132.52	-3.285	53.2607	9507	9507	MS2	9/84	HM_62_Clean_09_04_14.raw
	High	DSYVGDEAQSKR	Unambiguous	6	2	P60710;P68033		CID	1	0	1	1	0	0.00105004	67.63	3.78821e-06	1	2.06048	1	2	677.813	1354.62	-3.92119	29.703	3618	3618	MS2	18/112	HM_62_Clean_09_04_14.raw
	High	KDLYANTVLSGGTTMYPGIADR	Unambiguous	2	1	P60710		CID	1	0	1	1	0	4.90217e-08	67.47	1.66437e-05	1	0	99	3	781.725	2343.16	-1.90541	128.193	26450	26450	MS2	14/248	HM_62_Clean_09_04_14.raw
	High	VAPEEHPVLLTEAPLNPK	Unambiguous	2	1	P60710		CID	1	0	1	1	0	2.99674e-05	67.07	1.14955e-05	0	0.265033	1	2	977.534	1954.06	-1.81193	77.1084	15635	15635	MS2	12/156	HM_62_Clean_09_04_14.raw
	High	DLYANTVLSGGTTMYPGIADR	Unambiguous	2	1	P60710		CID	1	0	1	1	0	8.92862e-07	66.68	1.80096e-05	0	5.11687	100	2	1108.04	2215.08	4.10724	97.6482	20720	20720	MS2	15/230	HM_62_Clean_09_04_14.raw
	High	DSYVGDEAQSK	Unambiguous	6	2	P60710;P68033		CID	1	0	1	1	0	0.000777029	66.54	2.17383e-06	0	1.71635	18	2	599.765	1198.52	0.596999	31.5264	4042	4042	MS2	9/102	HM_62_Clean_09_04_14.raw
	High	QEYDESGPSIVHR	Unambiguous	2	1	P60710		CID	1	0	1	1	0	0.00100666	66.09	6.88903e-06	0	0	6	2	758.852	1516.7	-3.72007	47.2945	7970	7970	MS2	10/134	HM_62_Clean_09_04_14.raw
	High	TTGIVMDSGDGVTHTVPIYEGYALPHAILR	Unambiguous	3	2	P60710;Q8BFZ3		CID	1	0	1	1	0	0.000371995	65.38	2.93791e-05	0	0	3	3	1061.87	3183.58	-9.88206	103.523	22102	22102	MS2	30/270	HM_62_Clean_09_04_14.raw
	High	KDLYAnTVLSGGTTmYPGIADR	Unambiguous	2	1	P60710	N6(Deamidated); M15(Oxidation)	CID	1	0	1	1	0	2.30758e-08	64.32	3.04184e-05	1	8.03032	28	3	787.385	2360.14	-1.00741	82.8139	17006	17006	MS2	24/248	HM_62_Clean_09_04_14.raw
	High	AGFAGDDAPR	Unambiguous	6	2	P60710;P68033		CID	1	0	1	1	0	0.000485618	64.2	6.78638e-06	0	17.3593	27	2	488.729	976.45	1.56219	40.7076	6281	6281	MS2	9/74	HM_62_Clean_09_04_14.raw
	High	GYSFTTTAER	Unambiguous	2	1	P60710		CID	1	0	1	1	0	0.000418385	63.71	9.36317e-06	0	3.4201	19	2	566.767	1132.53	-0.159204	54.0055	9680	9680	MS2	8/84	HM_62_Clean_09_04_14.raw
	High	VAPEEHPVLLTEAPLNPK	Unambiguous	2	1	P60710		CID	1	0	1	1	0	0.000126345	63.68	2.62272e-05	0	0	3	2	977.532	1954.06	-3.49862	78.1897	15895	15895	MS2	10/156	HM_62_Clean_09_04_14.raw
	High	HQGVMVGMGQK	Unambiguous	7	3	P60710;P68033;Q8BFZ3		CID	1	0	1	1	0	0.00132959	63.56	1.60362e-05	0	0.787651	1	2	586.288	1171.57	-2.74214	38.7815	5792	5792	MS2	16/100	HM_62_Clean_09_04_14.raw
	High	KDLYANTVLSGGTTMYPGIADR	Unambiguous	2	1	P60710		CID	1	0	1	1	0	6.38287e-07	63.16	4.39584e-05	1	12.5151	15	3	781.723	2343.16	-4.01533	89.1059	18579	18579	MS2	17/248	HM_62_Clean_09_04_14.raw
	High	SYELPDGQVITIGNER	Unambiguous	7	3	P60710;P68033;Q8BFZ3		CID	1	0	1	1	0	1.19363e-05	62.91	3.80435e-05	0	0.853372	1	3	597.634	1790.89	-2.27749	90.7981	19024	19024	MS2	15/164	HM_62_Clean_09_04_14.raw
	High	VAPEEHPVLLTEAPLNPK	Unambiguous	2	1	P60710		CID	1	0	1	1	0	0.000103215	62.91	3.14173e-05	0	0	20	2	977.531	1954.06	-4.49815	78.564	15985	15985	MS2	12/156	HM_62_Clean_09_04_14.raw
	High	HQGVMVGMGQK	Unambiguous	7	3	P60710;P68033;Q8BFZ3		CID	1	0	1	1	0	0.00104957	62.71	1.89672e-05	0	0.786585	1	2	586.287	1171.57	-3.15892	38.427	5713	5713	MS2	16/100	HM_62_Clean_09_04_14.raw
	High	SYELPDGQVITIGnER	Unambiguous	7	3	P60710;P68033;Q8BFZ3	N14(Deamidated)	CID	1	0	1	1	0	1.14853e-05	62.68	3.88717e-05	0	33.1766	100	2	896.445	1791.88	3.75623	95.5633	20201	20201	MS2	19/164	HM_62_Clean_09_04_14.raw
	High	HQGVMVGMGQK	Unambiguous	7	3	P60710;P68033;Q8BFZ3		CID	1	0	1	1	0	0.000820516	62.37	2.10912e-05	0	1.74452	1	2	586.288	1171.57	-2.74214	38.0787	5647	5647	MS2	16/100	HM_62_Clean_09_04_14.raw
	High	VAPEEHPVLLTEAPLNPK	Unambiguous	2	1	P60710		CID	1	0	1	1	0	3.34147e-06	62.29	3.47038e-05	0	0	51	2	977.534	1954.06	-2.06181	78.954	16074	16074	MS2	13/156	HM_62_Clean_09_04_14.raw
	High	AGFAGDDAPR	Unambiguous	6	2	P60710;P68033		CID	1	0	1	1	0	0.00081108	62.2	8.73711e-06	0	32.6403	64	2	488.725	976.443	-5.06361	42.112	6637	6637	MS2	9/74	HM_62_Clean_09_04_14.raw
	High	DLYANTVLSGGTTMYPGIADR	Unambiguous	2	1	P60710		CID	1	0	1	1	0	2.53032e-05	61.75	5.58736e-05	0	13.6248	100	2	1108.04	2215.08	2.45398	101.937	21760	21760	MS2	9/230	HM_62_Clean_09_04_14.raw
	High	GYSFTTTAER	Unambiguous	2	1	P60710		CID	1	0	1	1	0	0.000179714	61.43	1.74826e-05	0	2.22014	14	2	566.768	1132.53	1.3498	54.3529	9762	9762	MS2	9/84	HM_62_Clean_09_04_14.raw
	High	AGFAGDDAPR	Unambiguous	6	2	P60710;P68033		CID	1	0	1	1	0	0.000312977	60.93	1.48935e-05	0	30.9463	19	2	488.728	976.449	0.187032	40.3275	6183	6183	MS2	9/74	HM_62_Clean_09_04_14.raw
	High	VAPEEHPVLLTEAPLNPK	Unambiguous	2	1	P60710		CID	1	0	1	1	0	8.93199e-05	60.91	4.72385e-05	0	0	2	2	977.534	1954.06	-1.56205	77.4884	15731	15731	MS2	11/156	HM_62_Clean_09_04_14.raw
	High	GYSFTTTAER	Unambiguous	2	1	P60710		CID	1	0	1	1	0	0.000666321	60.49	2.09927e-05	0	17.5203	13	2	566.768	1132.53	0.703082	51.7855	9203	9203	MS2	8/84	HM_62_Clean_09_04_14.raw
	High	HQGVMVGMGQK	Unambiguous	7	3	P60710;P68033;Q8BFZ3		CID	1	0	1	1	0	0.000816677	60.49	3.1221e-05	0	0.236958	3	2	586.288	1171.57	-1.7002	39.5248	5972	5972	MS2	16/100	HM_62_Clean_09_04_14.raw
	High	DSYVGDEAQSK	Unambiguous	6	2	P60710;P68033		CID	1	0	1	1	0	0.000957585	60.42	8.94203e-06	0	0.227176	2	2	599.765	1198.52	0.393298	32.2364	4228	4228	MS2	15/102	HM_62_Clean_09_04_14.raw
	High	HQGVMVGMGQK	Unambiguous	7	3	P60710;P68033;Q8BFZ3		CID	1	0	1	1	0	0.000108579	59.81	3.48937e-05	0	16.9802	34	2	586.289	1171.57	-0.0331003	40.6206	6259	6259	MS2	9/100	HM_62_Clean_09_04_14.raw
	High	SYELPDGQVITIGNER	Unambiguous	7	3	P60710;P68033;Q8BFZ3		CID	1	0	1	1	0	2.1491e-05	59.33	8.96693e-05	0	0	27	3	597.636	1790.89	0.789793	92.2414	19385	19385	MS2	13/164	HM_62_Clean_09_04_14.raw
	High	KDLYANTVLSGGTTMYPGIADR	Unambiguous	2	1	P60710		CID	1	0	1	1	0	2.50734e-07	59.26	0.000111107	1	1.33982	3	3	781.726	2343.16	-1.28025	87.9709	18275	18275	MS2	15/248	HM_62_Clean_09_04_14.raw
	High	GYSFTTTAER	Unambiguous	2	1	P60710		CID	1	0	1	1	0	0.000541615	59.22	2.54307e-05	0	4.58103	28	2	566.766	1132.53	-1.66821	55.1042	9961	9961	MS2	8/84	HM_62_Clean_09_04_14.raw
	High	AGFAGDDAPR	Unambiguous	6	2	P60710;P68033		CID	1	0	1	1	0	0.000565687	58.9	2.36394e-05	0	11.2707	8	2	488.728	976.448	0.124524	39.6236	5996	5996	MS2	9/74	HM_62_Clean_09_04_14.raw
	High	KDLYANTVLSGGTTmYPGIADR	Unambiguous	2	1	P60710	M15(Oxidation)	CID	1	0	1	1	0	3.16736e-07	58.8	0.000118709	1	0	52	3	787.057	2359.16	-1.85853	84.1507	17331	17331	MS2	23/248	HM_62_Clean_09_04_14.raw
	High	AGFAGDDAPR	Unambiguous	6	2	P60710;P68033		CID	1	0	1	1	0	0.000611193	58.63	1.9398e-05	0	22.1559	5	2	488.727	976.447	-1.7507	39.2631	5907	5907	MS2	9/74	HM_62_Clean_09_04_14.raw
	High	DSYVGDEAQSK	Unambiguous	6	2	P60710;P68033		CID	1	0	1	1	0	0.000661592	58.58	1.37982e-05	0	4.87628	61	2	599.764	1198.52	-0.523358	34.062	4652	4652	MS2	9/102	HM_62_Clean_09_04_14.raw
	High	SYELPDGQVITIGnER	Unambiguous	7	3	P60710;P68033;Q8BFZ3	N14(Deamidated)	CID	1	0	1	1	0	2.94735e-06	58.56	0.000100029	0	15.7554	16	3	597.965	1791.88	1.8072	94.0903	19827	19827	MS2	8/164	HM_62_Clean_09_04_14.raw
	High	KDLYANTVLSGGTTmYPGIADR	Unambiguous	2	1	P60710	M15(Oxidation)	CID	1	0	1	1	0	6.17393e-08	58.47	0.000130499	1	4.64917	24	3	787.057	2359.16	-0.84954	80.7793	16489	16489	MS2	12/248	HM_62_Clean_09_04_14.raw
	High	TTGIVMDSGDGVTHTVPIYEGYALPHAILR	Unambiguous	3	2	P60710;Q8BFZ3		CID	1	0	1	1	0	1.10632e-06	58.46	0.00013415	0	0	12	3	1061.87	3183.61	-2.29	104.029	22203	22203	MS2	33/270	HM_62_Clean_09_04_14.raw
	High	DLYANTVLSGGTTMYPGIADR	Unambiguous	2	1	P60710		CID	1	0	1	1	0	5.95903e-06	58.24	0.000115551	0	6.0303	100	2	1108.03	2215.06	-3.71824	101.465	21647	21647	MS2	11/230	HM_62_Clean_09_04_14.raw
	High	QEYDESGPSIVHR	Unambiguous	2	1	P60710		CID	1	0	1	1	0	0.000994116	58.1	4.35992e-05	0	0.360005	0	3	506.237	1516.7	-4.01063	47.2518	7959	7959	MS2	10/134	HM_62_Clean_09_04_14.raw
	High	DLYANTVLSGGTTMYPGIADR	Unambiguous	2	1	P60710		CID	1	0	1	1	0	6.37374e-06	57.85	0.000124603	0	0.106959	1	3	739.025	2215.06	-3.88963	98.958	21045	21045	MS2	16/230	HM_62_Clean_09_04_14.raw
	High	AGFAGDDAPR	Unambiguous	6	2	P60710;P68033		CID	1	0	1	1	0	0.0006645	57.53	2.41947e-05	0	36.3159	75	2	488.727	976.446	-2.6258	42.4736	6721	6721	MS2	9/74	HM_62_Clean_09_04_14.raw
	High	AVFPSIVGRPR	Unambiguous	6	2	P60710;P68033		CID	1	0	1	1	0	0.00102651	57.52	5.52274e-05	0	12.4112	1	2	599.855	1198.7	-1.89924	69.1125	13626	13626	MS2	9/84	HM_62_Clean_09_04_14.raw
	High	SYELPDGQVITIGNER	Unambiguous	7	3	P60710;P68033;Q8BFZ3		CID	1	0	1	1	0	4.88658e-06	57.47	0.000136892	0	0	100	2	895.949	1790.89	-0.668176	133.989	27089	27089	MS2	11/164	HM_62_Clean_09_04_14.raw
	High	KDLYANTVLSGGTTmYPGIADR	Unambiguous	2	1	P60710	M15(Oxidation)	CID	1	0	1	1	0	2.13024e-08	57.05	0.000181562	1	0	41	3	787.059	2359.16	0.46991	81.1375	16570	16570	MS2	13/248	HM_62_Clean_09_04_14.raw
	High	DSYVGDEAQSKR	Unambiguous	6	2	P60710;P68033		CID	1	0	1	1	0	0.000582122	56.46	5.72767e-05	1	3.22816	24	2	677.815	1354.62	-0.316617	30.4063	3765	3765	MS2	10/112	HM_62_Clean_09_04_14.raw
	High	SYELPDGQVITIGNER	Unambiguous	7	3	P60710;P68033;Q8BFZ3		CID	1	0	1	1	0	2.34274e-05	56.32	0.000176409	0	10.1256	100	2	895.951	1790.9	1.71748	96.0344	20320	20320	MS2	11/164	HM_62_Clean_09_04_14.raw
	High	QEYDESGPSIVHR	Unambiguous	2	1	P60710		CID	1	0	1	1	0	1.63304e-05	55.99	7.42715e-05	0	10.5236	35	2	758.854	1516.7	-1.86893	46.9442	7881	7881	MS2	10/134	HM_62_Clean_09_04_14.raw
	High	SYELPDGQVITIGNER	Unambiguous	7	3	P60710;P68033;Q8BFZ3		CID	1	0	1	1	0	0.00125232	55.97	0.000182489	0	5.9464	100	2	895.946	1790.88	-4.00812	134.33	27126	27126	MS2	12/164	HM_62_Clean_09_04_14.raw
	High	KDLYANTVLSGGTTmYPGIADR	Unambiguous	2	1	P60710	M15(Oxidation)	CID	1	0	1	1	0	7.88619e-07	55.93	0.000226042	1	14.7506	83	3	787.056	2359.15	-2.40184	83.5481	17178	17178	MS2	14/248	HM_62_Clean_09_04_14.raw
	High	DLYANTVLSGGTTMYPGIADR	Unambiguous	2	1	P60710		CID	1	0	1	1	0	8.12845e-07	55.72	0.000214467	0	5.12257	11	3	739.028	2215.07	-0.169762	99.3365	21136	21136	MS2	12/230	HM_62_Clean_09_04_14.raw
	High	QEYDESGPSIVHRK	Unambiguous	2	1	P60710		CID	1	0	1	1	0	0.000182369	55.35	0.000167752	1	0	55	2	822.904	1644.8	1.91364	39.566	5984	5984	MS2	10/144	HM_62_Clean_09_04_14.raw
	High	DSYVGDEAQSK	Unambiguous	6	2	P60710;P68033		CID	1	0	1	1	0	0.000676879	55.34	2.90953e-05	0	14.0723	21	2	599.765	1198.52	0.495149	32.9474	4385	4385	MS2	8/102	HM_62_Clean_09_04_14.raw
	High	HQGVMVGMGQK	Unambiguous	7	3	P60710;P68033;Q8BFZ3		CID	1	0	1	1	0	0.000616481	55.29	0.000105157	0	0	7	2	586.288	1171.57	-2.32537	39.8952	6067	6067	MS2	9/100	HM_62_Clean_09_04_14.raw
	High	KDLYAnTVLSGGTTMYPGIADR	Unambiguous	2	1	P60710	N6(Deamidated)	CID	1	0	1	1	0	1.37671e-06	55.25	0.000265102	1	11.4181	7	3	782.053	2344.14	-2.53258	89.6674	18717	18717	MS2	25/248	HM_62_Clean_09_04_14.raw
	High	SYELPDGQVITIGNER	Unambiguous	7	3	P60710;P68033;Q8BFZ3		CID	1	0	1	1	0	4.01379e-06	55.19	0.000231256	0	0.371026	1	3	597.635	1790.89	-0.13039	91.1407	19107	19107	MS2	16/164	HM_62_Clean_09_04_14.raw
	High	QEYDESGPSIVHR	Unambiguous	2	1	P60710		CID	1	0	1	1	0	0.000334547	54.74	9.40065e-05	0	1.2087	10	2	758.852	1516.7	-3.5591	47.6579	8068	8068	MS2	9/134	HM_62_Clean_09_04_14.raw
	High	HQGVMVGMGQKDSYVGDEAQSK	Unambiguous	6	2	P60710;P68033		CID	1	0	1	1	0	3.29569e-07	54.61	0.000173316	1	10.9204	100	3	784.365	2351.08	1.59396	54.1845	9721	9721	MS2	27/226	HM_62_Clean_09_04_14.raw
	High	MQKEITALAPSTMK	Unambiguous	6	2	P60710;P68033		CID	1	0	1	1	0	3.39624e-05	53.49	0.000313623	1	0	59	2	774.911	1548.82	1.76383	62.4087	11870	11870	MS2	12/144	HM_62_Clean_09_04_14.raw
	High	HQGVMVGMGQK	Unambiguous	7	3	P60710;P68033;Q8BFZ3		CID	1	0	1	1	0	0.000116858	53.27	0.000157306	0	24.8581	39	2	586.289	1171.57	-0.241488	40.2537	6164	6164	MS2	15/100	HM_62_Clean_09_04_14.raw
	High	DSYVGDEAQSK	Unambiguous	6	2	P60710;P68033		CID	1	0	1	1	0	0.00108398	53.26	4.53181e-05	0	4.45262	77	2	599.764	1198.52	-0.82891	34.4217	4740	4740	MS2	8/102	HM_62_Clean_09_04_14.raw
	High	TTGIVMDSGDGVTHTVPIYEGYALPHAILR	Unambiguous	3	2	P60710;Q8BFZ3		CID	1	0	1	1	0	1.80935e-08	53.19	0.000443274	0	0.585435	3	4	796.658	3183.61	-0.933028	104.216	22237	22237	MS2	28/270	HM_62_Clean_09_04_14.raw
	High	IWHHTFYNELR	Unambiguous	4	2	P60710;P68033		CID	1	0	1	1	0	0.000220228	53.17	0.000258083	0	0	12	2	758.378	1515.75	-0.401481	63.3365	12121	12121	MS2	9/94	HM_62_Clean_09_04_14.raw
	High	QEYDESGPSIVHR	Unambiguous	2	1	P60710		CID	1	0	1	1	0	0.00014467	52.94	0.000148891	0	0.832175	0	3	506.238	1516.7	-2.079	47.6034	8052	8052	MS2	18/134	HM_62_Clean_09_04_14.raw
	High	DLYAnTVLSGGTTMYPGIADR	Unambiguous	2	1	P60710	N5(Deamidated)	CID	1	0	1	1	0	1.57847e-07	52.4	0.000403096	0	18.3016	100	3	739.354	2216.05	-2.56912	102.291	21843	21843	MS2	18/230	HM_62_Clean_09_04_14.raw
	High	HQGVMVGMGQK	Unambiguous	7	3	P60710;P68033;Q8BFZ3		CID	1	0	1	1	0	8.62903e-05	51.05	0.000267765	0	1.92248	0	3	391.195	1171.57	-0.956273	39.1641	5882	5882	MS2	7/100	HM_62_Clean_09_04_14.raw
	High	DLYAnTVLSGGTTMYPGIADR	Unambiguous	2	1	P60710	N5(Deamidated)	CID	1	0	1	1	0	2.77241e-06	50.99	0.000529446	0	4.21488	13	3	739.353	2216.04	-4.55218	96.6644	20475	20475	MS2	17/230	HM_62_Clean_09_04_14.raw
	High	HQGVmVGMGQK	Unambiguous	7	3	P60710;P68033;Q8BFZ3	M5(Oxidation)	CID	1	0	1	1	0	0.00080371	50.51	0.000260981	0	20.3166	18	2	594.286	1187.56	-1.81542	31.7144	4102	4102	MS2	15/100	HM_62_Clean_09_04_14.raw
	High	TTGIVMDSGDGVTHTVPIYEGYALPHAILR	Unambiguous	3	2	P60710;Q8BFZ3		CID	1	0	1	1	0	1.32567e-07	50.5	0.000817277	0	2.10464	49	4	796.659	3183.61	-0.319534	104.982	22413	22413	MS2	17/270	HM_62_Clean_09_04_14.raw
	High	AGFAGDDAPR	Unambiguous	6	2	P60710;P68033		CID	1	0	1	1	0	0.00069998	50	0.0001465	0	26.8613	3	2	488.728	976.448	-0.250519	38.9053	5823	5823	MS2	8/74	HM_62_Clean_09_04_14.raw
	High	KDLYANTVLSGGTTMYPGIADR	Unambiguous	2	1	P60710		CID	1	0	1	1	0	1.98704e-05	49.86	0.000978541	1	24.4685	100	3	781.726	2343.16	-0.733242	95.263	20128	20128	MS2	13/248	HM_62_Clean_09_04_14.raw
	High	AGFAGDDAPR	Unambiguous	6	2	P60710;P68033		CID	1	0	1	1	0	0.000475674	49.58	0.000203234	0	43.746	100	2	488.728	976.449	0.374554	42.832	6804	6804	MS2	9/74	HM_62_Clean_09_04_14.raw
	High	GYSFTTTAER	Unambiguous	2	1	P60710		CID	1	0	1	1	0	0.00101344	48.9	0.000273753	0	3.10589	32	2	566.766	1132.52	-1.77599	55.4628	10051	10051	MS2	8/84	HM_62_Clean_09_04_14.raw
	High	SYELPDGQVITIGNER	Unambiguous	7	3	P60710;P68033;Q8BFZ3		CID	1	0	1	1	0	1.93e-05	48.8	0.00101176	0	0.171343	2	3	597.636	1790.89	0.892035	91.5054	19192	19192	MS2	16/164	HM_62_Clean_09_04_14.raw
	High	IWHHTFYnELR	Unambiguous	4	2	P60710;P68033	N8(Deamidated)	CID	1	0	1	1	0	0.00059028	48.75	0.00056808	0	20.8071	82	2	758.869	1516.73	-1.37177	65.5695	12668	12668	MS2	9/94	HM_62_Clean_09_04_14.raw
	High	GYSFTTTAER	Unambiguous	2	1	P60710		CID	1	0	1	1	0	0.00118704	48.53	0.000310022	0	0	63	2	566.767	1132.53	-1.02149	56.9829	10444	10444	MS2	8/84	HM_62_Clean_09_04_14.raw
	High	VAPEEHPVLLTEAPLNPK	Unambiguous	2	1	P60710		CID	1	0	1	1	0	7.78589e-06	48.32	0.00083701	0	3.91238	1	3	652.026	1954.06	-0.350761	78.839	16047	16047	MS2	17/156	HM_62_Clean_09_04_14.raw
	High	TTGIVMDSGDGVTHTVPIYEGYALPHAILR	Unambiguous	3	2	P60710;Q8BFZ3		CID	1	0	1	1	0	0.000179268	48.18	0.00153955	0	2.06534	0	4	796.654	3183.59	-6.91463	103.148	22032	22032	MS2	16/270	HM_62_Clean_09_04_14.raw
	High	DLYANTVLSGGTTMYPGIADR	Unambiguous	2	1	P60710		CID	1	0	1	1	0	2.31181e-08	47.78	0.00137965	0	8.67472	37	3	739.029	2215.07	1.40084	98.6239	20969	20969	MS2	19/230	HM_62_Clean_09_04_14.raw
	High	HQGVmVGMGQK	Unambiguous	7	3	P60710;P68033;Q8BFZ3	M5(Oxidation)	CID	1	0	1	1	0	7.11012e-05	47.48	0.000507362	0	1.25216	1	3	396.526	1187.56	-3.26582	31.8791	4136	4136	MS2	11/100	HM_62_Clean_09_04_14.raw
	High	VAPEEHPVLLTEAPLNPK	Unambiguous	2	1	P60710		CID	1	0	1	1	0	1.23556e-05	47.46	0.00103018	0	1.83486	0	3	652.026	1954.06	-0.257056	78.1508	15884	15884	MS2	20/156	HM_62_Clean_09_04_14.raw
	High	KDLYANTVLSGGTTMYPGIADR	Unambiguous	2	1	P60710		CID	1	0	1	1	0	0.000136482	47.36	0.00172818	1	1.03467	8	3	781.729	2343.17	3.25212	137.442	27338	27338	MS2	21/248	HM_62_Clean_09_04_14.raw
	High	EITALAPSTMK	Unambiguous	6	2	P60710;P68033		CID	1	0	1	1	0	0.000852394	46.97	0.00114217	0	33.3494	52	2	581.311	1161.62	-2.72838	66.5947	12941	12941	MS2	6/96	HM_62_Clean_09_04_14.raw
	High	SYELPDGQVITIGNER	Unambiguous	7	3	P60710;P68033;Q8BFZ3		CID	1	0	1	1	0	1.08725e-06	46.94	0.00153345	0	0	54	3	597.634	1790.89	-1.86852	90.4559	18934	18934	MS2	8/164	HM_62_Clean_09_04_14.raw
	High	HQGVMVGMGQK	Unambiguous	7	3	P60710;P68033;Q8BFZ3		CID	1	0	1	1	0	0.000776126	46.67	0.000719029	0	1.46017	1	3	391.195	1171.57	-0.252965	38.0984	5651	5651	MS2	7/100	HM_62_Clean_09_04_14.raw
	High	DSYVGDEAQSKR	Unambiguous	6	2	P60710;P68033		CID	1	0	1	1	0	0.00103254	46.23	0.000541978	1	2.43341	0	3	452.211	1354.62	-3.18767	29.5122	3581	3581	MS2	8/112	HM_62_Clean_09_04_14.raw
	High	SYELPDGQVITIGNER	Unambiguous	7	3	P60710;P68033;Q8BFZ3		CID	1	0	1	1	0	9.0494e-06	45.97	0.0019248	0	0	5	3	597.635	1790.89	-0.948332	91.8819	19290	19290	MS2	7/164	HM_62_Clean_09_04_14.raw
	High	HQGVmVGMGQKDSYVGDEAQSKR	Unambiguous	6	2	P60710;P68033	M5(Oxidation)	CID	1	0	1	1	0	5.3862e-08	45.71	0.00157093	2	21.9596	78	4	631.548	2523.17	-0.127199	44.8921	7318	7318	MS2	14/236	HM_62_Clean_09_04_14.raw
	High	VAPEEHPVLLTEAPLNPK	Unambiguous	2	1	P60710		CID	1	0	1	1	0	0.000505562	45.37	0.00173951	0	0.598165	1	3	652.025	1954.06	-2.69339	78.4961	15967	15967	MS2	16/156	HM_62_Clean_09_04_14.raw
	High	AGFAGDDAPR	Unambiguous	6	2	P60710;P68033		CID	1	0	1	1	0	0.00133602	45.04	0.00042926	0	26.7252	62	2	488.727	976.446	-2.5633	36.7233	5318	5318	MS2	9/74	HM_62_Clean_09_04_14.raw
	High	TTGIVMDSGDGVTHTVPIYEGYALPHAILR	Unambiguous	3	2	P60710;Q8BFZ3		CID	1	0	1	1	0	2.27949e-05	44.43	0.00360759	0	2.13469	0	4	796.654	3183.6	-5.91769	102.806	21966	21966	MS2	25/270	HM_62_Clean_09_04_14.raw
	High	HQGVMVGMGQK	Unambiguous	7	3	P60710;P68033;Q8BFZ3		CID	1	0	1	1	0	0.00127862	43.89	0.00140462	0	3.50812	0	3	391.195	1171.57	-0.643692	38.4536	5719	5719	MS2	10/100	HM_62_Clean_09_04_14.raw
	High	SYELPDGQVITIGnER	Unambiguous	7	3	P60710;P68033;Q8BFZ3	N14(Deamidated)	CID	1	0	1	1	0	1.31516e-06	43.89	0.00287865	0	36.4938	52	3	597.963	1791.87	-0.645276	92.7852	19519	19519	MS2	8/164	HM_62_Clean_09_04_14.raw
	High	VAPEEHPVLLTEAPLNPK	Unambiguous	2	1	P60710		CID	1	0	1	1	0	0.000178023	43.48	0.00258253	0	2.33599	0	3	652.026	1954.06	-1.19411	77.4426	15717	15717	MS2	19/156	HM_62_Clean_09_04_14.raw
	High	HQGVMVGMGQK	Unambiguous	7	3	P60710;P68033;Q8BFZ3		CID	1	0	1	1	0	0.000996011	43.29	0.00173227	0	43.6938	42	2	586.29	1171.57	0.696255	41.0218	6360	6360	MS2	16/100	HM_62_Clean_09_04_14.raw
	High	HQGVMVGMGQK	Unambiguous	7	3	P60710;P68033;Q8BFZ3		CID	1	0	1	1	0	0.000246214	43.2	0.00159862	0	1.49559	0	3	391.195	1171.57	-0.252965	38.8106	5799	5799	MS2	6/100	HM_62_Clean_09_04_14.raw
	High	IWHHTFYnELR	Unambiguous	4	2	P60710;P68033	N8(Deamidated)	CID	1	0	1	1	0	0.00119772	43.1	0.0023338	0	0	100	2	758.872	1516.74	2.65235	69.0109	13599	13599	MS2	7/94	HM_62_Clean_09_04_14.raw
	High	TTGIVmDSGDGVTHTVPIYEGYALPHAILR	Unambiguous	3	2	P60710;Q8BFZ3	M6(Oxidation)	CID	1	0	1	1	0	9.65342e-07	43.01	0.00501785	0	1.26521	3	4	800.656	3199.6	-2.16233	99.134	21088	21088	MS2	15/270	HM_62_Clean_09_04_14.raw
	High	SYELPDGQVITIGnER	Unambiguous	7	3	P60710;P68033;Q8BFZ3	N14(Deamidated)	CID	1	0	1	1	0	8.47356e-05	42.58	0.0038397	0	38.7456	28	3	597.962	1791.87	-1.87152	93.6912	19735	19735	MS2	11/164	HM_62_Clean_09_04_14.raw
	High	IWHHTFYNELR	Unambiguous	4	2	P60710;P68033		CID	1	0	1	1	0	0.000287348	42.5	0.00298603	0	0	45	2	758.378	1515.75	-0.88469	62.2652	11827	11827	MS2	9/94	HM_62_Clean_09_04_14.raw
	High	SYELPDGQVITIGNER	Unambiguous	7	3	P60710;P68033;Q8BFZ3		CID	1	0	1	1	0	9.85037e-05	42.1	0.0048526	0	7.37351	46	3	597.638	1790.9	4.16378	85.4608	17649	17649	MS2	6/164	HM_62_Clean_09_04_14.raw
	High	HQGVMVGMGQK	Unambiguous	7	3	P60710;P68033;Q8BFZ3		CID	1	0	1	1	0	0.000755676	41.68	0.00247909	0	1.32428	1	3	391.195	1171.57	0.215907	39.523	5971	5971	MS2	6/100	HM_62_Clean_09_04_14.raw
	High	TTGIVMDSGDGVTHTVPIYEGYALPHAILR	Unambiguous	3	2	P60710;Q8BFZ3		CID	1	0	1	1	0	0.000402309	41.07	0.00787881	0	12.6571	10	5	637.523	3183.59	-8.6635	102.967	21998	21998	MS2	15/270	HM_62_Clean_09_04_14.raw
	High	IWHHTFYnELR	Unambiguous	4	2	P60710;P68033	N8(Deamidated)	CID	1	0	1	1	0	0.000159675	41.03	0.00342365	0	8.49149	3	3	506.249	1516.73	-0.455082	65.5536	12661	12661	MS2	9/94	HM_62_Clean_09_04_14.raw
	High	TTGIVMDSGDGVTHTVPIYEGYALPHAILR	Unambiguous	3	2	P60710;Q8BFZ3		CID	1	0	1	1	0	3.97978e-08	40.93	0.0074306	0	0	26	4	796.66	3183.62	1.52094	104.625	22331	22331	MS2	35/270	HM_62_Clean_09_04_14.raw
	High	HQGVMVGMGQKDSYVGDEAQSKR	Unambiguous	6	2	P60710;P68033		CID	1	0	1	1	0	0.000672385	40.89	0.00610621	2	4.33127	100	3	836.4	2507.18	3.01013	49.8665	8674	8674	MS2	21/236	HM_62_Clean_09_04_14.raw
	High	TTGIVMDSGDGVTHTVPIYEGYALPHAILR	Unambiguous	3	2	P60710;Q8BFZ3		CID	1	0	1	1	0	1.56393e-06	40.64	0.0078229	0	2.58351	100	3	1061.88	3183.62	2.54126	105.346	22498	22498	MS2	22/270	HM_62_Clean_09_04_14.raw
	High	SYELPDGQVITIGnER	Unambiguous	7	3	P60710;P68033;Q8BFZ3	N14(Deamidated)	CID	1	0	1	1	0	1.64167e-05	40.43	0.00648052	0	28.3395	46	3	597.964	1791.88	-0.0321564	93.1214	19601	19601	MS2	13/164	HM_62_Clean_09_04_14.raw
	High	IWHHTFYNELR	Unambiguous	4	2	P60710;P68033		CID	1	0	1	1	0	5.40867e-05	40.04	0.00540003	0	0.77589	2	3	505.921	1515.75	0.274192	64.3943	12365	12365	MS2	6/94	HM_62_Clean_09_04_14.raw
	High	HQGVMVGMGQK	Unambiguous	7	3	P60710;P68033;Q8BFZ3		CID	1	0	1	1	0	0.000590676	40.03	0.00338156	0	1.69582	2	3	391.195	1171.57	-1.03442	39.8933	6066	6066	MS2	7/100	HM_62_Clean_09_04_14.raw
	High	TTGIVMDSGDGVTHTVPIYEGYALPHAILR	Unambiguous	3	2	P60710;Q8BFZ3		CID	1	0	1	1	0	5.10602e-07	40.02	0.00902833	0	0.477647	26	4	796.661	3183.62	2.74792	105.329	22493	22493	MS2	31/270	HM_62_Clean_09_04_14.raw
	High	IWHHTFYNELR	Unambiguous	4	2	P60710;P68033		CID	1	0	1	1	0	7.53881e-05	39.97	0.00544247	0	2.07886	1	3	505.921	1515.75	0.092989	64.0367	12285	12285	MS2	6/94	HM_62_Clean_09_04_14.raw
	High	IWHHTFYNELR	Unambiguous	4	2	P60710;P68033		CID	1	0	1	1	0	8.37527e-05	39.77	0.00575695	0	0.940961	1	3	505.921	1515.75	0.15339	62.9705	12026	12026	MS2	8/94	HM_62_Clean_09_04_14.raw
	High	IWHHTFYNELR	Unambiguous	4	2	P60710;P68033		CID	1	0	1	1	0	0.000458843	39.63	0.00594011	0	0	16	2	758.378	1515.75	0.32333	63.6949	12206	12206	MS2	9/94	HM_62_Clean_09_04_14.raw
	High	IWHHTFYNELR	Unambiguous	4	2	P60710;P68033		CID	1	0	1	1	0	0.000332919	39.59	0.0057478	0	1.05394	1	3	505.92	1515.75	-1.59824	63.3343	12120	12120	MS2	5/94	HM_62_Clean_09_04_14.raw
	High	IWHHTFYNELR	Unambiguous	4	2	P60710;P68033		CID	1	0	1	1	0	0.000126009	39.54	0.00586994	0	46.7913	18	3	505.92	1515.75	-2.62506	66.1364	12818	12818	MS2	8/94	HM_62_Clean_09_04_14.raw
	High	IWHHTFYNELR	Unambiguous	4	2	P60710;P68033		CID	1	0	1	1	0	6.08596e-05	39.51	0.00628005	0	3.32203	6	3	505.922	1515.75	2.02582	64.9346	12497	12497	MS2	7/94	HM_62_Clean_09_04_14.raw
	High	HQGVMVGMGQK	Unambiguous	7	3	P60710;P68033;Q8BFZ3		CID	1	0	1	1	0	0.00153388	39.38	0.00420434	0	42.2186	100	2	586.289	1171.57	0.0710934	42.5415	6737	6737	MS2	6/100	HM_62_Clean_09_04_14.raw
	High	AGFAGDDAPR	Unambiguous	6	2	P60710;P68033		CID	1	0	1	1	0	0.00114324	38.9	0.0018422	0	58.2141	44	2	488.727	976.446	-2.25076	41.5369	6491	6491	MS2	9/74	HM_62_Clean_09_04_14.raw
	High	QEYDESGPSIVHR	Unambiguous	2	1	P60710		CID	1	0	1	1	0	0.000184413	38.86	0.0038355	0	45.0611	7	3	506.238	1516.7	-1.83755	46.8997	7867	7867	MS2	15/134	HM_62_Clean_09_04_14.raw
	High	DLYANTVLSGGTTMYPGIADR	Unambiguous	2	1	P60710		CID	1	0	1	1	0	0.000679463	38.8	0.0109877	0	17.4862	100	2	1108.04	2215.08	3.2255	104.526	22309	22309	MS2	23/230	HM_62_Clean_09_04_14.raw
	High	HQGVmVGMGQK	Unambiguous	7	3	P60710;P68033;Q8BFZ3	M5(Oxidation)	CID	1	0	1	1	0	0.000930213	38.33	0.00445819	0	11.6835	28	3	396.527	1187.57	0.51174	33.6188	4543	4543	MS2	12/100	HM_62_Clean_09_04_14.raw
	High	TTGIVMDSGDGVTHTVPIYEGYALPHAILR	Unambiguous	3	2	P60710;Q8BFZ3		CID	1	0	1	1	0	6.24876e-06	38.11	0.0148963	0	0.893566	8	4	796.656	3183.6	-3.23364	102.455	21883	21883	MS2	16/270	HM_62_Clean_09_04_14.raw
	High	IWHHTFYNELR	Unambiguous	4	2	P60710;P68033		CID	1	0	1	1	0	0.000147889	37.87	0.00894912	0	2.33631	0	3	505.921	1515.75	0.334593	62.6232	11924	11924	MS2	8/94	HM_62_Clean_09_04_14.raw
	High	IWHHTFYNELR	Unambiguous	4	2	P60710;P68033		CID	1	0	1	1	0	0.000900073	37.83	0.00906489	0	17.8703	32	2	758.379	1515.75	0.564934	64.0409	12287	12287	MS2	9/94	HM_62_Clean_09_04_14.raw
	High	IWHHTFYNELR	Unambiguous	4	2	P60710;P68033		CID	1	0	1	1	0	0.000169336	37.43	0.00986717	0	0.245764	1	3	505.921	1515.75	0.15339	63.693	12205	12205	MS2	7/94	HM_62_Clean_09_04_14.raw
	High	IWHHTFYNELR	Unambiguous	4	2	P60710;P68033		CID	1	0	1	1	0	0.000699918	37.12	0.0106264	0	0	6	2	758.379	1515.75	0.726003	62.6252	11925	11925	MS2	13/94	HM_62_Clean_09_04_14.raw
	High	IWHHTFYnELR	Unambiguous	4	2	P60710;P68033	N8(Deamidated)	CID	1	0	1	1	0	7.65346e-05	37	0.00874923	0	17.3323	8	3	506.249	1516.73	-0.575806	68.9902	13590	13590	MS2	8/94	HM_62_Clean_09_04_14.raw
	High	GYSFTTTAER	Unambiguous	2	1	P60710		CID	1	0	1	1	0	0.00136938	36.93	0.0040655	0	43.3432	58	2	566.766	1132.52	-2.42271	55.8178	10144	10144	MS2	8/84	HM_62_Clean_09_04_14.raw
	High	QEYDESGPSIVHRK	Unambiguous	2	1	P60710		CID	1	0	1	1	0	0.000850035	36.85	0.0116901	1	0	9	3	548.936	1644.79	-1.84245	39.8574	6057	6057	MS2	10/144	HM_62_Clean_09_04_14.raw
	High	YPIEHGIVTNWDDMEK	Unambiguous	2	1	P60710		CID	1	0	1	1	0	0.000104756	36.81	0.00853599	0	1.20996	6	3	649.636	1946.89	-1.19769	83.641	17200	17200	MS2	16/154	HM_62_Clean_09_04_14.raw
	High	IKIIAPPERK	Unambiguous	7	3	P60710;P68033;Q8BFZ3		CID	1	0	1	1	0	0.000688203	36.77	0.00135694	2	21.269	11	3	388.92	1164.75	-0.44478	45.3458	7438	7438	MS2	9/88	HM_62_Clean_09_04_14.raw
	High	TTGIVMDSGDGVTHTVPIYEGYALPHAILR	Unambiguous	3	2	P60710;Q8BFZ3		CID	1	0	1	1	0	1.98626e-06	36.51	0.0208951	0	3.10828	100	4	796.657	3183.61	-2.00664	105.805	22607	22607	MS2	29/270	HM_62_Clean_09_04_14.raw
	High	KDLYANTVLSGGTTMYPGIADR	Unambiguous	2	1	P60710		CID	1	0	1	1	0	0.000162789	36.22	0.022732	1	23.8787	100	3	781.728	2343.17	1.84552	95.731	20244	20244	MS2	19/248	HM_62_Clean_09_04_14.raw
	High	TTGIVmDSGDGVTHTVPIYEGYALPHAILR	Unambiguous	3	2	P60710;Q8BFZ3	M6(Oxidation)	CID	1	0	1	1	0	2.0804e-06	36.07	0.0250262	0	0.941515	3	4	800.655	3199.6	-3.07798	98.763	21002	21002	MS2	21/270	HM_62_Clean_09_04_14.raw
	High	TTGIVMDSGDGVTHTVPIYEGYALPHAILR	Unambiguous	3	2	P60710;Q8BFZ3		CID	1	0	1	1	0	4.7727e-07	35.6	0.0252563	0	3.43471	19	5	637.529	3183.61	-0.323758	103.584	22115	22115	MS2	11/270	HM_62_Clean_09_04_14.raw
	High	EITALAPSTmK	Unambiguous	6	2	P60710;P68033	M10(Oxidation)	CID	1	0	1	1	0	0.001097	35.28	0.0139644	0	28.8188	19	2	589.311	1177.61	1.2121	54.4857	9799	9799	MS2	14/96	HM_62_Clean_09_04_14.raw
	High	VAPEEHPVLLTEAPLNPK	Unambiguous	2	1	P60710		CID	1	0	1	1	0	0.000226585	35.25	0.0182108	0	3.81731	11	3	652.024	1954.06	-3.06821	76.6845	15521	15521	MS2	17/156	HM_62_Clean_09_04_14.raw
	High	HQGVmVGmGQK	Unambiguous	7	3	P60710;P68033;Q8BFZ3	M5(Oxidation); M8(Oxidation)	CID	1	0	1	1	0	0.000225271	34.43	0.00856374	0	15.3922	100	3	401.858	1203.56	-1.55841	23.8492	2373	2373	MS2	11/100	HM_62_Clean_09_04_14.raw
	High	HQGVMVGMGQK	Unambiguous	7	3	P60710;P68033;Q8BFZ3		CID	1	0	1	1	0	0.00117849	33.92	0.0148011	0	32.7746	18	3	391.195	1171.57	0.137761	37.7577	5582	5582	MS2	5/100	HM_62_Clean_09_04_14.raw
	High	TTGIVmDSGDGVTHTVPIYEGYALPHAILR	Unambiguous	3	2	P60710;Q8BFZ3	M6(Oxidation)	CID	1	0	1	1	0	5.30408e-05	33.81	0.0414871	0	12.9964	65	4	800.657	3199.61	-1.09408	99.4824	21172	21172	MS2	14/270	HM_62_Clean_09_04_14.raw
	High	KDLYANTVLSGGTTMYPGIADR	Unambiguous	2	1	P60710		CID	1	0	1	1	0	0.000776934	33.72	0.0394047	1	0	22	3	781.725	2343.16	-1.82727	90.8697	19043	19043	MS2	20/248	HM_62_Clean_09_04_14.raw
	High	SYELPDGQVITIGNER	Unambiguous	7	3	P60710;P68033;Q8BFZ3		CID	1	0	1	1	0	0.00050146	33.2	0.0370699	0	49.0615	100	2	895.952	1790.9	2.12645	100.135	21334	21334	MS2	7/164	HM_62_Clean_09_04_14.raw
	High	IWHHTFYNELR	Unambiguous	4	2	P60710;P68033		CID	1	0	1	1	0	0.000142821	32.76	0.027569	0	0.726394	3	3	505.92	1515.75	-2.26265	62.2611	11825	11825	MS2	11/94	HM_62_Clean_09_04_14.raw
	High	HQGVmVGmGQK	Unambiguous	7	3	P60710;P68033;Q8BFZ3	M5(Oxidation); M8(Oxidation)	CID	1	0	1	1	0	0.000507828	32.32	0.0149172	0	19.527	100	3	401.858	1203.56	-0.189176	23.1464	2243	2243	MS2	6/100	HM_62_Clean_09_04_14.raw
	High	KDLYANTVLSGGTTMYPGIADR	Unambiguous	2	1	P60710		CID	1	0	1	1	0	0.000116689	32.27	0.0562686	1	26.4633	100	3	781.726	2343.16	-0.264374	94.8631	20026	20026	MS2	8/248	HM_62_Clean_09_04_14.raw
	High	HQGVmVGMGQK	Unambiguous	7	3	P60710;P68033;Q8BFZ3	M5(Oxidation)	CID	1	0	1	1	0	0.00150373	32.01	0.0199553	0	18.1432	30	3	396.528	1187.57	1.66813	34.0122	4639	4639	MS2	6/100	HM_62_Clean_09_04_14.raw
	High	SYELPDGQVITIGNER	Unambiguous	7	3	P60710;P68033;Q8BFZ3		CID	1	0	1	1	0	1.51167e-05	31.74	0.0495045	0	31.1755	100	2	895.947	1790.89	-2.44039	96.9604	20549	20549	MS2	10/164	HM_62_Clean_09_04_14.raw
	High	KDLYANTVLSGGTTmYPGIADR	Unambiguous	2	1	P60710	M15(Oxidation)	CID	1	0	1	1	0	4.21742e-05	31.1	0.0711819	1	36.4181	100	3	787.06	2359.16	2.09981	85.3997	17634	17634	MS2	19/248	HM_62_Clean_09_04_14.raw
	High	TTGIVmDSGDGVTHTVPIYEGYALPHAILR	Unambiguous	3	2	P60710;Q8BFZ3	M6(Oxidation)	CID	1	0	1	1	0	1.85281e-05	31.06	0.0781863	0	7.18219	40	5	640.727	3199.61	-0.716768	98.8801	21030	21030	MS2	8/270	HM_62_Clean_09_04_14.raw
	High	IWHHTFYnELR	Unambiguous	4	2	P60710;P68033	N8(Deamidated)	CID	1	0	1	1	0	0.000405533	29.95	0.0421323	0	27.7212	15	3	506.247	1516.73	-4.19753	68.1787	13367	13367	MS2	8/94	HM_62_Clean_09_04_14.raw
	High	HQGVmVGMGQK	Unambiguous	7	3	P60710;P68033;Q8BFZ3	M5(Oxidation)	CID	1	0	1	1	0	0.00097773	29.48	0.0330832	0	14.2748	18	3	396.527	1187.57	-0.490466	32.2383	4229	4229	MS2	7/100	HM_62_Clean_09_04_14.raw
	High	KDLYANTVLSGGTTMYPGIADR	Unambiguous	2	1	P60710		CID	1	0	1	1	0	1.52955e-05	29.27	0.11233	1	26.1173	100	3	781.726	2343.16	-1.04582	94.2961	19881	19881	MS2	21/248	HM_62_Clean_09_04_14.raw
	High	HQGVMVGMGQKDSYVGDEAQSK	Unambiguous	6	2	P60710;P68033		CID	1	0	1	1	0	4.04211e-05	28.81	0.0704303	1	24.4825	16	4	588.527	2351.09	4.05447	54.2367	9733	9733	MS2	19/226	HM_62_Clean_09_04_14.raw
	High	DLYANTVLSGGTTMYPGIADR	Unambiguous	2	1	P60710		CID	1	0	1	1	0	0.000221151	28.8	0.10902	0	20.8933	100	3	739.029	2215.07	1.56617	101.678	21698	21698	MS2	16/230	HM_62_Clean_09_04_14.raw
	High	DLYAnTVLSGGTTMYPGIADR	Unambiguous	2	1	P60710	N5(Deamidated)	CID	1	0	1	1	0	7.71145e-05	25.87	0.186093	0	43.724	88	3	739.355	2216.05	-1.41234	96.3213	20394	20394	MS2	10/230	HM_62_Clean_09_04_14.raw
	High	KDLYANTVLSGGTTMYPGIADR	Unambiguous	2	1	P60710		CID	1	0	1	1	0	0.000458331	25.54	0.264035	1	74.6021	100	3	781.728	2343.17	1.53295	133.997	27091	27091	MS2	9/248	HM_62_Clean_09_04_14.raw
	High	QEYDESGPSIVHR	Unambiguous	2	1	P60710		CID	1	0	1	1	0	0.000766251	24.75	0.0974749	0	19.7163	25	3	506.238	1516.7	-2.68264	47.9985	8163	8163	MS2	15/134	HM_62_Clean_09_04_14.raw
	High	TTGIVmDSGDGVTHTVPIYEGYALPHAILR	Unambiguous	3	2	P60710;Q8BFZ3	M6(Oxidation)	CID	1	0	1	1	0	2.50385e-06	24.71	0.341615	0	38.1396	100	4	800.655	3199.6	-3.76471	100.233	21356	21356	MS2	14/270	HM_62_Clean_09_04_14.raw
	High	HQGVMVGmGQK	Unambiguous	7	3	P60710;P68033;Q8BFZ3	M8(Oxidation)	CID	1	0	1	1	0	0.000702933	24.03	0.123354	0	55.993	98	3	396.527	1187.57	1.12848	27.2115	3052	3052	MS2	7/100	HM_62_Clean_09_04_14.raw
	High	KDLYANTVLSGGTTMYPGIADR	Unambiguous	2	1	P60710		CID	1	0	1	1	0	0.000279806	22.96	0.481798	1	8.3317	100	3	781.728	2343.17	2.47068	129.295	26616	26616	MS2	23/248	HM_62_Clean_09_04_14.raw
	High	KDLYANTVLSGGTTMYPGIADR	Unambiguous	2	1	P60710		CID	1	0	1	1	0	0.000732229	21.61	0.654002	1	31.3719	81	3	781.726	2343.16	-0.733242	91.3772	19162	19162	MS2	18/248	HM_62_Clean_09_04_14.raw
	High	TTGIVMDSGDGVTHTVPIYEGYALPHAILR	Unambiguous	3	2	P60710;Q8BFZ3		CID	1	0	1	1	0	0.000438987	21.32	0.69363	0	1.92862	1	4	796.658	3183.61	-1.92996	103.87	22172	22172	MS2	19/270	HM_62_Clean_09_04_14.raw
	High	TTGIVmDSGDGVTHTVPIYEGYALPHAILR	Unambiguous	3	2	P60710;Q8BFZ3	M6(Oxidation)	CID	1	0	1	1	0	0.000358736	20.74	0.856406	0	24.4588	100	4	800.654	3199.59	-4.68036	101.087	21566	21566	MS2	18/270	HM_62_Clean_09_04_14.raw
	High	TTGIVMDSGDGVTHTVPIYEGYALPHAILR	Unambiguous	3	2	P60710;Q8BFZ3		CID	1	0	1	1	0	0.000582241	19.52	1.08503	0	5.80764	6	5	637.526	3183.6	-3.87053	102.598	21920	21920	MS2	16/270	HM_62_Clean_09_04_14.raw
	High	KDLYANTVLSGGTTMYPGIADR	Unambiguous	2	1	P60710		CID	1	0	1	1	0	0.00120457	19.04	1.12888	1	7.44567	18	3	781.723	2343.16	-4.09347	90.4507	18932	18932	MS2	24/248	HM_62_Clean_09_04_14.raw
	High	DLYANTVLSGGTTMYPGIADR	Unambiguous	2	1	P60710		CID	1	0	1	1	0	0.000763789	18.95	0.94685	0	32.6348	81	3	739.025	2215.06	-4.63361	101.029	21552	21552	MS2	25/230	HM_62_Clean_09_04_14.raw
	High	TTGIVmDSGDGVTHTVPIYEGYALPHAILR	Unambiguous	3	2	P60710;Q8BFZ3	M6(Oxidation)	CID	1	0	1	1	0	2.66978e-05	18.48	1.43396	0	13.5381	91	4	800.655	3199.6	-3.6121	100.729	21478	21478	MS2	12/270	HM_62_Clean_09_04_14.raw
	High	TTGIVMDSGDGVTHTVPIYEGYALPHAILR	Unambiguous	3	2	P60710;Q8BFZ3		CID	1	0	1	1	0	0.000917787	12.06	5.85273	0	3.65851	54	5	637.527	3183.61	-2.43265	104.081	22213	22213	MS2	13/270	HM_62_Clean_09_04_14.raw
	High	EITALAPSTMK	Unambiguous	6	2	P60710;P68033		CID	1	0	1	1	0.000116	0.001592	41.74	0.00371786	0	11.6185	10	2	581.313	1161.62	0.424221	65.7206	12705	12705	MS2	6/96	HM_62_Clean_09_04_14.raw
	High	GYSFTTTAER	Unambiguous	2	1	P60710		CID	1	0	1	1	0.000116	0.0015641	40.04	0.00218974	0	19.164	63	2	566.767	1132.53	-0.805919	57.3368	10532	10532	MS2	8/84	HM_62_Clean_09_04_14.raw
	High	EITALAPSTMK	Unambiguous	6	2	P60710;P68033		CID	1	0	1	1	0.0002	0.00200168	74.55	1.95193e-06	0	3.21717	0	2	581.313	1161.62	0.634394	63.4275	12143	12143	MS2	9/96	HM_62_Clean_09_04_14.raw
	High	EITALAPSTMK	Unambiguous	6	2	P60710;P68033		CID	1	0	1	1	0.0002	0.00167357	72.56	2.97834e-06	0	1.7657	0	2	581.312	1161.62	-1.57242	63.7781	12225	12225	MS2	9/96	HM_62_Clean_09_04_14.raw
	High	DSYVGDEAQSK	Unambiguous	6	2	P60710;P68033		CID	1	0	1	1	0.0002	0.00243436	71.45	6.87498e-07	0	1.78176	0	2	599.763	1198.52	-2.86593	31.8772	4135	4135	MS2	9/102	HM_62_Clean_09_04_14.raw
	High	GYSFTTTAER	Unambiguous	2	1	P60710		CID	1	0	1	1	0.0002	0.00225617	61.71	1.48396e-05	0	1.90425	1	2	566.767	1132.53	-0.26699	52.8926	9431	9431	MS2	8/84	HM_62_Clean_09_04_14.raw
	High	EITALAPSTMK	Unambiguous	6	2	P60710;P68033		CID	1	0	1	1	0.0002	0.00208975	60.16	5.44081e-05	0	1.22678	1	2	581.313	1161.62	0.214048	64.1312	12307	12307	MS2	8/96	HM_62_Clean_09_04_14.raw
	High	HQGVmVGMGQK	Unambiguous	7	3	P60710;P68033;Q8BFZ3	M5(Oxidation)	CID	1	0	1	1	0.0002	0.00199946	56.68	6.23945e-05	0	9.05418	10	2	594.284	1187.56	-4.59078	32.0775	4189	4189	MS2	16/100	HM_62_Clean_09_04_14.raw
	High	GYSFTTTAER	Unambiguous	2	1	P60710		CID	1	0	1	1	0.0002	0.00266057	54.65	8.63775e-05	0	1.93163	7	2	566.768	1132.53	1.88872	54.7169	9862	9862	MS2	8/84	HM_62_Clean_09_04_14.raw
	High	EITALAPSTmK	Unambiguous	6	2	P60710;P68033	M10(Oxidation)	CID	1	0	1	1	0.0002	0.00272022	53.59	0.000205635	0	0.436054	1	2	589.31	1177.61	-1.27571	51.6506	9158	9158	MS2	9/96	HM_62_Clean_09_04_14.raw
	High	AVFPSIVGRPR	Unambiguous	6	2	P60710;P68033		CID	1	0	1	1	0.0002	0.00340297	53.5	0.000139365	0	38.3989	4	2	599.855	1198.7	-1.89924	68.7656	13524	13524	MS2	9/84	HM_62_Clean_09_04_14.raw
	High	HQGVMVGmGQK	Unambiguous	7	3	P60710;P68033;Q8BFZ3	M8(Oxidation)	CID	1	0	1	1	0.0002	0.00274326	50.29	0.000275945	0	21.2766	86	2	594.285	1187.56	-2.021	27.2373	3057	3057	MS2	9/100	HM_62_Clean_09_04_14.raw
	High	DSYVGDEAQSK	Unambiguous	6	2	P60710;P68033		CID	1	0	1	1	0.0002	0.00176219	49.87	9.73715e-05	0	2.59649	37	2	599.764	1198.52	-1.33817	33.3223	4471	4471	MS2	8/102	HM_62_Clean_09_04_14.raw
	High	AVFPSIVGRPR	Unambiguous	6	2	P60710;P68033		CID	1	0	1	1	0.0002	0.00332644	48.97	0.000383465	0	0.389755	1	2	599.856	1198.71	-0.0662092	69.4842	13725	13725	MS2	9/84	HM_62_Clean_09_04_14.raw
	High	GYSFTTTAER	Unambiguous	2	1	P60710		CID	1	0	1	1	0.0002	0.0020659	46.25	0.000458861	0	33.109	33	2	566.765	1132.52	-3.71615	56.335	10277	10277	MS2	8/84	HM_62_Clean_09_04_14.raw
	High	EITALAPSTMK	Unambiguous	6	2	P60710;P68033		CID	1	0	1	1	0.0002	0.00166073	44.27	0.00198279	0	0.797755	2	2	581.312	1161.62	-1.25716	64.8789	12482	12482	MS2	6/96	HM_62_Clean_09_04_14.raw
	High	HQGVMVGmGQK	Unambiguous	7	3	P60710;P68033;Q8BFZ3	M8(Oxidation)	CID	1	0	1	1	0.0002	0.00292042	43.87	0.0011978	0	40.9882	73	2	594.285	1187.56	-3.1517	29.7484	3632	3632	MS2	9/100	HM_62_Clean_09_04_14.raw
	High	DSYVGDEAQSK	Unambiguous	6	2	P60710;P68033		CID	1	0	1	1	0.0002	0.00309999	43.56	0.000438352	0	11.971	48	2	599.764	1198.52	-0.625209	33.6738	4555	4555	MS2	8/102	HM_62_Clean_09_04_14.raw
	High	IWHHTFYNELR	Unambiguous	4	2	P60710;P68033		CID	1	0	1	1	0.0002	0.00179139	42.34	0.00309518	0	0	33	3	505.92	1515.75	-1.96065	67.1934	13104	13104	MS2	8/94	HM_62_Clean_09_04_14.raw
	High	DSYVGDEAQSKR	Unambiguous	6	2	P60710;P68033		CID	1	0	1	1	0.0002	0.00205509	42.19	0.0014072	1	4.15369	86	2	677.814	1354.62	-2.29913	31.3683	4000	4000	MS2	9/112	HM_62_Clean_09_04_14.raw
	High	EITALAPSTMK	Unambiguous	6	2	P60710;P68033		CID	1	0	1	1	0.0002	0.00313625	41.4	0.00407495	0	29.7147	19	2	581.313	1161.62	0.00387552	62.7195	11952	11952	MS2	6/96	HM_62_Clean_09_04_14.raw
	High	AGFAGDDAPR	Unambiguous	6	2	P60710;P68033		CID	1	0	1	1	0.0002	0.00195448	39.54	0.00160089	0	70.2764	100	2	488.727	976.448	-0.688071	43.6995	7018	7018	MS2	7/74	HM_62_Clean_09_04_14.raw
	High	AGFAGDDAPR	Unambiguous	6	2	P60710;P68033		CID	1	0	1	1	0.0002	0.00211555	39.19	0.0016509	0	35.6713	100	2	488.727	976.446	-2.68831	45.233	7409	7409	MS2	9/74	HM_62_Clean_09_04_14.raw
	High	DSYVGDEAQSKR	Unambiguous	6	2	P60710;P68033		CID	1	0	1	1	0.0002	0.00232692	37.92	0.00356773	1	14.0611	81	2	677.813	1354.62	-2.7497	31.0221	3917	3917	MS2	9/112	HM_62_Clean_09_04_14.raw
	High	IWHHTFYNELR	Unambiguous	4	2	P60710;P68033		CID	1	0	1	1	0.0002	0.00224445	37.72	0.00925516	0	6.73739	7	2	758.379	1515.75	0.726003	62.9786	12030	12030	MS2	5/94	HM_62_Clean_09_04_14.raw
	High	GYSFTTTAER	Unambiguous	2	1	P60710		CID	1	0	1	1	0.0002	0.00195486	37.64	0.00348678	0	24.1941	20	2	566.766	1132.52	-2.09935	53.6233	9590	9590	MS2	7/84	HM_62_Clean_09_04_14.raw
	High	HQGVMVGMGQK	Unambiguous	7	3	P60710;P68033;Q8BFZ3		CID	1	0	1	1	0.0002	0.00169143	37.35	0.00614818	0	30.7889	57	2	586.289	1171.57	-0.241488	37.7349	5577	5577	MS2	16/100	HM_62_Clean_09_04_14.raw
	High	GYSFTTTAER	Unambiguous	2	1	P60710		CID	1	0	1	1	0.0002	0.001876	35.67	0.00596242	0	26.3644	22	2	566.767	1132.53	-0.159204	46.8145	7841	7841	MS2	7/84	HM_62_Clean_09_04_14.raw
	High	DSYVGDEAQSKR	Unambiguous	6	2	P60710;P68033		CID	1	0	1	1	0.0002	0.00217918	35.46	0.00630048	1	15.3894	92	2	677.813	1354.62	-3.02004	31.8929	4142	4142	MS2	9/112	HM_62_Clean_09_04_14.raw
	High	EITALAPSTMK	Unambiguous	6	2	P60710;P68033		CID	1	0	1	1	0.0002	0.00292747	34.6	0.0192612	0	15.2069	94	2	581.313	1161.62	0.529307	68.4685	13449	13449	MS2	6/96	HM_62_Clean_09_04_14.raw
	High	DSYVGDEAQSKR	Unambiguous	6	2	P60710;P68033		CID	1	0	1	1	0.0002	0.00220376	33.45	0.0113868	1	3.7575	11	3	452.212	1354.62	-0.551828	30.5914	3805	3805	MS2	13/112	HM_62_Clean_09_04_14.raw
	High	HQGVmVGMGQK	Unambiguous	7	3	P60710;P68033;Q8BFZ3	M5(Oxidation)	CID	1	0	1	1	0.0002	0.00374358	33.36	0.0131706	0	44.4652	43	2	594.287	1187.57	-0.170772	32.4225	4271	4271	MS2	14/100	HM_62_Clean_09_04_14.raw
	High	HQGVmVGMGQK	Unambiguous	7	3	P60710;P68033;Q8BFZ3	M5(Oxidation)	CID	1	0	1	1	0.0002	0.0025316	30.33	0.0268317	0	56.4641	35	2	594.286	1187.56	-1.09589	34.4613	4750	4750	MS2	13/100	HM_62_Clean_09_04_14.raw
	High	VAPEEHPVLLTEAPLNPK	Unambiguous	2	1	P60710		CID	1	0	1	1	0.0002	0.00265014	23.54	0.251833	0	33.3721	30	3	652.027	1954.07	0.867402	81.6423	16699	16699	MS2	12/156	HM_62_Clean_09_04_14.raw
	High	LDLAGRDLTDYLMK	Unambiguous	7	3	P60710;P68033;Q8BFZ3		CID	1	0	1	1	0.0002	0.00167661	23.26	0.34201	1	37.2113	56	3	541.951	1623.84	-1.9118	98.2744	20879	20879	MS2	11/136	HM_62_Clean_09_04_14.raw
	High	DLYANTVLSGGTTMYPGIADR	Unambiguous	2	1	P60710		CID	1	0	1	1	0.0002	0.00364391	23.21	0.331883	0	0	100	3	739.022	2215.05	-8.18819	103.361	22072	22072	MS2	19/230	HM_62_Clean_09_04_14.raw
	High	EITALAPSTmK	Unambiguous	6	2	P60710;P68033	M10(Oxidation)	CID	1	0	1	1	0.0002	0.00359495	18.48	0.7074	0	50.6618	100	2	589.31	1177.61	-0.0318027	59.2142	11008	11008	MS2	9/96	HM_62_Clean_09_04_14.raw
	High	GYSFTTTAER	Unambiguous	2	1	P60710		CID	1	0	1	1	0.000282	0.00389433	67.64	3.79672e-06	0	2.80063	0	2	566.767	1132.53	-0.482562	52.134	9279	9279	MS2	8/84	HM_62_Clean_09_04_14.raw
	High	GYSFTTTAER	Unambiguous	2	1	P60710		CID	1	0	1	1	0.000282	0.00453426	65.38	5.80917e-06	0	1.4008	0	2	566.766	1132.52	-2.5305	52.5223	9364	9364	MS2	8/84	HM_62_Clean_09_04_14.raw
	High	DSYVGDEAQSKR	Unambiguous	6	2	P60710;P68033		CID	1	0	1	1	0.000282	0.00535021	56.77	4.72298e-05	1	0.589422	3	2	677.813	1354.62	-3.47061	30.0581	3691	3691	MS2	13/112	HM_62_Clean_09_04_14.raw
	High	HQGVMVGMGQK	Unambiguous	7	3	P60710;P68033;Q8BFZ3		CID	1	0	1	1	0.000282	0.00500869	50.46	0.000317972	0	39.7968	51	2	586.288	1171.57	-2.22117	41.4171	6457	6457	MS2	14/100	HM_62_Clean_09_04_14.raw
	High	DSYVGDEAQSKR	Unambiguous	6	2	P60710;P68033		CID	1	0	1	1	0.000282	0.00540617	48.5	0.000362316	1	6.99679	7	2	677.818	1354.63	3.28793	29.3413	3533	3533	MS2	10/112	HM_62_Clean_09_04_14.raw
	High	EITALAPSTMK	Unambiguous	6	2	P60710;P68033		CID	1	0	1	1	0.000282	0.00480498	45.13	0.00170331	0	2.67967	6	2	581.313	1161.62	0.424221	63.0688	12053	12053	MS2	13/96	HM_62_Clean_09_04_14.raw
	High	EITALAPSTMK	Unambiguous	6	2	P60710;P68033		CID	1	0	1	1	0.000282	0.00478481	43.87	0.00228484	0	31.5224	28	2	581.312	1161.62	-2.20294	66.1758	12828	12828	MS2	6/96	HM_62_Clean_09_04_14.raw
	High	DSYVGDEAQSKR	Unambiguous	6	2	P60710;P68033		CID	1	0	1	1	0.000282	0.00494755	42.86	0.00113097	1	2.61403	0	3	452.211	1354.62	-3.9987	29.8738	3659	3659	MS2	9/112	HM_62_Clean_09_04_14.raw
	High	EITALAPSTMK	Unambiguous	6	2	P60710;P68033		CID	1	0	1	1	0.000282	0.00438155	42.21	0.00333952	0	12.0398	10	2	581.311	1161.62	-2.5182	65.3392	12604	12604	MS2	6/96	HM_62_Clean_09_04_14.raw
	High	IWHHTFYNELR	Unambiguous	4	2	P60710;P68033		CID	1	0	1	1	0.000282	0.00483212	37.61	0.00989135	0	13.8402	87	2	758.381	1515.75	3.14203	64.738	12448	12448	MS2	5/94	HM_62_Clean_09_04_14.raw
	High	EITALAPSTmK	Unambiguous	6	2	P60710;P68033	M10(Oxidation)	CID	1	0	1	1	0.000282	0.00481816	34.36	0.0175707	0	0	46	2	589.31	1177.61	-1.17205	57.7651	10637	10637	MS2	10/96	HM_62_Clean_09_04_14.raw
	High	EITALAPSTmK	Unambiguous	6	2	P60710;P68033	M10(Oxidation)	CID	1	0	1	1	0.000282	0.0042568	31.05	0.0382017	0	10.7382	45	2	589.31	1177.61	-0.861076	56.1861	10240	10240	MS2	9/96	HM_62_Clean_09_04_14.raw
	High	HQGVmVGmGQK	Unambiguous	7	3	P60710;P68033;Q8BFZ3	M5(Oxidation); M8(Oxidation)	CID	1	0	1	1	0.000282	0.00430877	30.66	0.021733	0	20.9311	100	3	401.858	1203.56	-0.721654	23.5102	2311	2311	MS2	11/100	HM_62_Clean_09_04_14.raw
	High	LDLAGRDLTDYLMK	Unambiguous	7	3	P60710;P68033;Q8BFZ3		CID	1	0	1	1	0.000282	0.00397921	28.94	0.0914568	1	1.53635	9	3	541.953	1623.84	1.35826	98.607	20962	20962	MS2	13/136	HM_62_Clean_09_04_14.raw
	High	SYELPDGQVITIGNER	Unambiguous	7	3	P60710;P68033;Q8BFZ3		CID	1	0	1	1	0.000282	0.00532013	27.55	0.135096	0	26.5884	100	2	895.95	1790.89	0.422412	130.434	26748	26748	MS2	14/164	HM_62_Clean_09_04_14.raw
	High	HQGVMVGmGQK	Unambiguous	7	3	P60710;P68033;Q8BFZ3	M8(Oxidation)	CID	1	0	1	1	0.000282	0.00525165	19.6	0.321816	0	47.9269	79	3	396.527	1187.57	-0.490466	28.7765	3395	3395	MS2	8/100	HM_62_Clean_09_04_14.raw
	High	VAPEEHPVLLTEAPLNPK	Unambiguous	2	1	P60710		CID	1	0	1	1	0.000282	0.00525842	19.43	0.652223	0	32.2811	23	3	652.026	1954.06	0.117764	79.7753	16249	16249	MS2	8/156	HM_62_Clean_09_04_14.raw
	High	DLYANTVLSGGTTMYPGIADR	Unambiguous	2	1	P60710		CID	1	0	1	1	0.000282	0.00482944	14.12	3.1213	0	9.69887	100	3	739.028	2215.07	0.0782287	105.695	22583	22583	MS2	13/230	HM_62_Clean_09_04_14.raw
	High	VAPEEHPVLLTEAPLNPK	Unambiguous	2	1	P60710		CID	1	0	1	1	0.000282	0.00461301	12.1	3.62866	0	50.0213	71	3	652.025	1954.06	-1.75634	82.4143	16905	16905	MS2	13/156	HM_62_Clean_09_04_14.raw
	High	TTGIVMDSGDGVTHTVPIYEGYALPHAILR	Unambiguous	3	2	P60710;Q8BFZ3		CID	1	0	1	1	0.000369	0.00602028	41.98	0.00644645	0	1.73859	0	4	796.653	3183.59	-7.83488	103.521	22101	22101	MS2	16/270	HM_62_Clean_09_04_14.raw
	High	EITALAPSTmK	Unambiguous	6	2	P60710;P68033	M10(Oxidation)	CID	1	0	1	1	0.000369	0.00645659	27.79	0.083836	0	24.3099	51	2	589.309	1177.61	-2.31231	55.1064	9962	9962	MS2	7/96	HM_62_Clean_09_04_14.raw
	High	SYELPDGQVITIGNER	Unambiguous	7	3	P60710;P68033;Q8BFZ3		CID	1	0	1	1	0.000369	0.00589124	19.54	0.839357	0	0	100	3	597.635	1790.89	-1.66403	133.921	27081	27081	MS2	13/164	HM_62_Clean_09_04_14.raw
	High	GYSFTTTAER	Unambiguous	2	1	P60710		CID	1	0	1	1	0.000459	0.00663149	41.06	0.00183714	0	12.6902	4	2	566.767	1132.53	0.595296	58.1063	10718	10718	MS2	7/84	HM_62_Clean_09_04_14.raw
	High	HQGVMVGmGQK	Unambiguous	7	3	P60710;P68033;Q8BFZ3	M8(Oxidation)	CID	1	0	1	1	0.000459	0.00665502	17.68	0.48794	0	43.0252	46	3	396.527	1187.57	-0.182095	28.0694	3239	3239	MS2	6/100	HM_62_Clean_09_04_14.raw
	High	HQGVMVGmGQK	Unambiguous	7	3	P60710;P68033;Q8BFZ3	M8(Oxidation)	CID	1	0	1	1	0.000542	0.00700778	33.14	0.0137337	0	40.6775	100	2	594.284	1187.56	-5.00194	28.4226	3315	3315	MS2	8/100	HM_62_Clean_09_04_14.raw
	High	DLYANTVLSGGTTMYPGIADR	Unambiguous	2	1	P60710		CID	1	0	1	1	0.000542	0.00669133	19.51	0.882677	0	15.1849	100	3	739.027	2215.07	-1.57504	105.09	22438	22438	MS2	23/230	HM_62_Clean_09_04_14.raw
	High	VAPEEHPVLLTEAPLNPK	Unambiguous	2	1	P60710		CID	1	0	1	1	0.000542	0.00681437	13.58	2.5084	0	28.4584	71	3	652.026	1954.06	-0.163351	83.3318	17128	17128	MS2	15/156	HM_62_Clean_09_04_14.raw
	High	HQGVmVGMGQK	Unambiguous	7	3	P60710;P68033;Q8BFZ3	M5(Oxidation)	CID	1	0	1	1	0.000616	0.00828567	47.85	0.000487255	0	35.0831	39	2	594.285	1187.56	-2.22658	32.8302	4361	4361	MS2	14/100	HM_62_Clean_09_04_14.raw
	High	HQGVMVGMGQK	Unambiguous	7	3	P60710;P68033;Q8BFZ3		CID	1	0	1	1	0.000616	0.00801006	47.18	0.000698703	0	25.5918	14	3	391.195	1171.57	0.294052	40.2422	6159	6159	MS2	6/100	HM_62_Clean_09_04_14.raw
	High	DLTDYLMK	Unambiguous	7	3	P60710;P68033;Q8BFZ3		CID	1	0	1	1	0.000616	0.00739766	40.17	0.00287522	0	1.50532	16	2	499.749	998.49	3.38647	137.447	27340	27340	MS2	4/62	HM_62_Clean_09_04_14.raw
	High	GYSFTTTAER	Unambiguous	2	1	P60710		CID	1	0	1	1	0.000616	0.0084607	30.59	0.0202966	0	60.9512	100	2	566.767	1132.53	0.271939	59.9843	11216	11216	MS2	5/84	HM_62_Clean_09_04_14.raw
	High	HQGVMVGmGQK	Unambiguous	7	3	P60710;P68033;Q8BFZ3	M8(Oxidation)	CID	1	0	1	1	0.000616	0.00813123	29.99	0.0312218	0	53.4194	87	2	594.287	1187.57	0.65155	30.8363	3867	3867	MS2	8/100	HM_62_Clean_09_04_14.raw
	High	IWHHTFYNELR	Unambiguous	4	2	P60710;P68033		CID	1	0	1	1	0.000616	0.00864771	26.72	0.117367	0	14.5447	100	2	758.379	1515.75	0.645469	65.1378	12550	12550	MS2	7/94	HM_62_Clean_09_04_14.raw
	High	DLTDYLMK	Unambiguous	7	3	P60710;P68033;Q8BFZ3		CID	1	0	1	1	0.000616	0.00786188	18.96	0.330349	0	27.7432	100	2	499.746	998.484	-2.2984	93.1769	19615	19615	MS2	7/62	HM_62_Clean_09_04_14.raw
	High	DLTDYLMK	Unambiguous	7	3	P60710;P68033;Q8BFZ3		CID	1	0	1	1	0.000616	0.00783328	15.08	0.836679	0	63.5348	100	2	499.746	998.485	-1.50373	93.6296	19722	19722	MS2	10/62	HM_62_Clean_09_04_14.raw
	High	SYELPDGQVITIGNER	Unambiguous	7	3	P60710;P68033;Q8BFZ3		CID	1	0	1	1	0.000677	0.00981209	60.44	6.4385e-05	0	0	100	2	895.945	1790.88	-5.57585	99.0281	21065	21065	MS2	9/164	HM_62_Clean_09_04_14.raw
	High	LDLAGRDLTDYLMK	Unambiguous	7	3	P60710;P68033;Q8BFZ3		CID	1	0	1	1	0.000677	0.00977096	32.41	0.0417096	1	15.7557	100	2	812.422	1623.84	-2.88078	98.4017	20912	20912	MS2	10/136	HM_62_Clean_09_04_14.raw
	High	EITALAPSTmK	Unambiguous	6	2	P60710;P68033	M10(Oxidation)	CID	1	0	1	1	0.000677	0.00983152	29.16	0.0570293	0	0	30	2	589.311	1177.62	1.41942	52.0051	9252	9252	MS2	5/96	HM_62_Clean_09_04_14.raw
	High	GYSFTTTAER	Unambiguous	2	1	P60710		CID	1	0	1	1	0.000677	0.0103757	28.89	0.0326033	0	63.0858	100	2	566.768	1132.53	1.78094	58.7846	10895	10895	MS2	8/84	HM_62_Clean_09_04_14.raw
	High	HQGVMVGmGQK	Unambiguous	7	3	P60710;P68033;Q8BFZ3	M8(Oxidation)	CID	1	0	1	1	0.000677	0.00974447	27.89	0.0476286	0	52.4757	86	3	396.525	1187.56	-4.49931	28.4194	3314	3314	MS2	7/100	HM_62_Clean_09_04_14.raw
	High	HQGVmVGMGQK	Unambiguous	7	3	P60710;P68033;Q8BFZ3	M5(Oxidation)	CID	1	0	1	1	0.000677	0.00925047	27.4	0.0528623	0	60.2574	100	2	594.284	1187.56	-4.59078	36.1558	5193	5193	MS2	10/100	HM_62_Clean_09_04_14.raw
	High	HQGVmVGmGQK	Unambiguous	7	3	P60710;P68033;Q8BFZ3	M5(Oxidation); M8(Oxidation)	CID	1	0	1	1	0.000677	0.00886959	24.47	0.09039	0	12.7546	93	3	401.858	1203.56	-0.645586	22.792	2180	2180	MS2	6/100	HM_62_Clean_09_04_14.raw
	High	KDLYANTVLSGGTTMYPGIADR	Unambiguous	2	1	P60710		CID	1	0	1	1	0.000677	0.00966372	18.21	1.4225	1	19.5531	100	3	781.726	2343.16	-1.12396	100.992	21544	21544	MS2	9/248	HM_62_Clean_09_04_14.raw
	High	HQGVmVGmGQK	Unambiguous	7	3	P60710;P68033;Q8BFZ3	M5(Oxidation); M8(Oxidation)	CID	1	0	1	1	0.000677	0.00960074	15.74	0.750721	0	35.3284	100	2	602.285	1203.56	1.7237	23.5877	2326	2326	MS2	5/100	HM_62_Clean_09_04_14.raw
	High	HQGVmVGMGQK	Unambiguous	7	3	P60710;P68033;Q8BFZ3	M5(Oxidation)	CID	1	0	1	1	0.000677	0.0110813	12.7	1.57619	0	32.808	56	3	396.526	1187.56	-1.95523	38.2516	5681	5681	MS2	11/100	HM_62_Clean_09_04_14.raw
	High	EITALAPSTMK	Unambiguous	6	2	P60710;P68033		CID	1	0	1	1	0.000745	0.0115169	43.98	0.00222169	0	4.43911	3	2	581.311	1161.62	-2.5182	64.4903	12385	12385	MS2	6/96	HM_62_Clean_09_04_14.raw
	High	DSYVGDEAQSKR	Unambiguous	6	2	P60710;P68033		CID	1	0	1	1	0.000745	0.011526	35.52	0.00701358	1	3.81167	3	3	452.212	1354.62	-0.957341	30.2351	3730	3730	MS2	8/112	HM_62_Clean_09_04_14.raw
	High	EITALAPSTmK	Unambiguous	6	2	P60710;P68033	M10(Oxidation)	CID	1	0	1	1	0.000745	0.0123368	29.69	0.0560622	0	11.3241	37	2	589.308	1177.61	-3.3489	56.5547	10332	10332	MS2	5/96	HM_62_Clean_09_04_14.raw
	High	HQGVmVGMGQK	Unambiguous	7	3	P60710;P68033;Q8BFZ3	M5(Oxidation)	CID	1	0	1	1	0.000745	0.0124482	25.59	0.0799187	0	46.3047	18	3	396.526	1187.56	-1.10721	32.6126	4312	4312	MS2	12/100	HM_62_Clean_09_04_14.raw
	High	KDLYANTVLSGGTTMYPGIADR	Unambiguous	2	1	P60710		CID	1	0	1	1	0.000904	0.0138693	23.11	0.461532	1	38.6611	100	3	781.728	2343.17	2.23625	133.595	27038	27038	MS2	18/248	HM_62_Clean_09_04_14.raw
	High	EITALAPSTmK	Unambiguous	6	2	P60710;P68033	M10(Oxidation)	CID	1	0	1	1	0.000973	0.0156097	32.81	0.0263895	0	8.52495	58	2	589.309	1177.61	-2.31231	55.8205	10145	10145	MS2	9/96	HM_62_Clean_09_04_14.raw
	High	KDLYANTVLSGGTTMYPGIADR	Unambiguous	2	1	P60710		CID	1	0	1	1	0.000973	0.0151115	21.52	0.649727	1	17.5803	20	4	586.545	2343.16	-2.11954	87.2549	18120	18120	MS2	13/248	HM_62_Clean_09_04_14.raw
	High	GYSFTTTAER	Unambiguous	2	1	P60710		CID	1	0	1	1	0.001128	0.0166261	26.28	0.0549904	0	26.3634	100	2	566.767	1132.53	0.487511	133.972	27087	27087	MS2	5/84	HM_62_Clean_09_04_14.raw
	High	HQGVmVGMGQK	Unambiguous	7	3	P60710;P68033;Q8BFZ3	M5(Oxidation)	CID	1	0	1	1	0.001128	0.0167022	18.49	0.409164	0	40.7771	63	3	396.526	1187.56	-0.953023	35.5501	5027	5027	MS2	7/100	HM_62_Clean_09_04_14.raw
	High	HQGVMVGMGQK	Unambiguous	7	3	P60710;P68033;Q8BFZ3		CID	1	0	1	1	0.001202	0.0175067	36.84	0.00760777	0	7.58055	10	3	391.196	1171.57	0.762923	40.6122	6255	6255	MS2	5/100	HM_62_Clean_09_04_14.raw
	High	GYSFTTTAER	Unambiguous	2	1	P60710		CID	1	0	1	1	0.001425	0.0188839	23.48	0.109494	0	30.2628	100	2	566.768	1132.53	1.56537	61.786	11695	11695	MS2	8/84	HM_62_Clean_09_04_14.raw
	High	EITALAPSTmK	Unambiguous	6	2	P60710;P68033	M10(Oxidation)	CID	1	0	1	1	0.001502	0.0194556	27.45	0.087695	0	16.0327	85	2	589.31	1177.61	-0.964735	59.5786	11106	11106	MS2	9/96	HM_62_Clean_09_04_14.raw
	High	HQGVmVGMGQK	Unambiguous	7	3	P60710;P68033;Q8BFZ3	M5(Oxidation)	CID	1	0	1	1	0.001566	0.020913	24.63	0.0995171	0	38.4169	36	3	396.526	1187.56	-0.953023	34.8099	4835	4835	MS2	7/100	HM_62_Clean_09_04_14.raw
	High	HQGVMVGmGQK	Unambiguous	7	3	P60710;P68033;Q8BFZ3	M8(Oxidation)	CID	1	0	1	1	0.001638	0.021514	34.35	0.0107981	0	42.7954	94	2	594.285	1187.56	-2.32937	29.1338	3481	3481	MS2	15/100	HM_62_Clean_09_04_14.raw
	High	HQGVMVGmGQK	Unambiguous	7	3	P60710;P68033;Q8BFZ3	M8(Oxidation)	CID	1	0	1	1	0.001703	0.0234516	24.66	0.0986611	0	35.8899	100	2	594.286	1187.56	-0.890305	28.7832	3397	3397	MS2	7/100	HM_62_Clean_09_04_14.raw
	High	EITALAPSTMK	Unambiguous	6	2	P60710;P68033		CID	1	0	1	1	0.001703	0.0229337	21.46	0.382613	0	0	100	2	581.312	1161.62	-1.67751	72.1137	14381	14381	MS2	6/96	HM_62_Clean_09_04_14.raw
	High	EITALAPSTmK	Unambiguous	6	2	P60710;P68033	M10(Oxidation)	CID	1	0	1	2	0.00184	0.024148	27.45	0.0928217	0	22.3852	48	2	589.309	1177.61	-2.41597	55.4674	10053	10053	MS2	10/96	HM_62_Clean_09_04_14.raw
	High	DLYANTVLSGGTTMYPGIADR	Unambiguous	2	1	P60710		CID	1	0	1	1	0.00184	0.0240768	27.4	0.135204	0	5.88395	100	3	739.025	2215.06	-4.55095	101.377	21628	21628	MS2	16/230	HM_62_Clean_09_04_14.raw
	High	EITALAPSTMK	Unambiguous	6	2	P60710;P68033		CID	1	0	1	1	0.00184	0.0254553	19.03	0.671389	0	60.6918	100	2	581.31	1161.61	-4.09451	73.4593	14701	14701	MS2	7/96	HM_62_Clean_09_04_14.raw
	High	EITALAPSTmK	Unambiguous	6	2	P60710;P68033	M10(Oxidation)	CID	1	0	1	1	0.001915	0.0256918	32.21	0.0311709	0	19.3996	98	2	589.309	1177.61	-2.62329	60.0901	11246	11246	MS2	9/96	HM_62_Clean_09_04_14.raw
	High	VAPEEHPVLLTEAPLNPK	Unambiguous	2	1	P60710		CID	1	0	1	1	0.002124	0.0265065	15.73	1.48085	0	36.3994	100	3	652.028	1954.07	2.36668	85.1689	17576	17576	MS2	13/156	HM_62_Clean_09_04_14.raw
	High	DLTDYLmK	Unambiguous	7	3	P60710;P68033;Q8BFZ3	M7(Oxidation)	CID	1	0	1	1	0.00219	0.0290885	45.44	0.000595808	0	1.76021	2	2	507.744	1014.48	-0.257935	74.0949	14865	14865	MS2	6/62	HM_62_Clean_09_04_14.raw
	High	DLTDYLMK	Unambiguous	7	3	P60710;P68033;Q8BFZ3		CID	1	0	1	1	0.002476	0.0302804	32.85	0.0134888	0	17.3984	17	2	499.746	998.484	-2.35952	88.7449	18476	18476	MS2	9/62	HM_62_Clean_09_04_14.raw
	High	EITALAPSTMKIK	Unambiguous	6	2	P60710;P68033		CID	1	0	1	1	0.002538	0.0317184	31.54	0.0277426	1	0	36	2	701.903	1402.8	1.16094	69.4904	13728	13728	MS2	14/116	HM_62_Clean_09_04_14.raw
	High	QEYDESGPSIVHRK	Unambiguous	2	1	P60710		CID	1	0	1	1	0.002538	0.0316411	31.5	0.0407069	1	5.81235	24	3	548.938	1644.8	1.94257	39.4909	5964	5964	MS2	10/144	HM_62_Clean_09_04_14.raw
	High	EITALAPSTmK	Unambiguous	6	2	P60710;P68033	M10(Oxidation)	CID	1	0	1	1	0.002538	0.0313386	24.47	0.178636	0	41.0077	100	2	589.311	1177.61	0.382833	53.1114	9474	9474	MS2	10/96	HM_62_Clean_09_04_14.raw
	High	EITALAPSTmK	Unambiguous	6	2	P60710;P68033	M10(Oxidation)	CID	1	0	1	1	0.002603	0.0326662	26.03	0.119865	0	27.3033	99	2	589.31	1177.61	-1.06839	58.848	10911	10911	MS2	5/96	HM_62_Clean_09_04_14.raw
	High	HQGVmVGMGQK	Unambiguous	7	3	P60710;P68033;Q8BFZ3	M5(Oxidation)	CID	1	0	1	1	0.002603	0.0319133	21.44	0.210314	0	16.0597	26	3	396.526	1187.56	-1.80105	33.2553	4456	4456	MS2	9/100	HM_62_Clean_09_04_14.raw
	High	EITALAPSTmK	Unambiguous	6	2	P60710;P68033	M10(Oxidation)	CID	1	0	1	1	0.003013	0.0355688	37.13	0.00910118	0	15.4159	21	2	589.311	1177.62	1.41942	58.1244	10727	10727	MS2	10/96	HM_62_Clean_09_04_14.raw
	High	DSYVGDEAQSKR	Unambiguous	6	2	P60710;P68033		CID	1	0	1	1	0.003078	0.0373795	23.61	0.104958	1	11.8323	14	3	452.212	1354.62	-2.03871	30.9473	3895	3895	MS2	6/112	HM_62_Clean_09_04_14.raw
	High	HQGVMVGmGQK	Unambiguous	7	3	P60710;P68033;Q8BFZ3	M8(Oxidation)	CID	1	0	1	1	0.003216	0.0384652	32.93	0.0151526	0	28.0364	100	2	594.285	1187.56	-2.74054	27.9847	3219	3219	MS2	8/100	HM_62_Clean_09_04_14.raw
	High	DLTDYLmK	Unambiguous	7	3	P60710;P68033;Q8BFZ3	M7(Oxidation)	CID	1	0	1	1	0.003337	0.0398152	32.37	0.0108063	0	24.8631	61	2	507.743	1014.48	-2.78483	74.8811	15056	15056	MS2	5/62	HM_62_Clean_09_04_14.raw
	High	DSYVGDEAQSKR	Unambiguous	6	2	P60710;P68033		CID	1	0	1	1	0.003337	0.0401588	13.17	1.05788	1	34.0281	46	3	452.211	1354.62	-4.06628	31.9678	4160	4160	MS2	11/112	HM_62_Clean_09_04_14.raw
	High	DLTDYLMK	Unambiguous	7	3	P60710;P68033;Q8BFZ3		CID	1	0	1	1	0.003404	0.0420026	29.08	0.0348537	0	5.18318	4	2	499.746	998.485	-0.953583	87.9732	18276	18276	MS2	6/62	HM_62_Clean_09_04_14.raw
	High	DLTDYLMK	Unambiguous	7	3	P60710;P68033;Q8BFZ3		CID	1	0	1	1	0.003534	0.0430853	38.49	0.00358196	0	21.6949	10	2	499.745	998.483	-3.58209	89.1003	18576	18576	MS2	10/62	HM_62_Clean_09_04_14.raw
	High	EITALAPSTmK	Unambiguous	6	2	P60710;P68033	M10(Oxidation)	CID	1	0	1	1	0.0036	0.0435589	24.13	0.192797	0	47.9832	38	2	589.31	1177.61	0.175515	51.2983	9069	9069	MS2	11/96	HM_62_Clean_09_04_14.raw
	High	TTGIVMDSGDGVTHTVPIYEGYALPHAILR	Unambiguous	3	2	P60710;Q8BFZ3		CID	1	0	1	1	0.0036	0.0438795	21.88	0.655121	0	8.27402	11	5	637.523	3183.59	-8.85522	103.316	22063	22063	MS2	10/270	HM_62_Clean_09_04_14.raw
	High	DLTDYLMK	Unambiguous	7	3	P60710;P68033;Q8BFZ3		CID	1	0	1	1	0.003652	0.0467844	35.87	0.00688465	0	14.2444	21	2	499.745	998.482	-4.62126	89.4597	18662	18662	MS2	9/62	HM_62_Clean_09_04_14.raw
	High	EITALAPSTmK	Unambiguous	6	2	P60710;P68033	M10(Oxidation)	CID	1	0	1	1	0.003652	0.0460806	34.14	0.0191583	0	11.3627	35	2	589.308	1177.61	-3.55622	58.4536	10816	10816	MS2	11/96	HM_62_Clean_09_04_14.raw
	High	HQGVMVGMGQK	Unambiguous	7	3	P60710;P68033;Q8BFZ3		CID	1	0	1	1	0.003652	0.0441282	21.71	0.245191	0	22.9305	28	3	391.194	1171.57	-2.90991	41.3594	6441	6441	MS2	11/100	HM_62_Clean_09_04_14.raw
	High	DSYVGDEAQSKR	Unambiguous	6	2	P60710;P68033		CID	1	0	1	1	0.003716	0.0478904	10.71	2.13993	1	35.6486	28	3	452.212	1354.62	-1.56561	29.1643	3487	3487	MS2	4/112	HM_62_Clean_09_04_14.raw
	High	EITALAPSTmK	Unambiguous	6	2	P60710;P68033	M10(Oxidation)	CID	1	0	1	1	0.003775	0.0499361	31.64	0.0355083	0	31.1128	31	2	589.309	1177.61	-2.72695	57.0147	10452	10452	MS2	11/96	HM_62_Clean_09_04_14.raw
	High	DLTDYLMK	Unambiguous	7	3	P60710;P68033;Q8BFZ3		CID	1	0	1	1	0.004174	0.0542894	28.74	0.0381598	0	40.4427	54	2	499.747	998.486	-0.525689	91.923	19307	19307	MS2	7/62	HM_62_Clean_09_04_14.raw
	High	DLTDYLmK	Unambiguous	7	3	P60710;P68033;Q8BFZ3	M7(Oxidation)	CID	1	0	1	1	0.004306	0.0552548	24.41	0.078969	0	30.0698	49	2	507.745	1014.48	0.885179	73.7506	14773	14773	MS2	7/62	HM_62_Clean_09_04_14.raw
	High	DLTDYLMK	Unambiguous	7	3	P60710;P68033;Q8BFZ3		CID	1	0	1	1	0.004362	0.0565319	42.12	0.00160499	0	3.8207	0	2	499.744	998.482	-4.68239	86.9256	18032	18032	MS2	9/62	HM_62_Clean_09_04_14.raw
	High	DLTDYLMK	Unambiguous	7	3	P60710;P68033;Q8BFZ3		CID	1	0	1	1	0.004362	0.0569087	24.67	0.0974106	0	8.96367	59	2	499.747	998.486	-0.586816	92.8311	19531	19531	MS2	8/62	HM_62_Clean_09_04_14.raw
	High	DLTDYLmK	Unambiguous	7	3	P60710;P68033;Q8BFZ3	M7(Oxidation)	CID	1	0	1	1	0.005327	0.0683163	36.64	0.00472559	0	2.10152	5	2	507.745	1014.48	0.885179	74.4913	14958	14958	MS2	9/62	HM_62_Clean_09_04_14.raw
	High	HQGVMVGmGQK	Unambiguous	7	3	P60710;P68033;Q8BFZ3	M8(Oxidation)	CID	1	0	1	1	0.005518	0.0704663	14.21	1.12467	0	41.7557	54	3	396.527	1187.57	-0.567559	30.87	3876	3876	MS2	4/100	HM_62_Clean_09_04_14.raw
	High	HQGVmVGMGQK	Unambiguous	7	3	P60710;P68033;Q8BFZ3	M5(Oxidation)	CID	1	0	1	1	0.005582	0.0707696	21.2	0.22416	0	26.3681	29	3	396.526	1187.56	-2.03232	35.1681	4929	4929	MS2	5/100	HM_62_Clean_09_04_14.raw
	High	DLTDYLmK	Unambiguous	7	3	P60710;P68033;Q8BFZ3	M7(Oxidation)	CID	1	0	1	1	0.005679	0.0753474	14.62	0.716173	0	56.9041	89	2	507.744	1014.48	-1.22056	79.881	16271	16271	MS2	5/62	HM_62_Clean_09_04_14.raw
	High	EITALAPSTMK	Unambiguous	6	2	P60710;P68033		CID	1	0	1	1	0.005778	0.0787961	15.53	1.55763	0	26.3676	44	2	581.313	1161.62	0.634394	69.6555	13777	13777	MS2	13/96	HM_62_Clean_09_04_14.raw
	High	DSYVGDEAQSKR	Unambiguous	6	2	P60710;P68033		CID	1	0	1	1	0.005833	0.0827042	25.78	0.0655317	1	31.1958	16	3	452.212	1354.62	-1.6332	31.4176	4011	4011	MS2	10/112	HM_62_Clean_09_04_14.raw
	High	DLTDYLMK	Unambiguous	7	3	P60710;P68033;Q8BFZ3		CID	1	0	1	1	0.006019	0.0852542	27.62	0.0479159	0	17.2187	12	2	499.747	998.487	1.06363	88.3531	18371	18371	MS2	6/62	HM_62_Clean_09_04_14.raw
	High	EITALAPSTMK	Unambiguous	6	2	P60710;P68033		CID	1	0	1	1	0.006916	0.0919697	21	0.449193	0	36.6346	80	2	581.315	1161.62	3.15646	68.0503	13334	13334	MS2	6/96	HM_62_Clean_09_04_14.raw
	High	HQGVmVGmGQK	Unambiguous	7	3	P60710;P68033;Q8BFZ3	M5(Oxidation); M8(Oxidation)	CID	1	0	1	1	0.007354	0.0966953	10.86	2.03447	0	11.9853	100	2	602.284	1203.56	-0.101936	23.2585	2267	2267	MS2	6/100	HM_62_Clean_09_04_14.raw
	High	DLTDYLmK	Unambiguous	7	3	P60710;P68033;Q8BFZ3	M7(Oxidation)	CID	1	0	1	1	0.00741	0.0987287	12.54	1.23974	0	13.9672	88	2	507.744	1014.48	0.163213	80.7454	16481	16481	MS2	4/62	HM_62_Clean_09_04_14.raw
	High	IIAPPERK	Unambiguous	7	3	P60710;P68033;Q8BFZ3		CID	1	0	1	1	0.00819	0.109555	35.19	0.00537277	1	3.6086	1	2	462.287	923.566	-1.54485	32.6413	4318	4318	MS2	9/58	HM_62_Clean_09_04_14.raw
	High	KDLYANTVLSGGTTMYPGIADR	Unambiguous	2	1	P60710		CID	1	0	1	1	0.008246	0.11227	18.66	1.24164	1	23.569	100	3	781.724	2343.16	-3.31202	96.7408	20493	20493	MS2	15/248	HM_62_Clean_09_04_14.raw
	High	DLTDYLMK	Unambiguous	7	3	P60710;P68033;Q8BFZ3		CID	1	0	1	1	0.008348	0.115244	42.55	0.00147593	0	1.08995	0	2	499.746	998.484	-1.99276	87.6218	18201	18201	MS2	6/62	HM_62_Clean_09_04_14.raw
	High	EITALAPSTmK	Unambiguous	6	2	P60710;P68033	M10(Oxidation)	CID	1	0	1	1	0.008348	0.116958	20.24	0.470753	0	33.1957	42	2	589.308	1177.61	-3.45256	60.4755	11351	11351	MS2	5/96	HM_62_Clean_09_04_14.raw
	High	EITALAPSTMK	Unambiguous	6	2	P60710;P68033		CID	1	0	1	1	0.008348	0.11706	19.27	0.667827	0	0	47	3	387.878	1161.62	0.202473	63.3156	12117	12117	MS2	6/96	HM_62_Clean_09_04_14.raw
	High	KDLYAnTVLSGGTTMYPGIADR	Unambiguous	2	1	P60710	N6(Deamidated)	CID	1	0	1	1	0.008814	0.125939	21.6	0.673843	1	14.147	100	3	782.061	2344.17	8.09055	133.56	27033	27033	MS2	14/248	HM_62_Clean_09_04_14.raw
Q9QXS1	Plectin OS=Mus musculus GN=Plec PE=1 SV=2 - [PLEC_MOUSE]	7605.86	55.89	1	247	252	386	protein binding; structural molecule activity	cytoplasm; cytoskeleton; membrane	cell organization and biogenesis; response to stimulus	Pf00307; Pf00681; Pf03501; Pf07812; Pf11971	4691	533.889	5.96045
	Confidence Level	Sequence	PSM Ambiguity	# Proteins	# Protein Groups	Protein Group Accessions	Modifications	Activation Type	ΔScore	ΔCn	Rank	Search Engine Rank	q-Value	PEP	IonScore	Exp Value	# Missed Cleavages	Isolation Interference [%]	Ion Inject Time [ms]	Charge	m/z [Da]	MH+ [Da]	ΔM [ppm]	RT [min]	First Scan	Last Scan	MS Order	Ions Matched	Spectrum File
	High	GYYSPYSVSGSGSTAGSR	Unambiguous	1	1	Q9QXS1		CID	1	0	1	1	0	9.08974e-09	117.64	3.72785e-11	0	1.84997	20	2	891.9	1782.79	-0.454031	58.1659	10741	10741	MS2	14/162	HM_62_Clean_09_04_14.raw
	High	SEEMQTVQQEQILQETQALQK	Unambiguous	1	1	Q9QXS1		CID	1	0	1	1	0	7.88918e-07	102.44	5.25121e-09	0	0	100	2	1245.11	2489.22	-0.0456775	85.2299	17591	17591	MS2	14/222	HM_62_Clean_09_04_14.raw
	High	AGVGAPVTQVTLQSTQR	Unambiguous	1	1	Q9QXS1		CID	1	0	1	1	0	5.00035e-07	98.63	8.67768e-09	0	0	23	2	856.965	1712.92	-3.37781	67.2907	13129	13129	MS2	13/158	HM_62_Clean_09_04_14.raw
	High	AALAHSEIATTQAASTK	Unambiguous	1	1	Q9QXS1		CID	1	0	1	1	0	2.62496e-07	97.29	1.34193e-08	0	13.5332	53	2	835.938	1670.87	-1.00132	42.536	6735	6735	MS2	14/158	HM_62_Clean_09_04_14.raw
	High	SSSVGSSSSYPISSAGPR	Unambiguous	1	1	Q9QXS1		CID	1	0	1	1	0	2.69211e-08	94.55	1.6345e-08	0	0.687596	23	2	856.908	1712.81	0.356374	54.0075	9681	9681	MS2	13/162	HM_62_Clean_09_04_14.raw
	High	SSSVGSSSSYPISSAGPR	Unambiguous	1	1	Q9QXS1		CID	1	0	1	1	0	5.42725e-08	92.58	2.41534e-08	0	7.25188	100	2	856.906	1712.8	-2.28059	53.6693	9603	9603	MS2	11/162	HM_62_Clean_09_04_14.raw
	High	GTNVIAGVWLEEAGQK	Unambiguous	1	1	Q9QXS1		CID	1	0	1	1	0	1.53845e-07	91.97	4.70463e-08	0	6.64885	44	2	836.438	1671.87	-0.576048	98.1381	20843	20843	MS2	12/166	HM_62_Clean_09_04_14.raw
	High	GLFDEEMNEILTDPSDDTK	Unambiguous	1	1	Q9QXS1		CID	1	0	1	1	0	2.23812e-07	90.77	1.85094e-08	0	0.823589	100	2	1084.98	2168.95	-0.878426	111.252	23873	23873	MS2	14/194	HM_62_Clean_09_04_14.raw
	High	DPYSGQSVSLFQALK	Unambiguous	1	1	Q9QXS1		CID	1	0	1	1	0	1.22389e-06	90.39	6.86499e-08	0	48.1179	100	2	820.419	1639.83	-1.32902	100.098	21324	21324	MS2	11/146	HM_62_Clean_09_04_14.raw
	High	QSAEEQAQAQAQAQAAAEK	Unambiguous	1	1	Q9QXS1		CID	1	0	1	1	0	5.57506e-07	89.26	5.83991e-08	0	0	100	2	979.463	1957.92	-1.06664	49.65	8617	8617	MS2	13/212	HM_62_Clean_09_04_14.raw
	High	GIIRPGTAFELLEAQAATGYVIDPIK	Unambiguous	1	1	Q9QXS1		CID	1	0	1	1	0	0.000258427	87.62	7.12684e-08	0	3.72103	21	3	915.169	2743.49	-4.11808	125.658	26147	26147	MS2	15/276	HM_62_Clean_09_04_14.raw
	High	SQVMDEATALQLQEGLTSIEEVTK	Unambiguous	1	1	Q9QXS1		CID	1	0	1	1	0	3.52822e-09	86.91	2.01158e-07	0	0	85	3	874.105	2620.3	-0.462054	119.993	25398	25398	MS2	22/272	HM_62_Clean_09_04_14.raw
	High	SQVMDEATALQLQEGLTSIEEVTK	Unambiguous	1	1	Q9QXS1		CID	1	0	1	1	0	1.56678e-07	85.96	2.47429e-07	0	0	50	3	874.103	2620.29	-3.46689	120.376	25460	25460	MS2	22/272	HM_62_Clean_09_04_14.raw
	High	QTNLENLDQAFSVAER	Unambiguous	1	1	Q9QXS1		CID	1	0	1	1	0	5.77366e-07	85.55	1.726e-07	0	13.0558	97	2	917.946	1834.89	-4.29556	92.8337	19532	19532	MS2	13/176	HM_62_Clean_09_04_14.raw
	High	AKLEQLFQDEVAK	Unambiguous	1	1	Q9QXS1		CID	1	0	1	1	0	8.77124e-05	83.22	3.0039e-07	1	0	83	2	759.91	1518.81	-2.71917	79.6763	16232	16232	MS2	9/130	HM_62_Clean_09_04_14.raw
	High	AGVGAPVTQVTLQSTQR	Unambiguous	1	1	Q9QXS1		CID	1	0	1	1	0	4.92565e-07	82.87	3.18629e-07	0	12.4647	43	2	856.967	1712.93	-1.16861	66.9406	13039	13039	MS2	14/158	HM_62_Clean_09_04_14.raw
	High	GTNVIAGVWLEEAGQK	Unambiguous	1	1	Q9QXS1		CID	1	0	1	1	0	1.71687e-06	82.86	3.87946e-07	0	45.6423	100	2	836.436	1671.87	-2.98553	97.8342	20767	20767	MS2	13/166	HM_62_Clean_09_04_14.raw
	High	LLDAQLSTGGIVDPSK	Unambiguous	1	1	Q9QXS1		CID	1	0	1	1	0	6.57042e-07	82.06	4.29698e-07	0	19.3582	32	2	807.441	1613.88	0.376962	81.5255	16669	16669	MS2	23/166	HM_62_Clean_09_04_14.raw
	High	YSELTTLTSQYIK	Unambiguous	1	1	Q9QXS1		CID	1	0	1	1	0	5.35069e-06	81.62	4.64496e-07	0	21.3951	46	2	773.904	1546.8	0.258125	90.7554	19016	19016	MS2	10/116	HM_62_Clean_09_04_14.raw
	High	LSVAAQEAAR	Unambiguous	1	1	Q9QXS1		CID	1	0	1	1	0	6.37432e-05	80.86	3.7449e-07	0	8.07688	42	2	508.281	1015.55	1.26889	39.5636	5983	5983	MS2	9/90	HM_62_Clean_09_04_14.raw
	High	QSAEEQAQAQAQAQAAAEK	Unambiguous	1	1	Q9QXS1		CID	1	0	1	1	0	1.60908e-09	80.86	4.15508e-07	0	16.4994	74	3	653.312	1957.92	-0.262994	49.5605	8593	8593	MS2	24/212	HM_62_Clean_09_04_14.raw
	High	LLDPEDVDVPQPDEK	Unambiguous	1	1	Q9QXS1		CID	1	0	1	1	0	2.15524e-06	78.92	7.52728e-07	0	0	14	2	854.918	1708.83	0.144636	76.8543	15569	15569	MS2	13/142	HM_62_Clean_09_04_14.raw
	High	LSVAAQEAAR	Unambiguous	1	1	Q9QXS1		CID	1	0	1	1	0	0.000151772	78.79	6.11099e-07	0	4.05064	36	2	508.28	1015.55	-1.19523	39.1995	5893	5893	MS2	9/90	HM_62_Clean_09_04_14.raw
	High	FLEVQYLTGGLIEPDTPGR	Unambiguous	1	1	Q9QXS1		CID	1	0	1	1	0	8.04026e-07	78.53	1.25341e-06	0	41.7977	23	2	1053.05	2105.09	-0.736287	114.624	24581	24581	MS2	14/198	HM_62_Clean_09_04_14.raw
	High	VQSGSESVIQEYVDLR	Unambiguous	1	1	Q9QXS1		CID	1	0	1	1	0	9.09786e-07	78.46	1.0742e-06	0	17.0537	38	2	904.954	1808.9	-0.695773	94.2187	19861	19861	MS2	13/170	HM_62_Clean_09_04_14.raw
	High	AQAELEAQELQR	Unambiguous	1	1	Q9QXS1		CID	1	0	1	1	0	9.47296e-05	78.12	9.03436e-07	0	2.84803	31	2	693.356	1385.7	1.81429	53.9561	9668	9668	MS2	10/118	HM_62_Clean_09_04_14.raw
	High	VIYQSLEGAVQAGQLK	Unambiguous	1	1	Q9QXS1		CID	1	0	1	1	0	4.72731e-07	78.02	8.6532e-07	0	8.44192	100	2	852.471	1703.94	1.60869	85.3922	17632	17632	MS2	10/148	HM_62_Clean_09_04_14.raw
	High	DDPSGQMLLLLSDAR	Unambiguous	1	1	Q9QXS1		CID	1	0	1	1	0	2.30137e-06	77.59	1.09211e-06	0	8.14872	100	2	815.906	1630.8	-3.44128	111.346	23896	23896	MS2	11/154	HM_62_Clean_09_04_14.raw
	High	VQSGSESVIQEYVDLR	Unambiguous	1	1	Q9QXS1		CID	1	0	1	1	0	3.0138e-06	76.95	1.52891e-06	0	27.1679	100	2	904.956	1808.9	1.05879	95.4412	20173	20173	MS2	9/170	HM_62_Clean_09_04_14.raw
	High	DDPSGQMLLLLSDAR	Unambiguous	1	1	Q9QXS1		CID	1	0	1	1	0	2.56941e-05	76.85	1.25678e-06	0	23.0638	100	2	815.906	1630.8	-4.18981	111.708	23981	23981	MS2	10/154	HM_62_Clean_09_04_14.raw
	High	TLQEEHVTVAQLR	Unambiguous	1	1	Q9QXS1		CID	1	0	1	1	0	3.84771e-05	75.43	1.94191e-06	0	11.0041	52	2	762.414	1523.82	1.43095	59.8377	11177	11177	MS2	8/130	HM_62_Clean_09_04_14.raw
	High	AQAELEAQELQR	Unambiguous	1	1	Q9QXS1		CID	1	0	1	1	0	2.90459e-05	75.42	1.6751e-06	0	19.8102	100	2	693.356	1385.7	1.28574	54.3724	9769	9769	MS2	10/118	HM_62_Clean_09_04_14.raw
	High	LRAETEQGEQQR	Unambiguous	1	1	Q9QXS1		CID	1	0	1	1	0	0.000220247	75.33	1.51088e-06	1	0	94	2	722.859	1444.71	-2.48254	22.6985	2160	2160	MS2	10/118	HM_62_Clean_09_04_14.raw
	High	SLAQADAEKQKEEAER	Unambiguous	1	1	Q9QXS1		CID	1	0	1	1	0	4.84072e-06	74.7	2.5498e-06	2	0	100	2	901.949	1802.89	1.48722	31.2706	3978	3978	MS2	13/172	HM_62_Clean_09_04_14.raw
	High	DAPDGPSVEAEPEYTFEGLR	Unambiguous	1	1	Q9QXS1		CID	1	0	1	1	0	1.76277e-07	74.46	1.2229e-06	0	0	47	2	1090	2178.98	0.122284	90.2317	18875	18875	MS2	14/184	HM_62_Clean_09_04_14.raw
	High	LLEAQVATGGIIDPVHSHR	Unambiguous	1	1	Q9QXS1		CID	1	0	1	1	0	2.11565e-06	74.13	2.72582e-06	0	0	25	3	671.697	2013.08	-5.00799	76.0514	15343	15343	MS2	15/200	HM_62_Clean_09_04_14.raw
	High	AKLEQLFQDEVAK	Unambiguous	1	1	Q9QXS1		CID	1	0	1	1	0	0.000138678	74.09	2.49563e-06	1	20.132	49	2	759.909	1518.81	-3.44252	79.2921	16151	16151	MS2	19/130	HM_62_Clean_09_04_14.raw
	High	ESADPLSAWLQDAK	Unambiguous	1	1	Q9QXS1		CID	1	0	1	1	0	1.5717e-05	72.92	2.50913e-06	0	8.70751	70	2	765.871	1530.73	-5.71784	107.875	23092	23092	MS2	12/132	HM_62_Clean_09_04_14.raw
	High	VYHDPSTQEPVTYSQLQQR	Unambiguous	1	1	Q9QXS1		CID	1	0	1	1	0	1.39188e-07	72.25	4.82189e-06	0	0	100	2	1138.55	2276.1	1.08782	59.8615	11184	11184	MS2	13/186	HM_62_Clean_09_04_14.raw
	High	VQSGSESVIQEYVDLR	Unambiguous	1	1	Q9QXS1		CID	1	0	1	1	0	2.26975e-06	71.78	4.81214e-06	0	68.3383	100	2	904.952	1808.9	-3.53007	94.8814	20031	20031	MS2	9/170	HM_62_Clean_09_04_14.raw
	High	SLAAEEEAAR	Unambiguous	1	1	Q9QXS1		CID	1	0	1	1	0	0.000287091	71.47	2.15994e-06	0	3.81515	22	2	523.758	1046.51	-2.04339	37.6029	5548	5548	MS2	9/84	HM_62_Clean_09_04_14.raw
	High	GGAEGELQALR	Unambiguous	1	1	Q9QXS1		CID	1	0	1	1	0	0.000692197	71.24	3.34472e-06	0	5.11551	13	2	550.787	1100.57	-2.46349	59.8994	11192	11192	MS2	9/90	HM_62_Clean_09_04_14.raw
	High	TQLASWSDPTEETGPVAGILDTETLEK	Unambiguous	1	1	Q9QXS1		CID	1	0	1	1	0	2.45806e-08	71.23	7.52226e-06	0	2.20907	85	3	963.473	2888.41	0.0596001	111.986	24042	24042	MS2	21/308	HM_62_Clean_09_04_14.raw
	High	RLQEDKEQMAQQLVEETQGFQR	Unambiguous	1	1	Q9QXS1		CID	1	0	1	1	0	2.99868e-07	70.89	7.81301e-06	2	0	39	3	897.777	2691.32	0.141885	81.7992	16741	16741	MS2	12/236	HM_62_Clean_09_04_14.raw
	High	ESADPLSAWLQDAK	Unambiguous	1	1	Q9QXS1		CID	1	0	1	1	0	2.39077e-05	70.77	4.41378e-06	0	10.3462	100	2	765.875	1530.74	-0.614075	107.192	22935	22935	MS2	11/132	HM_62_Clean_09_04_14.raw
	High	LEQLFQDEVAK	Unambiguous	1	1	Q9QXS1		CID	1	0	1	1	0	7.67357e-05	70.39	4.92707e-06	0	15.4097	52	2	660.345	1319.68	-0.531962	73.8325	14796	14796	MS2	15/108	HM_62_Clean_09_04_14.raw
	High	YLYGTGAVAGVYLPGSR	Unambiguous	1	1	Q9QXS1		CID	1	0	1	1	0	1.18849e-07	70.14	6.98128e-06	0	0	24	2	872.458	1743.91	1.00316	92.8549	19536	19536	MS2	13/150	HM_62_Clean_09_04_14.raw
	High	AQAEAQQPVFNTLR	Unambiguous	1	1	Q9QXS1		CID	1	0	1	1	0	1.52583e-05	70.06	7.00752e-06	0	0	62	2	786.91	1572.81	-0.0238365	67.7779	13258	13258	MS2	8/144	HM_62_Clean_09_04_14.raw
	High	SIITYVSSLYDAMPR	Unambiguous	1	1	Q9QXS1		CID	1	0	1	1	0	1.79346e-07	69.96	7.1556e-06	0	0	100	3	572.624	1715.86	-5.08527	128.111	26439	26439	MS2	20/132	HM_62_Clean_09_04_14.raw
	High	LKQSAEEQAQAQAQAQAAAEK	Unambiguous	1	1	Q9QXS1		CID	1	0	1	1	0	3.0126e-07	69.56	1.02916e-05	1	16.988	33	3	733.702	2199.09	-3.9919	47.5715	8045	8045	MS2	26/230	HM_62_Clean_09_04_14.raw
	High	IISLETYNLFR	Unambiguous	1	1	Q9QXS1		CID	1	0	1	1	0	7.4236e-05	69.42	5.65153e-06	0	4.46221	100	2	684.881	1368.75	1.89007	109.402	23440	23440	MS2	9/92	HM_62_Clean_09_04_14.raw
	High	LLDAQLSTGGIVDPSK	Unambiguous	1	1	Q9QXS1		CID	1	0	1	1	0	5.29574e-06	68.96	8.67802e-06	0	34.0591	56	2	807.442	1613.88	1.13334	81.8768	16762	16762	MS2	10/166	HM_62_Clean_09_04_14.raw
	High	QTNLENLDQAFSVAER	Unambiguous	1	1	Q9QXS1		CID	1	0	1	1	0	2.02595e-07	67.51	1.15677e-05	0	14.2442	45	3	612.302	1834.89	-1.0763	92.8679	19541	19541	MS2	12/176	HM_62_Clean_09_04_14.raw
	High	TQLASWSDPTEETGPVAGILDTETLEK	Unambiguous	1	1	Q9QXS1		CID	1	0	1	1	0	1.00715e-05	67.43	1.68519e-05	0	3.97033	78	3	963.466	2888.38	-7.0405	111.61	23959	23959	MS2	34/308	HM_62_Clean_09_04_14.raw
	High	LLDAQLATGGIVDPR	Unambiguous	1	1	Q9QXS1		CID	1	0	1	1	0	3.46483e-05	66.99	1.05393e-05	0	6.78303	40	2	769.926	1538.85	-5.2914	86.052	17804	17804	MS2	11/152	HM_62_Clean_09_04_14.raw
	High	LAQGHTTVAELTQR	Unambiguous	1	1	Q9QXS1		CID	1	0	1	1	0	5.5995e-06	66.54	1.58379e-05	0	0	50	2	762.91	1524.81	-0.418308	50.8143	8943	8943	MS2	17/138	HM_62_Clean_09_04_14.raw
	High	SQVMDEATALQLQEGLTSIEEVTK	Unambiguous	1	1	Q9QXS1		CID	1	0	1	1	0	1.6161e-06	66.27	2.2873e-05	0	0	55	3	874.103	2620.3	-2.76809	119.643	25336	25336	MS2	25/272	HM_62_Clean_09_04_14.raw
	High	LQAEEVAQQK	Unambiguous	1	1	Q9QXS1		CID	1	0	1	1	0	0.000725814	65.54	1.272e-05	0	14.3612	42	2	572.303	1143.6	-1.46801	35.5476	5026	5026	MS2	8/90	HM_62_Clean_09_04_14.raw
	High	LLDPEDVDVPQPDEK	Unambiguous	1	1	Q9QXS1		CID	1	0	1	1	0	1.40397e-05	64.94	1.79391e-05	0	9.15358	20	2	854.916	1708.82	-2.28416	76.5052	15470	15470	MS2	11/142	HM_62_Clean_09_04_14.raw
	High	LQNVQIALDYLR	Unambiguous	1	1	Q9QXS1		CID	1	0	1	1	0	8.20273e-05	64.38	1.71981e-05	0	7.3554	100	2	723.41	1445.81	1.0571	100.402	21398	21398	MS2	7/108	HM_62_Clean_09_04_14.raw
	High	SEEMQTVQQEQILQETQALQK	Unambiguous	1	1	Q9QXS1		CID	1	0	1	1	0	1.87494e-07	64	3.73026e-05	0	2.96648	22	3	830.412	2489.22	1.22395	85.2065	17584	17584	MS2	16/222	HM_62_Clean_09_04_14.raw
	High	IISLETYNLFR	Unambiguous	1	1	Q9QXS1		CID	1	0	1	1	0	0.000202585	63.73	2.22836e-05	0	2.98455	41	2	684.878	1368.75	-2.03401	109.012	23351	23351	MS2	8/92	HM_62_Clean_09_04_14.raw
	High	SELELTLGKLEQVR	Unambiguous	1	1	Q9QXS1		CID	1	0	1	1	0	2.83657e-05	63.62	1.95095e-05	1	14.1573	74	2	807.956	1614.9	-0.992434	93.2048	19621	19621	MS2	10/134	HM_62_Clean_09_04_14.raw
	High	ARQEEVYSELQAR	Unambiguous	1	1	Q9QXS1		CID	1	0	1	1	0	0.000172183	63.19	3.10627e-05	1	0	100	2	789.895	1578.78	-2.83822	53.4972	9563	9563	MS2	19/128	HM_62_Clean_09_04_14.raw
	High	AQAELEAQELQR	Unambiguous	1	1	Q9QXS1		CID	1	0	1	1	0	2.99936e-05	62.88	3.0347e-05	0	31.7514	100	2	693.356	1385.7	1.63811	55.0121	9938	9938	MS2	7/118	HM_62_Clean_09_04_14.raw
	High	QVQVALETAQR	Unambiguous	1	1	Q9QXS1		CID	1	0	1	1	0	4.60853e-05	62.55	2.93517e-05	0	10.8737	11	2	621.843	1242.68	-1.30114	52.3706	9329	9329	MS2	10/102	HM_62_Clean_09_04_14.raw
	High	FLEVQYLTGGLIEPDTPGR	Unambiguous	1	1	Q9QXS1		CID	1	0	1	1	0	1.17771e-06	62.37	5.24093e-05	0	0	14	3	702.367	2105.09	-2.19238	114.53	24561	24561	MS2	10/198	HM_62_Clean_09_04_14.raw
	High	SAEVELQSKR	Unambiguous	1	1	Q9QXS1		CID	1	0	1	1	0	0.000279533	62.35	2.96582e-05	1	52.6369	80	2	573.808	1146.61	-1.49533	31.0322	3920	3920	MS2	9/92	HM_62_Clean_09_04_14.raw
	High	LLEAAAQSSK	Unambiguous	1	1	Q9QXS1		CID	1	0	1	1	0	0.000123589	62.06	2.81591e-05	0	68.1406	100	2	509.281	1017.55	-3.06753	34.7768	4828	4828	MS2	14/90	HM_62_Clean_09_04_14.raw
	High	LKAEAELLQQQK	Unambiguous	1	1	Q9QXS1		CID	1	0	1	1	0	0.000125351	61.92	2.66715e-05	1	32.6254	91	2	699.899	1398.79	-2.93688	53.3744	9533	9533	MS2	14/112	HM_62_Clean_09_04_14.raw
	High	AVTGYKDPYTGEQISLFQAMK	Unambiguous	1	1	Q9QXS1		CID	1	0	1	1	0	7.52555e-08	61.91	6.0713e-05	1	16.3556	48	3	783.058	2347.16	-1.55031	96.1567	20350	20350	MS2	22/214	HM_62_Clean_09_04_14.raw
	High	SLLAWQSLSR	Unambiguous	1	1	Q9QXS1		CID	1	0	1	1	0	0.000672104	61.57	3.43437e-05	0	6.8256	38	2	580.824	1160.64	-2.0171	90.3062	18894	18894	MS2	8/96	HM_62_Clean_09_04_14.raw
	High	LSVYTALQR	Unambiguous	1	1	Q9QXS1		CID	1	0	1	1	0	0.00110541	61.39	2.8427e-05	0	10.5119	12	2	525.8	1050.59	-0.89662	70.6034	14027	14027	MS2	8/72	HM_62_Clean_09_04_14.raw
	High	TQLASWSDPTEETGPVAGILDTETLEK	Unambiguous	1	1	Q9QXS1		CID	1	0	1	1	0	0.000872689	61.32	6.79979e-05	0	0	100	2	1444.69	2888.38	-7.79657	111.753	23991	23991	MS2	21/308	HM_62_Clean_09_04_14.raw
	High	QKAQVEQELTTLR	Unambiguous	1	1	Q9QXS1		CID	1	0	1	1	0	0.000116868	61.29	4.65873e-05	1	0	100	2	772.426	1543.84	0.637973	61.171	11530	11530	MS2	8/130	HM_62_Clean_09_04_14.raw
	High	AELELELGR	Unambiguous	1	1	Q9QXS1		CID	1	0	1	1	0	0.000394869	60.76	3.40401e-05	0	12.2836	51	2	515.282	1029.56	-0.61088	76.2574	15397	15397	MS2	7/72	HM_62_Clean_09_04_14.raw
	High	LAEDEAFQR	Unambiguous	1	1	Q9QXS1		CID	1	0	1	1	0	0.000149463	60.39	2.38584e-05	0	56.1759	58	2	539.761	1078.51	-1.71285	47.7671	8099	8099	MS2	7/70	HM_62_Clean_09_04_14.raw
	High	SSSVGSSSSYPISSAGPR	Unambiguous	1	1	Q9QXS1		CID	1	0	1	1	0	6.6178e-07	59.13	6.01125e-05	0	12.5011	100	2	856.909	1712.81	1.42541	54.4448	9788	9788	MS2	14/162	HM_62_Clean_09_04_14.raw
	High	QLQLAQEAAQK	Unambiguous	1	1	Q9QXS1		CID	1	0	1	1	0	0.000847302	59.09	6.12853e-05	0	5.69286	36	2	614.337	1227.67	-1.88454	50.0228	8715	8715	MS2	7/100	HM_62_Clean_09_04_14.raw
	High	DPYTEQTISLFQAMK	Unambiguous	1	1	Q9QXS1		CID	1	0	1	1	0	7.51403e-06	58.21	9.4984e-05	0	35.1667	100	2	886.433	1771.86	1.05826	109.424	23446	23446	MS2	8/146	HM_62_Clean_09_04_14.raw
	High	LQEDKEQMAQQLVEETQGFQR	Unambiguous	1	1	Q9QXS1		CID	1	0	1	1	0	3.00256e-05	57.57	0.000131413	1	0	18	3	845.738	2535.2	-5.82602	86.1135	17819	17819	MS2	13/224	HM_62_Clean_09_04_14.raw
	High	SIITYVSSLYDAMPR	Unambiguous	1	1	Q9QXS1		CID	1	0	1	1	0	3.70811e-06	57.49	0.000128688	0	0	85	3	572.625	1715.86	-3.16442	128.455	26487	26487	MS2	10/132	HM_62_Clean_09_04_14.raw
	High	QRELAEQELEK	Unambiguous	1	1	Q9QXS1		CID	1	0	1	1	0	0.000240595	57.47	9.87519e-05	1	10.4683	16	3	458.239	1372.7	-2.90586	41.4125	6455	6455	MS2	9/114	HM_62_Clean_09_04_14.raw
	High	ESADPLSAWLQDAK	Unambiguous	1	1	Q9QXS1		CID	1	0	1	1	0	2.17524e-05	56.92	0.000109442	0	24.449	100	2	765.877	1530.75	1.85804	107.512	23009	23009	MS2	16/132	HM_62_Clean_09_04_14.raw
	High	QLAEGTAQQR	Unambiguous	1	1	Q9QXS1		CID	1	0	1	1	0	0.000553662	56.67	9.31078e-05	0	22.5155	63	2	551.284	1101.56	-3.11776	25.5174	2696	2696	MS2	8/94	HM_62_Clean_09_04_14.raw
	High	QQNLASYDYVR	Unambiguous	1	1	Q9QXS1		CID	1	0	1	1	0	0.000760303	56.44	9.13621e-05	0	8.99378	21	2	678.83	1356.65	-0.583287	62.5615	11908	11908	MS2	9/104	HM_62_Clean_09_04_14.raw
	High	VTLVQTLEIQR	Unambiguous	1	1	Q9QXS1		CID	1	0	1	1	0	0.000851118	56.28	6.58236e-05	0	48.5564	100	2	650.382	1299.76	-4.4312	86.7571	17985	17985	MS2	9/104	HM_62_Clean_09_04_14.raw
	High	ALVPAAELLDSGVISHELYQQLQR	Unambiguous	1	1	Q9QXS1		CID	1	0	1	1	0	2.90876e-08	56.26	0.000160646	0	0	9	3	884.142	2650.41	-3.40228	125.961	26183	26183	MS2	15/212	HM_62_Clean_09_04_14.raw
	High	IISLETYNLFR	Unambiguous	1	1	Q9QXS1		CID	1	0	1	1	0	0.000252444	55.38	0.000162251	0	24.3101	100	2	684.877	1368.75	-3.99606	108.652	23270	23270	MS2	7/92	HM_62_Clean_09_04_14.raw
	High	GGELVYTDTEAR	Unambiguous	1	1	Q9QXS1		CID	1	0	1	1	0	0.000762925	55.2	8.78806e-05	0	26.8516	11	2	655.815	1310.62	-0.449863	51.7406	9189	9189	MS2	9/102	HM_62_Clean_09_04_14.raw
	High	RLEEQAALHKADIEER	Unambiguous	1	1	Q9QXS1		CID	1	0	1	1	0	6.65715e-06	54.96	0.000260429	2	11.1696	16	4	477.753	1907.99	-2.38418	45.4561	7467	7467	MS2	15/174	HM_62_Clean_09_04_14.raw
	High	GFFDPNTHENLTYLQLLER	Unambiguous	2	2	Q9QXS1;Q8R0W0		CID	0	0	1	1	0	4.91454e-06	54.91	0.000295407	0	35.2106	44	3	769.718	2307.14	-0.354859	113.522	24373	24373	MS2	16/198	HM_62_Clean_09_04_14.raw
	High	WQAVLAQTDVR	Unambiguous	1	1	Q9QXS1		CID	1	0	1	1	0	0.000170294	54.8	0.000202652	0	0	14	2	643.845	1286.68	-1.22793	70.498	14000	14000	MS2	10/100	HM_62_Clean_09_04_14.raw
	High	APVPASELLDAK	Unambiguous	1	1	Q9QXS1		CID	1	0	1	1	0	0.000672749	54.36	0.00017534	0	17.9308	5	2	605.836	1210.66	-2.3844	73.0197	14587	14587	MS2	8/96	HM_62_Clean_09_04_14.raw
	High	QLAEEDLAQQR	Unambiguous	1	1	Q9QXS1		CID	1	0	1	1	0	0.000568875	54.17	0.000189498	0	5.25642	8	2	650.828	1300.65	-0.0105942	49.1891	8494	8494	MS2	7/104	HM_62_Clean_09_04_14.raw
	High	NDESQLSPATR	Unambiguous	1	1	Q9QXS1		CID	1	0	1	1	0	7.41936e-05	53.79	0.000112814	0	19.7006	69	2	609.29	1217.57	-2.69882	35.2685	4957	4957	MS2	10/116	HM_62_Clean_09_04_14.raw
	High	SSIAGLLLKPTNEK	Unambiguous	1	1	Q9QXS1		CID	1	0	1	1	0	5.83141e-05	53.02	0.00016563	0	13.5134	83	2	735.929	1470.85	-0.984064	77.7789	15798	15798	MS2	9/138	HM_62_Clean_09_04_14.raw
	High	LTAEDLYEAR	Unambiguous	1	1	Q9QXS1		CID	1	0	1	1	0	0.000423134	52.75	0.000191118	0	4.08232	5	2	590.795	1180.58	-0.906059	68.0008	13317	13317	MS2	9/84	HM_62_Clean_09_04_14.raw
	High	REEAAVDAQQQKR	Unambiguous	1	1	Q9QXS1		CID	1	0	1	1	0	2.37524e-06	52.66	0.000368832	2	27.8816	100	3	510.264	1528.78	-4.27373	20.5336	1794	1794	MS2	9/130	HM_62_Clean_09_04_14.raw
	High	QKVPAQQLQEAGILSQEELQR	Unambiguous	1	1	Q9QXS1		CID	1	0	1	1	0	1.33506e-06	52.56	0.000382969	1	0	14	3	798.43	2393.28	-1.40508	81.6956	16713	16713	MS2	19/216	HM_62_Clean_09_04_14.raw
	High	DLLQPEVAVALLEAQAGTGHIIDPATSAR	Unambiguous	1	1	Q9QXS1		CID	1	0	1	1	0	7.47186e-06	52.4	0.000333755	0	9.34784	6	3	986.196	2956.57	0.236371	129.035	26565	26565	MS2	20/326	HM_62_Clean_09_04_14.raw
	High	SKEQAELEAAR	Unambiguous	1	1	Q9QXS1		CID	1	0	1	1	0	0.00112837	52.39	0.00030684	1	23.3297	21	2	616.315	1231.62	-3.30172	31.7834	4119	4119	MS2	8/112	HM_62_Clean_09_04_14.raw
	High	DSQDAGGFGPEDR	Unambiguous	1	1	Q9QXS1		CID	1	0	1	1	0	6.56539e-05	52.11	2.7683e-05	0	21.4581	17	2	675.781	1350.55	-1.28734	44.1677	7133	7133	MS2	9/138	HM_62_Clean_09_04_14.raw
	High	RIDSAEWGVDLPSVEAQLGSHR	Unambiguous	1	1	Q9QXS1		CID	1	0	1	1	0	1.52271e-08	51.84	0.000654636	1	17.9307	100	3	808.076	2422.21	1.11384	95.3971	20161	20161	MS2	23/244	HM_62_Clean_09_04_14.raw
	High	AVTGYKDPYSGNTISLFQAMK	Unambiguous	1	1	Q9QXS1		CID	1	0	1	1	0	5.74418e-06	51.69	0.000622753	1	5.47938	27	3	764.381	2291.13	-3.51725	96.3736	20407	20407	MS2	20/214	HM_62_Clean_09_04_14.raw
	High	QAEAELALR	Unambiguous	1	1	Q9QXS1		CID	1	0	1	1	0	0.0010795	51.57	0.000270988	0	59.8432	100	2	500.776	1000.54	2.17767	53.9772	9675	9675	MS2	8/84	HM_62_Clean_09_04_14.raw
	High	SQVEEELFSVR	Unambiguous	1	1	Q9QXS1		CID	1	0	1	1	0	0.000847234	51.39	0.000361238	0	5.35055	18	2	661.833	1322.66	-0.27105	83.3155	17122	17122	MS2	8/114	HM_62_Clean_09_04_14.raw
	High	SSSVGSSSSYPISSAGPR	Unambiguous	1	1	Q9QXS1		CID	1	0	1	1	0	2.81912e-05	51.35	0.000320244	0	24.3973	87	3	571.606	1712.8	-2.46661	53.8718	9648	9648	MS2	22/162	HM_62_Clean_09_04_14.raw
	High	LKAGVGAPVTQVTLQSTQR	Unambiguous	1	1	Q9QXS1		CID	1	0	1	1	0	9.95645e-07	51	0.000258554	1	24.7439	24	3	652.04	1954.11	-1.57447	65.6661	12691	12691	MS2	11/192	HM_62_Clean_09_04_14.raw
	High	ENTAYFQFFSDVR	Unambiguous	1	1	Q9QXS1		CID	1	0	1	1	0	6.25727e-05	50.96	0.000232487	0	66.2931	100	2	812.375	1623.74	-0.619464	107.631	23039	23039	MS2	10/138	HM_62_Clean_09_04_14.raw
	High	MVEGYQGLR	Unambiguous	1	1	Q9QXS1		CID	1	0	1	1	0	0.000786465	50.74	0.000243302	0	8.51752	32	2	526.762	1052.52	-1.90944	53.6276	9592	9592	MS2	7/70	HM_62_Clean_09_04_14.raw
	High	GLLSAEVAR	Unambiguous	1	1	Q9QXS1		CID	1	0	1	1	0	0.00132737	50.33	0.000292415	0	57.669	60	2	458.266	915.526	-0.195446	61.6261	11649	11649	MS2	8/68	HM_62_Clean_09_04_14.raw
	High	EEELQQTLQQEQNMLDR	Unambiguous	1	1	Q9QXS1		CID	1	0	1	1	0	3.01816e-06	50.23	0.000468993	0	12.7054	22	3	711.335	2131.99	-1.29037	88.8198	18498	18498	MS2	19/182	HM_62_Clean_09_04_14.raw
	High	MQAVQEATR	Unambiguous	1	1	Q9QXS1		CID	1	0	1	1	0	0.00111572	50.17	0.000306274	0	23.4455	8	2	517.258	1033.51	-1.29171	31.6548	4083	4083	MS2	8/82	HM_62_Clean_09_04_14.raw
	High	SLAAEEEAAR	Unambiguous	1	1	Q9QXS1		CID	1	0	1	1	0	0.00134568	50.07	0.000275523	0	0	45	2	523.759	1046.51	-1.11023	37.2587	5459	5459	MS2	7/84	HM_62_Clean_09_04_14.raw
	High	GYLDKETNR	Unambiguous	1	1	Q9QXS1		CID	1	0	1	1	0	0.00125907	49.27	0.000380939	1	41.0633	23	2	548.273	1095.54	-3.50622	32.2062	4221	4221	MS2	7/78	HM_62_Clean_09_04_14.raw
	High	EVLEMESAWR	Unambiguous	1	1	Q9QXS1		CID	1	0	1	1	0	6.07678e-05	49.26	0.000345652	0	17.949	52	2	625.298	1249.59	0.0665297	80.992	16540	16540	MS2	6/84	HM_62_Clean_09_04_14.raw
	High	GFFDPNTEENLTYLQLMER	Unambiguous	1	1	Q9QXS1		CID	1	0	1	1	0	0.000357989	48.95	0.000638025	0	0	41	3	773.028	2317.07	-5.35629	117.326	25002	25002	MS2	8/198	HM_62_Clean_09_04_14.raw
	High	AVTGYRDPYSGQSVSLFQALK	Unambiguous	1	1	Q9QXS1		CID	1	0	1	1	0	1.35034e-06	48.91	0.00115033	1	20.6381	100	3	763.062	2287.17	0.260642	95.5486	20197	20197	MS2	20/214	HM_62_Clean_09_04_14.raw
	High	QKVPAQQLQEAGILSQEELQR	Unambiguous	1	1	Q9QXS1		CID	1	0	1	1	0	9.11647e-07	48.9	0.000811597	1	7.95419	56	3	798.433	2393.28	1.96128	81.3231	16619	16619	MS2	19/216	HM_62_Clean_09_04_14.raw
	High	VYHDPSTQEPVTYSQLQQR	Unambiguous	1	1	Q9QXS1		CID	1	0	1	1	0	7.93767e-06	48.81	0.00104823	0	0.720357	14	3	759.37	2276.09	0.0361008	59.6445	11123	11123	MS2	17/186	HM_62_Clean_09_04_14.raw
	High	AGVGAPVTQVTLQSTQR	Unambiguous	1	1	Q9QXS1		CID	1	0	1	1	0	1.14544e-05	48.47	0.000916691	0	3.95332	23	3	571.645	1712.92	-4.45463	67.0198	13062	13062	MS2	19/158	HM_62_Clean_09_04_14.raw
	High	GYLNKDTHDQLSEPSEVR	Unambiguous	1	1	Q9QXS1		CID	1	0	1	1	0	6.03746e-06	47.96	0.0010677	1	0	59	3	696.671	2088	-0.910758	51.5828	9144	9144	MS2	13/184	HM_62_Clean_09_04_14.raw
	High	DSQDAGGFGPEDR	Unambiguous	1	1	Q9QXS1		CID	1	0	1	1	0	0.000340407	47.69	7.91504e-05	0	37.4268	40	2	675.781	1350.55	-0.564257	43.8151	7046	7046	MS2	14/138	HM_62_Clean_09_04_14.raw
	High	TLQEEHVTVAQLR	Unambiguous	1	1	Q9QXS1		CID	1	0	1	1	0	7.22284e-06	47.6	0.00119561	0	3.01193	4	3	508.611	1523.82	1.02159	59.8331	11175	11175	MS2	13/130	HM_62_Clean_09_04_14.raw
	High	RKQEELQHLEQQR	Unambiguous	1	1	Q9QXS1		CID	1	0	1	1	0	1.18135e-06	47.42	0.00135217	2	14.0749	62	3	574.639	1721.9	-0.432524	33.8516	4598	4598	MS2	10/132	HM_62_Clean_09_04_14.raw
	High	SFLSEKDSLLQR	Unambiguous	1	1	Q9QXS1		CID	1	0	1	1	0	1.34057e-05	46.6	0.0012689	1	1.08531	17	3	474.924	1422.76	-1.10737	74.3186	14916	14916	MS2	11/114	HM_62_Clean_09_04_14.raw
	High	DTHDQLSEPSEVR	Unambiguous	1	1	Q9QXS1		CID	1	0	1	1	0	0.000363827	46.59	0.000535044	0	0	100	2	756.848	1512.69	-2.25875	43.0511	6857	6857	MS2	9/132	HM_62_Clean_09_04_14.raw
	High	IVITVVEEHER	Unambiguous	1	1	Q9QXS1		CID	1	0	1	1	0	0.000688399	46.52	0.00127466	0	0	100	2	662.366	1323.73	-1.21328	62.6407	11931	11931	MS2	9/92	HM_62_Clean_09_04_14.raw
	High	YLQDLLAWVEENQR	Unambiguous	1	1	Q9QXS1		CID	1	0	1	1	0	4.85136e-05	46.5	0.00164098	0	0	87	3	592.966	1776.88	-5.19614	124.667	26036	26036	MS2	9/140	HM_62_Clean_09_04_14.raw
	High	SILDEELQR	Unambiguous	1	1	Q9QXS1		CID	1	0	1	1	0	0.000945171	46.45	0.000961342	0	26.8074	10	2	551.79	1102.57	-0.913976	69.3558	13690	13690	MS2	7/76	HM_62_Clean_09_04_14.raw
	High	LLAEENQR	Unambiguous	1	1	Q9QXS1		CID	1	0	1	1	0	0.00151681	46.4	0.000824712	0	24.0874	65	2	486.759	972.51	-0.710358	32.4276	4273	4273	MS2	7/62	HM_62_Clean_09_04_14.raw
	High	ARQEEVYSELQAR	Unambiguous	1	1	Q9QXS1		CID	1	0	1	1	0	0.000307266	46.38	0.00149018	1	18.8145	93	3	526.932	1578.78	-3.58127	53.3325	9523	9523	MS2	8/128	HM_62_Clean_09_04_14.raw
	High	SELELTLGKLEQVR	Unambiguous	1	1	Q9QXS1		CID	1	0	1	1	0	0.00127771	46.28	0.00105035	1	0	40	3	538.973	1614.9	-1.26532	93.1187	19600	19600	MS2	15/134	HM_62_Clean_09_04_14.raw
	High	SELELTLGK	Unambiguous	1	1	Q9QXS1		CID	1	0	1	1	0	0.000665048	46	0.000896743	0	17.7231	20	2	495.279	989.551	-0.393457	71.5167	14250	14250	MS2	5/74	HM_62_Clean_09_04_14.raw
	High	SLAAEEEAAR	Unambiguous	1	1	Q9QXS1		CID	1	0	1	1	0	0.000828695	45.74	0.000728052	0	34.5962	16	2	523.759	1046.51	-0.0604222	37.9552	5622	5622	MS2	8/84	HM_62_Clean_09_04_14.raw
	High	LLLEAQAATGFLLDPVKGER	Unambiguous	1	1	Q9QXS1		CID	1	0	1	1	0	1.31136e-05	45.74	0.00110008	1	1.85075	52	3	714.401	2141.19	-4.40567	112.64	24187	24187	MS2	14/210	HM_62_Clean_09_04_14.raw
	High	RLAEDEAFQR	Unambiguous	1	1	Q9QXS1		CID	1	0	1	1	0	0.000783316	45.73	0.0013365	1	40.0718	100	2	617.814	1234.62	2.32268	43.3838	6943	6943	MS2	11/94	HM_62_Clean_09_04_14.raw
	High	VYHDPSTQEPVTYSQLQQR	Unambiguous	1	1	Q9QXS1		CID	1	0	1	1	0	1.21139e-05	45.56	0.00226825	0	2.76155	37	3	759.371	2276.1	1.4037	60.0143	11224	11224	MS2	10/186	HM_62_Clean_09_04_14.raw
	High	GFFDPNTEENLTYLQLmER	Unambiguous	1	1	Q9QXS1	M17(Oxidation)	CID	1	0	1	1	0	5.43088e-06	45.41	0.00142	0	30.458	100	3	778.362	2333.07	-1.36108	106.907	22870	22870	MS2	22/198	HM_62_Clean_09_04_14.raw
	High	VSLDEALQR	Unambiguous	1	1	Q9QXS1		CID	1	0	1	1	0	0.000902299	44.94	0.0015871	0	64.864	11	2	515.781	1030.55	1.52111	64.9367	12498	12498	MS2	8/72	HM_62_Clean_09_04_14.raw
	High	RLEEQAALHK	Unambiguous	1	1	Q9QXS1		CID	1	0	1	1	0	0.000868114	44.29	0.001713	1	11.2733	10	3	398.891	1194.66	-0.409627	29.2995	3522	3522	MS2	9/92	HM_62_Clean_09_04_14.raw
	High	SIQEELQHLR	Unambiguous	1	1	Q9QXS1		CID	1	0	1	1	0	0.000894418	44.11	0.0021193	0	0	40	2	626.836	1252.66	-0.483244	70.1427	13911	13911	MS2	11/94	HM_62_Clean_09_04_14.raw
	High	VIYQSLEGAVQAGQLK	Unambiguous	1	1	Q9QXS1		CID	1	0	1	1	0	2.27665e-06	43.85	0.00219854	0	67.9813	100	3	568.651	1703.94	3.35598	85.4708	17652	17652	MS2	23/148	HM_62_Clean_09_04_14.raw
	High	AALAHSEIATTQAASTK	Unambiguous	1	1	Q9QXS1		CID	1	0	1	1	0	0.000391665	43.82	0.00300427	0	21.191	7	3	557.628	1670.87	-1.3016	42.4961	6725	6725	MS2	9/158	HM_62_Clean_09_04_14.raw
	High	LLDAQLATGGIVDPR	Unambiguous	1	1	Q9QXS1		CID	1	0	1	1	0	6.32252e-05	43.7	0.0021265	0	16.8843	51	3	513.622	1538.85	-2.4444	86.0897	17814	17814	MS2	18/152	HM_62_Clean_09_04_14.raw
	High	SFLSEKDSLLQR	Unambiguous	1	1	Q9QXS1		CID	1	0	1	1	0	0.000146536	43.23	0.0027617	1	16.3101	100	3	474.924	1422.76	-1.81521	73.982	14838	14838	MS2	11/114	HM_62_Clean_09_04_14.raw
	High	VQSGSESVIQEYVDLR	Unambiguous	1	1	Q9QXS1		CID	1	0	1	1	0	1.1148e-05	43.19	0.00361239	0	21.1805	100	3	603.639	1808.9	-0.399532	94	19807	19807	MS2	16/170	HM_62_Clean_09_04_14.raw
	High	RLQEDKEQMAQQLVEETQGFQR	Unambiguous	1	1	Q9QXS1		CID	1	0	1	1	0	0.000154382	43.16	0.00462287	2	2.91111	6	4	673.584	2691.32	0.0688527	81.8269	16747	16747	MS2	17/236	HM_62_Clean_09_04_14.raw
	High	GTNVIAGVWLEEAGQK	Unambiguous	1	1	Q9QXS1		CID	1	0	1	1	0	5.38553e-06	42.93	0.00385563	0	19.6488	100	3	557.961	1671.87	-0.912655	98.081	20828	20828	MS2	19/166	HM_62_Clean_09_04_14.raw
	High	QVQDESQR	Unambiguous	1	1	Q9QXS1		CID	1	0	1	1	0	0.00141169	42.81	0.00101055	0	45.4044	100	2	495.236	989.464	-0.301408	15.6752	1131	1131	MS2	7/74	HM_62_Clean_09_04_14.raw
	High	LMADFQAGR	Unambiguous	1	1	Q9QXS1		CID	1	0	1	1	0	0.000943018	42.5	0.00129901	0	26.5117	59	2	504.75	1008.49	-1.25076	58.4318	10812	10812	MS2	8/70	HM_62_Clean_09_04_14.raw
	High	LAQGHTTVAELTQR	Unambiguous	1	1	Q9QXS1		CID	1	0	1	1	0	4.31883e-05	42.31	0.00415942	0	8.90722	19	3	508.942	1524.81	-1.60795	50.7645	8929	8929	MS2	9/138	HM_62_Clean_09_04_14.raw
	High	LLEAAAQSSK	Unambiguous	1	1	Q9QXS1		CID	1	0	1	1	0	0.000767627	41.94	0.0028948	0	37.0126	30	2	509.281	1017.55	-3.06753	35.1236	4917	4917	MS2	16/90	HM_62_Clean_09_04_14.raw
	High	MVEGYQGLR	Unambiguous	1	1	Q9QXS1		CID	1	0	1	1	0	0.000791209	41.84	0.00191154	0	38.1084	93	2	526.763	1052.52	0.294169	54.0099	9682	9682	MS2	8/70	HM_62_Clean_09_04_14.raw
	High	SIITYVSSLYDAMPR	Unambiguous	1	1	Q9QXS1		CID	1	0	1	1	0	4.69147e-05	41.46	0.00522297	0	0	100	2	858.436	1715.86	-1.55588	128.107	26438	26438	MS2	11/132	HM_62_Clean_09_04_14.raw
	High	QLEMSAEAER	Unambiguous	1	1	Q9QXS1		CID	1	0	1	1	0	0.00153676	41.16	0.0014776	0	20.0312	61	2	582.27	1163.53	-2.30886	45.4634	7470	7470	MS2	9/102	HM_62_Clean_09_04_14.raw
	High	LQHEATAATQK	Unambiguous	1	1	Q9QXS1		CID	1	0	1	1	0	0.000256374	41	0.00416625	0	18.8788	100	3	399.879	1197.62	0.446776	19.486	1629	1629	MS2	7/108	HM_62_Clean_09_04_14.raw
	High	SmVEEGTGLR	Unambiguous	1	1	Q9QXS1	M2(Oxidation)	CID	1	0	1	1	0	0.000193582	40.83	0.00199901	0	46.6088	100	2	547.76	1094.51	-1.80298	35.1442	4924	4924	MS2	9/84	HM_62_Clean_09_04_14.raw
	High	YLYGTGAVAGVYLPGSR	Unambiguous	1	1	Q9QXS1		CID	1	0	1	1	0	5.6108e-06	40.79	0.00610255	0	0	40	3	581.974	1743.91	0.225473	92.9089	19551	19551	MS2	19/150	HM_62_Clean_09_04_14.raw
	High	LLEAQIATGGIIDPEESHRLPVEVAYK	Unambiguous	1	1	Q9QXS1		CID	1	0	1	1	0	4.13218e-05	40.78	0.00498855	1	1.05496	11	4	737.898	2948.57	-1.16076	96.9212	20536	20536	MS2	22/292	HM_62_Clean_09_04_14.raw
	High	SLESLHGFVAAATK	Unambiguous	1	1	Q9QXS1		CID	1	0	1	1	0	0.000706924	40.64	0.00577333	0	0	12	3	477.592	1430.76	-2.31246	78.5032	15970	15970	MS2	13/128	HM_62_Clean_09_04_14.raw
	High	LEDLLQDAQDEKEQLNEYK	Unambiguous	1	1	Q9QXS1		CID	1	0	1	1	0	2.3916e-05	40.53	0.00661181	1	5.97193	14	3	774.375	2321.11	-1.87012	87.0512	18070	18070	MS2	19/200	HM_62_Clean_09_04_14.raw
	High	GYLNKDTHDQLSEPSEVR	Unambiguous	1	1	Q9QXS1		CID	1	0	1	1	0	4.85472e-05	40.45	0.00604954	1	0	93	3	696.671	2088	-0.296897	52.4102	9341	9341	MS2	21/184	HM_62_Clean_09_04_14.raw
	High	LLFnDVQTLK	Unambiguous	1	1	Q9QXS1	N4(Deamidated)	CID	1	0	1	1	0	0.00101789	40.12	0.00483455	0	16.4987	100	2	596.335	1191.66	-0.190102	90.3223	18900	18900	MS2	8/90	HM_62_Clean_09_04_14.raw
	High	LQHEATAATQK	Unambiguous	1	1	Q9QXS1		CID	1	0	1	1	0	0.00034422	39.95	0.00532091	0	34.8141	100	2	599.315	1197.62	0.177704	19.5288	1635	1635	MS2	9/108	HM_62_Clean_09_04_14.raw
	High	LLLEAQAATGFLLDPVKGER	Unambiguous	1	1	Q9QXS1		CID	1	0	1	1	0	7.35926e-05	39.21	0.00495393	1	29.0487	100	3	714.401	2141.19	-4.49118	112.299	24115	24115	MS2	13/210	HM_62_Clean_09_04_14.raw
	High	EAQAVPATLQELEATK	Unambiguous	1	1	Q9QXS1		CID	1	0	1	1	0	6.82742e-05	39.11	0.00958016	0	2.9989	27	2	849.949	1698.89	0.416661	84.6771	17452	17452	MS2	20/174	HM_62_Clean_09_04_14.raw
	High	KQITVEELVR	Unambiguous	1	1	Q9QXS1		CID	1	0	1	1	0	0.00137141	38.83	0.00426139	1	53.9621	67	2	607.858	1214.71	-1.90654	66.4839	12913	12913	MS2	9/96	HM_62_Clean_09_04_14.raw
	High	AQAEVEGLGK	Unambiguous	1	1	Q9QXS1		CID	1	0	1	1	0	0.00153315	38.62	0.00527632	0	23.6992	4	2	501.266	1001.52	-1.97973	40.0232	6102	6102	MS2	6/92	HM_62_Clean_09_04_14.raw
	High	QLEMSAEAER	Unambiguous	1	1	Q9QXS1		CID	1	0	1	1	0	0.000364908	38.57	0.00296755	0	24.5385	100	2	582.272	1163.54	0.209063	45.0877	7370	7370	MS2	8/102	HM_62_Clean_09_04_14.raw
	High	SKVIYQSLEGAVQAGQLK	Unambiguous	1	1	Q9QXS1		CID	1	0	1	1	0	4.12908e-05	38.47	0.0067205	1	15.3532	79	3	640.359	1919.06	1.71497	81.4108	16640	16640	MS2	18/184	HM_62_Clean_09_04_14.raw
	High	VQSGSESVIQEYVDLR	Unambiguous	1	1	Q9QXS1		CID	1	0	1	1	0	0.000161594	38.12	0.0108073	0	20.8709	100	2	904.949	1808.89	-6.36439	93.8253	19765	19765	MS2	12/170	HM_62_Clean_09_04_14.raw
	High	LLDPEDVDVPQPDEK	Unambiguous	1	1	Q9QXS1		CID	1	0	1	1	0	7.69034e-05	38.01	0.00955864	0	25.6335	28	3	570.281	1708.83	1.31545	76.6241	15505	15505	MS2	8/142	HM_62_Clean_09_04_14.raw
	High	VLALPEPSPAAPTLR	Unambiguous	1	1	Q9QXS1		CID	1	0	1	1	0	1.19116e-05	36.67	0.00729793	0	11.5557	80	3	511.299	1531.88	-1.33428	86.6772	17961	17961	MS2	7/126	HM_62_Clean_09_04_14.raw
	High	ALVPAAELLDSGVISHELYQQLQR	Unambiguous	1	1	Q9QXS1		CID	1	0	1	1	0	6.78295e-05	36.66	0.0155573	0	2.66058	15	3	884.14	2650.4	-5.68212	125.618	26142	26142	MS2	18/212	HM_62_Clean_09_04_14.raw
	High	VLADPSDDTKGFFDPNTHENLTYLQLLER	Unambiguous	1	1	Q9QXS1		CID	1	0	1	1	0	5.71815e-05	36.48	0.0228279	1	2.41552	67	4	837.91	3348.62	-6.14962	111.782	23996	23996	MS2	22/310	HM_62_Clean_09_04_14.raw
	High	DDPSGQMLLLLSDAR	Unambiguous	1	1	Q9QXS1		CID	1	0	1	1	0	0.000292651	36.07	0.0155595	0	40.2512	100	3	544.275	1630.81	-0.941957	111.32	23891	23891	MS2	11/154	HM_62_Clean_09_04_14.raw
	High	GYLNKDTHDQLSEPSEVR	Unambiguous	1	1	Q9QXS1		CID	1	0	1	1	0	0.000121618	36.03	0.0167387	1	7.61139	26	3	696.671	2088	0.0538797	51.9398	9239	9239	MS2	14/184	HM_62_Clean_09_04_14.raw
	High	AGLVGPELHEK	Unambiguous	1	1	Q9QXS1		CID	1	0	1	1	0	0.000996099	35.79	0.0132476	0	27.5518	17	3	383.88	1149.63	-0.580011	49.1935	8496	8496	MS2	9/86	HM_62_Clean_09_04_14.raw
	High	GLFDEEMNEILTDPSDDTK	Unambiguous	1	1	Q9QXS1		CID	1	0	1	1	0	2.09885e-05	35.48	0.00632816	0	32.8939	100	3	723.656	2168.95	-0.800204	111.228	23869	23869	MS2	17/194	HM_62_Clean_09_04_14.raw
	High	GWLYYEAGQR	Unambiguous	1	1	Q9QXS1		CID	1	0	1	1	0	0.00120232	35.1	0.0088537	0	39.3197	18	2	621.799	1242.59	0.708803	76.8138	15556	15556	MS2	6/74	HM_62_Clean_09_04_14.raw
	High	LLFNDVQTLK	Unambiguous	1	1	Q9QXS1		CID	1	0	1	1	0	0.0010321	34.96	0.0126544	0	35.24	46	2	595.842	1190.68	-0.799334	86.652	17953	17953	MS2	6/90	HM_62_Clean_09_04_14.raw
	High	SIITYVSSLYDAMPR	Unambiguous	1	1	Q9QXS1		CID	1	0	1	1	0	0.000928089	34.86	0.0241348	0	0	100	2	858.436	1715.87	-1.20017	128.497	26492	26492	MS2	7/132	HM_62_Clean_09_04_14.raw
	High	LGFHLPLEVAYQR	Unambiguous	1	1	Q9QXS1		CID	1	0	1	1	0	9.54113e-05	34.18	0.0239479	0	34.6592	21	3	514.953	1542.84	0.13572	99.821	21255	21255	MS2	15/98	HM_62_Clean_09_04_14.raw
	High	KQITVEELVR	Unambiguous	1	1	Q9QXS1		CID	1	0	1	1	0	0.000248205	33.43	0.0130962	1	68.8351	100	3	405.575	1214.71	0.695221	66.3134	12867	12867	MS2	5/96	HM_62_Clean_09_04_14.raw
	High	AHAFVVQQREEELQQTLQQEQNMLDR	Unambiguous	1	1	Q9QXS1		CID	1	0	1	1	0	0.000252392	33.12	0.0511174	1	17.1907	63	4	792.894	3168.55	1.23084	95.3802	20156	20156	MS2	12/268	HM_62_Clean_09_04_14.raw
	High	SLAQADAEKQKEEAER	Unambiguous	1	1	Q9QXS1		CID	1	0	1	1	0	3.16081e-05	33.03	0.0367081	2	19.4773	16	3	601.634	1802.89	0.261018	31.2218	3966	3966	MS2	14/172	HM_62_Clean_09_04_14.raw
	High	QQQQMEQEKQELMASMEEAR	Unambiguous	1	1	Q9QXS1		CID	1	0	1	1	0	3.92432e-05	32.91	0.0139433	1	0	27	3	818.032	2452.08	-3.83617	77.8831	15822	15822	MS2	10/214	HM_62_Clean_09_04_14.raw
	High	DAPDGPSVEAEPEYTFEGLR	Unambiguous	1	1	Q9QXS1		CID	1	0	1	1	0	6.87963e-05	32.8	0.0178959	0	19.3932	39	3	726.999	2178.98	-0.668191	90.2375	18877	18877	MS2	12/184	HM_62_Clean_09_04_14.raw
	High	ESADPLSAWLQDAK	Unambiguous	1	1	Q9QXS1		CID	1	0	1	1	0	0.000686998	32.01	0.0328602	0	14.184	100	2	765.873	1530.74	-2.60773	108.282	23184	23184	MS2	15/132	HM_62_Clean_09_04_14.raw
	High	RAAEEAEEAREQAER	Unambiguous	1	1	Q9QXS1		CID	1	0	1	1	0	0.00135147	31.57	0.0329156	2	9.0048	39	3	582.279	1744.82	0.930555	31.2571	3974	3974	MS2	17/160	HM_62_Clean_09_04_14.raw
	High	LQNVQIALDYLR	Unambiguous	1	1	Q9QXS1		CID	1	0	1	1	0	0.000184604	31.47	0.0355714	0	17.0454	100	3	482.607	1445.81	-2.68825	100.503	21423	21423	MS2	10/108	HM_62_Clean_09_04_14.raw
	High	KGLVGPELHDR	Unambiguous	1	1	Q9QXS1		CID	1	0	1	1	0	0.000360641	31.11	0.0358963	1	62.6839	50	3	407.563	1220.68	0.320448	40.5852	6250	6250	MS2	7/106	HM_62_Clean_09_04_14.raw
	High	EAQAVPATLQELEATK	Unambiguous	1	1	Q9QXS1		CID	1	0	1	1	0	0.000105211	30.28	0.0735986	0	36.0979	53	3	566.969	1698.89	0.552452	84.7078	17459	17459	MS2	12/174	HM_62_Clean_09_04_14.raw
	High	LLEAQIATGGIIDPVHSHR	Unambiguous	2	2	Q9QXS1;Q8R0W0		CID	1	0	1	1	0	6.32823e-05	29.47	0.0636075	0	15.887	15	4	507.531	2027.1	0.0359926	81.8383	16752	16752	MS2	10/200	HM_62_Clean_09_04_14.raw
	High	AKLEQLFQDEVAK	Unambiguous	1	1	Q9QXS1		CID	1	0	1	1	0	0.000418696	29.07	0.0767434	1	9.30066	18	3	506.944	1518.82	0.0247229	79.6482	16225	16225	MS2	15/130	HM_62_Clean_09_04_14.raw
	High	FRELAEEAAR	Unambiguous	1	1	Q9QXS1		CID	1	0	1	1	0	0.00122513	28.81	0.0653667	1	30.3669	100	2	596.31	1191.61	0.00892462	43.725	7024	7024	MS2	8/96	HM_62_Clean_09_04_14.raw
	High	LSAEAEKVLALPEPSPAAPTLR	Unambiguous	1	1	Q9QXS1		CID	1	0	1	1	0	0.000489742	28.74	0.0634883	1	20.6042	61	3	754.085	2260.24	-5.85778	89.5122	18677	18677	MS2	25/234	HM_62_Clean_09_04_14.raw
	High	AQAELEAQELQR	Unambiguous	1	1	Q9QXS1		CID	1	0	1	1	0	9.84904e-06	28.27	0.0889149	0	61.757	83	3	462.572	1385.7	0.373084	54.0133	9683	9683	MS2	15/118	HM_62_Clean_09_04_14.raw
	High	STQGAEEVLKTHEEQLK	Unambiguous	1	1	Q9QXS1		CID	1	0	1	1	0	0.000230707	26.48	0.185435	1	0	51	3	642.996	1926.97	-1.87476	57.4033	10549	10549	MS2	18/182	HM_62_Clean_09_04_14.raw
	High	ILSDPSDDTKGFFDPNTHENLTYLQLLER	Unambiguous	2	2	Q9QXS1;Q8R0W0		CID	1	0	1	1	0	7.98665e-06	26.4	0.235158	1	1.00311	85	4	845.418	3378.65	0.679124	112.116	24072	24072	MS2	17/312	HM_62_Clean_09_04_14.raw
	High	TITVTRLEDLLQDAQDEKEQLNEYK	Unambiguous	1	1	Q9QXS1		CID	1	0	1	1	0	3.62107e-06	25.98	0.243011	2	6.10333	100	4	748.883	2992.51	0.182484	109.549	23474	23474	MS2	19/274	HM_62_Clean_09_04_14.raw
	High	LGFHLPLEVAYQR	Unambiguous	1	1	Q9QXS1		CID	1	0	1	1	0	0.00133101	25.1	0.209213	0	34.6423	100	3	514.951	1542.84	-2.11921	100.271	21366	21366	MS2	11/98	HM_62_Clean_09_04_14.raw
	High	RQELEAELAK	Unambiguous	1	1	Q9QXS1		CID	1	0	1	1	0	7.52482e-05	24.1	0.184018	1	59.0223	87	3	396.219	1186.64	-1.37819	45.4815	7476	7476	MS2	6/98	HM_62_Clean_09_04_14.raw
	High	AKLEQLFQDEVAK	Unambiguous	1	1	Q9QXS1		CID	1	0	1	1	0	0.000212821	22.8	0.329841	1	24.9161	22	3	506.942	1518.81	-2.8084	79.2873	16149	16149	MS2	14/130	HM_62_Clean_09_04_14.raw
	High	LAQGHTTVAELTQREDVYR	Unambiguous	1	1	Q9QXS1		CID	1	0	1	1	0	0.000461233	22.72	0.488325	1	19.2979	5	4	547.534	2187.11	-0.546314	62.2238	11814	11814	MS2	10/196	HM_62_Clean_09_04_14.raw
	High	EKMQAVQEATR	Unambiguous	1	1	Q9QXS1		CID	1	0	1	1	0	0.00118607	22.02	0.322194	1	30.6286	42	3	430.887	1290.65	-1.32601	31.4823	4030	4030	MS2	10/116	HM_62_Clean_09_04_14.raw
	High	ALVPAAELLDSGVISHELYQQLQR	Unambiguous	1	1	Q9QXS1		CID	1	0	1	1	0	2.55229e-05	21.04	0.534798	0	0	23	4	663.358	2650.41	-3.56855	125.684	26150	26150	MS2	23/212	HM_62_Clean_09_04_14.raw
	High	TEVVETTQVYTEEETRR	Unambiguous	1	1	Q9QXS1		CID	1	0	1	1	0	0.00147489	19.37	0.848008	1	8.37509	100	3	690.672	2070	2.0587	59.03	10961	10961	MS2	9/174	HM_62_Clean_09_04_14.raw
	High	LLEAQVATGGIIDPVHSHR	Unambiguous	1	1	Q9QXS1		CID	1	0	1	1	0	0.00038008	18.63	0.969213	0	16.1698	14	4	504.025	2013.08	-4.86307	76.049	15342	15342	MS2	14/200	HM_62_Clean_09_04_14.raw
	High	LEAQHQALVTLWHQLHVDMK	Unambiguous	1	1	Q9QXS1		CID	1	0	1	1	0	7.08567e-05	15.89	2.32771	0	35.0564	100	4	600.066	2397.24	-3.47799	99.9258	21282	21282	MS2	20/216	HM_62_Clean_09_04_14.raw
	High	QLAEEDAAR	Unambiguous	1	1	Q9QXS1		CID	1	0	1	1	0.000116	0.00160381	54.22	0.000101423	0	2.65036	5	2	501.745	1002.48	-2.8888	29.3777	3543	3543	MS2	6/84	HM_62_Clean_09_04_14.raw
	High	LAEVEAALEK	Unambiguous	1	1	Q9QXS1		CID	1	0	1	1	0.000116	0.00161105	49.79	0.000494859	0	43.3669	5	2	536.797	1072.59	-1.12199	62.2219	11813	11813	MS2	8/84	HM_62_Clean_09_04_14.raw
	High	IKEIQNTGDR	Unambiguous	1	1	Q9QXS1		CID	1	0	1	1	0.000116	0.00156145	48.65	0.000725276	1	38.7519	100	2	587.316	1173.62	1.62898	26.6385	2922	2922	MS2	8/100	HM_62_Clean_09_04_14.raw
	High	AETEQGEQQR	Unambiguous	1	1	Q9QXS1		CID	1	0	1	1	0.000116	0.00155937	28.54	0.0216236	0	19.0512	100	2	588.269	1175.53	1.7337	15.4554	1104	1104	MS2	8/92	HM_62_Clean_09_04_14.raw
	High	RLTAEDLYEAR	Unambiguous	1	1	Q9QXS1		CID	1	0	1	1	0.000116	0.00160969	16.34	1.30073	1	11.9467	16	3	446.233	1336.69	-0.113971	61.3889	11584	11584	MS2	7/112	HM_62_Clean_09_04_14.raw
	High	SQVEEELFSVR	Unambiguous	1	1	Q9QXS1		CID	1	0	1	1	0.0002	0.00181664	57.89	8.01396e-05	0	26.4448	51	2	661.831	1322.65	-3.77815	82.9645	17040	17040	MS2	8/114	HM_62_Clean_09_04_14.raw
	High	LAAISEATR	Unambiguous	1	1	Q9QXS1		CID	1	0	1	1	0.0002	0.00256051	56.85	8.23054e-05	0	57.4484	93	2	466.264	931.521	0.488983	45.0942	7372	7372	MS2	8/70	HM_62_Clean_09_04_14.raw
	High	QLQLAQEAAQKR	Unambiguous	1	1	Q9QXS1		CID	1	0	1	1	0.0002	0.00169438	54.86	0.000161334	1	0	74	2	692.387	1383.77	-2.85184	46.4825	7751	7751	MS2	9/110	HM_62_Clean_09_04_14.raw
	High	DYELQLITYK	Unambiguous	1	1	Q9QXS1		CID	1	0	1	1	0.0002	0.00229027	53.72	0.000237999	0	9.4454	35	2	643.337	1285.67	-0.525528	90.7434	19011	19011	MS2	7/96	HM_62_Clean_09_04_14.raw
	High	LAAEQELIR	Unambiguous	1	1	Q9QXS1		CID	1	0	1	1	0.0002	0.00241915	52.71	0.000226374	0	29.2689	10	2	521.797	1042.59	-3.30941	60.9665	11472	11472	MS2	7/76	HM_62_Clean_09_04_14.raw
	High	VLADPSDDTKGFFDPNTHENLTYLQLLER	Unambiguous	1	1	Q9QXS1		CID	1	0	1	1	0.0002	0.00215302	52.61	0.00056308	1	0	100	3	1116.88	3348.62	-5.3983	111.857	24014	24014	MS2	20/310	HM_62_Clean_09_04_14.raw
	High	AQVEQELTTLR	Unambiguous	1	1	Q9QXS1		CID	1	0	1	1	0.0002	0.00333893	51.72	0.000394364	0	13.3021	13	2	644.347	1287.69	-3.41746	67.8931	13287	13287	MS2	9/108	HM_62_Clean_09_04_14.raw
	High	GGELVYTDTEAR	Unambiguous	1	1	Q9QXS1		CID	1	0	1	1	0.0002	0.00216082	51.22	0.000212181	0	15.1447	43	2	655.813	1310.62	-2.03323	52.0787	9270	9270	MS2	8/102	HM_62_Clean_09_04_14.raw
	High	SDQLTGLSLLPLSEK	Unambiguous	1	1	Q9QXS1		CID	1	0	1	1	0.0002	0.00260227	46.57	0.00130303	0	17.2793	50	2	800.94	1600.87	-4.71593	106.256	22714	22714	MS2	9/162	HM_62_Clean_09_04_14.raw
	High	QLLEEELAR	Unambiguous	1	1	Q9QXS1		CID	1	0	1	1	0.0002	0.00229705	46.23	0.00118163	0	43.9407	17	2	550.801	1100.59	0.204373	68.3219	13407	13407	MS2	8/84	HM_62_Clean_09_04_14.raw
	High	FLEEEAEKMK	Unambiguous	1	1	Q9QXS1		CID	1	0	1	1	0.0002	0.00336172	44.77	0.00123868	1	11.1218	100	2	627.308	1253.61	-0.168693	54.6778	9854	9854	MS2	8/84	HM_62_Clean_09_04_14.raw
	High	EAEQEAAR	Unambiguous	1	1	Q9QXS1		CID	1	0	1	1	0.0002	0.00173127	43.81	0.000657139	0	24.7815	100	2	452.212	903.416	-1.0441	15.3058	1084	1084	MS2	7/72	HM_62_Clean_09_04_14.raw
	High	LLFNDVQTLK	Unambiguous	1	1	Q9QXS1		CID	1	0	1	1	0.0002	0.00377399	43.32	0.00194615	0	18.5247	49	2	595.841	1190.68	-2.43969	86.2726	17859	17859	MS2	8/90	HM_62_Clean_09_04_14.raw
	High	EVLEMESAWR	Unambiguous	1	1	Q9QXS1		CID	1	0	1	1	0.0002	0.00204099	42.56	0.00165001	0	10.7668	33	2	625.298	1249.59	-0.324224	81.356	16626	16626	MS2	14/84	HM_62_Clean_09_04_14.raw
	High	KGLLSAEVAR	Unambiguous	1	1	Q9QXS1		CID	1	0	1	1	0.0002	0.00213049	42.17	0.00190212	1	40.3326	44	2	522.313	1043.62	-2.51015	50.43	8836	8836	MS2	8/94	HM_62_Clean_09_04_14.raw
	High	ALQALDELR	Unambiguous	1	1	Q9QXS1		CID	1	0	1	1	0.0002	0.00222064	40.48	0.00395304	0	42.8642	13	2	514.789	1028.57	-2.38076	72.6763	14499	14499	MS2	8/78	HM_62_Clean_09_04_14.raw
	High	HISDLYEDLR	Unambiguous	1	1	Q9QXS1		CID	1	0	1	1	0.0002	0.00319965	40	0.004435	0	0	37	2	630.815	1260.62	-0.142469	69.6123	13763	13763	MS2	8/82	HM_62_Clean_09_04_14.raw
	High	ARAEEAEAQKR	Unambiguous	1	1	Q9QXS1		CID	1	0	1	1	0.0002	0.00174679	39.51	0.00588265	2	35.0984	100	3	420.221	1258.65	-0.998326	15.3711	1093	1093	MS2	11/104	HM_62_Clean_09_04_14.raw
	High	AGLVGPELHEK	Unambiguous	1	1	Q9QXS1		CID	1	0	1	1	0.0002	0.00165643	38.94	0.00637581	0	12.845	19	3	383.881	1149.63	0.93309	49.543	8587	8587	MS2	10/86	HM_62_Clean_09_04_14.raw
	High	AAEEAEEAREQAER	Unambiguous	1	1	Q9QXS1		CID	1	0	1	1	0.0002	0.00302384	38.75	0.00294041	1	21.8025	23	3	530.243	1588.71	-4.02036	32.0445	4181	4181	MS2	7/134	HM_62_Clean_09_04_14.raw
	High	LPVDVAYQR	Unambiguous	1	1	Q9QXS1		CID	1	0	1	1	0.0002	0.00334897	38.35	0.00601686	0	20.974	16	2	530.792	1060.58	-1.67972	61.6171	11645	11645	MS2	7/66	HM_62_Clean_09_04_14.raw
	High	RPELEDSTLR	Unambiguous	1	1	Q9QXS1		CID	1	0	1	1	0.0002	0.00307078	37.81	0.0096283	0	8.72629	18	2	608.322	1215.64	2.61808	44.3949	7191	7191	MS2	6/100	HM_62_Clean_09_04_14.raw
	High	AGVVGPELHEK	Unambiguous	1	1	Q9QXS1		CID	1	0	1	1	0.0002	0.00217415	36.87	0.0114513	0	43.067	100	2	568.307	1135.61	-2.91817	41.4406	6464	6464	MS2	13/86	HM_62_Clean_09_04_14.raw
	High	GMHQSIEEFR	Unambiguous	1	1	Q9QXS1		CID	1	0	1	1	0.0002	0.00330767	35.7	0.00575988	0	22.4157	32	2	617.285	1233.56	-4.33667	50.4252	8834	8834	MS2	8/90	HM_62_Clean_09_04_14.raw
	High	SQVEEELFSVR	Unambiguous	1	1	Q9QXS1		CID	1	0	1	1	0.0002	0.00280401	35.47	0.0138632	0	21.1887	100	3	441.557	1322.66	-2.6808	83.1255	17075	17075	MS2	6/114	HM_62_Clean_09_04_14.raw
	High	VKAEAEAAR	Unambiguous	1	1	Q9QXS1		CID	1	0	1	1	0.0002	0.00232473	35.32	0.0110456	1	27.8406	100	2	472.762	944.516	-0.12129	18.1242	1440	1440	MS2	8/82	HM_62_Clean_09_04_14.raw
	High	VTIYEAMR	Unambiguous	1	1	Q9QXS1		CID	1	0	1	1	0.0002	0.00337728	34.6	0.0106622	0	32.2707	22	2	491.755	982.502	-0.558275	64.0627	12291	12291	MS2	6/62	HM_62_Clean_09_04_14.raw
	High	AQQQAEAER	Unambiguous	1	1	Q9QXS1		CID	1	0	1	1	0.0002	0.00205794	33.72	0.00963886	0	0	100	2	515.749	1030.49	-0.476516	15.7877	1144	1144	MS2	8/82	HM_62_Clean_09_04_14.raw
	High	KQITVEELVR	Unambiguous	1	1	Q9QXS1		CID	1	0	1	1	0.0002	0.00179082	33.46	0.0144261	1	0	65	3	405.574	1214.71	-1.18903	66.6797	12967	12967	MS2	5/96	HM_62_Clean_09_04_14.raw
	High	MGIVGPEFKDK	Unambiguous	1	1	Q9QXS1		CID	1	0	1	1	0.0002	0.00366581	33.09	0.0259936	1	13.3876	9	3	407.549	1220.63	-1.08959	62.2281	11816	11816	MS2	9/90	HM_62_Clean_09_04_14.raw
	High	ARNDESQLSPATR	Unambiguous	1	1	Q9QXS1		CID	1	0	1	1	0.0002	0.00266944	32.64	0.027933	1	43.4382	100	2	722.86	1444.71	-0.539163	31.44	4019	4019	MS2	9/134	HM_62_Clean_09_04_14.raw
	High	HISDLYEDLR	Unambiguous	1	1	Q9QXS1		CID	1	0	1	1	0.0002	0.00350668	31.32	0.0329474	0	53.3164	61	2	630.815	1260.62	1.11636	69.9739	13865	13865	MS2	8/82	HM_62_Clean_09_04_14.raw
	High	DGRHPQGEQMYR	Unambiguous	1	1	Q9QXS1		CID	1	0	1	1	0.0002	0.00276568	28.58	0.0291912	1	19.4184	21	3	491.892	1473.66	-3.00649	27.9457	3210	3210	MS2	6/120	HM_62_Clean_09_04_14.raw
	High	AHAFVVQQR	Unambiguous	1	1	Q9QXS1		CID	1	0	1	1	0.0002	0.00324976	28.45	0.0586561	0	59.8482	93	2	528.29	1055.57	-2.44823	35.5562	5029	5029	MS2	5/70	HM_62_Clean_09_04_14.raw
	High	LKAEAELLQQQK	Unambiguous	1	1	Q9QXS1		CID	1	0	1	1	0.0002	0.00180671	28.08	0.065195	1	33.2957	100	3	466.935	1398.79	-3.31738	53.2627	9508	9508	MS2	15/112	HM_62_Clean_09_04_14.raw
	High	FPVTEAVNK	Unambiguous	1	1	Q9QXS1		CID	1	0	1	1	0.0002	0.00206281	26.69	0.0834656	0	29.3222	23	2	502.774	1004.54	-0.715181	51.7056	9179	9179	MS2	5/68	HM_62_Clean_09_04_14.raw
	High	GYFDEEMNR	Unambiguous	1	1	Q9QXS1		CID	0	0	1	1	0.0002	0.00282166	24.89	0.00973019	0	38.03	50	2	580.737	1160.47	-0.46586	62.5379	11903	11903	MS2	5/70	HM_62_Clean_09_04_14.raw
	High	SLESLHGFVAAATK	Unambiguous	1	1	Q9QXS1		CID	1	0	1	1	0.0002	0.00296255	23.89	0.275207	0	0	37	3	477.592	1430.76	-0.904708	78.1677	15891	15891	MS2	13/128	HM_62_Clean_09_04_14.raw
	High	SIQEELQHLR	Unambiguous	1	1	Q9QXS1		CID	1	0	1	1	0.0002	0.00205486	21.45	0.392089	0	0	8	3	418.226	1252.66	0.309973	70.1612	13914	13914	MS2	10/94	HM_62_Clean_09_04_14.raw
	High	DGHNLISLLEVLSGDSLPR	Unambiguous	1	1	Q9QXS1		CID	1	0	1	1	0.0002	0.00321847	21.21	0.563841	0	27.5398	15	3	679.032	2035.08	-0.538849	129.058	26575	26575	MS2	5/204	HM_62_Clean_09_04_14.raw
	High	QLQLAQEAAQKR	Unambiguous	1	1	Q9QXS1		CID	1	0	1	1	0.0002	0.00348752	19.39	0.556412	1	35.1158	23	3	461.927	1383.77	-2.22199	46.3865	7722	7722	MS2	6/110	HM_62_Clean_09_04_14.raw
	High	HKPMLIDMNK	Unambiguous	1	1	Q9QXS1		CID	1	0	1	1	0.0002	0.0021681	18.29	0.829469	0	19.3885	24	3	409.55	1226.64	-1.30954	46.9468	7882	7882	MS2	14/88	HM_62_Clean_09_04_14.raw
	High	LAQGHTTVAELTQREDVYR	Unambiguous	1	1	Q9QXS1		CID	1	0	1	1	0.0002	0.00165358	18.09	1.42276	1	28.6318	21	3	729.709	2187.11	-1.18202	62.1881	11804	11804	MS2	9/196	HM_62_Clean_09_04_14.raw
	High	FLEEEAEK	Unambiguous	1	1	Q9QXS1		CID	1	0	1	1	0.0002	0.00291804	15.49	0.548027	0	55.5375	46	2	497.74	994.472	-0.793223	43.1573	6883	6883	MS2	9/64	HM_62_Clean_09_04_14.raw
	High	GLLSAEVAR	Unambiguous	1	1	Q9QXS1		CID	1	0	1	1	0.000282	0.00547313	54.75	0.000108194	0	8.91414	13	2	458.266	915.525	-1.32878	61.2669	11553	11553	MS2	7/68	HM_62_Clean_09_04_14.raw
	High	QSSEAEIQAK	Unambiguous	1	1	Q9QXS1		CID	1	0	1	1	0.000282	0.00454049	53.38	0.000150847	0	20.4829	100	2	545.772	1090.54	-0.128547	27.3505	3085	3085	MS2	6/98	HM_62_Clean_09_04_14.raw
	High	LISLFQAMK	Unambiguous	1	1	Q9QXS1		CID	1	0	1	1	0.000282	0.00530589	51.78	0.000238948	0	10.5368	100	2	525.803	1050.6	-3.19542	100.648	21458	21458	MS2	13/70	HM_62_Clean_09_04_14.raw
	High	ALQALDELR	Unambiguous	1	1	Q9QXS1		CID	1	0	1	1	0.000282	0.00504581	51.23	0.000281755	0	7.15559	42	2	514.79	1028.57	-1.31264	73.0314	14592	14592	MS2	7/78	HM_62_Clean_09_04_14.raw
	High	SMVEEGTGLR	Unambiguous	1	1	Q9QXS1		CID	1	0	1	1	0.000282	0.00520951	45.46	0.000750938	0	17.8441	22	2	539.762	1078.52	-3.26221	48.1997	8224	8224	MS2	8/84	HM_62_Clean_09_04_14.raw
	High	KESYSALMR	Unambiguous	1	1	Q9QXS1		CID	1	0	1	1	0.000282	0.00446505	43.99	0.00168389	1	13.3685	20	2	542.776	1084.54	-1.48301	46.7621	7825	7825	MS2	8/86	HM_62_Clean_09_04_14.raw
	High	RDDPSGQMLLLLSDAR	Unambiguous	1	1	Q9QXS1		CID	1	0	1	1	0.000282	0.00390187	42.11	0.00493372	1	0	100	3	596.307	1786.91	-2.31988	100.165	21340	21340	MS2	8/174	HM_62_Clean_09_04_14.raw
	High	LQLEETDHQK	Unambiguous	1	1	Q9QXS1		CID	1	0	1	1	0.000282	0.00420855	41.44	0.00301832	0	5.86307	28	2	620.812	1240.62	-0.477798	35.2179	4942	4942	MS2	8/94	HM_62_Clean_09_04_14.raw
	High	AEEQAVR	Unambiguous	1	1	Q9QXS1		CID	1	0	1	1	0.000282	0.00412325	40.7	0.00233212	0	52.6104	100	2	401.706	802.404	-1.46921	18.078	1433	1433	MS2	6/56	HM_62_Clean_09_04_14.raw
	High	GYFDEEMNR	Unambiguous	1	1	Q9QXS1		CID	0	0	1	1	0.000282	0.00485612	38.62	0.000370991	0	32.9496	6	2	580.736	1160.47	-2.04372	62.1797	11800	11800	MS2	6/70	HM_62_Clean_09_04_14.raw
	High	QLAAEEEQR	Unambiguous	1	1	Q9QXS1		CID	1	0	1	1	0.000282	0.00523203	38.18	0.0044324	0	12.1138	17	2	537.263	1073.52	-4.17646	28.6367	3360	3360	MS2	8/84	HM_62_Clean_09_04_14.raw
	High	SAEVELQSK	Unambiguous	1	1	Q9QXS1		CID	1	0	1	1	0.000282	0.00521094	36.81	0.00689966	0	24.783	7	2	495.758	990.508	-2.42421	34.634	4792	4792	MS2	7/82	HM_62_Clean_09_04_14.raw
	High	EKMQAVQEATR	Unambiguous	1	1	Q9QXS1		CID	1	0	1	1	0.000282	0.00489578	36.37	0.0111993	1	50.0209	100	2	645.825	1290.64	-3.58554	31.5041	4037	4037	MS2	8/116	HM_62_Clean_09_04_14.raw
	High	ELIPAEEALR	Unambiguous	1	1	Q9QXS1		CID	1	0	1	1	0.000282	0.00458815	33.26	0.0217149	0	7.87155	16	2	570.815	1140.62	-2.85198	75.1746	15128	15128	MS2	8/84	HM_62_Clean_09_04_14.raw
	High	GKAEEQAVR	Unambiguous	1	1	Q9QXS1		CID	1	0	1	1	0.000282	0.00423522	28.86	0.0488214	1	26.7808	100	2	494.265	987.522	0.552054	16.8264	1275	1275	MS2	7/80	HM_62_Clean_09_04_14.raw
	High	LKAEVTEAAR	Unambiguous	1	1	Q9QXS1		CID	1	0	1	1	0.000282	0.0038937	23.64	0.162409	1	62.0172	100	2	544.309	1087.61	0.207926	32.7144	4337	4337	MS2	8/94	HM_62_Clean_09_04_14.raw
	High	SIITYVSSLYDAmPR	Unambiguous	1	1	Q9QXS1	M13(Oxidation)	CID	1	0	1	1	0.000282	0.00483242	21.68	0.496498	0	10.3387	100	3	577.959	1731.86	-0.23428	112.58	24175	24175	MS2	12/132	HM_62_Clean_09_04_14.raw
	High	ALLEEIER	Unambiguous	1	1	Q9QXS1		CID	0	0	1	1	0.000369	0.00602649	36.87	0.00756568	0	0	26	2	486.771	972.535	-1.41458	70.7168	14061	14061	MS2	6/62	HM_62_Clean_09_04_14.raw
	High	SKEQAELEAAR	Unambiguous	1	1	Q9QXS1		CID	1	0	1	1	0.000369	0.00617137	36.16	0.013013	1	36.936	4	3	411.213	1231.62	-2.96574	31.8231	4126	4126	MS2	11/112	HM_62_Clean_09_04_14.raw
	High	ALLEEIER	Unambiguous	1	1	Q9QXS1		CID	0	0	1	1	0.000369	0.00625298	34.08	0.0144025	0	0	20	2	486.771	972.535	-1.16355	70.3637	13964	13964	MS2	7/62	HM_62_Clean_09_04_14.raw
	High	RQVQDESQR	Unambiguous	1	1	Q9QXS1		CID	1	0	1	1	0.000369	0.00624571	26.61	0.0780326	1	0	100	2	573.287	1145.57	0.445612	15.3525	1091	1091	MS2	5/84	HM_62_Clean_09_04_14.raw
	High	RDDPSGQMLLLLSDAR	Unambiguous	1	1	Q9QXS1		CID	1	0	1	1	0.000459	0.00656312	25.49	0.223589	1	15.2861	100	3	596.308	1786.91	-0.782819	100.613	21451	21451	MS2	9/174	HM_62_Clean_09_04_14.raw
	High	FLEEEAEKMK	Unambiguous	1	1	Q9QXS1		CID	1	0	1	1	0.000459	0.00655434	24.41	0.145441	1	30.9518	20	3	418.542	1253.61	1.98717	54.6573	9847	9847	MS2	10/84	HM_62_Clean_09_04_14.raw
	High	VSITEAMHR	Unambiguous	1	1	Q9QXS1		CID	1	0	1	1	0.000542	0.00706407	47.45	0.000608018	0	26.2213	43	2	522.268	1043.53	-0.790352	49.9631	8699	8699	MS2	8/70	HM_62_Clean_09_04_14.raw
	High	LTVEEAVR	Unambiguous	2	2	Q9QXZ0;Q9QXS1		CID	1	0	1	1	0.000542	0.00710527	46.42	0.000790139	0	9.24561	3	2	458.759	916.51	0.0698236	51.6923	9172	9172	MS2	7/62	HM_62_Clean_09_04_14.raw
	High	EAIAELER	Unambiguous	1	1	Q9QXS1		CID	1	0	1	1	0.000542	0.00681544	41.22	0.00244272	0	27.445	17	2	465.748	930.489	-0.217197	51.7426	9190	9190	MS2	6/68	HM_62_Clean_09_04_14.raw
	High	QAQEEAER	Unambiguous	1	1	Q9QXS1		CID	1	0	1	1	0.000542	0.00698649	38.61	0.00193498	0	8.09676	100	2	480.723	960.438	-0.130586	15.3309	1088	1088	MS2	6/76	HM_62_Clean_09_04_14.raw
	High	QYINAIKDYELQLITYK	Unambiguous	1	1	Q9QXS1		CID	1	0	1	1	0.000542	0.00700241	30.86	0.0659152	1	22.8879	21	3	706.043	2116.12	-7.98471	103.065	22015	22015	MS2	8/174	HM_62_Clean_09_04_14.raw
	High	LTVDEAVR	Unambiguous	1	1	Q9QXS1		CID	1	0	1	1	0.000616	0.00764083	45.96	0.0009418	0	6.87663	13	2	451.751	902.494	-0.442427	49.2956	8522	8522	MS2	6/62	HM_62_Clean_09_04_14.raw
	High	EAEEQLQK	Unambiguous	1	1	Q9QXS1		CID	1	0	1	1	0.000616	0.00854321	33.58	0.0122131	0	23.4563	100	2	487.742	974.477	-1.72381	24.678	2541	2541	MS2	6/68	HM_62_Clean_09_04_14.raw
	High	VLALPEPSPAAPTLR	Unambiguous	1	1	Q9QXS1		CID	1	0	1	1	0.000616	0.00873412	33.11	0.0179335	0	19.3957	54	2	766.443	1531.88	-3.91533	86.5741	17932	17932	MS2	5/126	HM_62_Clean_09_04_14.raw
	High	VTIYEAMR	Unambiguous	1	1	Q9QXS1		CID	1	0	1	1	0.000616	0.00868782	29.87	0.0317874	0	25.8513	30	2	491.754	982.501	-1.55223	64.4561	12377	12377	MS2	7/62	HM_62_Clean_09_04_14.raw
	High	LSFSGLR	Unambiguous	1	1	Q9QXS1		CID	1	0	1	1	0.000677	0.0107968	54.7	0.000113852	0	11.0583	9	2	390.224	779.441	-0.501524	68.5214	13460	13460	MS2	6/52	HM_62_Clean_09_04_14.raw
	High	MSAAQALK	Unambiguous	1	1	Q9QXS1		CID	1	0	1	1	0.000677	0.00992467	41.94	0.0014426	0	0	32	2	410.223	819.439	-0.636976	37.8584	5605	5605	MS2	7/62	HM_62_Clean_09_04_14.raw
	High	LQLETTER	Unambiguous	1	1	Q9QXS1		CID	1	0	1	1	0.000677	0.0107231	35.59	0.010504	0	15.0261	11	2	495.266	989.525	-0.996621	45.5059	7480	7480	MS2	7/74	HM_62_Clean_09_04_14.raw
	High	DLDKADGMIR	Unambiguous	1	1	Q9QXS1		CID	1	0	1	1	0.000677	0.00903845	35.57	0.0103306	1	22.533	24	2	567.284	1133.56	-1.35758	50.3152	8800	8800	MS2	7/94	HM_62_Clean_09_04_14.raw
	High	QRELAEQELEK	Unambiguous	1	1	Q9QXS1		CID	1	0	1	1	0.000677	0.0111912	35.33	0.0178198	1	31.5362	82	2	686.856	1372.7	-1.36207	41.4951	6480	6480	MS2	13/114	HM_62_Clean_09_04_14.raw
	High	QVEEEIMALK	Unambiguous	1	1	Q9QXS1		CID	1	0	1	1	0.000677	0.0106869	34.84	0.0172414	0	24.4915	21	2	595.309	1189.61	-3.01148	75.6746	15254	15254	MS2	5/94	HM_62_Clean_09_04_14.raw
	High	AGLVGPELHEK	Unambiguous	1	1	Q9QXS1		CID	1	0	1	1	0.000677	0.00942799	32.98	0.0249736	0	44.5329	58	2	575.316	1149.63	-0.780681	49.2368	8509	8509	MS2	7/86	HM_62_Clean_09_04_14.raw
	High	RIDSAEWGVDLPSVEAQLGSHR	Unambiguous	1	1	Q9QXS1		CID	1	0	1	1	0.000677	0.0109889	23.88	0.413763	1	3.08741	84	4	606.309	2422.22	2.01542	95.3834	20157	20157	MS2	18/244	HM_62_Clean_09_04_14.raw
	High	DTHDQLSEPSEVR	Unambiguous	1	1	Q9QXS1		CID	1	0	1	2	0.000677	0.00988883	19.54	0.277933	0	31.9738	74	3	504.902	1512.69	-1.1984	42.9787	6839	6839	MS2	13/132	HM_62_Clean_09_04_14.raw
	High	AQLEPVASPAK	Unambiguous	1	1	Q9QXS1		CID	1	0	1	1	0.000745	0.0124549	60.8	3.62649e-05	0	8.667	15	2	555.81	1110.61	-2.53452	45.8305	7569	7569	MS2	8/106	HM_62_Clean_09_04_14.raw
	High	EVAEADSVR	Unambiguous	1	1	Q9QXS1		CID	1	0	1	1	0.000745	0.0131555	44.17	0.000997258	0	1.22723	2	2	488.24	975.472	-1.86846	29.4287	3557	3557	MS2	7/76	HM_62_Clean_09_04_14.raw
	High	RQELEAELAK	Unambiguous	1	1	Q9QXS1		CID	1	0	1	1	0.000745	0.0122436	41.84	0.00345975	1	6.79286	31	2	593.825	1186.64	-0.569614	45.6964	7535	7535	MS2	8/98	HM_62_Clean_09_04_14.raw
	High	ELAEQELEK	Unambiguous	1	1	Q9QXS1		CID	1	0	1	1	0.000745	0.0123462	40.4	0.0035842	0	16.3991	15	2	544.776	1088.54	-2.24891	46.4707	7746	7746	MS2	7/86	HM_62_Clean_09_04_14.raw
	High	LQAEEAER	Unambiguous	1	1	Q9QXS1		CID	1	0	1	1	0.000745	0.0118449	38.3	0.00394922	0	30.6335	100	2	473.234	945.46	-3.46556	26.2267	2834	2834	MS2	6/74	HM_62_Clean_09_04_14.raw
	High	EAIAELEREK	Unambiguous	1	1	Q9QXS1		CID	1	0	1	1	0.000745	0.0115831	37.8	0.00866304	1	31.2306	100	2	594.316	1187.62	-1.91479	47.5045	8028	8028	MS2	7/92	HM_62_Clean_09_04_14.raw
	High	VLADPSDDTK	Unambiguous	1	1	Q9QXS1		CID	1	0	1	1	0.000745	0.0116389	36.05	0.00912551	0	14.8078	26	2	530.762	1060.52	1.65236	33.6143	4541	4541	MS2	7/82	HM_62_Clean_09_04_14.raw
	High	LEEEHR	Unambiguous	1	1	Q9QXS1		CID	0	0	1	1	0.000745	0.0132863	28.92	0.0169909	0	55.6732	100	2	406.699	812.39	0.470196	15.0454	1056	1056	MS2	5/44	HM_62_Clean_09_04_14.raw
	High	ERVTQLLER	Unambiguous	1	1	Q9QXS1		CID	1	0	1	1	0.000745	0.0123472	24.53	0.175305	1	45.9151	100	2	572.326	1143.65	-2.54633	57.2784	10518	10518	MS2	6/92	HM_62_Clean_09_04_14.raw
	High	LMADFQAGR	Unambiguous	1	1	Q9QXS1		CID	1	0	1	1	0.000745	0.0120321	13.16	1.14968	0	49.4875	100	2	504.75	1008.49	-0.766586	58.8867	10922	10922	MS2	7/70	HM_62_Clean_09_04_14.raw
	High	LRAETEQGEQQR	Unambiguous	1	1	Q9QXS1		CID	1	0	1	1	0.000825	0.0135342	44.5	0.00179536	1	25.4529	11	3	482.241	1444.71	-4.64647	22.6963	2159	2159	MS2	13/118	HM_62_Clean_09_04_14.raw
	High	LAAISEATR	Unambiguous	1	1	Q9QXS1		CID	1	0	1	1	0.000825	0.0134626	29.58	0.0452182	0	28.9004	46	2	466.263	931.52	-1.28011	45.461	7469	7469	MS2	8/70	HM_62_Clean_09_04_14.raw
	High	SWSLVTFR	Unambiguous	1	1	Q9QXS1		CID	1	0	1	1	0.001051	0.0162522	38.52	0.00511098	0	0	47	2	498.269	995.531	0.490561	94.0289	19812	19812	MS2	6/66	HM_62_Clean_09_04_14.raw
	High	LTVDEAVR	Unambiguous	1	1	Q9QXS1		CID	1	0	1	1	0.001128	0.0169498	38.22	0.00613942	0	8.8586	50	2	451.75	902.493	-1.86265	48.9414	8432	8432	MS2	7/62	HM_62_Clean_09_04_14.raw
	High	ARNDESQLSPATR	Unambiguous	1	1	Q9QXS1		CID	1	0	1	1	0.001202	0.0171628	37.82	0.0085489	1	10.5511	28	3	482.241	1444.71	-2.8087	31.4198	4012	4012	MS2	13/134	HM_62_Clean_09_04_14.raw
	High	MGIVGPEFK	Unambiguous	1	1	Q9QXS1		CID	1	0	1	1	0.001356	0.0178375	36.14	0.00923021	0	25.947	60	2	489.259	977.511	-1.15719	72.7709	14522	14522	MS2	11/64	HM_62_Clean_09_04_14.raw
	High	LYVHEAVK	Unambiguous	1	1	Q9QXS1		CID	1	0	1	1	0.001356	0.0182567	29.27	0.0384489	0	18.1563	25	2	479.77	958.533	-2.90735	36.3173	5226	5226	MS2	7/56	HM_62_Clean_09_04_14.raw
	High	FRELAEEAAR	Unambiguous	1	1	Q9QXS1		CID	1	0	1	1	0.001425	0.0184404	28.14	0.0763472	1	44.3406	30	3	397.876	1191.61	0.996443	43.7227	7023	7023	MS2	10/96	HM_62_Clean_09_04_14.raw
	High	MGIVGPEFK	Unambiguous	1	1	Q9QXS1		CID	1	0	1	1	0.001566	0.0210718	46.37	0.00085465	0	23.557	40	2	489.259	977.512	-0.969868	73.1292	14618	14618	MS2	5/64	HM_62_Clean_09_04_14.raw
	High	DDPSGQMLLLLSDAR	Unambiguous	1	1	Q9QXS1		CID	1	0	1	1	0.001566	0.0209105	44.64	0.00208883	0	13.6698	100	3	544.273	1630.8	-4.08578	111.617	23961	23961	MS2	14/154	HM_62_Clean_09_04_14.raw
	High	LLAEENQR	Unambiguous	1	1	Q9QXS1		CID	1	0	1	1	0.001566	0.0203375	36.37	0.00897325	0	23.6882	21	2	486.757	972.507	-4.53876	32.0834	4192	4192	MS2	6/62	HM_62_Clean_09_04_14.raw
	High	EIQNTGDR	Unambiguous	1	1	Q9QXS1		CID	1	0	1	1	0.001566	0.0204432	31.43	0.015684	0	40.4369	100	2	466.725	932.443	0.177677	18.5029	1489	1489	MS2	6/78	HM_62_Clean_09_04_14.raw
	High	LKTEAEIALK	Unambiguous	1	1	Q9QXS1		CID	1	0	1	1	0.001566	0.0210328	28.15	0.0311576	1	24.2065	16	2	558.337	1115.67	-0.830003	51.3208	9074	9074	MS2	7/94	HM_62_Clean_09_04_14.raw
	High	KQVEEAER	Unambiguous	1	1	Q9QXS1		CID	1	0	1	1	0.001566	0.0203605	14.83	1.1033	1	21.9366	100	2	494.756	988.505	-1.17858	15.5951	1121	1121	MS2	9/76	HM_62_Clean_09_04_14.raw
	High	VTQLLER	Unambiguous	1	1	Q9QXS1		CID	1	0	1	1	0.001703	0.022151	38.26	0.0055308	0	67.9252	44	2	429.754	858.502	-3.27061	47.3847	7996	7996	MS2	6/64	HM_62_Clean_09_04_14.raw
	High	LLLWSQR	Unambiguous	1	1	Q9QXS1		CID	1	0	1	1	0.001703	0.0225753	30.46	0.0366995	0	27.9351	29	2	458.274	915.541	-0.0415888	81.9321	16776	16776	MS2	4/50	HM_62_Clean_09_04_14.raw
	High	HGERDVEVER	Unambiguous	1	1	Q9QXS1		CID	1	0	1	1	0.001703	0.0233913	27.81	0.0519912	1	27.3406	50	3	409.202	1225.59	-1.32514	24.4379	2485	2485	MS2	9/96	HM_62_Clean_09_04_14.raw
	High	ELAQEQAR	Unambiguous	1	1	Q9QXS1		CID	1	0	1	1	0.001703	0.0220611	25.61	0.0833986	0	34.2047	100	2	472.742	944.477	-2.68182	23.9137	2384	2384	MS2	5/72	HM_62_Clean_09_04_14.raw
	High	YASGPSASLGGPESAVA	Unambiguous	1	1	Q9QXS1		CID	1	0	1	1	0.001703	0.021974	23.77	0.172311	0	0	40	2	760.864	1520.72	-1.02734	68.3679	13422	13422	MS2	10/152	HM_62_Clean_09_04_14.raw
	High	ELIPAEEALR	Unambiguous	1	1	Q9QXS1		CID	1	0	1	1	0.001776	0.0237652	36.72	0.00984264	0	13.7475	44	2	570.815	1140.62	-3.28007	74.8333	15044	15044	MS2	8/84	HM_62_Clean_09_04_14.raw
	High	LTVNEAVK	Unambiguous	1	1	Q9QXS1		CID	1	0	1	1	0.00184	0.0241798	34.11	0.0112564	0	20.6568	42	2	437.255	873.503	-0.670555	43.8177	7047	7047	MS2	6/70	HM_62_Clean_09_04_14.raw
	High	GLVEDTLR	Unambiguous	1	1	Q9QXS1		CID	1	0	1	1	0.00184	0.0246053	26.06	0.0896827	0	56.455	52	2	451.751	902.495	0.436756	59.7307	11148	11148	MS2	8/60	HM_62_Clean_09_04_14.raw
	High	ANELQLR	Unambiguous	1	1	Q9QXS1		CID	1	0	1	1	0.001987	0.0257893	41.23	0.00253504	0	47.7012	18	2	422.237	843.466	-2.19693	46.3485	7711	7711	MS2	6/58	HM_62_Clean_09_04_14.raw
	High	GLVGPELHDR	Unambiguous	1	1	Q9QXS1		CID	1	0	1	1	0.002124	0.027634	35.45	0.0144689	0	13.6004	23	2	546.792	1092.58	-2.73074	48.5054	8314	8314	MS2	7/78	HM_62_Clean_09_04_14.raw
	High	AEmEVLLASK	Unambiguous	1	1	Q9QXS1	M3(Oxidation)	CID	1	0	1	1	0.002259	0.0294261	42.86	0.00223347	0	0	100	2	553.793	1106.58	1.62142	52.204	9295	9295	MS2	12/86	HM_62_Clean_09_04_14.raw
	High	EQAELEAAR	Unambiguous	1	1	Q9QXS1		CID	1	0	1	1	0.002331	0.0299514	50.09	0.000321273	0	19.4789	76	2	508.755	1016.5	1.93	33.6459	4549	4549	MS2	6/88	HM_62_Clean_09_04_14.raw
	High	RLTVNEAVK	Unambiguous	1	1	Q9QXS1		CID	1	0	1	1	0.002476	0.0301891	15.4	1.02239	1	66.0415	13	2	515.305	1029.6	-2.51033	36.599	5288	5288	MS2	3/86	HM_62_Clean_09_04_14.raw
	High	AQLEPVASPAK	Unambiguous	1	1	Q9QXS1		CID	1	0	1	1	0.002538	0.0315069	40.56	0.00366113	0	55.463	63	2	555.81	1110.61	-1.98496	45.4718	7473	7473	MS2	7/106	HM_62_Clean_09_04_14.raw
	High	FAEQTLR	Unambiguous	1	1	Q9QXS1		CID	1	0	1	1	0.002538	0.0310206	28.89	0.0362833	0	61.2009	7	2	432.731	864.456	-2.10224	41.8635	6574	6574	MS2	6/58	HM_62_Clean_09_04_14.raw
	High	AVTGYRDPYTEQTISLFQAMK	Unambiguous	1	1	Q9QXS1		CID	1	0	1	1	0.002538	0.0309128	19.05	1.16549	1	27.4038	19	3	807.065	2419.18	-6.40341	102.69	21946	21946	MS2	18/214	HM_62_Clean_09_04_14.raw
	High	RQVEEEIMALK	Unambiguous	1	1	Q9QXS1		CID	1	0	1	1	0.00274	0.0338635	31.57	0.0448976	1	41.0936	27	2	673.358	1345.71	-4.78253	67.9667	13308	13308	MS2	9/104	HM_62_Clean_09_04_14.raw
	High	VQMEELGK	Unambiguous	1	1	Q9QXS1		CID	1	0	1	1	0.00274	0.0340122	21.37	0.225038	0	59.0052	36	2	467.238	933.469	-2.02202	46.5813	7776	7776	MS2	6/70	HM_62_Clean_09_04_14.raw
	High	RKQEELQHLEQQR	Unambiguous	1	1	Q9QXS1		CID	1	0	1	1	0.003013	0.0366198	26.6	0.163645	2	11.792	12	4	431.231	1721.9	-0.582119	33.8102	4587	4587	MS2	12/132	HM_62_Clean_09_04_14.raw
	High	VPLDVAYAR	Unambiguous	1	1	Q9QXS1		CID	1	0	1	1	0.003013	0.0358022	22.24	0.211948	0	31.6115	75	2	502.283	1003.56	0.633303	63.2863	12110	12110	MS2	7/64	HM_62_Clean_09_04_14.raw
	High	IISLETYNLFR	Unambiguous	1	1	Q9QXS1		CID	1	0	1	1	0.003013	0.0351158	16.72	1.12685	0	51.1717	100	2	684.879	1368.75	-0.785437	109.985	23579	23579	MS2	4/92	HM_62_Clean_09_04_14.raw
	High	IKEIQNTGDR	Unambiguous	1	1	Q9QXS1		CID	1	0	1	1	0.003013	0.0358672	16.59	1.08982	1	39.1946	47	3	391.879	1173.62	0.5254	26.6647	2927	2927	MS2	14/100	HM_62_Clean_09_04_14.raw
	High	LEAQHQALVTLWHQLHVDMK	Unambiguous	1	1	Q9QXS1		CID	1	0	1	1	0.003013	0.0366145	15.53	2.52888	0	33.906	100	4	600.066	2397.24	-3.57983	100.369	21391	21391	MS2	9/216	HM_62_Clean_09_04_14.raw
	High	SALDQYR	Unambiguous	1	1	Q9QXS1		CID	1	0	1	1	0.003078	0.0379709	37.95	0.00317443	0	8.82956	15	2	426.713	852.419	-1.96168	41.4106	6454	6454	MS2	6/58	HM_62_Clean_09_04_14.raw
	High	LHRTELATQEK	Unambiguous	1	1	Q9QXS1		CID	1	0	1	1	0.003078	0.0379229	19.17	0.74936	1	48.0695	67	3	442.576	1325.71	-2.47333	25.0526	2609	2609	MS2	12/108	HM_62_Clean_09_04_14.raw
	High	STQGAEEVLK	Unambiguous	1	1	Q9QXS1		CID	1	0	1	1	0.003337	0.0396941	45.74	0.00101607	0	43.1966	16	2	531.275	1061.54	-5.03184	41.0154	6357	6357	MS2	8/98	HM_62_Clean_09_04_14.raw
	High	VQMEELGK	Unambiguous	1	1	Q9QXS1		CID	1	0	1	1	0.003337	0.0407294	30.29	0.028904	0	42.6976	17	2	467.238	933.469	-2.15279	46.9378	7878	7878	MS2	7/70	HM_62_Clean_09_04_14.raw
	High	LSYTQLLK	Unambiguous	1	1	Q9QXS1		CID	1	0	1	1	0.003337	0.0400292	19.13	0.338439	0	0	100	2	483.287	965.568	0.954031	78.4225	15952	15952	MS2	9/66	HM_62_Clean_09_04_14.raw
	High	QTLTIYQALKK	Unambiguous	1	1	Q9QXS1		CID	1	0	1	1	0.003534	0.0427464	24.35	0.091086	1	16.0956	13	3	436.262	1306.77	-1.02636	68.8591	13551	13551	MS2	13/104	HM_62_Clean_09_04_14.raw
	High	SHRVPLDVAYAR	Unambiguous	1	1	Q9QXS1		CID	1	0	1	1	0.003652	0.0472529	48.67	0.000772201	1	16.3272	87	2	692.378	1383.75	-0.89532	51.2422	9054	9054	MS2	8/118	HM_62_Clean_09_04_14.raw
	High	LQLEETDHQK	Unambiguous	1	1	Q9QXS1		CID	1	0	1	1	0.003652	0.0462121	24.22	0.159135	0	11.0864	10	3	414.21	1240.61	-1.66938	35.1661	4928	4928	MS2	6/94	HM_62_Clean_09_04_14.raw
	High	AIVQLKPR	Unambiguous	1	1	Q9QXS1		CID	1	0	1	1	0.003652	0.0462975	23.61	0.0278728	0	52.2329	69	2	462.802	924.597	-1.82209	45.2096	7402	7402	MS2	5/66	HM_62_Clean_09_04_14.raw
	High	EAEEGVR	Unambiguous	1	1	Q9QXS1		CID	1	0	1	1	0.003652	0.0451488	23.59	0.0901296	0	57.426	100	2	395.191	789.374	0.225072	18.2638	1461	1461	MS2	6/54	HM_62_Clean_09_04_14.raw
	High	MSAAQALK	Unambiguous	1	1	Q9QXS1		CID	1	0	1	1	0.003652	0.0446587	23.56	0.0989046	0	28.1911	41	2	410.222	819.438	-2.05218	37.5074	5524	5524	MS2	6/62	HM_62_Clean_09_04_14.raw
	High	LTVDEAVRK	Unambiguous	1	1	Q9QXS1		CID	1	0	1	1	0.003775	0.0492696	27.92	0.0638479	1	56.1363	45	2	515.799	1030.59	1.98218	40.9208	6334	6334	MS2	11/72	HM_62_Clean_09_04_14.raw
	High	VTQLLER	Unambiguous	1	1	Q9QXS1		CID	1	0	1	1	0.003835	0.0519219	41.47	0.00220628	0	10.2709	13	2	429.755	858.503	-1.56433	47.7577	8095	8095	MS2	6/64	HM_62_Clean_09_04_14.raw
	High	LDLQYAK	Unambiguous	1	1	Q9QXS1		CID	1	0	1	1	0.003898	0.0537426	29.41	0.0437013	0	43.7786	54	2	425.738	850.468	1.63206	54.6596	9848	9848	MS2	6/54	HM_62_Clean_09_04_14.raw
	High	SSIAGLLLKPTNEK	Unambiguous	1	1	Q9QXS1		CID	1	0	1	1	0.004362	0.0571678	32.2	0.019764	0	15.7639	10	3	490.955	1470.85	-1.61565	77.8074	15805	15805	MS2	10/138	HM_62_Clean_09_04_14.raw
	High	TISLVIR	Unambiguous	1	1	Q9QXS1		CID	1	0	1	1	0.004563	0.057978	20.11	0.0692243	0	31.2992	73	2	401.263	801.518	-1.02441	71.9682	14347	14347	MS2	6/52	HM_62_Clean_09_04_14.raw
	High	DLLQQFR	Unambiguous	1	1	Q9QXS1		CID	1	0	1	1	0.004699	0.0590718	30.86	0.0294916	0	19.5608	20	2	460.253	919.499	-1.20672	80.626	16449	16449	MS2	4/54	HM_62_Clean_09_04_14.raw
	High	QYDIDDAITK	Unambiguous	1	1	Q9QXS1		CID	1	0	1	1	0.005095	0.0622969	33.9	0.0115696	0	6.23401	26	2	591.287	1181.57	-1.83614	63.6454	12195	12195	MS2	7/102	HM_62_Clean_09_04_14.raw
	High	RQVQDESQR	Unambiguous	1	1	Q9QXS1		CID	1	0	1	1	0.005095	0.0613099	22.18	0.221252	1	74.6024	100	3	382.527	1145.57	-0.631715	15.3126	1086	1086	MS2	6/84	HM_62_Clean_09_04_14.raw
	High	VLALPEPSPAAPTLR	Unambiguous	1	1	Q9QXS1		CID	1	0	1	1	0.005276	0.0648447	29.34	0.0332358	0	17.0294	64	2	766.447	1531.89	1.58305	87.0643	18075	18075	MS2	6/126	HM_62_Clean_09_04_14.raw
	High	AREEAERELER	Unambiguous	1	1	Q9QXS1		CID	1	0	1	1	0.005518	0.0706501	23.99	0.2047	2	17.5283	21	3	463.235	1387.69	-1.98125	28.5976	3351	3351	MS2	9/112	HM_62_Clean_09_04_14.raw
	High	NLELHYQAFLR	Unambiguous	1	1	Q9QXS1		CID	1	0	1	1	0.005518	0.0706251	18.1	1.01447	0	15.1912	23	3	468.583	1403.74	-5.06952	87.198	18106	18106	MS2	10/100	HM_62_Clean_09_04_14.raw
	High	TISLVIR	Unambiguous	1	1	Q9QXS1		CID	1	0	1	1	0.005582	0.0707332	29.98	0.00858947	0	16.6816	28	2	401.264	801.52	0.879323	72.3117	14425	14425	MS2	6/52	HM_62_Clean_09_04_14.raw
	High	HKPMLIDMNK	Unambiguous	1	1	Q9QXS1		CID	1	0	1	1	0.005778	0.077909	20.54	0.470682	0	5.01272	18	3	409.55	1226.63	-3.39939	47.2984	7972	7972	MS2	14/88	HM_62_Clean_09_04_14.raw
	High	VPVDVAYK	Unambiguous	1	1	Q9QXS1		CID	1	0	1	1	0.005833	0.0820476	21.22	0.207273	0	14.7272	32	2	445.751	890.495	-3.64923	50.3705	8817	8817	MS2	5/56	HM_62_Clean_09_04_14.raw
	High	ILSDPSDDTK	Unambiguous	2	2	Q9QXS1;Q8R0W0		CID	1	0	1	1	0.005955	0.0844213	31	0.023393	0	10.2973	40	2	545.767	1090.53	0.206833	35.5926	5037	5037	MS2	4/84	HM_62_Clean_09_04_14.raw
	High	NPAHPVR	Unambiguous	1	1	Q9QXS1		CID	1	0	1	1	0.006264	0.0889753	25.16	0.0975326	0	40.7231	100	2	395.72	790.432	-0.167049	15.8646	1153	1153	MS2	5/62	HM_62_Clean_09_04_14.raw
	High	FISETLR	Unambiguous	1	1	Q9QXS1		CID	1	0	1	1	0.006383	0.0905422	21.67	0.184488	0	41.5798	11	2	433.242	865.477	-1.34049	55.7638	10129	10129	MS2	5/52	HM_62_Clean_09_04_14.raw
	High	LKAEVTEAAR	Unambiguous	1	1	Q9QXS1		CID	1	0	1	1	0.007959	0.106167	18.9	0.593239	1	48.8982	100	2	544.307	1087.61	-3.49591	33.0973	4422	4422	MS2	7/94	HM_62_Clean_09_04_14.raw
	High	AAEEAEEAREQAER	Unambiguous	1	1	Q9QXS1		CID	1	0	1	1	0.00819	0.111514	48.76	0.000282722	1	7.44473	67	2	794.86	1588.71	-5.04919	32.0906	4195	4195	MS2	10/134	HM_62_Clean_09_04_14.raw
	High	VEVPVGSFK	Unambiguous	1	1	Q9QXS1		CID	1	0	1	2	0.008246	0.112779	12	2.35978	0	32.0942	68	2	481.273	961.538	3.26398	66.7923	13000	13000	MS2	7/74	HM_62_Clean_09_04_14.raw
	High	GLVDKIMVDR	Unambiguous	1	1	Q9QXS1		CID	1	0	1	1	0.00853	0.118425	24.27	0.1893	1	0	26	3	382.549	1145.63	-1.68872	70.2878	13947	13947	MS2	10/92	HM_62_Clean_09_04_14.raw
	High	LQETLR	Unambiguous	1	1	Q9QXS1		CID	0	0	1	1	0.00853	0.119471	16.98	0.621386	0	46.1452	15	2	380.221	759.435	-1.20635	34.808	4834	4834	MS2	5/50	HM_62_Clean_09_04_14.raw
	High	QTLTIYQALKK	Unambiguous	1	1	Q9QXS1		CID	1	0	1	1	0.008762	0.124134	18.04	0.353332	1	29.4012	59	2	653.891	1306.77	0.78214	68.9202	13571	13571	MS2	7/104	HM_62_Clean_09_04_14.raw
	High	QLLEEELAR	Unambiguous	1	1	Q9QXS1		CID	1	0	1	1	0.008814	0.126344	14.77	1.62879	0	38.5525	95	2	550.8	1100.59	-1.68115	68.7915	13535	13535	MS2	5/84	HM_62_Clean_09_04_14.raw
	High	LTVNEAVK	Unambiguous	1	1	Q9QXS1		CID	1	0	1	1	0.008984	0.131246	28.84	0.0372259	0	51.123	77	2	437.256	873.504	0.167932	43.4559	6961	6961	MS2	6/70	HM_62_Clean_09_04_14.raw
	High	TEYNLR	Unambiguous	1	1	Q9QXS1		CID	1	0	1	1	0.00978	0.147644	19.3	0.264939	0	29.0366	22	2	398.203	795.399	-1.12283	35.8243	5100	5100	MS2	4/46	HM_62_Clean_09_04_14.raw
Q6ZQ88	Lysine-specific histone demethylase 1A OS=Mus musculus GN=Kdm1a PE=1 SV=2 - [KDM1A_MOUSE]	5267.52	62.13	1	42	42	210	catalytic activity; DNA binding; nucleotide binding; protein binding	chromosome; nucleus; organelle lumen	cell communication; cell death; cell differentiation; cell organization and biogenesis; cell proliferation; development; metabolic process; regulation of biological process; response to stimulus	Pf01593; Pf04433	853	92.7926	6.52197
	Confidence Level	Sequence	PSM Ambiguity	# Proteins	# Protein Groups	Protein Group Accessions	Modifications	Activation Type	ΔScore	ΔCn	Rank	Search Engine Rank	q-Value	PEP	IonScore	Exp Value	# Missed Cleavages	Isolation Interference [%]	Ion Inject Time [ms]	Charge	m/z [Da]	MH+ [Da]	ΔM [ppm]	RT [min]	First Scan	Last Scan	MS Order	Ions Matched	Spectrum File
	High	IQLTFEATLQQLEAPYNSDTVLVHR	Unambiguous	1	1	Q6ZQ88		CID	1	0	1	1	0	1.43858e-09	114.8	2.78647e-10	0	11.8694	48	3	962.836	2886.49	-2.4221	119.824	25367	25367	MS2	16/270	HM_62_Clean_09_04_14.raw
	High	IQLTFEATLQQLEAPYNSDTVLVHR	Unambiguous	1	1	Q6ZQ88		CID	1	0	1	1	0	3.10654e-08	114.45	2.77088e-10	0	0	62	3	962.841	2886.51	2.71615	120.198	25429	25429	MS2	18/270	HM_62_Clean_09_04_14.raw
	High	VIIIGSGVSGLAAAR	Unambiguous	1	1	Q6ZQ88		CID	1	0	1	1	0	2.9238e-07	112.35	1.05943e-10	0	0	8	2	692.419	1383.83	-1.11389	87.4931	18169	18169	MS2	11/118	HM_62_Clean_09_04_14.raw
	High	KGNYVADLGAMVVTGLGGNPMAVVSK	Unambiguous	1	1	Q6ZQ88		CID	1	0	1	1	0	9.91979e-08	108.43	1.27184e-09	1	9.94722	100	2	1274.66	2548.32	-2.92194	123.832	25933	25933	MS2	18/286	HM_62_Clean_09_04_14.raw
	High	IADQFLGAMYTLPR	Unambiguous	1	1	Q6ZQ88		CID	1	0	1	1	0	1.70615e-06	108.13	1.05287e-09	0	2.37341	9	2	798.413	1595.82	-3.65946	106.4	22748	22748	MS2	10/140	HM_62_Clean_09_04_14.raw
	High	IQLTFEATLQQLEAPYNSDTVLVHR	Unambiguous	1	1	Q6ZQ88		CID	1	0	1	1	0	7.48782e-08	101.21	6.62607e-09	0	0	55	3	962.833	2886.48	-5.34014	121.071	25552	25552	MS2	14/270	HM_62_Clean_09_04_14.raw
	High	VIIIGSGVSGLAAAR	Unambiguous	1	1	Q6ZQ88		CID	1	0	1	1	0	3.45631e-06	99.77	1.89262e-09	0	0.603247	1	2	692.417	1383.83	-3.67205	87.1351	18089	18089	MS2	18/118	HM_62_Clean_09_04_14.raw
	High	EMDESLANLSEDEYYSEEER	Unambiguous	1	1	Q6ZQ88		CID	1	0	1	1	0	1.18895e-05	96.55	9.73762e-10	0	0	71	2	1219.5	2437.99	2.59879	85.629	17694	17694	MS2	10/212	HM_62_Clean_09_04_14.raw
	High	LQELEANPPSDVYLSSR	Unambiguous	1	1	Q6ZQ88		CID	1	0	1	1	0	6.52843e-07	96.19	1.91988e-08	0	0	3	2	959.48	1917.95	-1.75677	77.4905	15732	15732	MS2	10/184	HM_62_Clean_09_04_14.raw
	High	VIIIGSGVSGLAAAR	Unambiguous	1	1	Q6ZQ88		CID	1	0	1	1	0	1.07392e-06	95.73	5.09208e-09	0	6.51444	27	2	692.419	1383.83	-1.37853	87.8492	18249	18249	MS2	18/118	HM_62_Clean_09_04_14.raw
	High	IQLTFEATLQQLEAPYNSDTVLVHR	Unambiguous	1	1	Q6ZQ88		CID	1	0	1	1	0	1.35204e-06	94.41	3.14246e-08	0	30.0779	62	3	962.833	2886.49	-4.83265	122.257	25702	25702	MS2	15/270	HM_62_Clean_09_04_14.raw
	High	QLQSFGMDVTLLEAR	Unambiguous	1	1	Q6ZQ88		CID	1	0	1	1	0	2.12929e-07	92.08	4.62413e-08	0	0	71	2	854.44	1707.87	-0.821718	107.018	22894	22894	MS2	13/158	HM_62_Clean_09_04_14.raw
	High	VIIIGSGVSGLAAAR	Unambiguous	1	1	Q6ZQ88		CID	1	0	1	1	0	1.33711e-06	91.64	1.22702e-08	0	0	100	2	692.418	1383.83	-2.87813	128.552	26500	26500	MS2	18/118	HM_62_Clean_09_04_14.raw
	High	VIIIGSGVSGLAAAR	Unambiguous	1	1	Q6ZQ88		CID	1	0	1	1	0	3.31765e-06	89.66	1.97362e-08	0	0	82	2	692.42	1383.83	0.738558	90.2798	18888	18888	MS2	11/118	HM_62_Clean_09_04_14.raw
	High	IADQFLGAMYTLPR	Unambiguous	1	1	Q6ZQ88		CID	1	0	1	1	0	1.71436e-06	89.57	7.82792e-08	0	2.82107	19	2	798.415	1595.82	-1.44113	106.016	22656	22656	MS2	12/140	HM_62_Clean_09_04_14.raw
	High	QLQSFGMDVTLLEAR	Unambiguous	1	1	Q6ZQ88		CID	1	0	1	1	0	3.82844e-07	87.98	1.2053e-07	0	0.478098	14	2	854.441	1707.87	0.464833	107.383	22979	22979	MS2	13/158	HM_62_Clean_09_04_14.raw
	High	EYDELAETQGKLEEK	Unambiguous	1	1	Q6ZQ88		CID	1	0	1	1	0	4.05157e-06	87.92	7.78928e-08	1	0	29	2	891.424	1781.84	-2.19201	60.9338	11464	11464	MS2	12/150	HM_62_Clean_09_04_14.raw
	High	VIIIGSGVSGLAAAR	Unambiguous	1	1	Q6ZQ88		CID	1	0	1	1	0	2.25463e-06	86.85	3.72801e-08	0	38.4559	58	2	692.42	1383.83	0.914981	86.8151	18001	18001	MS2	10/118	HM_62_Clean_09_04_14.raw
	High	EYDELAETQGKLEEK	Unambiguous	1	1	Q6ZQ88		CID	1	0	1	1	0	2.26631e-06	86.63	1.03421e-07	1	16.6671	61	2	891.423	1781.84	-3.42516	60.5478	11368	11368	MS2	12/150	HM_62_Clean_09_04_14.raw
	High	VIIIGSGVSGLAAAR	Unambiguous	1	1	Q6ZQ88		CID	1	0	1	1	0	3.57568e-07	85.74	5.0937e-08	0	7.12713	100	2	692.42	1383.83	0.121076	88.6019	18440	18440	MS2	11/118	HM_62_Clean_09_04_14.raw
	High	VIIIGSGVSGLAAAR	Unambiguous	1	1	Q6ZQ88		CID	1	0	1	1	0	6.71644e-06	85.6	4.26905e-08	0	6.76292	93	2	692.422	1383.84	3.20848	88.2344	18342	18342	MS2	11/118	HM_62_Clean_09_04_14.raw
	High	QLQSFGmDVTLLEAR	Unambiguous	1	1	Q6ZQ88	M7(Oxidation)	CID	1	0	1	1	0	7.07001e-07	85.48	2.07966e-07	0	17.8217	100	2	862.438	1723.87	-0.201123	95.1339	20095	20095	MS2	12/158	HM_62_Clean_09_04_14.raw
	High	IQLTFEATLQQLEAPYNSDTVLVHR	Unambiguous	1	1	Q6ZQ88		CID	1	0	1	1	0	9.76222e-08	85.03	2.71654e-07	0	16.4026	30	3	962.834	2886.49	-3.75424	119.461	25312	25312	MS2	14/270	HM_62_Clean_09_04_14.raw
	High	LQELEANPPSDVYLSSR	Unambiguous	1	1	Q6ZQ88		CID	1	0	1	1	0	1.99694e-06	81.66	5.31542e-07	0	0	8	2	959.478	1917.95	-3.47522	77.8363	15812	15812	MS2	14/184	HM_62_Clean_09_04_14.raw
	High	QLQSFGMDVTLLEAR	Unambiguous	1	1	Q6ZQ88		CID	1	0	1	1	0	8.38149e-07	79.79	8.08148e-07	0	0	48	2	854.437	1707.87	-3.46631	107.749	23064	23064	MS2	12/158	HM_62_Clean_09_04_14.raw
	High	LQELEANPPSDVYLSSR	Unambiguous	1	1	Q6ZQ88		CID	1	0	1	1	0	6.95189e-07	79.26	9.60473e-07	0	0	30	2	959.483	1917.96	1.42553	76.4293	15448	15448	MS2	9/184	HM_62_Clean_09_04_14.raw
	High	QLQSFGMDVTLLEAR	Unambiguous	1	1	Q6ZQ88		CID	1	0	1	1	0	3.19077e-07	79.17	9.1158e-07	0	3.27883	100	2	854.439	1707.87	-1.17909	106.652	22809	22809	MS2	12/158	HM_62_Clean_09_04_14.raw
	High	KGNYVADLGAMVVTGLGGNPMAVVSK	Unambiguous	1	1	Q6ZQ88		CID	1	0	1	1	0	9.912e-08	79.04	1.1582e-06	1	0	85	4	637.833	2548.31	-6.52519	123.637	25905	25905	MS2	13/286	HM_62_Clean_09_04_14.raw
	High	QLQSFGMDVTLLEAR	Unambiguous	1	1	Q6ZQ88		CID	1	0	1	1	0	1.18887e-06	78.72	1.00909e-06	0	0	100	2	854.439	1707.87	-1.89385	108.517	23240	23240	MS2	13/158	HM_62_Clean_09_04_14.raw
	High	IQLTFEATLQQLEAPYNSDTVLVHR	Unambiguous	1	1	Q6ZQ88		CID	1	0	1	1	0	6.63281e-08	78.42	1.18629e-06	0	0	30	3	962.837	2886.5	-0.836214	120.668	25502	25502	MS2	14/270	HM_62_Clean_09_04_14.raw
	High	VIIIGSGVSGLAAAR	Unambiguous	1	1	Q6ZQ88		CID	1	0	1	1	0	5.30507e-06	78.41	2.28575e-07	0	14.108	100	2	692.421	1383.84	2.41458	89.5815	18697	18697	MS2	11/118	HM_62_Clean_09_04_14.raw
	High	HWDQDDDFEFTGSHLTVR	Unambiguous	1	1	Q6ZQ88		CID	1	0	1	1	0	1.40131e-07	77.55	3.49827e-07	0	0	100	2	1102.98	2204.96	-1.14757	81.1595	16577	16577	MS2	13/190	HM_62_Clean_09_04_14.raw
	High	VIIIGSGVSGLAAAR	Unambiguous	1	1	Q6ZQ88		CID	1	0	1	1	0	3.13861e-06	77.2	3.46794e-07	0	9.83884	57	2	692.418	1383.83	-2.6135	128.917	26542	26542	MS2	20/118	HM_62_Clean_09_04_14.raw
	High	LQELEANPPSDVYLSSR	Unambiguous	1	1	Q6ZQ88		CID	1	0	1	1	0	4.53423e-06	76.1	1.9564e-06	0	0	3	2	959.479	1917.95	-2.32959	76.7717	15543	15543	MS2	14/184	HM_62_Clean_09_04_14.raw
	High	VIIIGSGVSGLAAAR	Unambiguous	1	1	Q6ZQ88		CID	1	0	1	1	0	1.97968e-06	75.39	5.14541e-07	0	2.14079	14	3	461.947	1383.83	-3.30686	86.867	18015	18015	MS2	10/118	HM_62_Clean_09_04_14.raw
	High	HWDQDDDFEFTGSHLTVR	Unambiguous	1	1	Q6ZQ88		CID	1	0	1	1	0	3.17521e-09	73.54	9.09519e-07	0	1.22919	1	3	735.659	2204.96	-0.212517	80.8902	16513	16513	MS2	14/190	HM_62_Clean_09_04_14.raw
	High	HVKDEQIEHWKK	Unambiguous	1	1	Q6ZQ88		CID	1	0	1	1	0	0.000343289	72.11	4.32469e-06	2	8.88186	100	2	788.914	1576.82	-1.89961	30.2184	3728	3728	MS2	9/114	HM_62_Clean_09_04_14.raw
	High	NYPATVHGALLSGLR	Unambiguous	1	1	Q6ZQ88		CID	1	0	1	1	0	7.59691e-06	72.06	3.73691e-06	0	9.34001	7	2	784.931	1568.85	0.00408957	76.4091	15439	15439	MS2	12/154	HM_62_Clean_09_04_14.raw
	High	QLQSFGMDVTLLEAR	Unambiguous	1	1	Q6ZQ88		CID	1	0	1	1	0	4.6411e-07	71.9	4.91343e-06	0	12.7113	100	2	854.438	1707.87	-2.46565	109.303	23419	23419	MS2	13/158	HM_62_Clean_09_04_14.raw
	High	IADQFLGAMYTLPR	Unambiguous	1	1	Q6ZQ88		CID	1	0	1	1	0	2.7878e-08	71.86	4.65588e-06	0	0.98142	41	3	532.613	1595.82	-0.799364	106.724	22826	22826	MS2	10/140	HM_62_Clean_09_04_14.raw
	High	VIIIGSGVSGLAAAR	Unambiguous	1	1	Q6ZQ88		CID	1	0	1	1	0	3.00001e-05	70.75	1.19057e-06	0	42.5574	100	2	692.425	1383.84	7.70723	133.877	27074	27074	MS2	11/118	HM_62_Clean_09_04_14.raw
	High	QLQSFGmDVTLLEAR	Unambiguous	1	1	Q6ZQ88	M7(Oxidation)	CID	1	0	1	1	0	8.63144e-06	69.75	7.57896e-06	0	14.3417	100	2	862.436	1723.87	-1.75899	94.7619	20000	20000	MS2	13/158	HM_62_Clean_09_04_14.raw
	High	EKDEmVEQEFNR	Unambiguous	1	1	Q6ZQ88	M5(Oxidation)	CID	1	0	1	1	0	0.000136108	69.57	1.45738e-06	1	0	100	2	785.346	1569.68	-0.817286	43.5875	6994	6994	MS2	8/124	HM_62_Clean_09_04_14.raw
	High	QLQSFGMDVTLLEAR	Unambiguous	1	1	Q6ZQ88		CID	1	0	1	1	0	6.92373e-06	69.17	9.12186e-06	0	29.6179	100	2	854.436	1707.87	-4.68139	108.12	23145	23145	MS2	12/158	HM_62_Clean_09_04_14.raw
	High	QLQSFGMDVTLLEAR	Unambiguous	1	1	Q6ZQ88		CID	1	0	1	1	0	9.77164e-06	68.49	1.05831e-05	0	0	100	2	854.439	1707.87	-2.10827	108.883	23321	23321	MS2	12/158	HM_62_Clean_09_04_14.raw
	High	LFFAGEHTIR	Unambiguous	1	1	Q6ZQ88		CID	1	0	1	1	0	0.000138442	68.28	7.54855e-06	0	3.59176	3	2	595.819	1190.63	-0.376368	68.5766	13474	13474	MS2	9/76	HM_62_Clean_09_04_14.raw
	High	IADQFLGAMYTLPR	Unambiguous	1	1	Q6ZQ88		CID	1	0	1	1	0	5.45603e-07	67.9	1.16527e-05	0	2.99998	100	3	532.613	1595.82	-0.914104	105.955	22642	22642	MS2	11/140	HM_62_Clean_09_04_14.raw
	High	EKDEMVEQEFNR	Unambiguous	1	1	Q6ZQ88		CID	1	0	1	1	0	0.000458148	67.71	3.15994e-06	1	0	7	2	777.348	1553.69	-0.877266	51.6975	9175	9175	MS2	9/124	HM_62_Clean_09_04_14.raw
	High	KGNYVADLGAMVVTGLGGNPMAVVSK	Unambiguous	1	1	Q6ZQ88		CID	1	0	1	1	0	2.845e-05	66.57	1.93307e-05	1	0.978659	20	3	850.111	2548.32	-2.71166	123.212	25843	25843	MS2	29/286	HM_62_Clean_09_04_14.raw
	High	IADQFLGAmYTLPR	Unambiguous	1	1	Q6ZQ88	M9(Oxidation)	CID	1	0	1	1	0	5.47477e-06	65.52	1.97222e-05	0	4.25547	31	2	806.413	1611.82	-0.468312	91.5624	19208	19208	MS2	20/140	HM_62_Clean_09_04_14.raw
	High	GNYVADLGAMVVTGLGGNPMAVVSK	Unambiguous	1	1	Q6ZQ88		CID	1	0	1	1	0	8.7553e-08	64.99	3.17115e-05	0	10.2921	21	3	807.412	2420.22	-4.64601	129.121	26589	26589	MS2	23/274	HM_62_Clean_09_04_14.raw
	High	IADQFLGAMYTLPR	Unambiguous	1	1	Q6ZQ88		CID	1	0	1	1	0	1.56579e-07	64.82	2.4111e-05	0	4.99746	100	3	532.613	1595.83	0.34804	107.095	22912	22912	MS2	17/140	HM_62_Clean_09_04_14.raw
	High	QILDWHFANLEFANATPLSTLSLK	Unambiguous	1	1	Q6ZQ88		CID	1	0	1	1	0	1.12827e-05	63.94	3.38053e-05	0	8.65276	3	3	910.481	2729.43	-0.960674	129.03	26563	26563	MS2	20/266	HM_62_Clean_09_04_14.raw
	High	IADQFLGAmYTLPR	Unambiguous	1	1	Q6ZQ88	M9(Oxidation)	CID	1	0	1	1	0	8.84443e-05	63.76	2.85253e-05	0	4.40934	34	2	806.411	1611.81	-3.42197	91.1732	19116	19116	MS2	12/140	HM_62_Clean_09_04_14.raw
	High	LQELEANPPSDVYLSSR	Unambiguous	1	1	Q6ZQ88		CID	1	0	1	1	0	1.19185e-05	63.36	3.6767e-05	0	0	2	2	959.479	1917.95	-2.32959	77.1373	15642	15642	MS2	22/184	HM_62_Clean_09_04_14.raw
	High	KLPPPPPQAPPEEENESEPEEPSGVEGAAFQSR	Unambiguous	1	1	Q6ZQ88		CID	1	0	1	1	0	4.53628e-08	63.04	4.17138e-05	1	0	54	3	1176.23	3526.67	2.50766	71.9907	14351	14351	MS2	28/360	HM_62_Clean_09_04_14.raw
	High	EMDESLANLSEDEYYSEEER	Unambiguous	1	1	Q6ZQ88		CID	1	0	1	1	0	3.06367e-06	62.25	2.35287e-06	0	3.06138	46	3	813.334	2437.99	1.71705	85.551	17673	17673	MS2	18/212	HM_62_Clean_09_04_14.raw
	High	VIIIGSGVSGLAAAR	Unambiguous	1	1	Q6ZQ88		CID	1	0	1	1	0	7.8319e-05	62.04	1.01278e-05	0	19.021	100	2	692.421	1383.83	1.88531	129.266	26613	26613	MS2	18/118	HM_62_Clean_09_04_14.raw
	High	QLQSFGMDVTLLEAR	Unambiguous	1	1	Q6ZQ88		CID	1	0	1	1	0	8.63259e-06	61.58	5.15013e-05	0	0.864228	100	3	569.962	1707.87	-0.615165	107.021	22895	22895	MS2	18/158	HM_62_Clean_09_04_14.raw
	High	HWDQDDDFEFTGSHLTVR	Unambiguous	1	1	Q6ZQ88		CID	1	0	1	1	0	7.22702e-09	61.2	1.50198e-05	0	42.5339	33	3	735.659	2204.96	-0.9599	80.5474	16428	16428	MS2	25/190	HM_62_Clean_09_04_14.raw
	High	HWDQDDDFEFTGSHLTVR	Unambiguous	1	1	Q6ZQ88		CID	1	0	1	1	0	7.77559e-09	60.65	1.85114e-05	0	6.15331	5	3	735.66	2204.97	1.28224	81.2493	16598	16598	MS2	25/190	HM_62_Clean_09_04_14.raw
	High	EKDEmVEQEFNR	Unambiguous	1	1	Q6ZQ88	M5(Oxidation)	CID	1	0	1	1	0	0.000330808	60.31	1.16388e-05	1	0	48	2	785.345	1569.68	-1.43943	42.9759	6838	6838	MS2	9/124	HM_62_Clean_09_04_14.raw
	High	KGNYVADLGAMVVTGLGGNPMAVVSK	Unambiguous	1	1	Q6ZQ88		CID	1	0	1	1	0	0.000794343	60.27	8.4857e-05	1	12.5037	100	3	850.11	2548.32	-3.71761	122.862	25787	25787	MS2	14/286	HM_62_Clean_09_04_14.raw
	High	KGNYVADLGAmVVTGLGGNPMAVVSK	Unambiguous	1	1	Q6ZQ88	M11(Oxidation)	CID	1	0	1	1	0	5.41964e-05	59.84	9.22882e-05	1	9.37637	100	3	855.447	2564.33	1.47799	111.282	23881	23881	MS2	13/286	HM_62_Clean_09_04_14.raw
	High	QQPPAVQFVPPLPEWK	Unambiguous	1	1	Q6ZQ88		CID	1	0	1	1	0	4.93401e-05	59.65	7.36528e-05	0	1.39533	6	2	931.001	1860.99	-3.4718	111.509	23936	23936	MS2	13/150	HM_62_Clean_09_04_14.raw
	High	HGLINFGIYK	Unambiguous	1	1	Q6ZQ88		CID	1	0	1	1	0	0.00107904	59.31	5.50932e-05	0	21.4339	17	2	581.325	1161.64	0.618274	81.93	16775	16775	MS2	7/84	HM_62_Clean_09_04_14.raw
	High	IADQFLGAmYTLPR	Unambiguous	1	1	Q6ZQ88	M9(Oxidation)	CID	1	0	1	1	0	2.92017e-07	58.39	0.000100762	0	0	66	3	537.943	1611.82	-2.67296	91.2288	19129	19129	MS2	11/140	HM_62_Clean_09_04_14.raw
	High	ASPPGGLAEPPGSAGPQAGPTAGPGSATPMETGIAETPEGR	Unambiguous	1	1	Q6ZQ88		CID	1	0	1	1	0	0.00124617	58.03	0.000138353	0	0	36	3	1242.59	3725.76	-1.94806	81.1959	16585	16585	MS2	25/442	HM_62_Clean_09_04_14.raw
	High	EYDELAETQGK	Unambiguous	1	1	Q6ZQ88		CID	1	0	1	1	0	0.00134172	57.96	2.8792e-05	0	2.8705	14	2	641.792	1282.58	-1.84092	46.3797	7719	7719	MS2	8/98	HM_62_Clean_09_04_14.raw
	High	EKDEmVEQEFNR	Unambiguous	1	1	Q6ZQ88	M5(Oxidation)	CID	1	0	1	1	0	0.000392735	57.84	2.17879e-05	1	40.8571	100	2	785.346	1569.68	-0.739519	44.0074	7094	7094	MS2	8/124	HM_62_Clean_09_04_14.raw
	High	QLQSFGMDVTLLEAR	Unambiguous	1	1	Q6ZQ88		CID	1	0	1	1	0	6.78314e-06	57.62	0.000128439	0	0.944614	25	3	569.963	1707.88	1.10023	107.386	22980	22980	MS2	8/158	HM_62_Clean_09_04_14.raw
	High	QLQSFGmDVTLLEAR	Unambiguous	1	1	Q6ZQ88	M7(Oxidation)	CID	1	0	1	1	0	6.47636e-06	57.12	0.000142461	0	55.413	100	2	862.44	1723.87	2.27729	95.6554	20224	20224	MS2	10/158	HM_62_Clean_09_04_14.raw
	High	EKDEMVEQEFNR	Unambiguous	1	1	Q6ZQ88		CID	1	0	1	1	0	0.000214079	56.12	4.54478e-05	1	0	49	2	777.348	1553.69	-0.955834	51.3318	9079	9079	MS2	9/124	HM_62_Clean_09_04_14.raw
	High	EYDELAETQGK	Unambiguous	1	1	Q6ZQ88		CID	1	0	1	1	0	0.000149336	56.06	4.63278e-05	0	20.6306	55	2	641.794	1282.58	0.062595	46.023	7619	7619	MS2	8/98	HM_62_Clean_09_04_14.raw
	High	ASPPGGLAEPPGSAGPQAGPTAGPGSATPMETGIAETPEGR	Unambiguous	1	1	Q6ZQ88		CID	1	0	1	1	0	1.59233e-05	55.83	0.000239927	0	0	6	3	1242.6	3725.77	0.804096	81.6376	16697	16697	MS2	19/442	HM_62_Clean_09_04_14.raw
	High	KGNYVADLGAMVVTGLGGNPMAVVSK	Unambiguous	1	1	Q6ZQ88		CID	1	0	1	1	0	0.000128898	55.43	0.000251761	1	0.360819	4	3	850.112	2548.32	-2.28054	123.905	25944	25944	MS2	13/286	HM_62_Clean_09_04_14.raw
	High	HVKDEQIEHWK	Unambiguous	1	1	Q6ZQ88		CID	1	0	1	1	0	0.000481127	55.35	0.000167606	1	0	100	2	724.867	1448.73	-0.888408	34.719	4813	4813	MS2	8/104	HM_62_Clean_09_04_14.raw
	High	HGLINFGIYKR	Unambiguous	1	1	Q6ZQ88		CID	1	0	1	1	0	1.44802e-05	55.33	0.000130864	1	24.071	4	3	439.919	1317.74	-0.982089	70.042	13883	13883	MS2	14/94	HM_62_Clean_09_04_14.raw
	High	HVKDEQIEHWK	Unambiguous	1	1	Q6ZQ88		CID	1	0	1	1	0	0.000278166	55.15	0.000175505	1	8.34412	100	2	724.868	1448.73	0.375498	35.0969	4911	4911	MS2	8/104	HM_62_Clean_09_04_14.raw
	High	KGNYVADLGAMVVTGLGGNPMAVVSK	Unambiguous	1	1	Q6ZQ88		CID	1	0	1	1	0	0.000196895	54.19	0.000342197	1	1.55155	2	3	850.111	2548.32	-3.35834	123.555	25893	25893	MS2	14/286	HM_62_Clean_09_04_14.raw
	High	KGNYVADLGAMVVTGLGGNPMAVVSK	Unambiguous	1	1	Q6ZQ88		CID	1	0	1	1	0	0.000218531	54	0.000351927	1	0	30	3	850.111	2548.32	-2.78351	124.265	25993	25993	MS2	14/286	HM_62_Clean_09_04_14.raw
	High	KLPPPPPQAPPEEENESEPEEPSGVEGAAFQSR	Unambiguous	1	1	Q6ZQ88		CID	1	0	1	1	0	6.30362e-08	53.55	0.000348399	1	0	36	3	1176.22	3526.66	-0.815236	71.1122	14159	14159	MS2	23/360	HM_62_Clean_09_04_14.raw
	High	GIFGSSAVPQPK	Unambiguous	1	1	Q6ZQ88		CID	1	0	1	1	0	0.00151736	53.14	0.000264968	0	0.33386	1	2	594.324	1187.64	-1.39345	69.7069	13789	13789	MS2	10/94	HM_62_Clean_09_04_14.raw
	High	IADQFLGAMYTLPR	Unambiguous	1	1	Q6ZQ88		CID	1	0	1	1	0	4.79514e-06	53.13	0.000338539	0	0	15	3	532.611	1595.82	-4.47107	106.313	22727	22727	MS2	16/140	HM_62_Clean_09_04_14.raw
	High	HGLInFGIYKR	Unambiguous	1	1	Q6ZQ88	N5(Deamidated)	CID	1	0	1	1	0	7.24643e-05	52.89	0.000245456	1	22.9657	100	3	440.248	1318.73	2.55385	74.6364	14997	14997	MS2	13/94	HM_62_Clean_09_04_14.raw
	High	LFFAGEHTIR	Unambiguous	1	1	Q6ZQ88		CID	1	0	1	1	0	0.000502301	52.65	0.000268366	0	17.3282	6	2	595.82	1190.63	1.36657	68.2104	13375	13375	MS2	9/76	HM_62_Clean_09_04_14.raw
	High	HWDQDDDFEFTGSHLTVR	Unambiguous	1	1	Q6ZQ88		CID	1	0	1	1	0	2.13192e-08	52.62	0.00010448	0	44.8537	40	3	735.658	2204.96	-2.03945	82.0735	16815	16815	MS2	24/190	HM_62_Clean_09_04_14.raw
	High	GSYSYVAAGSSGNDYDLMAQPITPGPSIPGAPQPIPR	Unambiguous	1	1	Q6ZQ88		CID	1	0	1	1	0	4.67478e-05	52.44	0.000550779	0	0	21	3	1244.6	3731.8	-0.501575	104.687	22346	22346	MS2	13/386	HM_62_Clean_09_04_14.raw
	High	VFWDPSVNLFGHVGSTTASR	Unambiguous	1	1	Q6ZQ88		CID	1	0	1	1	0	2.04965e-05	51.74	0.000613279	0	1.83029	48	3	726.364	2177.08	0.489233	109.205	23395	23395	MS2	20/206	HM_62_Clean_09_04_14.raw
	High	DRQILDWHFANLEFANATPLSTLSLK	Unambiguous	1	1	Q6ZQ88		CID	1	0	1	1	0	0.00149507	51.54	0.000610617	1	0	61	4	750.893	3000.55	-2.89822	126.337	26229	26229	MS2	15/294	HM_62_Clean_09_04_14.raw
	High	KGNYVADLGAMVVTGLGGNPmAVVSK	Unambiguous	1	1	Q6ZQ88	M21(Oxidation)	CID	1	0	1	1	0	9.08197e-05	51.05	0.00074244	1	0	8	3	855.443	2564.31	-2.94912	113.966	24450	24450	MS2	15/286	HM_62_Clean_09_04_14.raw
	High	KGNYVADLGAmVVTGLGGNPMAVVSK	Unambiguous	1	1	Q6ZQ88	M11(Oxidation)	CID	1	0	1	1	0	3.56713e-06	50.48	0.000788369	1	15.9062	100	3	855.447	2564.33	1.90642	110.71	23745	23745	MS2	15/286	HM_62_Clean_09_04_14.raw
	High	QQPPAVQFVPPLPEWK	Unambiguous	1	1	Q6ZQ88		CID	1	0	1	1	0	6.28405e-06	50.34	0.000611225	0	39.7699	100	2	931.002	1861	-1.70076	111.225	23868	23868	MS2	8/150	HM_62_Clean_09_04_14.raw
	High	QQPPAVQFVPPLPEWK	Unambiguous	1	1	Q6ZQ88		CID	1	0	1	1	0	8.01957e-05	50.05	0.000662825	0	13.1575	100	2	931.002	1861	-2.02873	112.245	24103	24103	MS2	8/150	HM_62_Clean_09_04_14.raw
	High	KGNYVADLGAMVVTGLGGNPmAVVSK	Unambiguous	1	1	Q6ZQ88	M21(Oxidation)	CID	1	0	1	1	0	2.62321e-06	49.64	0.0010321	1	80.0882	75	3	855.442	2564.31	-4.23442	113.63	24397	24397	MS2	14/286	HM_62_Clean_09_04_14.raw
	High	GIFGSSAVPQPK	Unambiguous	1	1	Q6ZQ88		CID	1	0	1	1	0	0.000584111	49.57	0.000594546	0	0	37	2	594.324	1187.64	-0.879526	69.3623	13693	13693	MS2	8/94	HM_62_Clean_09_04_14.raw
	High	LQELEANPPSDVYLSSR	Unambiguous	1	1	Q6ZQ88		CID	1	0	1	1	0	6.80769e-06	49.18	0.000940283	0	0	92	2	959.477	1917.95	-4.36628	79.2262	16138	16138	MS2	9/184	HM_62_Clean_09_04_14.raw
	High	QQPPAVQFVPPLPEWK	Unambiguous	1	1	Q6ZQ88		CID	1	0	1	1	0	0.000142661	48.85	0.000907004	0	0.893737	24	2	930.999	1860.99	-5.57083	111.887	24020	24020	MS2	12/150	HM_62_Clean_09_04_14.raw
	High	HWDQDDDFEFTGSHLTVR	Unambiguous	1	1	Q6ZQ88		CID	1	0	1	1	0	8.57117e-05	48.19	0.000317064	0	5.86744	4	4	551.997	2204.96	0.777893	81.0175	16545	16545	MS2	9/190	HM_62_Clean_09_04_14.raw
	High	LQELEANPPSDVYLSSR	Unambiguous	1	1	Q6ZQ88		CID	1	0	1	1	0	5.77145e-07	47.82	0.00131496	0	1.26756	4	3	639.99	1917.96	-0.140805	77.5595	15749	15749	MS2	19/184	HM_62_Clean_09_04_14.raw
	High	APILLALVAGEAAGIMENISDDVIVGR	Unambiguous	1	1	Q6ZQ88		CID	1	0	1	1	0	7.02575e-06	47.56	0.00088571	0	4.31879	33	3	903.157	2707.46	-5.11195	129.171	26600	26600	MS2	23/248	HM_62_Clean_09_04_14.raw
	High	VIIIGSGVSGLAAAR	Unambiguous	1	1	Q6ZQ88		CID	1	0	1	1	0	1.36244e-05	47.18	0.000340738	0	43.8003	16	3	461.947	1383.83	-3.04222	87.2813	18127	18127	MS2	10/118	HM_62_Clean_09_04_14.raw
	High	IADQFLGAMYTLPR	Unambiguous	1	1	Q6ZQ88		CID	1	0	1	1	0	4.97694e-05	46.46	0.00163583	0	2.70249	100	3	532.614	1595.83	1.26596	107.46	22998	22998	MS2	16/140	HM_62_Clean_09_04_14.raw
	High	LQELEANPPSDVYLSSR	Unambiguous	1	1	Q6ZQ88		CID	1	0	1	1	0	1.62131e-05	45.28	0.00239855	0	1.75683	2	3	639.991	1917.96	1.76857	77.1955	15656	15656	MS2	20/184	HM_62_Clean_09_04_14.raw
	High	LQELEANPPSDVYLSSR	Unambiguous	1	1	Q6ZQ88		CID	1	0	1	1	0	6.45374e-06	45.2	0.00243861	0	0	5	3	639.991	1917.96	1.67311	76.846	15565	15565	MS2	19/184	HM_62_Clean_09_04_14.raw
	High	QLQSFGMDVTLLEAR	Unambiguous	1	1	Q6ZQ88		CID	1	0	1	1	0	4.19269e-05	44.54	0.00270174	0	25.1699	100	3	569.961	1707.87	-2.97385	108.142	23151	23151	MS2	14/158	HM_62_Clean_09_04_14.raw
	High	NYPATVHGALLSGLR	Unambiguous	1	1	Q6ZQ88		CID	1	0	1	1	0	4.41002e-05	43.18	0.00299803	0	5.4104	18	2	784.93	1568.85	-1.39647	76.7759	15545	15545	MS2	19/154	HM_62_Clean_09_04_14.raw
	High	HGLINFGIYKR	Unambiguous	1	1	Q6ZQ88		CID	1	0	1	1	0	0.000683731	42.95	0.00225611	1	21.8985	26	2	659.375	1317.74	-0.693977	70.0806	13895	13895	MS2	16/94	HM_62_Clean_09_04_14.raw
	High	QLQSFGMDVTLLEAR	Unambiguous	1	1	Q6ZQ88		CID	1	0	1	1	0	6.00973e-05	42.25	0.00452108	0	3.48361	89	3	569.961	1707.87	-2.75942	107.752	23065	23065	MS2	22/158	HM_62_Clean_09_04_14.raw
	High	HWDQDDDFEFTGSHLTVR	Unambiguous	1	1	Q6ZQ88		CID	1	0	1	1	0	3.41987e-05	41.84	0.00134855	0	18.9675	14	4	551.996	2204.96	0.224277	80.6586	16457	16457	MS2	16/190	HM_62_Clean_09_04_14.raw
	High	HGLINFGIYK	Unambiguous	1	1	Q6ZQ88		CID	1	0	1	1	0	0.000447769	40.09	0.0046036	0	35.667	100	3	387.885	1161.64	0.343988	82.0457	16809	16809	MS2	18/84	HM_62_Clean_09_04_14.raw
	High	IADQFLGAMYTLPR	Unambiguous	1	1	Q6ZQ88		CID	1	0	1	1	0	5.66489e-05	39.95	0.00718727	0	0	100	3	532.612	1595.82	-2.06151	107.92	23102	23102	MS2	15/140	HM_62_Clean_09_04_14.raw
	High	DITAEFLVK	Unambiguous	1	1	Q6ZQ88		CID	1	0	1	1	0	0.000845473	39.92	0.0037586	0	14.0165	98	2	518.289	1035.57	-0.777	128.865	26534	26534	MS2	7/72	HM_62_Clean_09_04_14.raw
	High	LQELEANPPSDVYLSSR	Unambiguous	1	1	Q6ZQ88		CID	1	0	1	1	0	1.35655e-05	39.54	0.0088605	0	29.7148	24	3	639.988	1917.95	-2.3366	76.5121	15473	15473	MS2	15/184	HM_62_Clean_09_04_14.raw
	High	VIIIGSGVSGLAAAR	Unambiguous	1	1	Q6ZQ88		CID	1	0	1	1	0	1.14553e-06	39.46	0.0021459	0	36.7671	41	3	461.948	1383.83	-1.18977	87.6545	18210	18210	MS2	16/118	HM_62_Clean_09_04_14.raw
	High	LFFAGEHTIR	Unambiguous	1	1	Q6ZQ88		CID	1	0	1	1	0	0.000832689	39.25	0.00601382	0	8.32144	7	3	397.549	1190.63	-0.592713	68.1744	13365	13365	MS2	9/76	HM_62_Clean_09_04_14.raw
	High	QLQSFGMDVTLLEAR	Unambiguous	1	1	Q6ZQ88		CID	1	0	1	1	0	0.000152902	38.62	0.0104633	0	29.2293	100	3	569.963	1707.88	0.88581	106.685	22818	22818	MS2	10/158	HM_62_Clean_09_04_14.raw
	High	LFFAGEHTIR	Unambiguous	1	1	Q6ZQ88		CID	1	0	1	1	0	0.00127845	38.42	0.00728032	0	1.1432	0	3	397.549	1190.63	-0.592713	68.5196	13459	13459	MS2	13/76	HM_62_Clean_09_04_14.raw
	High	VIIIGSGVSGLAAAR	Unambiguous	1	1	Q6ZQ88		CID	1	0	1	1	0	0.000320083	34.68	0.00612735	0	11.4552	100	3	461.947	1383.83	-4.43157	88.9857	18545	18545	MS2	13/118	HM_62_Clean_09_04_14.raw
	High	QLQSFGMDVTLLEAR	Unambiguous	1	1	Q6ZQ88		CID	1	0	1	1	0	8.75472e-05	33.2	0.0363998	0	57.6453	100	2	854.437	1707.87	-3.89516	110.074	23598	23598	MS2	8/158	HM_62_Clean_09_04_14.raw
	High	GSYSYVAAGSSGNDYDLMAQPITPGPSIPGAPqPIPR	Unambiguous	1	1	Q6ZQ88	Q33(Deamidated)	CID	1	0	1	1	0	0.0013208	30.34	0.0880775	0	2.17424	80	3	1244.93	3732.79	0.477692	106.09	22674	22674	MS2	20/386	HM_62_Clean_09_04_14.raw
	High	QQPPAVQFVPPLPEWK	Unambiguous	1	1	Q6ZQ88		CID	1	0	1	1	0	0.000369769	26.42	0.150617	0	23.5135	100	3	621.004	1861	-1.64239	111.221	23867	23867	MS2	13/150	HM_62_Clean_09_04_14.raw
	High	EASEVKPPRDITAEFLVK	Unambiguous	1	1	Q6ZQ88		CID	1	0	1	1	0	0.000700125	26.04	0.152567	1	28.0751	42	3	677.038	2029.1	1.28823	81.2565	16601	16601	MS2	15/186	HM_62_Clean_09_04_14.raw
	High	EKDEMVEQEFNR	Unambiguous	1	1	Q6ZQ88		CID	1	0	1	1	0	0.000626352	25.91	0.0480841	1	44.0679	15	3	518.568	1553.69	-0.6895	51.325	9076	9076	MS2	7/124	HM_62_Clean_09_04_14.raw
	High	KLPPPPPQAPPEEENESEPEEPSGVEGAAFQSR	Unambiguous	1	1	Q6ZQ88		CID	1	0	1	1	0	0.000609304	25.62	0.219463	1	0	36	4	882.421	3526.66	0.617415	71.0758	14149	14149	MS2	15/360	HM_62_Clean_09_04_14.raw
	High	EKDEMVEQEFNR	Unambiguous	1	1	Q6ZQ88		CID	1	0	1	1	0	0.000517338	24.97	0.06448	1	21.9809	72	3	518.569	1553.69	0.606872	54.0202	9685	9685	MS2	7/124	HM_62_Clean_09_04_14.raw
	High	QQPPAVQFVPPLPEWK	Unambiguous	1	1	Q6ZQ88		CID	1	0	1	1	0	0.000401846	23.44	0.301856	0	4.24303	69	3	621.004	1861	-1.15043	112.242	24102	24102	MS2	18/150	HM_62_Clean_09_04_14.raw
	High	EKDEMVEQEFNR	Unambiguous	1	1	Q6ZQ88		CID	1	0	1	1	0	0.000188466	22.34	0.108521	1	29.1915	66	3	518.568	1553.69	-0.925204	52.6465	9384	9384	MS2	8/124	HM_62_Clean_09_04_14.raw
	High	HVKDEQIEHWKK	Unambiguous	1	1	Q6ZQ88		CID	1	0	1	1	0	0.000644142	20.72	0.598143	2	27.7202	23	3	526.278	1576.82	-2.41134	29.6746	3612	3612	MS2	12/114	HM_62_Clean_09_04_14.raw
	High	EKDEMVEQEFNR	Unambiguous	1	1	Q6ZQ88		CID	1	0	1	1	0	0.00146644	18.71	0.23889	1	41.8716	92	3	518.568	1553.69	-1.27876	53.0443	9462	9462	MS2	12/124	HM_62_Clean_09_04_14.raw
	High	IQLTFEATLQQLEAPYNSDTVLVHR	Unambiguous	1	1	Q6ZQ88		CID	1	0	1	1	0.000116	0.0015937	39.66	0.00921382	0	3.57737	20	4	722.378	2886.49	-3.23027	119.577	25326	25326	MS2	16/270	HM_62_Clean_09_04_14.raw
	High	TLQLWLDNPK	Unambiguous	1	1	Q6ZQ88		CID	1	0	1	1	0.0002	0.0020249	55.98	0.000123524	0	4.80631	4	2	614.338	1227.67	-3.46868	90.4442	18929	18929	MS2	8/98	HM_62_Clean_09_04_14.raw
	High	TLQLWLDNPK	Unambiguous	1	1	Q6ZQ88		CID	1	0	1	1	0.0002	0.00186292	54.74	0.000167365	0	15.7611	25	2	614.339	1227.67	-2.47435	90.0878	18833	18833	MS2	8/98	HM_62_Clean_09_04_14.raw
	High	TLQLWLDNPK	Unambiguous	1	1	Q6ZQ88		CID	1	0	1	1	0.0002	0.00166562	54.51	0.000170627	0	5.49329	27	2	614.338	1227.67	-2.97151	90.8023	19026	19026	MS2	8/98	HM_62_Clean_09_04_14.raw
	High	DEMVEQEFNR	Unambiguous	1	1	Q6ZQ88		CID	1	0	1	1	0.0002	0.00199503	48.42	0.000101435	0	9.31961	100	2	648.78	1296.55	-0.206399	59.0262	10960	10960	MS2	13/92	HM_62_Clean_09_04_14.raw
	High	GSYSYVAAGSSGNDYDLMAqPITPGPSIPGAPQPIPR	Unambiguous	1	1	Q6ZQ88	Q20(Deamidated)	CID	1	0	1	1	0.0002	0.00246055	39.82	0.00995413	0	1.45039	28	3	1244.93	3732.79	0.772011	105.655	22572	22572	MS2	12/386	HM_62_Clean_09_04_14.raw
	High	QQPPAVQFVPPLPEWK	Unambiguous	1	1	Q6ZQ88		CID	1	0	1	1	0.0002	0.00284013	35.22	0.020757	0	0.535019	13	3	621.003	1860.99	-4.10218	111.885	24019	24019	MS2	15/150	HM_62_Clean_09_04_14.raw
	High	HGLInFGIYK	Unambiguous	1	1	Q6ZQ88	N5(Deamidated)	CID	1	0	1	1	0.0002	0.002433	34.17	0.0186627	0	71.3515	68	2	581.814	1162.62	-4.11326	84.2671	17358	17358	MS2	10/84	HM_62_Clean_09_04_14.raw
	High	EKDEmVEQEFNR	Unambiguous	1	1	Q6ZQ88	M5(Oxidation)	CID	1	0	1	1	0.0002	0.00324358	27.82	0.0228797	1	49.7892	53	3	523.9	1569.69	0.535077	42.902	6820	6820	MS2	5/124	HM_62_Clean_09_04_14.raw
	High	EKDEmVEQEFNR	Unambiguous	1	1	Q6ZQ88	M5(Oxidation)	CID	1	0	1	1	0.0002	0.00281861	27.71	0.0209251	1	27.1306	30	3	523.899	1569.68	-2.1479	43.6067	6997	6997	MS2	6/124	HM_62_Clean_09_04_14.raw
	High	HVKDEQIEHWK	Unambiguous	1	1	Q6ZQ88		CID	1	0	1	1	0.0002	0.00356902	27.23	0.10389	1	9.05232	6	3	483.58	1448.73	-1.82456	34.699	4806	4806	MS2	8/104	HM_62_Clean_09_04_14.raw
	High	QLQSFGMDVTLLEAR	Unambiguous	1	1	Q6ZQ88		CID	1	0	1	1	0.0002	0.00217131	26.67	0.161782	0	50.1318	100	2	854.442	1707.88	1.32253	110.618	23725	23725	MS2	10/158	HM_62_Clean_09_04_14.raw
	High	TQEELKELLNK	Unambiguous	1	1	Q6ZQ88		CID	1	0	1	1	0.0002	0.00267786	24.62	0.195697	1	11.874	17	3	448.917	1344.74	-0.687271	67.5844	13201	13201	MS2	12/110	HM_62_Clean_09_04_14.raw
	High	GSYSYVAAGSSGNDYDLMAQPITPGPSIPGAPQPIPR	Unambiguous	1	1	Q6ZQ88		CID	1	0	1	1	0.0002	0.00379172	21.57	0.672245	0	0	10	3	1244.6	3731.79	-1.97357	105.071	22432	22432	MS2	25/386	HM_62_Clean_09_04_14.raw
	High	EKDEMVEQEFNR	Unambiguous	1	1	Q6ZQ88		CID	1	0	1	1	0.0002	0.00199879	20.85	0.145948	1	41.0956	74	3	518.568	1553.69	-1.27876	53.6661	9602	9602	MS2	11/124	HM_62_Clean_09_04_14.raw
	High	HVKDEQIEHWKK	Unambiguous	1	1	Q6ZQ88		CID	1	0	1	1	0.0002	0.00171628	20.6	0.602271	2	2.61143	5	4	394.961	1576.82	0.0187232	30.5168	3788	3788	MS2	20/114	HM_62_Clean_09_04_14.raw
	High	HVKDEQIEHWK	Unambiguous	1	1	Q6ZQ88		CID	1	0	1	1	0.0002	0.00234594	20.04	0.562297	1	9.3343	6	3	483.581	1448.73	-0.244671	35.0753	4904	4904	MS2	7/104	HM_62_Clean_09_04_14.raw
	High	HVKDEQIEHWKK	Unambiguous	1	1	Q6ZQ88		CID	1	0	1	2	0.0002	0.00202134	10.18	6.81174	2	1.2674	2	4	394.961	1576.82	-1.14251	30.1676	3714	3714	MS2	17/114	HM_62_Clean_09_04_14.raw
	High	DRQILDWHFANLEFANATPLSTLSLK	Unambiguous	1	1	Q6ZQ88		CID	1	0	1	1	0.000282	0.00480532	48	0.00134795	1	0	14	4	750.893	3000.55	-2.16593	125.963	26184	26184	MS2	14/294	HM_62_Clean_09_04_14.raw
	High	DITAEFLVK	Unambiguous	1	1	Q6ZQ88		CID	1	0	1	1	0.000282	0.00524562	42.55	0.00191787	0	6.34654	9	2	518.289	1035.57	-1.8379	90.0836	18831	18831	MS2	7/72	HM_62_Clean_09_04_14.raw
	High	DITAEFLVK	Unambiguous	1	1	Q6ZQ88		CID	1	0	1	1	0.000282	0.00391529	39.56	0.00374592	0	9.6756	10	2	518.288	1035.57	-3.25243	89.7366	18737	18737	MS2	7/72	HM_62_Clean_09_04_14.raw
	High	QQPPAVQFVPPLPEWK	Unambiguous	1	1	Q6ZQ88		CID	1	0	1	1	0.000282	0.00577775	38	0.0108169	0	1.44575	4	3	621.003	1861	-3.01987	111.507	23935	23935	MS2	14/150	HM_62_Clean_09_04_14.raw
	High	IKELHQQYK	Unambiguous	1	1	Q6ZQ88		CID	1	0	1	1	0.000282	0.00552887	32.47	0.0265566	1	4.67238	29	3	396.223	1186.65	-2.78566	26.25	2838	2838	MS2	11/78	HM_62_Clean_09_04_14.raw
	High	DITAEFLVK	Unambiguous	1	1	Q6ZQ88		CID	1	0	1	1	0.000282	0.00452558	27.74	0.0588095	0	38.2247	100	2	518.289	1035.57	-2.19153	89.0314	18558	18558	MS2	11/72	HM_62_Clean_09_04_14.raw
	High	VFWDPSVNLFGHVGSTTASR	Unambiguous	1	1	Q6ZQ88		CID	1	0	1	1	0.000282	0.00391521	27.01	0.174283	0	6.54319	100	3	726.361	2177.07	-3.8843	108.822	23307	23307	MS2	15/206	HM_62_Clean_09_04_14.raw
	High	HVKDEQIEHWKK	Unambiguous	1	1	Q6ZQ88		CID	1	0	1	1	0.000282	0.00413781	24.91	0.227932	2	25.2234	25	3	526.279	1576.82	-0.901734	30.105	3701	3701	MS2	10/114	HM_62_Clean_09_04_14.raw
	High	QLQSFGmDVTLLEAR	Unambiguous	1	1	Q6ZQ88	M7(Oxidation)	CID	1	0	1	1	0.000282	0.00441629	21.97	0.458391	0	56.7124	100	3	575.292	1723.86	-4.28062	95.1703	20105	20105	MS2	9/158	HM_62_Clean_09_04_14.raw
	High	EKDEmVEQEFNR	Unambiguous	1	1	Q6ZQ88	M5(Oxidation)	CID	1	0	1	1	0.000282	0.00455123	21.55	0.0874802	1	49.8032	100	3	523.899	1569.68	-1.44799	44.6295	7251	7251	MS2	6/124	HM_62_Clean_09_04_14.raw
	High	EASEVKPPRDITAEFLVK	Unambiguous	1	1	Q6ZQ88		CID	1	0	1	1	0.000282	0.00415987	18.69	0.82882	1	10.8767	14	4	508.03	2029.1	1.22144	81.5206	16667	16667	MS2	14/186	HM_62_Clean_09_04_14.raw
	High	EKDEmVEQEFNR	Unambiguous	1	1	Q6ZQ88	M5(Oxidation)	CID	1	0	1	1	0.000282	0.00578327	13.93	0.558315	1	41.3139	40	3	523.9	1569.68	-0.048178	43.9809	7086	7086	MS2	6/124	HM_62_Clean_09_04_14.raw
	High	KGnYVADLGAMVVTGLGGNPmAVVSK	Unambiguous	1	1	Q6ZQ88	N3(Deamidated); M21(Oxidation)	CID	1	0	1	1	0.000369	0.00626013	29.29	0.115347	1	21.7301	89	3	855.773	2565.3	-0.452578	114.16	24485	24485	MS2	12/286	HM_62_Clean_09_04_14.raw
	High	ASPPGGLAEPPGSAGPQAGPTAGPGSATPMETGIAETPEGR	Unambiguous	1	1	Q6ZQ88		CID	1	0	1	1	0.000369	0.0058475	20.29	0.859638	0	0	3	4	932.199	3725.77	0.325413	81.5911	16686	16686	MS2	33/442	HM_62_Clean_09_04_14.raw
	High	TQEELKELLNK	Unambiguous	1	1	Q6ZQ88		CID	1	0	1	1	0.000542	0.00704043	57.26	0.000100449	1	10.209	5	2	672.87	1344.73	-3.44596	66.8731	13021	13021	MS2	16/110	HM_62_Clean_09_04_14.raw
	High	DITAEFLVK	Unambiguous	1	1	Q6ZQ88		CID	1	0	1	1	0.000542	0.00692611	20.21	0.355393	0	0	100	2	518.289	1035.57	-1.36639	93.7958	19759	19759	MS2	6/72	HM_62_Clean_09_04_14.raw
	High	IKELHQQYK	Unambiguous	1	1	Q6ZQ88		CID	1	0	1	1	0.000616	0.00836894	34.17	0.0188541	1	3.59012	5	3	396.225	1186.66	0.994784	26.609	2912	2912	MS2	6/78	HM_62_Clean_09_04_14.raw
	High	DITAEFLVK	Unambiguous	1	1	Q6ZQ88		CID	1	0	1	1	0.000616	0.00823362	18.76	0.49759	0	21.0872	100	2	518.289	1035.57	-1.24851	93.0978	19596	19596	MS2	8/72	HM_62_Clean_09_04_14.raw
	High	LFFAGEHTIR	Unambiguous	1	1	Q6ZQ88		CID	1	0	1	1	0.000616	0.00857154	10.47	4.13266	0	0	38	3	397.549	1190.63	0.0224415	69.3332	13685	13685	MS2	8/76	HM_62_Clean_09_04_14.raw
	High	STSQTFIYK	Unambiguous	1	1	Q6ZQ88		CID	1	0	1	1	0.000677	0.00940473	45.66	0.00114362	0	23.2626	48	2	537.776	1074.54	-1.65084	53.6635	9601	9601	MS2	6/82	HM_62_Clean_09_04_14.raw
	High	MGFGNLNK	Unambiguous	1	1	Q6ZQ88		CID	1	0	1	1	0.000677	0.00973124	44.64	0.000778159	0	2.55546	11	2	440.72	880.433	-1.78356	57.9573	10682	10682	MS2	7/64	HM_62_Clean_09_04_14.raw
	High	EYDELAETQGKLEEK	Unambiguous	1	1	Q6ZQ88		CID	1	0	1	1	0.000677	0.0108735	29.42	0.0566296	1	0.354965	1	3	594.619	1781.84	-1.17193	60.8726	11446	11446	MS2	8/150	HM_62_Clean_09_04_14.raw
	High	EKDEMVEQEFNR	Unambiguous	1	1	Q6ZQ88		CID	1	0	1	1	0.000745	0.0125412	20.9	0.147122	1	19.4368	2	3	518.567	1553.69	-1.51447	51.6903	9171	9171	MS2	11/124	HM_62_Clean_09_04_14.raw
	High	TQEELKELLNK	Unambiguous	1	1	Q6ZQ88		CID	1	0	1	1	0.000745	0.0120635	19.14	0.641798	1	24.4894	2	3	448.916	1344.73	-2.66166	67.2159	13108	13108	MS2	12/110	HM_62_Clean_09_04_14.raw
	High	TQEELKELLNK	Unambiguous	1	1	Q6ZQ88		CID	1	0	1	1	0.000825	0.0134339	27.58	0.0936634	1	7.20861	1	3	448.916	1344.73	-1.91276	66.8712	13020	13020	MS2	12/110	HM_62_Clean_09_04_14.raw
	High	TQEELKELLNK	Unambiguous	1	1	Q6ZQ88		CID	1	0	1	1	0.000973	0.0141805	46.23	0.00126859	1	22.4636	9	2	672.87	1344.73	-3.71829	67.2178	13109	13109	MS2	8/110	HM_62_Clean_09_04_14.raw
	High	MGFGNLNK	Unambiguous	1	1	Q6ZQ88		CID	1	0	1	1	0.000973	0.0154167	44.36	0.000672413	0	0	13	2	440.72	880.432	-2.7541	57.599	10595	10595	MS2	7/64	HM_62_Clean_09_04_14.raw
	High	IKELHQQYK	Unambiguous	1	1	Q6ZQ88		CID	1	0	1	1	0.001128	0.0168716	46.69	0.00108216	1	16.6348	61	2	593.831	1186.65	-3.41726	26.293	2849	2849	MS2	13/78	HM_62_Clean_09_04_14.raw
	High	STSQTFIYK	Unambiguous	1	1	Q6ZQ88		CID	1	0	1	1	0.001356	0.0179743	41.55	0.00321227	0	9.65607	14	2	537.777	1074.55	0.393998	52.8125	9413	9413	MS2	7/82	HM_62_Clean_09_04_14.raw
	High	STSQTFIYK	Unambiguous	1	1	Q6ZQ88		CID	1	0	1	1	0.001566	0.0201549	14.49	1.56656	0	64.8018	100	2	537.776	1074.55	-0.855621	55.3575	10025	10025	MS2	7/82	HM_62_Clean_09_04_14.raw
	High	GSYSYVAAGSSGNDYDLMAQPITPGPSIPGAPQPIPR	Unambiguous	1	1	Q6ZQ88		CID	1	0	1	1	0.001566	0.021283	14.44	3.51295	0	1.02495	37	4	933.706	3731.8	-0.194425	104.69	22347	22347	MS2	19/386	HM_62_Clean_09_04_14.raw
	High	DITAEFLVK	Unambiguous	1	1	Q6ZQ88		CID	1	0	1	1	0.001638	0.0217278	20.3	0.353703	0	37.0089	100	2	518.289	1035.57	-1.13063	94.6611	19976	19976	MS2	6/72	HM_62_Clean_09_04_14.raw
	High	STSQTFIYK	Unambiguous	1	1	Q6ZQ88		CID	1	0	1	1	0.001703	0.0233151	40.46	0.00332814	0	19.3703	100	2	537.775	1074.54	-3.35487	128.319	26470	26470	MS2	7/82	HM_62_Clean_09_04_14.raw
	High	NYPATVHGALLSGLR	Unambiguous	1	1	Q6ZQ88		CID	1	0	1	1	0.001703	0.0226376	25.68	0.161426	0	25.8372	1	3	523.623	1568.86	0.579083	76.4072	15438	15438	MS2	12/154	HM_62_Clean_09_04_14.raw
	High	EASEVKPPRDITAEFLVK	Unambiguous	1	1	Q6ZQ88		CID	1	0	1	1	0.001915	0.025706	10.68	5.26721	1	40.7667	41	4	508.03	2029.1	0.319046	81.1432	16572	16572	MS2	11/186	HM_62_Clean_09_04_14.raw
	High	GSYSYVAAGSSGnDYDLMAQPITPGPSIPGAPQPIPR	Unambiguous	1	1	Q6ZQ88	N13(Deamidated)	CID	1	0	1	1	0.002124	0.0272922	20.84	0.776338	0	2.76886	100	4	933.952	3732.79	0.228823	106.098	22676	22676	MS2	25/386	HM_62_Clean_09_04_14.raw
	High	STSQTFIYK	Unambiguous	1	1	Q6ZQ88		CID	1	0	1	1	0.002538	0.0318928	50.38	0.000386645	0	0.252586	1	2	537.776	1074.54	-1.76444	52.455	9350	9350	MS2	6/82	HM_62_Clean_09_04_14.raw
	High	DITAEFLVK	Unambiguous	1	1	Q6ZQ88		CID	1	0	1	1	0.002673	0.0333859	27.47	0.0731462	0	7.70132	54	2	518.291	1035.58	2.99506	137.456	27344	27344	MS2	7/72	HM_62_Clean_09_04_14.raw
	High	GSYSYVAAGSSGNDYDLMAQPITPGPSIPGAPQPIPR	Unambiguous	1	1	Q6ZQ88		CID	1	0	1	1	0.003534	0.0428439	13.36	4.43557	0	0	100	3	1244.6	3731.8	-1.28664	105.483	22530	22530	MS2	11/386	HM_62_Clean_09_04_14.raw
	High	DITAEFLVK	Unambiguous	1	1	Q6ZQ88		CID	1	0	1	1	0.0036	0.0435878	48.41	0.000564588	0	1.2497	1	2	518.287	1035.57	-5.84575	89.3833	18642	18642	MS2	7/72	HM_62_Clean_09_04_14.raw
	High	ELHQQYK	Unambiguous	1	1	Q6ZQ88		CID	1	0	1	1	0.003652	0.0449615	26.77	0.0636393	0	25.7833	100	2	473.242	945.476	-2.9726	19.8221	1680	1680	MS2	6/54	HM_62_Clean_09_04_14.raw
	High	VHSYLER	Unambiguous	1	1	Q6ZQ88		CID	1	0	1	1	0.003835	0.0517711	25.38	0.0857614	0	23.4003	13	2	452.237	903.467	-1.01554	33.035	4406	4406	MS2	6/54	HM_62_Clean_09_04_14.raw
	High	TQEELKELLNK	Unambiguous	1	1	Q6ZQ88		CID	1	0	1	1	0.004362	0.0562854	26.55	0.118179	1	55.6222	74	2	672.87	1344.73	-3.35519	67.622	13211	13211	MS2	8/110	HM_62_Clean_09_04_14.raw
	High	HVKDEQIEHWKK	Unambiguous	1	1	Q6ZQ88		CID	1	0	1	1	0.004563	0.0580212	15.16	2.18382	2	6.36201	6	4	394.96	1576.82	-2.69082	29.8235	3648	3648	MS2	12/114	HM_62_Clean_09_04_14.raw
	High	EASEVKPPR	Unambiguous	1	1	Q6ZQ88		CID	1	0	1	1	0.005276	0.0660807	32.29	0.0273558	0	41.9975	100	2	506.772	1012.54	-4.84053	26.0745	2806	2806	MS2	5/76	HM_62_Clean_09_04_14.raw
	High	qVNMELAK	Unambiguous	1	1	Q6ZQ88	Q1(Deamidated)	CID	1	0	1	2	0.005276	0.064466	17.78	0.514346	0	44.4318	26	2	467.237	933.468	-3.78314	48.2019	8225	8225	MS2	4/70	HM_62_Clean_09_04_14.raw
	High	QVNMELAK	Unambiguous	1	1	Q6ZQ88		CID	1	0	1	1	0.005327	0.066809	45.45	0.0011119	0	1.86129	1	2	466.745	932.484	-3.7794	47.5628	8041	8041	MS2	6/70	HM_62_Clean_09_04_14.raw
	High	DITAEFLVK	Unambiguous	1	1	Q6ZQ88		CID	1	0	1	1	0.00563	0.0718289	18.88	0.487912	0	47.0616	100	2	518.289	1035.57	-0.894877	96.9777	20554	20554	MS2	8/72	HM_62_Clean_09_04_14.raw
	High	QVnMELAK	Unambiguous	1	1	Q6ZQ88	N3(Deamidated)	CID	1	0	1	1	0.00563	0.0725929	17.98	0.491196	0	44.4318	26	2	467.237	933.468	-3.78314	48.2019	8225	8225	MS2	4/70	HM_62_Clean_09_04_14.raw
	High	QVNMELAK	Unambiguous	1	1	Q6ZQ88		CID	1	0	1	1	0.005679	0.0736643	43.25	0.00184529	0	19.5257	21	2	466.745	932.483	-3.84486	47.2154	7950	7950	MS2	6/70	HM_62_Clean_09_04_14.raw
	High	DITAEFLVK	Unambiguous	1	1	Q6ZQ88		CID	1	0	1	1	0.00574	0.0761056	23.32	0.169706	0	31.4095	94	2	518.29	1035.57	0.637526	93.4318	19677	19677	MS2	6/72	HM_62_Clean_09_04_14.raw
	High	STSQTFIYK	Unambiguous	1	1	Q6ZQ88		CID	1	0	1	1	0.005778	0.078048	35.63	0.0130336	0	0	100	2	537.777	1074.55	0.962005	52.0966	9273	9273	MS2	5/82	HM_62_Clean_09_04_14.raw
	High	NYPATVHGALLSGLR	Unambiguous	1	1	Q6ZQ88		CID	1	0	1	1	0.005778	0.0796545	21.44	0.4296	0	12.5475	30	3	523.623	1568.85	0.228944	78.0813	15870	15870	MS2	15/154	HM_62_Clean_09_04_14.raw
	High	EKDEmVEQEFNR	Unambiguous	1	1	Q6ZQ88	M5(Oxidation)	CID	1	0	1	2	0.005778	0.0795139	10.61	1.23392	1	45.8243	100	3	523.901	1569.69	1.58493	45.1614	7390	7390	MS2	18/124	HM_62_Clean_09_04_14.raw
	High	EYDELAETQGKLEEK	Unambiguous	1	1	Q6ZQ88		CID	1	0	1	1	0.006264	0.0886809	23.74	0.20436	1	0	21	3	594.618	1781.84	-2.61061	60.5079	11358	11358	MS2	7/150	HM_62_Clean_09_04_14.raw
	High	VFLFIR	Unambiguous	1	1	Q6ZQ88		CID	1	0	1	1	0.006383	0.091735	31.28	0.0207035	0	0	31	2	397.75	794.493	0.378915	96.1426	20345	20345	MS2	5/42	HM_62_Clean_09_04_14.raw
	High	VFLFIR	Unambiguous	1	1	Q6ZQ88		CID	1	0	1	1	0.007586	0.10033	26.56	0.0338929	0	0	9	2	397.748	794.489	-4.61459	96.5126	20442	20442	MS2	5/42	HM_62_Clean_09_04_14.raw
	High	AKVEYR	Unambiguous	1	1	Q6ZQ88		CID	1	0	1	1	0.007715	0.103093	28.05	0.0535829	1	18.873	100	2	383.216	765.425	-0.943423	19.7292	1662	1662	MS2	4/48	HM_62_Clean_09_04_14.raw
	High	ASPPGGLAEPPGSAGPQAGPTAGPGSATPmETGIAETPEGR	Unambiguous	1	1	Q6ZQ88	M30(Oxidation)	CID	1	0	1	1	0.007959	0.105777	12.05	5.61985	0	0	50	4	936.198	3741.77	0.900036	73.906	14817	14817	MS2	18/442	HM_62_Clean_09_04_14.raw
	High	VFLFIR	Unambiguous	1	1	Q6ZQ88		CID	1	0	1	1	0.00853	0.120158	27.77	0.0256512	0	0	100	2	397.748	794.489	-3.92318	96.8621	20522	20522	MS2	5/42	HM_62_Clean_09_04_14.raw
	High	HVKDEQIEHWKK	Unambiguous	1	1	Q6ZQ88		CID	1	0	1	1	0.008814	0.127201	16.43	1.62328	2	17.1072	14	4	394.96	1576.82	-2.76824	29.4864	3575	3575	MS2	12/114	HM_62_Clean_09_04_14.raw
	High	ASPPGGLAEPPGSAGPQAGPTAGPGSATPMETGIAETPEGRR	Unambiguous	1	1	Q6ZQ88		CID	1	0	1	1	0.009878	0.149307	17.02	1.98312	1	0	31	4	971.224	3881.87	-0.013929	76.468	15460	15460	MS2	30/452	HM_62_Clean_09_04_14.raw
P68033	Actin, alpha cardiac muscle 1 OS=Mus musculus GN=Actc1 PE=1 SV=1 - [ACTC_MOUSE]	5100.05	43.24	4	5	21	264	catalytic activity; nucleotide binding; protein binding	cytoplasm; cytoskeleton; extracellular	cell death; cell differentiation; cell organization and biogenesis; cellular component movement; development; metabolic process; regulation of biological process; response to stimulus	Pf00022	377	41.9919	5.38916
	Confidence Level	Sequence	PSM Ambiguity	# Proteins	# Protein Groups	Protein Group Accessions	Modifications	Activation Type	ΔScore	ΔCn	Rank	Search Engine Rank	q-Value	PEP	IonScore	Exp Value	# Missed Cleavages	Isolation Interference [%]	Ion Inject Time [ms]	Charge	m/z [Da]	MH+ [Da]	ΔM [ppm]	RT [min]	First Scan	Last Scan	MS Order	Ions Matched	Spectrum File
	High	SYELPDGQVITIGNER	Unambiguous	7	3	P60710;P68033;Q8BFZ3		CID	1	0	1	1	0	1.30692e-07	114.86	2.42818e-10	0	0	15	2	895.948	1790.89	-2.30406	92.1503	19362	19362	MS2	12/164	HM_62_Clean_09_04_14.raw
	High	SYELPDGQVITIGNER	Unambiguous	7	3	P60710;P68033;Q8BFZ3		CID	1	0	1	1	0	2.05021e-07	102.88	3.93892e-09	0	1.08304	1	2	895.949	1790.89	-0.668176	91.4249	19171	19171	MS2	13/164	HM_62_Clean_09_04_14.raw
	High	SYELPDGQVITIGnER	Unambiguous	7	3	P60710;P68033;Q8BFZ3	N14(Deamidated)	CID	1	0	1	1	0	1.30809e-06	99.15	8.53763e-09	0	5.7414	8	2	896.44	1791.87	-1.48933	93.8424	19767	19767	MS2	12/164	HM_62_Clean_09_04_14.raw
	High	SYELPDGQVITIGnER	Unambiguous	7	3	P60710;P68033;Q8BFZ3	N14(Deamidated)	CID	1	0	1	1	0	1.72276e-07	98.89	9.23867e-09	0	8.79695	10	2	896.442	1791.88	-0.0587145	94.2117	19858	19858	MS2	13/164	HM_62_Clean_09_04_14.raw
	High	SYELPDGQVITIGNER	Unambiguous	7	3	P60710;P68033;Q8BFZ3		CID	1	0	1	1	0	4.32982e-07	98.07	1.19072e-08	0	1.74946	0	2	895.949	1790.89	-0.531853	90.7302	19005	19005	MS2	11/164	HM_62_Clean_09_04_14.raw
	High	SYELPDGQVITIGnER	Unambiguous	7	3	P60710;P68033;Q8BFZ3	N14(Deamidated)	CID	1	0	1	1	0	1.09008e-06	95.18	2.13586e-08	0	21.8001	25	2	896.441	1791.88	-0.535585	92.7704	19514	19514	MS2	13/164	HM_62_Clean_09_04_14.raw
	High	SYELPDGQVITIGNER	Unambiguous	7	3	P60710;P68033;Q8BFZ3		CID	1	0	1	1	0	2.40128e-07	94.34	2.81803e-08	0	1.56498	3	2	895.949	1790.89	-0.191044	91.7828	19260	19260	MS2	13/164	HM_62_Clean_09_04_14.raw
	High	SYELPDGQVITIGNER	Unambiguous	7	3	P60710;P68033;Q8BFZ3		CID	1	0	1	1	0	1.00234e-07	93.3	3.5314e-08	0	11.7896	100	2	895.948	1790.89	-1.62244	85.2591	17599	17599	MS2	23/164	HM_62_Clean_09_04_14.raw
	High	SYELPDGQVITIGNER	Unambiguous	7	3	P60710;P68033;Q8BFZ3		CID	1	0	1	1	0	1.31306e-06	92.87	4.0203e-08	0	0	46	2	895.952	1790.9	2.26277	85.6173	17690	17690	MS2	18/164	HM_62_Clean_09_04_14.raw
	High	SYELPDGQVITIGnER	Unambiguous	7	3	P60710;P68033;Q8BFZ3	N14(Deamidated)	CID	1	0	1	1	0	3.17888e-07	90.09	6.95438e-08	0	12.4747	22	2	896.442	1791.88	0.895025	93.4815	19687	19687	MS2	12/164	HM_62_Clean_09_04_14.raw
	High	SYELPDGQVITIGNER	Unambiguous	7	3	P60710;P68033;Q8BFZ3		CID	1	0	1	1	0	1.41566e-06	89.81	7.79361e-08	0	1.34613	0	2	895.947	1790.89	-2.64487	91.0716	19089	19089	MS2	23/164	HM_62_Clean_09_04_14.raw
	High	SYELPDGQVITIGnER	Unambiguous	7	3	P60710;P68033;Q8BFZ3	N14(Deamidated)	CID	1	0	1	1	0	1.68604e-07	86.08	1.76568e-07	0	27.1896	68	2	896.441	1791.87	-0.739958	94.6228	19965	19965	MS2	12/164	HM_62_Clean_09_04_14.raw
	High	AGFAGDDAPR	Unambiguous	6	2	P60710;P68033		CID	1	0	1	1	0	0.000471422	83.09	7.01998e-08	0	1.87538	0	2	488.727	976.447	-0.938101	38.1781	5666	5666	MS2	9/74	HM_62_Clean_09_04_14.raw
	High	SYELPDGQVITIGNER	Unambiguous	7	3	P60710;P68033;Q8BFZ3		CID	1	0	1	1	0	1.47666e-06	82.76	3.91156e-07	0	0	23	2	895.947	1790.89	-2.7812	92.4985	19448	19448	MS2	20/164	HM_62_Clean_09_04_14.raw
	High	AGFAGDDAPR	Unambiguous	6	2	P60710;P68033		CID	1	0	1	1	0	0.000808378	80.3	1.34389e-07	0	2.64068	0	2	488.727	976.448	-0.688071	37.4714	5513	5513	MS2	9/74	HM_62_Clean_09_04_14.raw
	High	SYELPDGQVITIGNER	Unambiguous	7	3	P60710;P68033;Q8BFZ3		CID	1	0	1	1	0	1.11346e-06	79.21	8.70237e-07	0	0	63	2	895.946	1790.89	-3.53098	90.3921	18918	18918	MS2	21/164	HM_62_Clean_09_04_14.raw
	High	SYELPDGQVITIGnER	Unambiguous	7	3	P60710;P68033;Q8BFZ3	N14(Deamidated)	CID	1	0	1	1	0	1.05034e-06	75.43	2.05362e-06	0	18.1804	100	2	896.444	1791.88	3.00687	94.9921	20059	20059	MS2	20/164	HM_62_Clean_09_04_14.raw
	High	HQGVMVGMGQKDSYVGDEAQSKR	Unambiguous	6	2	P60710;P68033		CID	1	0	1	1	0	2.79909e-09	74.46	2.47803e-06	2	2.72022	7	4	627.549	2507.17	-0.890292	49.7398	8639	8639	MS2	15/236	HM_62_Clean_09_04_14.raw
	High	AGFAGDDAPR	Unambiguous	6	2	P60710;P68033		CID	1	0	1	1	0	0.00116679	72.41	8.23857e-07	0	1.17389	0	2	488.728	976.448	-0.625564	37.8366	5600	5600	MS2	9/74	HM_62_Clean_09_04_14.raw
	High	AGFAGDDAPR	Unambiguous	6	2	P60710;P68033		CID	1	0	1	1	0	0.00151911	70.42	1.31634e-06	0	3.36981	2	2	488.725	976.444	-4.87608	37.1189	5421	5421	MS2	9/74	HM_62_Clean_09_04_14.raw
	High	AGFAGDDAPR	Unambiguous	6	2	P60710;P68033		CID	1	0	1	1	0	0.000845408	70.39	1.30718e-06	0	2.33507	1	2	488.727	976.446	-2.43828	38.5414	5740	5740	MS2	9/74	HM_62_Clean_09_04_14.raw
	High	SYELPDGQVITIGnER	Unambiguous	7	3	P60710;P68033;Q8BFZ3	N14(Deamidated)	CID	1	0	1	1	0	9.87943e-07	69.96	7.22625e-06	0	16.5492	21	2	896.441	1791.87	-0.739958	93.1162	19599	19599	MS2	20/164	HM_62_Clean_09_04_14.raw
	High	HQGVMVGMGQK	Unambiguous	7	3	P60710;P68033;Q8BFZ3		CID	1	0	1	1	0	0.000241329	69.77	3.52165e-06	0	0.893358	1	2	586.289	1171.57	-0.0331003	39.1659	5883	5883	MS2	15/100	HM_62_Clean_09_04_14.raw
	High	AGFAGDDAPR	Unambiguous	6	2	P60710;P68033		CID	1	0	1	1	0	0.000213676	69.15	1.7209e-06	0	9.33761	17	2	488.727	976.447	-1.18813	39.9799	6090	6090	MS2	9/74	HM_62_Clean_09_04_14.raw
	High	SYELPDGQVITIGNER	Unambiguous	7	3	P60710;P68033;Q8BFZ3		CID	1	0	1	1	0	2.13196e-06	69	9.67484e-06	0	43.7149	100	2	895.952	1790.9	2.33094	133.63	27043	27043	MS2	19/164	HM_62_Clean_09_04_14.raw
	High	DSYVGDEAQSK	Unambiguous	6	2	P60710;P68033		CID	1	0	1	1	0	0.000169957	68.17	1.51643e-06	0	3.80613	12	2	599.765	1198.52	-0.115955	32.5929	4308	4308	MS2	9/102	HM_62_Clean_09_04_14.raw
	High	DSYVGDEAQSKR	Unambiguous	6	2	P60710;P68033		CID	1	0	1	1	0	0.00105004	67.63	3.78821e-06	1	2.06048	1	2	677.813	1354.62	-3.92119	29.703	3618	3618	MS2	18/112	HM_62_Clean_09_04_14.raw
	High	DSYVGDEAQSK	Unambiguous	6	2	P60710;P68033		CID	1	0	1	1	0	0.000777029	66.54	2.17383e-06	0	1.71635	18	2	599.765	1198.52	0.596999	31.5264	4042	4042	MS2	9/102	HM_62_Clean_09_04_14.raw
	High	AGFAGDDAPR	Unambiguous	6	2	P60710;P68033		CID	1	0	1	1	0	0.000485618	64.2	6.78638e-06	0	17.3593	27	2	488.729	976.45	1.56219	40.7076	6281	6281	MS2	9/74	HM_62_Clean_09_04_14.raw
	High	HQGVMVGMGQK	Unambiguous	7	3	P60710;P68033;Q8BFZ3		CID	1	0	1	1	0	0.00132959	63.56	1.60362e-05	0	0.787651	1	2	586.288	1171.57	-2.74214	38.7815	5792	5792	MS2	16/100	HM_62_Clean_09_04_14.raw
	High	SYELPDGQVITIGNER	Unambiguous	7	3	P60710;P68033;Q8BFZ3		CID	1	0	1	1	0	1.19363e-05	62.91	3.80435e-05	0	0.853372	1	3	597.634	1790.89	-2.27749	90.7981	19024	19024	MS2	15/164	HM_62_Clean_09_04_14.raw
	High	HQGVMVGMGQK	Unambiguous	7	3	P60710;P68033;Q8BFZ3		CID	1	0	1	1	0	0.00104957	62.71	1.89672e-05	0	0.786585	1	2	586.287	1171.57	-3.15892	38.427	5713	5713	MS2	16/100	HM_62_Clean_09_04_14.raw
	High	SYELPDGQVITIGnER	Unambiguous	7	3	P60710;P68033;Q8BFZ3	N14(Deamidated)	CID	1	0	1	1	0	1.14853e-05	62.68	3.88717e-05	0	33.1766	100	2	896.445	1791.88	3.75623	95.5633	20201	20201	MS2	19/164	HM_62_Clean_09_04_14.raw
	High	HQGVMVGMGQK	Unambiguous	7	3	P60710;P68033;Q8BFZ3		CID	1	0	1	1	0	0.000820516	62.37	2.10912e-05	0	1.74452	1	2	586.288	1171.57	-2.74214	38.0787	5647	5647	MS2	16/100	HM_62_Clean_09_04_14.raw
	High	AGFAGDDAPR	Unambiguous	6	2	P60710;P68033		CID	1	0	1	1	0	0.00081108	62.2	8.73711e-06	0	32.6403	64	2	488.725	976.443	-5.06361	42.112	6637	6637	MS2	9/74	HM_62_Clean_09_04_14.raw
	High	AGFAGDDAPR	Unambiguous	6	2	P60710;P68033		CID	1	0	1	1	0	0.000312977	60.93	1.48935e-05	0	30.9463	19	2	488.728	976.449	0.187032	40.3275	6183	6183	MS2	9/74	HM_62_Clean_09_04_14.raw
	High	HQGVMVGMGQK	Unambiguous	7	3	P60710;P68033;Q8BFZ3		CID	1	0	1	1	0	0.000816677	60.49	3.1221e-05	0	0.236958	3	2	586.288	1171.57	-1.7002	39.5248	5972	5972	MS2	16/100	HM_62_Clean_09_04_14.raw
	High	DSYVGDEAQSK	Unambiguous	6	2	P60710;P68033		CID	1	0	1	1	0	0.000957585	60.42	8.94203e-06	0	0.227176	2	2	599.765	1198.52	0.393298	32.2364	4228	4228	MS2	15/102	HM_62_Clean_09_04_14.raw
	High	HQGVMVGMGQK	Unambiguous	7	3	P60710;P68033;Q8BFZ3		CID	1	0	1	1	0	0.000108579	59.81	3.48937e-05	0	16.9802	34	2	586.289	1171.57	-0.0331003	40.6206	6259	6259	MS2	9/100	HM_62_Clean_09_04_14.raw
	High	SYELPDGQVITIGNER	Unambiguous	7	3	P60710;P68033;Q8BFZ3		CID	1	0	1	1	0	2.1491e-05	59.33	8.96693e-05	0	0	27	3	597.636	1790.89	0.789793	92.2414	19385	19385	MS2	13/164	HM_62_Clean_09_04_14.raw
	High	AGFAGDDAPR	Unambiguous	6	2	P60710;P68033		CID	1	0	1	1	0	0.000565687	58.9	2.36394e-05	0	11.2707	8	2	488.728	976.448	0.124524	39.6236	5996	5996	MS2	9/74	HM_62_Clean_09_04_14.raw
	High	AGFAGDDAPR	Unambiguous	6	2	P60710;P68033		CID	1	0	1	1	0	0.000611193	58.63	1.9398e-05	0	22.1559	5	2	488.727	976.447	-1.7507	39.2631	5907	5907	MS2	9/74	HM_62_Clean_09_04_14.raw
	High	DSYVGDEAQSK	Unambiguous	6	2	P60710;P68033		CID	1	0	1	1	0	0.000661592	58.58	1.37982e-05	0	4.87628	61	2	599.764	1198.52	-0.523358	34.062	4652	4652	MS2	9/102	HM_62_Clean_09_04_14.raw
	High	SYELPDGQVITIGnER	Unambiguous	7	3	P60710;P68033;Q8BFZ3	N14(Deamidated)	CID	1	0	1	1	0	2.94735e-06	58.56	0.000100029	0	15.7554	16	3	597.965	1791.88	1.8072	94.0903	19827	19827	MS2	8/164	HM_62_Clean_09_04_14.raw
	High	AGFAGDDAPR	Unambiguous	6	2	P60710;P68033		CID	1	0	1	1	0	0.0006645	57.53	2.41947e-05	0	36.3159	75	2	488.727	976.446	-2.6258	42.4736	6721	6721	MS2	9/74	HM_62_Clean_09_04_14.raw
	High	AVFPSIVGRPR	Unambiguous	6	2	P60710;P68033		CID	1	0	1	1	0	0.00102651	57.52	5.52274e-05	0	12.4112	1	2	599.855	1198.7	-1.89924	69.1125	13626	13626	MS2	9/84	HM_62_Clean_09_04_14.raw
	High	SYELPDGQVITIGNER	Unambiguous	7	3	P60710;P68033;Q8BFZ3		CID	1	0	1	1	0	4.88658e-06	57.47	0.000136892	0	0	100	2	895.949	1790.89	-0.668176	133.989	27089	27089	MS2	11/164	HM_62_Clean_09_04_14.raw
	High	kDLYANnVLSGGTTMYPGIADR	Unambiguous	3	1	P68033	K1(Label); N7(Deamidated)	CID	1	0	1	1	0	7.10089e-05	57.24	0.0001635	1	34.471	100	3	789.053	2365.15	-5.57618	100.365	21390	21390	MS2	16/248	HM_62_Clean_09_04_14.raw
	High	kDLYAnNVLSGGTTMYPGIADR	Unambiguous	3	1	P68033	K1(Label); N6(Deamidated)	CID	1	0	1	2	0	7.24684e-05	57.24	0.0001635	1	34.471	100	3	789.053	2365.15	-5.57618	100.365	21390	21390	MS2	16/248	HM_62_Clean_09_04_14.raw
	High	DSYVGDEAQSKR	Unambiguous	6	2	P60710;P68033		CID	1	0	1	1	0	0.000582122	56.46	5.72767e-05	1	3.22816	24	2	677.815	1354.62	-0.316617	30.4063	3765	3765	MS2	10/112	HM_62_Clean_09_04_14.raw
	High	SYELPDGQVITIGNER	Unambiguous	7	3	P60710;P68033;Q8BFZ3		CID	1	0	1	1	0	2.34274e-05	56.32	0.000176409	0	10.1256	100	2	895.951	1790.9	1.71748	96.0344	20320	20320	MS2	11/164	HM_62_Clean_09_04_14.raw
	High	SYELPDGQVITIGNER	Unambiguous	7	3	P60710;P68033;Q8BFZ3		CID	1	0	1	1	0	0.00125232	55.97	0.000182489	0	5.9464	100	2	895.946	1790.88	-4.00812	134.33	27126	27126	MS2	12/164	HM_62_Clean_09_04_14.raw
	High	DSYVGDEAQSK	Unambiguous	6	2	P60710;P68033		CID	1	0	1	1	0	0.000676879	55.34	2.90953e-05	0	14.0723	21	2	599.765	1198.52	0.495149	32.9474	4385	4385	MS2	8/102	HM_62_Clean_09_04_14.raw
	High	HQGVMVGMGQK	Unambiguous	7	3	P60710;P68033;Q8BFZ3		CID	1	0	1	1	0	0.000616481	55.29	0.000105157	0	0	7	2	586.288	1171.57	-2.32537	39.8952	6067	6067	MS2	9/100	HM_62_Clean_09_04_14.raw
	High	SYELPDGQVITIGNER	Unambiguous	7	3	P60710;P68033;Q8BFZ3		CID	1	0	1	1	0	4.01379e-06	55.19	0.000231256	0	0.371026	1	3	597.635	1790.89	-0.13039	91.1407	19107	19107	MS2	16/164	HM_62_Clean_09_04_14.raw
	High	HQGVMVGMGQKDSYVGDEAQSK	Unambiguous	6	2	P60710;P68033		CID	1	0	1	1	0	3.29569e-07	54.61	0.000173316	1	10.9204	100	3	784.365	2351.08	1.59396	54.1845	9721	9721	MS2	27/226	HM_62_Clean_09_04_14.raw
	High	YPIEHGIITnWDDMEK	Unambiguous	4	1	P68033	N10(Deamidated)	CID	1	0	1	1	0	0.00153855	53.72	0.000136303	0	0	60	2	981.449	1961.89	-2.66029	86.1247	17823	17823	MS2	19/154	HM_62_Clean_09_04_14.raw
	High	MQKEITALAPSTMK	Unambiguous	6	2	P60710;P68033		CID	1	0	1	1	0	3.39624e-05	53.49	0.000313623	1	0	59	2	774.911	1548.82	1.76383	62.4087	11870	11870	MS2	12/144	HM_62_Clean_09_04_14.raw
	High	HQGVMVGMGQK	Unambiguous	7	3	P60710;P68033;Q8BFZ3		CID	1	0	1	1	0	0.000116858	53.27	0.000157306	0	24.8581	39	2	586.289	1171.57	-0.241488	40.2537	6164	6164	MS2	15/100	HM_62_Clean_09_04_14.raw
	High	DSYVGDEAQSK	Unambiguous	6	2	P60710;P68033		CID	1	0	1	1	0	0.00108398	53.26	4.53181e-05	0	4.45262	77	2	599.764	1198.52	-0.82891	34.4217	4740	4740	MS2	8/102	HM_62_Clean_09_04_14.raw
	High	IWHHTFYNELR	Unambiguous	4	2	P60710;P68033		CID	1	0	1	1	0	0.000220228	53.17	0.000258083	0	0	12	2	758.378	1515.75	-0.401481	63.3365	12121	12121	MS2	9/94	HM_62_Clean_09_04_14.raw
	High	HQGVMVGMGQK	Unambiguous	7	3	P60710;P68033;Q8BFZ3		CID	1	0	1	1	0	8.62903e-05	51.05	0.000267765	0	1.92248	0	3	391.195	1171.57	-0.956273	39.1641	5882	5882	MS2	7/100	HM_62_Clean_09_04_14.raw
	High	HQGVmVGMGQK	Unambiguous	7	3	P60710;P68033;Q8BFZ3	M5(Oxidation)	CID	1	0	1	1	0	0.00080371	50.51	0.000260981	0	20.3166	18	2	594.286	1187.56	-1.81542	31.7144	4102	4102	MS2	15/100	HM_62_Clean_09_04_14.raw
	High	AGFAGDDAPR	Unambiguous	6	2	P60710;P68033		CID	1	0	1	1	0	0.00069998	50	0.0001465	0	26.8613	3	2	488.728	976.448	-0.250519	38.9053	5823	5823	MS2	8/74	HM_62_Clean_09_04_14.raw
	High	AGFAGDDAPR	Unambiguous	6	2	P60710;P68033		CID	1	0	1	1	0	0.000475674	49.58	0.000203234	0	43.746	100	2	488.728	976.449	0.374554	42.832	6804	6804	MS2	9/74	HM_62_Clean_09_04_14.raw
	High	SYELPDGQVITIGNER	Unambiguous	7	3	P60710;P68033;Q8BFZ3		CID	1	0	1	1	0	1.93e-05	48.8	0.00101176	0	0.171343	2	3	597.636	1790.89	0.892035	91.5054	19192	19192	MS2	16/164	HM_62_Clean_09_04_14.raw
	High	IWHHTFYnELR	Unambiguous	4	2	P60710;P68033	N8(Deamidated)	CID	1	0	1	1	0	0.00059028	48.75	0.00056808	0	20.8071	82	2	758.869	1516.73	-1.37177	65.5695	12668	12668	MS2	9/94	HM_62_Clean_09_04_14.raw
	High	HQGVmVGMGQK	Unambiguous	7	3	P60710;P68033;Q8BFZ3	M5(Oxidation)	CID	1	0	1	1	0	7.11012e-05	47.48	0.000507362	0	1.25216	1	3	396.526	1187.56	-3.26582	31.8791	4136	4136	MS2	11/100	HM_62_Clean_09_04_14.raw
	High	EITALAPSTMK	Unambiguous	6	2	P60710;P68033		CID	1	0	1	1	0	0.000852394	46.97	0.00114217	0	33.3494	52	2	581.311	1161.62	-2.72838	66.5947	12941	12941	MS2	6/96	HM_62_Clean_09_04_14.raw
	High	SYELPDGQVITIGNER	Unambiguous	7	3	P60710;P68033;Q8BFZ3		CID	1	0	1	1	0	1.08725e-06	46.94	0.00153345	0	0	54	3	597.634	1790.89	-1.86852	90.4559	18934	18934	MS2	8/164	HM_62_Clean_09_04_14.raw
	High	HQGVMVGMGQK	Unambiguous	7	3	P60710;P68033;Q8BFZ3		CID	1	0	1	1	0	0.000776126	46.67	0.000719029	0	1.46017	1	3	391.195	1171.57	-0.252965	38.0984	5651	5651	MS2	7/100	HM_62_Clean_09_04_14.raw
	High	YPIEHGIITNWDDMEK	Unambiguous	4	1	P68033		CID	1	0	1	1	0	0.00124179	46.26	0.000980674	0	0	2	2	980.957	1960.91	-2.09768	84.0641	17306	17306	MS2	19/154	HM_62_Clean_09_04_14.raw
	High	DSYVGDEAQSKR	Unambiguous	6	2	P60710;P68033		CID	1	0	1	1	0	0.00103254	46.23	0.000541978	1	2.43341	0	3	452.211	1354.62	-3.18767	29.5122	3581	3581	MS2	8/112	HM_62_Clean_09_04_14.raw
	High	SYELPDGQVITIGNER	Unambiguous	7	3	P60710;P68033;Q8BFZ3		CID	1	0	1	1	0	9.0494e-06	45.97	0.0019248	0	0	5	3	597.635	1790.89	-0.948332	91.8819	19290	19290	MS2	7/164	HM_62_Clean_09_04_14.raw
	High	HQGVmVGMGQKDSYVGDEAQSKR	Unambiguous	6	2	P60710;P68033	M5(Oxidation)	CID	1	0	1	1	0	5.3862e-08	45.71	0.00157093	2	21.9596	78	4	631.548	2523.17	-0.127199	44.8921	7318	7318	MS2	14/236	HM_62_Clean_09_04_14.raw
	High	AGFAGDDAPR	Unambiguous	6	2	P60710;P68033		CID	1	0	1	1	0	0.00133602	45.04	0.00042926	0	26.7252	62	2	488.727	976.446	-2.5633	36.7233	5318	5318	MS2	9/74	HM_62_Clean_09_04_14.raw
	High	YPIEHGIITNWDDMEK	Unambiguous	4	1	P68033		CID	1	0	1	1	0	0.00103768	45.02	0.00141019	0	0	100	2	980.96	1960.91	0.392401	85.2186	17588	17588	MS2	18/154	HM_62_Clean_09_04_14.raw
	High	HQGVMVGMGQK	Unambiguous	7	3	P60710;P68033;Q8BFZ3		CID	1	0	1	1	0	0.00127862	43.89	0.00140462	0	3.50812	0	3	391.195	1171.57	-0.643692	38.4536	5719	5719	MS2	10/100	HM_62_Clean_09_04_14.raw
	High	SYELPDGQVITIGnER	Unambiguous	7	3	P60710;P68033;Q8BFZ3	N14(Deamidated)	CID	1	0	1	1	0	1.31516e-06	43.89	0.00287865	0	36.4938	52	3	597.963	1791.87	-0.645276	92.7852	19519	19519	MS2	8/164	HM_62_Clean_09_04_14.raw
	High	HQGVMVGMGQK	Unambiguous	7	3	P60710;P68033;Q8BFZ3		CID	1	0	1	1	0	0.000996011	43.29	0.00173227	0	43.6938	42	2	586.29	1171.57	0.696255	41.0218	6360	6360	MS2	16/100	HM_62_Clean_09_04_14.raw
	High	GILTLKYPIEHGIITNWDDMEK	Unambiguous	4	1	P68033		CID	1	0	1	1	0	6.47125e-05	43.29	0.00425214	1	0	66	3	862.781	2586.33	0.430351	103.62	22124	22124	MS2	19/234	HM_62_Clean_09_04_14.raw
	High	HQGVMVGMGQK	Unambiguous	7	3	P60710;P68033;Q8BFZ3		CID	1	0	1	1	0	0.000246214	43.2	0.00159862	0	1.49559	0	3	391.195	1171.57	-0.252965	38.8106	5799	5799	MS2	6/100	HM_62_Clean_09_04_14.raw
	High	IWHHTFYnELR	Unambiguous	4	2	P60710;P68033	N8(Deamidated)	CID	1	0	1	1	0	0.00119772	43.1	0.0023338	0	0	100	2	758.872	1516.74	2.65235	69.0109	13599	13599	MS2	7/94	HM_62_Clean_09_04_14.raw
	High	SYELPDGQVITIGnER	Unambiguous	7	3	P60710;P68033;Q8BFZ3	N14(Deamidated)	CID	1	0	1	1	0	8.47356e-05	42.58	0.0038397	0	38.7456	28	3	597.962	1791.87	-1.87152	93.6912	19735	19735	MS2	11/164	HM_62_Clean_09_04_14.raw
	High	IWHHTFYNELR	Unambiguous	4	2	P60710;P68033		CID	1	0	1	1	0	0.000287348	42.5	0.00298603	0	0	45	2	758.378	1515.75	-0.88469	62.2652	11827	11827	MS2	9/94	HM_62_Clean_09_04_14.raw
	High	SYELPDGQVITIGNER	Unambiguous	7	3	P60710;P68033;Q8BFZ3		CID	1	0	1	1	0	9.85037e-05	42.1	0.0048526	0	7.37351	46	3	597.638	1790.9	4.16378	85.4608	17649	17649	MS2	6/164	HM_62_Clean_09_04_14.raw
	High	HQGVMVGMGQK	Unambiguous	7	3	P60710;P68033;Q8BFZ3		CID	1	0	1	1	0	0.000755676	41.68	0.00247909	0	1.32428	1	3	391.195	1171.57	0.215907	39.523	5971	5971	MS2	6/100	HM_62_Clean_09_04_14.raw
	High	IWHHTFYnELR	Unambiguous	4	2	P60710;P68033	N8(Deamidated)	CID	1	0	1	1	0	0.000159675	41.03	0.00342365	0	8.49149	3	3	506.249	1516.73	-0.455082	65.5536	12661	12661	MS2	9/94	HM_62_Clean_09_04_14.raw
	High	HQGVMVGMGQKDSYVGDEAQSKR	Unambiguous	6	2	P60710;P68033		CID	1	0	1	1	0	0.000672385	40.89	0.00610621	2	4.33127	100	3	836.4	2507.18	3.01013	49.8665	8674	8674	MS2	21/236	HM_62_Clean_09_04_14.raw
	High	SYELPDGQVITIGnER	Unambiguous	7	3	P60710;P68033;Q8BFZ3	N14(Deamidated)	CID	1	0	1	1	0	1.64167e-05	40.43	0.00648052	0	28.3395	46	3	597.964	1791.88	-0.0321564	93.1214	19601	19601	MS2	13/164	HM_62_Clean_09_04_14.raw
	High	IWHHTFYNELR	Unambiguous	4	2	P60710;P68033		CID	1	0	1	1	0	5.40867e-05	40.04	0.00540003	0	0.77589	2	3	505.921	1515.75	0.274192	64.3943	12365	12365	MS2	6/94	HM_62_Clean_09_04_14.raw
	High	HQGVMVGMGQK	Unambiguous	7	3	P60710;P68033;Q8BFZ3		CID	1	0	1	1	0	0.000590676	40.03	0.00338156	0	1.69582	2	3	391.195	1171.57	-1.03442	39.8933	6066	6066	MS2	7/100	HM_62_Clean_09_04_14.raw
	High	IWHHTFYNELR	Unambiguous	4	2	P60710;P68033		CID	1	0	1	1	0	7.53881e-05	39.97	0.00544247	0	2.07886	1	3	505.921	1515.75	0.092989	64.0367	12285	12285	MS2	6/94	HM_62_Clean_09_04_14.raw
	High	IWHHTFYNELR	Unambiguous	4	2	P60710;P68033		CID	1	0	1	1	0	8.37527e-05	39.77	0.00575695	0	0.940961	1	3	505.921	1515.75	0.15339	62.9705	12026	12026	MS2	8/94	HM_62_Clean_09_04_14.raw
	High	IWHHTFYNELR	Unambiguous	4	2	P60710;P68033		CID	1	0	1	1	0	0.000458843	39.63	0.00594011	0	0	16	2	758.378	1515.75	0.32333	63.6949	12206	12206	MS2	9/94	HM_62_Clean_09_04_14.raw
	High	IWHHTFYNELR	Unambiguous	4	2	P60710;P68033		CID	1	0	1	1	0	0.000332919	39.59	0.0057478	0	1.05394	1	3	505.92	1515.75	-1.59824	63.3343	12120	12120	MS2	5/94	HM_62_Clean_09_04_14.raw
	High	IWHHTFYNELR	Unambiguous	4	2	P60710;P68033		CID	1	0	1	1	0	0.000126009	39.54	0.00586994	0	46.7913	18	3	505.92	1515.75	-2.62506	66.1364	12818	12818	MS2	8/94	HM_62_Clean_09_04_14.raw
	High	IWHHTFYNELR	Unambiguous	4	2	P60710;P68033		CID	1	0	1	1	0	6.08596e-05	39.51	0.00628005	0	3.32203	6	3	505.922	1515.75	2.02582	64.9346	12497	12497	MS2	7/94	HM_62_Clean_09_04_14.raw
	High	HQGVMVGMGQK	Unambiguous	7	3	P60710;P68033;Q8BFZ3		CID	1	0	1	1	0	0.00153388	39.38	0.00420434	0	42.2186	100	2	586.289	1171.57	0.0710934	42.5415	6737	6737	MS2	6/100	HM_62_Clean_09_04_14.raw
	High	AGFAGDDAPR	Unambiguous	6	2	P60710;P68033		CID	1	0	1	1	0	0.00114324	38.9	0.0018422	0	58.2141	44	2	488.727	976.446	-2.25076	41.5369	6491	6491	MS2	9/74	HM_62_Clean_09_04_14.raw
	High	YPIEHGIITNWDDMEK	Unambiguous	4	1	P68033		CID	1	0	1	1	0	0.00037345	38.61	0.00621121	0	0	100	2	980.96	1960.91	0.703659	84.826	17489	17489	MS2	14/154	HM_62_Clean_09_04_14.raw
	High	HQGVmVGMGQK	Unambiguous	7	3	P60710;P68033;Q8BFZ3	M5(Oxidation)	CID	1	0	1	1	0	0.000930213	38.33	0.00445819	0	11.6835	28	3	396.527	1187.57	0.51174	33.6188	4543	4543	MS2	12/100	HM_62_Clean_09_04_14.raw
	High	IWHHTFYNELR	Unambiguous	4	2	P60710;P68033		CID	1	0	1	1	0	0.000147889	37.87	0.00894912	0	2.33631	0	3	505.921	1515.75	0.334593	62.6232	11924	11924	MS2	8/94	HM_62_Clean_09_04_14.raw
	High	IWHHTFYNELR	Unambiguous	4	2	P60710;P68033		CID	1	0	1	1	0	0.000900073	37.83	0.00906489	0	17.8703	32	2	758.379	1515.75	0.564934	64.0409	12287	12287	MS2	9/94	HM_62_Clean_09_04_14.raw
	High	IWHHTFYNELR	Unambiguous	4	2	P60710;P68033		CID	1	0	1	1	0	0.000169336	37.43	0.00986717	0	0.245764	1	3	505.921	1515.75	0.15339	63.693	12205	12205	MS2	7/94	HM_62_Clean_09_04_14.raw
	High	IWHHTFYNELR	Unambiguous	4	2	P60710;P68033		CID	1	0	1	1	0	0.000699918	37.12	0.0106264	0	0	6	2	758.379	1515.75	0.726003	62.6252	11925	11925	MS2	13/94	HM_62_Clean_09_04_14.raw
	High	IWHHTFYnELR	Unambiguous	4	2	P60710;P68033	N8(Deamidated)	CID	1	0	1	1	0	7.65346e-05	37	0.00874923	0	17.3323	8	3	506.249	1516.73	-0.575806	68.9902	13590	13590	MS2	8/94	HM_62_Clean_09_04_14.raw
	High	IKIIAPPERK	Unambiguous	7	3	P60710;P68033;Q8BFZ3		CID	1	0	1	1	0	0.000688203	36.77	0.00135694	2	21.269	11	3	388.92	1164.75	-0.44478	45.3458	7438	7438	MS2	9/88	HM_62_Clean_09_04_14.raw
	High	EITALAPSTmK	Unambiguous	6	2	P60710;P68033	M10(Oxidation)	CID	1	0	1	1	0	0.001097	35.28	0.0139644	0	28.8188	19	2	589.311	1177.61	1.2121	54.4857	9799	9799	MS2	14/96	HM_62_Clean_09_04_14.raw
	High	HQGVmVGmGQK	Unambiguous	7	3	P60710;P68033;Q8BFZ3	M5(Oxidation); M8(Oxidation)	CID	1	0	1	1	0	0.000225271	34.43	0.00856374	0	15.3922	100	3	401.858	1203.56	-1.55841	23.8492	2373	2373	MS2	11/100	HM_62_Clean_09_04_14.raw
	High	HQGVMVGMGQK	Unambiguous	7	3	P60710;P68033;Q8BFZ3		CID	1	0	1	1	0	0.00117849	33.92	0.0148011	0	32.7746	18	3	391.195	1171.57	0.137761	37.7577	5582	5582	MS2	5/100	HM_62_Clean_09_04_14.raw
	High	YPIEHGIITnWDDMEK	Unambiguous	4	1	P68033	N10(Deamidated)	CID	1	0	1	1	0	0.000344355	33.32	0.0150617	0	18.6312	11	3	654.635	1961.89	-1.76494	86.0121	17793	17793	MS2	17/154	HM_62_Clean_09_04_14.raw
	High	SYELPDGQVITIGNER	Unambiguous	7	3	P60710;P68033;Q8BFZ3		CID	1	0	1	1	0	0.00050146	33.2	0.0370699	0	49.0615	100	2	895.952	1790.9	2.12645	100.135	21334	21334	MS2	7/164	HM_62_Clean_09_04_14.raw
	High	IWHHTFYNELR	Unambiguous	4	2	P60710;P68033		CID	1	0	1	1	0	0.000142821	32.76	0.027569	0	0.726394	3	3	505.92	1515.75	-2.26265	62.2611	11825	11825	MS2	11/94	HM_62_Clean_09_04_14.raw
	High	HQGVmVGmGQK	Unambiguous	7	3	P60710;P68033;Q8BFZ3	M5(Oxidation); M8(Oxidation)	CID	1	0	1	1	0	0.000507828	32.32	0.0149172	0	19.527	100	3	401.858	1203.56	-0.189176	23.1464	2243	2243	MS2	6/100	HM_62_Clean_09_04_14.raw
	High	HQGVmVGMGQK	Unambiguous	7	3	P60710;P68033;Q8BFZ3	M5(Oxidation)	CID	1	0	1	1	0	0.00150373	32.01	0.0199553	0	18.1432	30	3	396.528	1187.57	1.66813	34.0122	4639	4639	MS2	6/100	HM_62_Clean_09_04_14.raw
	High	SYELPDGQVITIGNER	Unambiguous	7	3	P60710;P68033;Q8BFZ3		CID	1	0	1	1	0	1.51167e-05	31.74	0.0495045	0	31.1755	100	2	895.947	1790.89	-2.44039	96.9604	20549	20549	MS2	10/164	HM_62_Clean_09_04_14.raw
	High	GILTLKYPIEHGIITNWDDmEK	Unambiguous	4	1	P68033	M20(Oxidation)	CID	1	0	1	1	0	0.000402062	30.21	0.0928976	1	19.1437	100	3	868.111	2602.32	-0.948755	98.0164	20812	20812	MS2	13/234	HM_62_Clean_09_04_14.raw
	High	IWHHTFYnELR	Unambiguous	4	2	P60710;P68033	N8(Deamidated)	CID	1	0	1	1	0	0.000405533	29.95	0.0421323	0	27.7212	15	3	506.247	1516.73	-4.19753	68.1787	13367	13367	MS2	8/94	HM_62_Clean_09_04_14.raw
	High	HQGVmVGMGQK	Unambiguous	7	3	P60710;P68033;Q8BFZ3	M5(Oxidation)	CID	1	0	1	1	0	0.00097773	29.48	0.0330832	0	14.2748	18	3	396.527	1187.57	-0.490466	32.2383	4229	4229	MS2	7/100	HM_62_Clean_09_04_14.raw
	High	YPIEHGIITNWDDMEK	Unambiguous	4	1	P68033		CID	1	0	1	1	0	0.00142522	29.29	0.0517558	0	1.38949	3	3	654.308	1960.91	-0.268101	84.7056	17458	17458	MS2	16/154	HM_62_Clean_09_04_14.raw
	High	YPIEHGIITNWDDMEK	Unambiguous	4	1	P68033		CID	1	0	1	1	0	0.000167366	29.01	0.0520624	0	26.3341	18	3	654.307	1960.91	-2.69593	86.3239	17870	17870	MS2	16/154	HM_62_Clean_09_04_14.raw
	High	HQGVMVGMGQKDSYVGDEAQSK	Unambiguous	6	2	P60710;P68033		CID	1	0	1	1	0	4.04211e-05	28.81	0.0704303	1	24.4825	16	4	588.527	2351.09	4.05447	54.2367	9733	9733	MS2	19/226	HM_62_Clean_09_04_14.raw
	High	YPIEHGIITNWDDMEK	Unambiguous	4	1	P68033		CID	1	0	1	1	0	0.000148893	26.7	0.0916117	0	5.64872	10	3	654.308	1960.91	-0.921746	83.6433	17201	17201	MS2	16/154	HM_62_Clean_09_04_14.raw
	High	YPIEHGIITNWDDMEK	Unambiguous	4	1	P68033		CID	1	0	1	1	0	0.00135211	26.65	0.0968898	0	0.846053	7	3	654.309	1960.91	0.572299	85.0489	17543	17543	MS2	16/154	HM_62_Clean_09_04_14.raw
	High	YPIEHGIITNWDDMEK	Unambiguous	4	1	P68033		CID	1	0	1	1	0	0.000774452	26.48	0.111553	0	11.6999	13	3	654.311	1960.92	3.65375	85.4537	17646	17646	MS2	14/154	HM_62_Clean_09_04_14.raw
	High	YPIEHGIITNWDDmEK	Unambiguous	4	1	P68033	M14(Oxidation)	CID	1	0	1	1	0	0.000401643	25.85	0.0952958	0	0	28	3	659.64	1976.91	-0.41065	79.7535	16245	16245	MS2	14/154	HM_62_Clean_09_04_14.raw
	High	YPIEHGIITNWDDmEKIWHHTFYNELR	Unambiguous	2	1	P68033	M14(Oxidation)	CID	1	0	1	1	0	0.000139964	24.98	0.25272	1	10.7374	91	4	869.163	3473.63	-2.09024	98.4627	20926	20926	MS2	21/284	HM_62_Clean_09_04_14.raw
	High	HQGVMVGmGQK	Unambiguous	7	3	P60710;P68033;Q8BFZ3	M8(Oxidation)	CID	1	0	1	1	0	0.000702933	24.03	0.123354	0	55.993	98	3	396.527	1187.57	1.12848	27.2115	3052	3052	MS2	7/100	HM_62_Clean_09_04_14.raw
	High	YPIEHGIITNWDDmEK	Unambiguous	4	1	P68033	M14(Oxidation)	CID	1	0	1	1	0	0.000531224	23.99	0.142452	0	0	38	3	659.639	1976.9	-1.24425	76.6916	15524	15524	MS2	16/154	HM_62_Clean_09_04_14.raw
	High	YPIEHGIITNWDDmEK	Unambiguous	4	1	P68033	M14(Oxidation)	CID	1	0	1	1	0	0.00108834	22.68	0.185052	0	12.7117	22	3	659.638	1976.9	-2.63359	78.6257	15999	15999	MS2	15/154	HM_62_Clean_09_04_14.raw
	High	YPIEHGIITnWDDMEK	Unambiguous	4	1	P68033	N10(Deamidated)	CID	1	0	1	1	0	3.8379e-05	21.98	0.217734	0	16.7618	35	3	654.637	1961.9	0.288344	91.9901	19325	19325	MS2	15/154	HM_62_Clean_09_04_14.raw
	High	YPIEHGIITNWDDMEK	Unambiguous	4	1	P68033		CID	1	0	1	1	0	0.000703062	21.21	0.313707	0	13.3871	95	3	654.307	1960.91	-2.4158	82.4612	16916	16916	MS2	12/154	HM_62_Clean_09_04_14.raw
	High	YPIEHGIITNWDDmEK	Unambiguous	4	1	P68033	M14(Oxidation)	CID	1	0	1	1	0	0.000141461	20.91	0.289513	0	33.8464	21	3	659.639	1976.9	-1.33687	78.2722	15919	15919	MS2	15/154	HM_62_Clean_09_04_14.raw
	High	YPIEHGIITNWDDMEK	Unambiguous	4	1	P68033		CID	1	0	1	1	0	0.000507198	17.43	0.8313	0	5.83276	22	3	654.309	1960.91	1.03919	85.8404	17748	17748	MS2	15/154	HM_62_Clean_09_04_14.raw
	High	YPIEHGIITNWDDmEK	Unambiguous	4	1	P68033	M14(Oxidation)	CID	1	0	1	1	0	0.00062934	16.25	0.84658	0	16.5369	93	3	659.639	1976.9	-1.24425	82.0313	16805	16805	MS2	14/154	HM_62_Clean_09_04_14.raw
	High	EITALAPSTMK	Unambiguous	6	2	P60710;P68033		CID	1	0	1	1	0.000116	0.001592	41.74	0.00371786	0	11.6185	10	2	581.313	1161.62	0.424221	65.7206	12705	12705	MS2	6/96	HM_62_Clean_09_04_14.raw
	High	GILTLKYPIEHGIITNWDDMEK	Unambiguous	4	1	P68033		CID	1	0	1	1	0.000116	0.00157057	36.92	0.019409	1	0	63	3	862.777	2586.32	-3.67592	104.107	22218	22218	MS2	19/234	HM_62_Clean_09_04_14.raw
	High	EITALAPSTMK	Unambiguous	6	2	P60710;P68033		CID	1	0	1	1	0.0002	0.00200168	74.55	1.95193e-06	0	3.21717	0	2	581.313	1161.62	0.634394	63.4275	12143	12143	MS2	9/96	HM_62_Clean_09_04_14.raw
	High	EITALAPSTMK	Unambiguous	6	2	P60710;P68033		CID	1	0	1	1	0.0002	0.00167357	72.56	2.97834e-06	0	1.7657	0	2	581.312	1161.62	-1.57242	63.7781	12225	12225	MS2	9/96	HM_62_Clean_09_04_14.raw
	High	DSYVGDEAQSK	Unambiguous	6	2	P60710;P68033		CID	1	0	1	1	0.0002	0.00243436	71.45	6.87498e-07	0	1.78176	0	2	599.763	1198.52	-2.86593	31.8772	4135	4135	MS2	9/102	HM_62_Clean_09_04_14.raw
	High	EITALAPSTMK	Unambiguous	6	2	P60710;P68033		CID	1	0	1	1	0.0002	0.00208975	60.16	5.44081e-05	0	1.22678	1	2	581.313	1161.62	0.214048	64.1312	12307	12307	MS2	8/96	HM_62_Clean_09_04_14.raw
	High	HQGVmVGMGQK	Unambiguous	7	3	P60710;P68033;Q8BFZ3	M5(Oxidation)	CID	1	0	1	1	0.0002	0.00199946	56.68	6.23945e-05	0	9.05418	10	2	594.284	1187.56	-4.59078	32.0775	4189	4189	MS2	16/100	HM_62_Clean_09_04_14.raw
	High	EITALAPSTmK	Unambiguous	6	2	P60710;P68033	M10(Oxidation)	CID	1	0	1	1	0.0002	0.00272022	53.59	0.000205635	0	0.436054	1	2	589.31	1177.61	-1.27571	51.6506	9158	9158	MS2	9/96	HM_62_Clean_09_04_14.raw
	High	AVFPSIVGRPR	Unambiguous	6	2	P60710;P68033		CID	1	0	1	1	0.0002	0.00340297	53.5	0.000139365	0	38.3989	4	2	599.855	1198.7	-1.89924	68.7656	13524	13524	MS2	9/84	HM_62_Clean_09_04_14.raw
	High	HQGVMVGmGQK	Unambiguous	7	3	P60710;P68033;Q8BFZ3	M8(Oxidation)	CID	1	0	1	1	0.0002	0.00274326	50.29	0.000275945	0	21.2766	86	2	594.285	1187.56	-2.021	27.2373	3057	3057	MS2	9/100	HM_62_Clean_09_04_14.raw
	High	DSYVGDEAQSK	Unambiguous	6	2	P60710;P68033		CID	1	0	1	1	0.0002	0.00176219	49.87	9.73715e-05	0	2.59649	37	2	599.764	1198.52	-1.33817	33.3223	4471	4471	MS2	8/102	HM_62_Clean_09_04_14.raw
	High	AVFPSIVGRPR	Unambiguous	6	2	P60710;P68033		CID	1	0	1	1	0.0002	0.00332644	48.97	0.000383465	0	0.389755	1	2	599.856	1198.71	-0.0662092	69.4842	13725	13725	MS2	9/84	HM_62_Clean_09_04_14.raw
	High	EITALAPSTMK	Unambiguous	6	2	P60710;P68033		CID	1	0	1	1	0.0002	0.00166073	44.27	0.00198279	0	0.797755	2	2	581.312	1161.62	-1.25716	64.8789	12482	12482	MS2	6/96	HM_62_Clean_09_04_14.raw
	High	HQGVMVGmGQK	Unambiguous	7	3	P60710;P68033;Q8BFZ3	M8(Oxidation)	CID	1	0	1	1	0.0002	0.00292042	43.87	0.0011978	0	40.9882	73	2	594.285	1187.56	-3.1517	29.7484	3632	3632	MS2	9/100	HM_62_Clean_09_04_14.raw
	High	DSYVGDEAQSK	Unambiguous	6	2	P60710;P68033		CID	1	0	1	1	0.0002	0.00309999	43.56	0.000438352	0	11.971	48	2	599.764	1198.52	-0.625209	33.6738	4555	4555	MS2	8/102	HM_62_Clean_09_04_14.raw
	High	IWHHTFYNELR	Unambiguous	4	2	P60710;P68033		CID	1	0	1	1	0.0002	0.00179139	42.34	0.00309518	0	0	33	3	505.92	1515.75	-1.96065	67.1934	13104	13104	MS2	8/94	HM_62_Clean_09_04_14.raw
	High	DSYVGDEAQSKR	Unambiguous	6	2	P60710;P68033		CID	1	0	1	1	0.0002	0.00205509	42.19	0.0014072	1	4.15369	86	2	677.814	1354.62	-2.29913	31.3683	4000	4000	MS2	9/112	HM_62_Clean_09_04_14.raw
	High	EITALAPSTMK	Unambiguous	6	2	P60710;P68033		CID	1	0	1	1	0.0002	0.00313625	41.4	0.00407495	0	29.7147	19	2	581.313	1161.62	0.00387552	62.7195	11952	11952	MS2	6/96	HM_62_Clean_09_04_14.raw
	High	AGFAGDDAPR	Unambiguous	6	2	P60710;P68033		CID	1	0	1	1	0.0002	0.00195448	39.54	0.00160089	0	70.2764	100	2	488.727	976.448	-0.688071	43.6995	7018	7018	MS2	7/74	HM_62_Clean_09_04_14.raw
	High	AGFAGDDAPR	Unambiguous	6	2	P60710;P68033		CID	1	0	1	1	0.0002	0.00211555	39.19	0.0016509	0	35.6713	100	2	488.727	976.446	-2.68831	45.233	7409	7409	MS2	9/74	HM_62_Clean_09_04_14.raw
	High	DSYVGDEAQSKR	Unambiguous	6	2	P60710;P68033		CID	1	0	1	1	0.0002	0.00232692	37.92	0.00356773	1	14.0611	81	2	677.813	1354.62	-2.7497	31.0221	3917	3917	MS2	9/112	HM_62_Clean_09_04_14.raw
	High	IWHHTFYNELR	Unambiguous	4	2	P60710;P68033		CID	1	0	1	1	0.0002	0.00224445	37.72	0.00925516	0	6.73739	7	2	758.379	1515.75	0.726003	62.9786	12030	12030	MS2	5/94	HM_62_Clean_09_04_14.raw
	High	HQGVMVGMGQK	Unambiguous	7	3	P60710;P68033;Q8BFZ3		CID	1	0	1	1	0.0002	0.00169143	37.35	0.00614818	0	30.7889	57	2	586.289	1171.57	-0.241488	37.7349	5577	5577	MS2	16/100	HM_62_Clean_09_04_14.raw
	High	DSYVGDEAQSKR	Unambiguous	6	2	P60710;P68033		CID	1	0	1	1	0.0002	0.00217918	35.46	0.00630048	1	15.3894	92	2	677.813	1354.62	-3.02004	31.8929	4142	4142	MS2	9/112	HM_62_Clean_09_04_14.raw
	High	EITALAPSTMK	Unambiguous	6	2	P60710;P68033		CID	1	0	1	1	0.0002	0.00292747	34.6	0.0192612	0	15.2069	94	2	581.313	1161.62	0.529307	68.4685	13449	13449	MS2	6/96	HM_62_Clean_09_04_14.raw
	High	DSYVGDEAQSKR	Unambiguous	6	2	P60710;P68033		CID	1	0	1	1	0.0002	0.00220376	33.45	0.0113868	1	3.7575	11	3	452.212	1354.62	-0.551828	30.5914	3805	3805	MS2	13/112	HM_62_Clean_09_04_14.raw
	High	HQGVmVGMGQK	Unambiguous	7	3	P60710;P68033;Q8BFZ3	M5(Oxidation)	CID	1	0	1	1	0.0002	0.00374358	33.36	0.0131706	0	44.4652	43	2	594.287	1187.57	-0.170772	32.4225	4271	4271	MS2	14/100	HM_62_Clean_09_04_14.raw
	High	HQGVmVGMGQK	Unambiguous	7	3	P60710;P68033;Q8BFZ3	M5(Oxidation)	CID	1	0	1	1	0.0002	0.0025316	30.33	0.0268317	0	56.4641	35	2	594.286	1187.56	-1.09589	34.4613	4750	4750	MS2	13/100	HM_62_Clean_09_04_14.raw
	High	YPIEHGIITNWDDMEK	Unambiguous	4	1	P68033		CID	1	0	1	1	0.0002	0.00253907	29.22	0.0508016	0	1.82101	0	3	654.308	1960.91	-1.20188	84.3486	17376	17376	MS2	16/154	HM_62_Clean_09_04_14.raw
	High	YPIEHGIITNWDDmEK	Unambiguous	4	1	P68033	M14(Oxidation)	CID	1	0	1	1	0.0002	0.00172863	27.19	0.0634071	0	7.52305	26	3	659.638	1976.9	-3.74506	75.1793	15130	15130	MS2	16/154	HM_62_Clean_09_04_14.raw
	High	LDLAGRDLTDYLMK	Unambiguous	7	3	P60710;P68033;Q8BFZ3		CID	1	0	1	1	0.0002	0.00167661	23.26	0.34201	1	37.2113	56	3	541.951	1623.84	-1.9118	98.2744	20879	20879	MS2	11/136	HM_62_Clean_09_04_14.raw
	High	YPIEHGIITNWDDmEK	Unambiguous	4	1	P68033	M14(Oxidation)	CID	1	0	1	1	0.0002	0.001891	22.26	0.208299	0	38.9195	77	3	659.639	1976.9	-1.70736	81.2117	16590	16590	MS2	14/154	HM_62_Clean_09_04_14.raw
	High	EITALAPSTmK	Unambiguous	6	2	P60710;P68033	M10(Oxidation)	CID	1	0	1	1	0.0002	0.00359495	18.48	0.7074	0	50.6618	100	2	589.31	1177.61	-0.0318027	59.2142	11008	11008	MS2	9/96	HM_62_Clean_09_04_14.raw
	High	DSYVGDEAQSKR	Unambiguous	6	2	P60710;P68033		CID	1	0	1	1	0.000282	0.00535021	56.77	4.72298e-05	1	0.589422	3	2	677.813	1354.62	-3.47061	30.0581	3691	3691	MS2	13/112	HM_62_Clean_09_04_14.raw
	High	HQGVMVGMGQK	Unambiguous	7	3	P60710;P68033;Q8BFZ3		CID	1	0	1	1	0.000282	0.00500869	50.46	0.000317972	0	39.7968	51	2	586.288	1171.57	-2.22117	41.4171	6457	6457	MS2	14/100	HM_62_Clean_09_04_14.raw
	High	DSYVGDEAQSKR	Unambiguous	6	2	P60710;P68033		CID	1	0	1	1	0.000282	0.00540617	48.5	0.000362316	1	6.99679	7	2	677.818	1354.63	3.28793	29.3413	3533	3533	MS2	10/112	HM_62_Clean_09_04_14.raw
	High	YPIEHGIITNWDDMEK	Unambiguous	4	1	P68033		CID	1	0	1	1	0.000282	0.00406225	47.32	0.000771069	0	0	10	2	980.956	1960.91	-3.03146	83.6941	17214	17214	MS2	17/154	HM_62_Clean_09_04_14.raw
	High	EITALAPSTMK	Unambiguous	6	2	P60710;P68033		CID	1	0	1	1	0.000282	0.00480498	45.13	0.00170331	0	2.67967	6	2	581.313	1161.62	0.424221	63.0688	12053	12053	MS2	13/96	HM_62_Clean_09_04_14.raw
	High	EITALAPSTMK	Unambiguous	6	2	P60710;P68033		CID	1	0	1	1	0.000282	0.00478481	43.87	0.00228484	0	31.5224	28	2	581.312	1161.62	-2.20294	66.1758	12828	12828	MS2	6/96	HM_62_Clean_09_04_14.raw
	High	YPIEHGIITNWDDmEK	Unambiguous	4	1	P68033	M14(Oxidation)	CID	1	0	1	1	0.000282	0.00421285	43.22	0.00149123	0	0	73	2	988.951	1976.9	-5.18936	75.2362	15146	15146	MS2	10/154	HM_62_Clean_09_04_14.raw
	High	DSYVGDEAQSKR	Unambiguous	6	2	P60710;P68033		CID	1	0	1	1	0.000282	0.00494755	42.86	0.00113097	1	2.61403	0	3	452.211	1354.62	-3.9987	29.8738	3659	3659	MS2	9/112	HM_62_Clean_09_04_14.raw
	High	EITALAPSTMK	Unambiguous	6	2	P60710;P68033		CID	1	0	1	1	0.000282	0.00438155	42.21	0.00333952	0	12.0398	10	2	581.311	1161.62	-2.5182	65.3392	12604	12604	MS2	6/96	HM_62_Clean_09_04_14.raw
	High	IWHHTFYNELR	Unambiguous	4	2	P60710;P68033		CID	1	0	1	1	0.000282	0.00483212	37.61	0.00989135	0	13.8402	87	2	758.381	1515.75	3.14203	64.738	12448	12448	MS2	5/94	HM_62_Clean_09_04_14.raw
	High	EITALAPSTmK	Unambiguous	6	2	P60710;P68033	M10(Oxidation)	CID	1	0	1	1	0.000282	0.00481816	34.36	0.0175707	0	0	46	2	589.31	1177.61	-1.17205	57.7651	10637	10637	MS2	10/96	HM_62_Clean_09_04_14.raw
	High	GYSFVTTAER	Unambiguous	4	1	P68033		CID	1	0	1	1	0.000282	0.00451935	31.83	0.0195859	0	51.712	100	2	565.776	1130.54	-3.28018	61.6391	11653	11653	MS2	8/84	HM_62_Clean_09_04_14.raw
	High	EITALAPSTmK	Unambiguous	6	2	P60710;P68033	M10(Oxidation)	CID	1	0	1	1	0.000282	0.0042568	31.05	0.0382017	0	10.7382	45	2	589.31	1177.61	-0.861076	56.1861	10240	10240	MS2	9/96	HM_62_Clean_09_04_14.raw
	High	HQGVmVGmGQK	Unambiguous	7	3	P60710;P68033;Q8BFZ3	M5(Oxidation); M8(Oxidation)	CID	1	0	1	1	0.000282	0.00430877	30.66	0.021733	0	20.9311	100	3	401.858	1203.56	-0.721654	23.5102	2311	2311	MS2	11/100	HM_62_Clean_09_04_14.raw
	High	LDLAGRDLTDYLMK	Unambiguous	7	3	P60710;P68033;Q8BFZ3		CID	1	0	1	1	0.000282	0.00397921	28.94	0.0914568	1	1.53635	9	3	541.953	1623.84	1.35826	98.607	20962	20962	MS2	13/136	HM_62_Clean_09_04_14.raw
	High	SYELPDGQVITIGNER	Unambiguous	7	3	P60710;P68033;Q8BFZ3		CID	1	0	1	1	0.000282	0.00532013	27.55	0.135096	0	26.5884	100	2	895.95	1790.89	0.422412	130.434	26748	26748	MS2	14/164	HM_62_Clean_09_04_14.raw
	High	HQGVMVGmGQK	Unambiguous	7	3	P60710;P68033;Q8BFZ3	M8(Oxidation)	CID	1	0	1	1	0.000282	0.00525165	19.6	0.321816	0	47.9269	79	3	396.527	1187.57	-0.490466	28.7765	3395	3395	MS2	8/100	HM_62_Clean_09_04_14.raw
	High	EITALAPSTmK	Unambiguous	6	2	P60710;P68033	M10(Oxidation)	CID	1	0	1	1	0.000369	0.00645659	27.79	0.083836	0	24.3099	51	2	589.309	1177.61	-2.31231	55.1064	9962	9962	MS2	7/96	HM_62_Clean_09_04_14.raw
	High	SYELPDGQVITIGNER	Unambiguous	7	3	P60710;P68033;Q8BFZ3		CID	1	0	1	1	0.000369	0.00589124	19.54	0.839357	0	0	100	3	597.635	1790.89	-1.66403	133.921	27081	27081	MS2	13/164	HM_62_Clean_09_04_14.raw
	High	HQGVMVGmGQK	Unambiguous	7	3	P60710;P68033;Q8BFZ3	M8(Oxidation)	CID	1	0	1	1	0.000459	0.00665502	17.68	0.48794	0	43.0252	46	3	396.527	1187.57	-0.182095	28.0694	3239	3239	MS2	6/100	HM_62_Clean_09_04_14.raw
	High	HQGVMVGmGQK	Unambiguous	7	3	P60710;P68033;Q8BFZ3	M8(Oxidation)	CID	1	0	1	1	0.000542	0.00700778	33.14	0.0137337	0	40.6775	100	2	594.284	1187.56	-5.00194	28.4226	3315	3315	MS2	8/100	HM_62_Clean_09_04_14.raw
	High	HQGVmVGMGQK	Unambiguous	7	3	P60710;P68033;Q8BFZ3	M5(Oxidation)	CID	1	0	1	1	0.000616	0.00828567	47.85	0.000487255	0	35.0831	39	2	594.285	1187.56	-2.22658	32.8302	4361	4361	MS2	14/100	HM_62_Clean_09_04_14.raw
	High	HQGVMVGMGQK	Unambiguous	7	3	P60710;P68033;Q8BFZ3		CID	1	0	1	1	0.000616	0.00801006	47.18	0.000698703	0	25.5918	14	3	391.195	1171.57	0.294052	40.2422	6159	6159	MS2	6/100	HM_62_Clean_09_04_14.raw
	High	DLTDYLMK	Unambiguous	7	3	P60710;P68033;Q8BFZ3		CID	1	0	1	1	0.000616	0.00739766	40.17	0.00287522	0	1.50532	16	2	499.749	998.49	3.38647	137.447	27340	27340	MS2	4/62	HM_62_Clean_09_04_14.raw
	High	YPIEHGIITNWDDMEK	Unambiguous	4	1	P68033		CID	1	0	1	1	0.000616	0.0081942	38.49	0.00587554	0	0	4	2	980.957	1960.91	-2.03543	84.4175	17390	17390	MS2	13/154	HM_62_Clean_09_04_14.raw
	High	HQGVMVGmGQK	Unambiguous	7	3	P60710;P68033;Q8BFZ3	M8(Oxidation)	CID	1	0	1	1	0.000616	0.00813123	29.99	0.0312218	0	53.4194	87	2	594.287	1187.57	0.65155	30.8363	3867	3867	MS2	8/100	HM_62_Clean_09_04_14.raw
	High	IWHHTFYNELR	Unambiguous	4	2	P60710;P68033		CID	1	0	1	1	0.000616	0.00864771	26.72	0.117367	0	14.5447	100	2	758.379	1515.75	0.645469	65.1378	12550	12550	MS2	7/94	HM_62_Clean_09_04_14.raw
	High	DLTDYLMK	Unambiguous	7	3	P60710;P68033;Q8BFZ3		CID	1	0	1	1	0.000616	0.00786188	18.96	0.330349	0	27.7432	100	2	499.746	998.484	-2.2984	93.1769	19615	19615	MS2	7/62	HM_62_Clean_09_04_14.raw
	High	DLTDYLMK	Unambiguous	7	3	P60710;P68033;Q8BFZ3		CID	1	0	1	1	0.000616	0.00783328	15.08	0.836679	0	63.5348	100	2	499.746	998.485	-1.50373	93.6296	19722	19722	MS2	10/62	HM_62_Clean_09_04_14.raw
	High	SYELPDGQVITIGNER	Unambiguous	7	3	P60710;P68033;Q8BFZ3		CID	1	0	1	1	0.000677	0.00981209	60.44	6.4385e-05	0	0	100	2	895.945	1790.88	-5.57585	99.0281	21065	21065	MS2	9/164	HM_62_Clean_09_04_14.raw
	High	kDLYANnVLSGGTTMYPGIADR	Unambiguous	3	1	P68033	K1(Label); N7(Deamidated)	CID	1	0	1	1	0.000677	0.00930301	54.16	0.000336703	1	3.62879	100	2	1183.08	2365.15	-3.0931	100.443	21409	21409	MS2	9/248	HM_62_Clean_09_04_14.raw
	High	kDLYAnNVLSGGTTMYPGIADR	Unambiguous	3	1	P68033	K1(Label); N6(Deamidated)	CID	1	0	1	2	0.000677	0.00930301	54.16	0.000336703	1	3.62879	100	2	1183.08	2365.15	-3.0931	100.443	21409	21409	MS2	9/248	HM_62_Clean_09_04_14.raw
	High	YPIEHGIITNWDDmEK	Unambiguous	4	1	P68033	M14(Oxidation)	CID	1	0	1	1	0.000677	0.0113634	34.65	0.0114484	0	0	27	2	988.953	1976.9	-3.70739	75.5704	15230	15230	MS2	10/154	HM_62_Clean_09_04_14.raw
	High	LDLAGRDLTDYLMK	Unambiguous	7	3	P60710;P68033;Q8BFZ3		CID	1	0	1	1	0.000677	0.00977096	32.41	0.0417096	1	15.7557	100	2	812.422	1623.84	-2.88078	98.4017	20912	20912	MS2	10/136	HM_62_Clean_09_04_14.raw
	High	EITALAPSTmK	Unambiguous	6	2	P60710;P68033	M10(Oxidation)	CID	1	0	1	1	0.000677	0.00983152	29.16	0.0570293	0	0	30	2	589.311	1177.62	1.41942	52.0051	9252	9252	MS2	5/96	HM_62_Clean_09_04_14.raw
	High	HQGVMVGmGQK	Unambiguous	7	3	P60710;P68033;Q8BFZ3	M8(Oxidation)	CID	1	0	1	1	0.000677	0.00974447	27.89	0.0476286	0	52.4757	86	3	396.525	1187.56	-4.49931	28.4194	3314	3314	MS2	7/100	HM_62_Clean_09_04_14.raw
	High	YPIEHGIITNWDDmEK	Unambiguous	4	1	P68033	M14(Oxidation)	CID	1	0	1	1	0.000677	0.0092632	27.69	0.0525967	0	0.242107	1	3	659.636	1976.89	-5.59753	75.5302	15219	15219	MS2	13/154	HM_62_Clean_09_04_14.raw
	High	HQGVmVGMGQK	Unambiguous	7	3	P60710;P68033;Q8BFZ3	M5(Oxidation)	CID	1	0	1	1	0.000677	0.00925047	27.4	0.0528623	0	60.2574	100	2	594.284	1187.56	-4.59078	36.1558	5193	5193	MS2	10/100	HM_62_Clean_09_04_14.raw
	High	HQGVmVGmGQK	Unambiguous	7	3	P60710;P68033;Q8BFZ3	M5(Oxidation); M8(Oxidation)	CID	1	0	1	1	0.000677	0.00886959	24.47	0.09039	0	12.7546	93	3	401.858	1203.56	-0.645586	22.792	2180	2180	MS2	6/100	HM_62_Clean_09_04_14.raw
	High	YPIEHGIITNWDDMEK	Unambiguous	4	1	P68033		CID	1	0	1	1	0.000677	0.0101372	21	0.329249	0	2.32679	0	3	654.307	1960.91	-2.69593	83.9993	17290	17290	MS2	15/154	HM_62_Clean_09_04_14.raw
	High	HQGVmVGmGQK	Unambiguous	7	3	P60710;P68033;Q8BFZ3	M5(Oxidation); M8(Oxidation)	CID	1	0	1	1	0.000677	0.00960074	15.74	0.750721	0	35.3284	100	2	602.285	1203.56	1.7237	23.5877	2326	2326	MS2	5/100	HM_62_Clean_09_04_14.raw
	High	HQGVmVGMGQK	Unambiguous	7	3	P60710;P68033;Q8BFZ3	M5(Oxidation)	CID	1	0	1	1	0.000677	0.0110813	12.7	1.57619	0	32.808	56	3	396.526	1187.56	-1.95523	38.2516	5681	5681	MS2	11/100	HM_62_Clean_09_04_14.raw
	High	EITALAPSTMK	Unambiguous	6	2	P60710;P68033		CID	1	0	1	1	0.000745	0.0115169	43.98	0.00222169	0	4.43911	3	2	581.311	1161.62	-2.5182	64.4903	12385	12385	MS2	6/96	HM_62_Clean_09_04_14.raw
	High	DSYVGDEAQSKR	Unambiguous	6	2	P60710;P68033		CID	1	0	1	1	0.000745	0.011526	35.52	0.00701358	1	3.81167	3	3	452.212	1354.62	-0.957341	30.2351	3730	3730	MS2	8/112	HM_62_Clean_09_04_14.raw
	High	EITALAPSTmK	Unambiguous	6	2	P60710;P68033	M10(Oxidation)	CID	1	0	1	1	0.000745	0.0123368	29.69	0.0560622	0	11.3241	37	2	589.308	1177.61	-3.3489	56.5547	10332	10332	MS2	5/96	HM_62_Clean_09_04_14.raw
	High	HQGVmVGMGQK	Unambiguous	7	3	P60710;P68033;Q8BFZ3	M5(Oxidation)	CID	1	0	1	1	0.000745	0.0124482	25.59	0.0799187	0	46.3047	18	3	396.526	1187.56	-1.10721	32.6126	4312	4312	MS2	12/100	HM_62_Clean_09_04_14.raw
	High	YPIEHGIITNWDDmEK	Unambiguous	4	1	P68033	M14(Oxidation)	CID	1	0	1	1	0.000825	0.0135397	20.08	0.280289	0	13.9892	29	3	659.635	1976.89	-7.82049	75.9231	15309	15309	MS2	14/154	HM_62_Clean_09_04_14.raw
	High	EITALAPSTmK	Unambiguous	6	2	P60710;P68033	M10(Oxidation)	CID	1	0	1	1	0.000973	0.0156097	32.81	0.0263895	0	8.52495	58	2	589.309	1177.61	-2.31231	55.8205	10145	10145	MS2	9/96	HM_62_Clean_09_04_14.raw
	High	HQGVmVGMGQK	Unambiguous	7	3	P60710;P68033;Q8BFZ3	M5(Oxidation)	CID	1	0	1	1	0.001128	0.0167022	18.49	0.409164	0	40.7771	63	3	396.526	1187.56	-0.953023	35.5501	5027	5027	MS2	7/100	HM_62_Clean_09_04_14.raw
	High	HQGVMVGMGQK	Unambiguous	7	3	P60710;P68033;Q8BFZ3		CID	1	0	1	1	0.001202	0.0175067	36.84	0.00760777	0	7.58055	10	3	391.196	1171.57	0.762923	40.6122	6255	6255	MS2	5/100	HM_62_Clean_09_04_14.raw
	High	EITALAPSTmK	Unambiguous	6	2	P60710;P68033	M10(Oxidation)	CID	1	0	1	1	0.001502	0.0194556	27.45	0.087695	0	16.0327	85	2	589.31	1177.61	-0.964735	59.5786	11106	11106	MS2	9/96	HM_62_Clean_09_04_14.raw
	High	HQGVmVGMGQK	Unambiguous	7	3	P60710;P68033;Q8BFZ3	M5(Oxidation)	CID	1	0	1	1	0.001566	0.020913	24.63	0.0995171	0	38.4169	36	3	396.526	1187.56	-0.953023	34.8099	4835	4835	MS2	7/100	HM_62_Clean_09_04_14.raw
	High	HQGVMVGmGQK	Unambiguous	7	3	P60710;P68033;Q8BFZ3	M8(Oxidation)	CID	1	0	1	1	0.001638	0.021514	34.35	0.0107981	0	42.7954	94	2	594.285	1187.56	-2.32937	29.1338	3481	3481	MS2	15/100	HM_62_Clean_09_04_14.raw
	High	HQGVMVGmGQK	Unambiguous	7	3	P60710;P68033;Q8BFZ3	M8(Oxidation)	CID	1	0	1	1	0.001703	0.0234516	24.66	0.0986611	0	35.8899	100	2	594.286	1187.56	-0.890305	28.7832	3397	3397	MS2	7/100	HM_62_Clean_09_04_14.raw
	High	EITALAPSTMK	Unambiguous	6	2	P60710;P68033		CID	1	0	1	1	0.001703	0.0229337	21.46	0.382613	0	0	100	2	581.312	1161.62	-1.67751	72.1137	14381	14381	MS2	6/96	HM_62_Clean_09_04_14.raw
	High	EITALAPSTmK	Unambiguous	6	2	P60710;P68033	M10(Oxidation)	CID	1	0	1	2	0.00184	0.024148	27.45	0.0928217	0	22.3852	48	2	589.309	1177.61	-2.41597	55.4674	10053	10053	MS2	10/96	HM_62_Clean_09_04_14.raw
	High	EITALAPSTMK	Unambiguous	6	2	P60710;P68033		CID	1	0	1	1	0.00184	0.0254553	19.03	0.671389	0	60.6918	100	2	581.31	1161.61	-4.09451	73.4593	14701	14701	MS2	7/96	HM_62_Clean_09_04_14.raw
	High	EITALAPSTmK	Unambiguous	6	2	P60710;P68033	M10(Oxidation)	CID	1	0	1	1	0.001915	0.0256918	32.21	0.0311709	0	19.3996	98	2	589.309	1177.61	-2.62329	60.0901	11246	11246	MS2	9/96	HM_62_Clean_09_04_14.raw
	High	DLTDYLmK	Unambiguous	7	3	P60710;P68033;Q8BFZ3	M7(Oxidation)	CID	1	0	1	1	0.00219	0.0290885	45.44	0.000595808	0	1.76021	2	2	507.744	1014.48	-0.257935	74.0949	14865	14865	MS2	6/62	HM_62_Clean_09_04_14.raw
	High	DLTDYLMK	Unambiguous	7	3	P60710;P68033;Q8BFZ3		CID	1	0	1	1	0.002476	0.0302804	32.85	0.0134888	0	17.3984	17	2	499.746	998.484	-2.35952	88.7449	18476	18476	MS2	9/62	HM_62_Clean_09_04_14.raw
	High	EITALAPSTMKIK	Unambiguous	6	2	P60710;P68033		CID	1	0	1	1	0.002538	0.0317184	31.54	0.0277426	1	0	36	2	701.903	1402.8	1.16094	69.4904	13728	13728	MS2	14/116	HM_62_Clean_09_04_14.raw
	High	EITALAPSTmK	Unambiguous	6	2	P60710;P68033	M10(Oxidation)	CID	1	0	1	1	0.002538	0.0313386	24.47	0.178636	0	41.0077	100	2	589.311	1177.61	0.382833	53.1114	9474	9474	MS2	10/96	HM_62_Clean_09_04_14.raw
	High	EITALAPSTmK	Unambiguous	6	2	P60710;P68033	M10(Oxidation)	CID	1	0	1	1	0.002603	0.0326662	26.03	0.119865	0	27.3033	99	2	589.31	1177.61	-1.06839	58.848	10911	10911	MS2	5/96	HM_62_Clean_09_04_14.raw
	High	HQGVmVGMGQK	Unambiguous	7	3	P60710;P68033;Q8BFZ3	M5(Oxidation)	CID	1	0	1	1	0.002603	0.0319133	21.44	0.210314	0	16.0597	26	3	396.526	1187.56	-1.80105	33.2553	4456	4456	MS2	9/100	HM_62_Clean_09_04_14.raw
	High	EITALAPSTmK	Unambiguous	6	2	P60710;P68033	M10(Oxidation)	CID	1	0	1	1	0.003013	0.0355688	37.13	0.00910118	0	15.4159	21	2	589.311	1177.62	1.41942	58.1244	10727	10727	MS2	10/96	HM_62_Clean_09_04_14.raw
	High	DSYVGDEAQSKR	Unambiguous	6	2	P60710;P68033		CID	1	0	1	1	0.003078	0.0373795	23.61	0.104958	1	11.8323	14	3	452.212	1354.62	-2.03871	30.9473	3895	3895	MS2	6/112	HM_62_Clean_09_04_14.raw
	High	HQGVMVGmGQK	Unambiguous	7	3	P60710;P68033;Q8BFZ3	M8(Oxidation)	CID	1	0	1	1	0.003216	0.0384652	32.93	0.0151526	0	28.0364	100	2	594.285	1187.56	-2.74054	27.9847	3219	3219	MS2	8/100	HM_62_Clean_09_04_14.raw
	High	DLTDYLmK	Unambiguous	7	3	P60710;P68033;Q8BFZ3	M7(Oxidation)	CID	1	0	1	1	0.003337	0.0398152	32.37	0.0108063	0	24.8631	61	2	507.743	1014.48	-2.78483	74.8811	15056	15056	MS2	5/62	HM_62_Clean_09_04_14.raw
	High	DSYVGDEAQSKR	Unambiguous	6	2	P60710;P68033		CID	1	0	1	1	0.003337	0.0401588	13.17	1.05788	1	34.0281	46	3	452.211	1354.62	-4.06628	31.9678	4160	4160	MS2	11/112	HM_62_Clean_09_04_14.raw
	High	DLTDYLMK	Unambiguous	7	3	P60710;P68033;Q8BFZ3		CID	1	0	1	1	0.003404	0.0420026	29.08	0.0348537	0	5.18318	4	2	499.746	998.485	-0.953583	87.9732	18276	18276	MS2	6/62	HM_62_Clean_09_04_14.raw
	High	DLTDYLMK	Unambiguous	7	3	P60710;P68033;Q8BFZ3		CID	1	0	1	1	0.003534	0.0430853	38.49	0.00358196	0	21.6949	10	2	499.745	998.483	-3.58209	89.1003	18576	18576	MS2	10/62	HM_62_Clean_09_04_14.raw
	High	EITALAPSTmK	Unambiguous	6	2	P60710;P68033	M10(Oxidation)	CID	1	0	1	1	0.0036	0.0435589	24.13	0.192797	0	47.9832	38	2	589.31	1177.61	0.175515	51.2983	9069	9069	MS2	11/96	HM_62_Clean_09_04_14.raw
	High	DLTDYLMK	Unambiguous	7	3	P60710;P68033;Q8BFZ3		CID	1	0	1	1	0.003652	0.0467844	35.87	0.00688465	0	14.2444	21	2	499.745	998.482	-4.62126	89.4597	18662	18662	MS2	9/62	HM_62_Clean_09_04_14.raw
	High	EITALAPSTmK	Unambiguous	6	2	P60710;P68033	M10(Oxidation)	CID	1	0	1	1	0.003652	0.0460806	34.14	0.0191583	0	11.3627	35	2	589.308	1177.61	-3.55622	58.4536	10816	10816	MS2	11/96	HM_62_Clean_09_04_14.raw
	High	HQGVMVGMGQK	Unambiguous	7	3	P60710;P68033;Q8BFZ3		CID	1	0	1	1	0.003652	0.0441282	21.71	0.245191	0	22.9305	28	3	391.194	1171.57	-2.90991	41.3594	6441	6441	MS2	11/100	HM_62_Clean_09_04_14.raw
	High	DSYVGDEAQSKR	Unambiguous	6	2	P60710;P68033		CID	1	0	1	1	0.003716	0.0478904	10.71	2.13993	1	35.6486	28	3	452.212	1354.62	-1.56561	29.1643	3487	3487	MS2	4/112	HM_62_Clean_09_04_14.raw
	High	EITALAPSTmK	Unambiguous	6	2	P60710;P68033	M10(Oxidation)	CID	1	0	1	1	0.003775	0.0499361	31.64	0.0355083	0	31.1128	31	2	589.309	1177.61	-2.72695	57.0147	10452	10452	MS2	11/96	HM_62_Clean_09_04_14.raw
	High	DLTDYLMK	Unambiguous	7	3	P60710;P68033;Q8BFZ3		CID	1	0	1	1	0.004174	0.0542894	28.74	0.0381598	0	40.4427	54	2	499.747	998.486	-0.525689	91.923	19307	19307	MS2	7/62	HM_62_Clean_09_04_14.raw
	High	DLTDYLmK	Unambiguous	7	3	P60710;P68033;Q8BFZ3	M7(Oxidation)	CID	1	0	1	1	0.004306	0.0552548	24.41	0.078969	0	30.0698	49	2	507.745	1014.48	0.885179	73.7506	14773	14773	MS2	7/62	HM_62_Clean_09_04_14.raw
	High	DLTDYLMK	Unambiguous	7	3	P60710;P68033;Q8BFZ3		CID	1	0	1	1	0.004362	0.0565319	42.12	0.00160499	0	3.8207	0	2	499.744	998.482	-4.68239	86.9256	18032	18032	MS2	9/62	HM_62_Clean_09_04_14.raw
	High	DLTDYLMK	Unambiguous	7	3	P60710;P68033;Q8BFZ3		CID	1	0	1	1	0.004362	0.0569087	24.67	0.0974106	0	8.96367	59	2	499.747	998.486	-0.586816	92.8311	19531	19531	MS2	8/62	HM_62_Clean_09_04_14.raw
	High	DLTDYLmK	Unambiguous	7	3	P60710;P68033;Q8BFZ3	M7(Oxidation)	CID	1	0	1	1	0.005327	0.0683163	36.64	0.00472559	0	2.10152	5	2	507.745	1014.48	0.885179	74.4913	14958	14958	MS2	9/62	HM_62_Clean_09_04_14.raw
	High	HQGVMVGmGQK	Unambiguous	7	3	P60710;P68033;Q8BFZ3	M8(Oxidation)	CID	1	0	1	1	0.005518	0.0704663	14.21	1.12467	0	41.7557	54	3	396.527	1187.57	-0.567559	30.87	3876	3876	MS2	4/100	HM_62_Clean_09_04_14.raw
	High	HQGVmVGMGQK	Unambiguous	7	3	P60710;P68033;Q8BFZ3	M5(Oxidation)	CID	1	0	1	1	0.005582	0.0707696	21.2	0.22416	0	26.3681	29	3	396.526	1187.56	-2.03232	35.1681	4929	4929	MS2	5/100	HM_62_Clean_09_04_14.raw
	High	DLTDYLmK	Unambiguous	7	3	P60710;P68033;Q8BFZ3	M7(Oxidation)	CID	1	0	1	1	0.005679	0.0753474	14.62	0.716173	0	56.9041	89	2	507.744	1014.48	-1.22056	79.881	16271	16271	MS2	5/62	HM_62_Clean_09_04_14.raw
	High	EITALAPSTMK	Unambiguous	6	2	P60710;P68033		CID	1	0	1	1	0.005778	0.0787961	15.53	1.55763	0	26.3676	44	2	581.313	1161.62	0.634394	69.6555	13777	13777	MS2	13/96	HM_62_Clean_09_04_14.raw
	High	DSYVGDEAQSKR	Unambiguous	6	2	P60710;P68033		CID	1	0	1	1	0.005833	0.0827042	25.78	0.0655317	1	31.1958	16	3	452.212	1354.62	-1.6332	31.4176	4011	4011	MS2	10/112	HM_62_Clean_09_04_14.raw
	High	DLTDYLMK	Unambiguous	7	3	P60710;P68033;Q8BFZ3		CID	1	0	1	1	0.006019	0.0852542	27.62	0.0479159	0	17.2187	12	2	499.747	998.487	1.06363	88.3531	18371	18371	MS2	6/62	HM_62_Clean_09_04_14.raw
	High	EITALAPSTMK	Unambiguous	6	2	P60710;P68033		CID	1	0	1	1	0.006916	0.0919697	21	0.449193	0	36.6346	80	2	581.315	1161.62	3.15646	68.0503	13334	13334	MS2	6/96	HM_62_Clean_09_04_14.raw
	High	HQGVmVGmGQK	Unambiguous	7	3	P60710;P68033;Q8BFZ3	M5(Oxidation); M8(Oxidation)	CID	1	0	1	1	0.007354	0.0966953	10.86	2.03447	0	11.9853	100	2	602.284	1203.56	-0.101936	23.2585	2267	2267	MS2	6/100	HM_62_Clean_09_04_14.raw
	High	DLTDYLmK	Unambiguous	7	3	P60710;P68033;Q8BFZ3	M7(Oxidation)	CID	1	0	1	1	0.00741	0.0987287	12.54	1.23974	0	13.9672	88	2	507.744	1014.48	0.163213	80.7454	16481	16481	MS2	4/62	HM_62_Clean_09_04_14.raw
	High	IIAPPERK	Unambiguous	7	3	P60710;P68033;Q8BFZ3		CID	1	0	1	1	0.00819	0.109555	35.19	0.00537277	1	3.6086	1	2	462.287	923.566	-1.54485	32.6413	4318	4318	MS2	9/58	HM_62_Clean_09_04_14.raw
	High	DLTDYLMK	Unambiguous	7	3	P60710;P68033;Q8BFZ3		CID	1	0	1	1	0.008348	0.115244	42.55	0.00147593	0	1.08995	0	2	499.746	998.484	-1.99276	87.6218	18201	18201	MS2	6/62	HM_62_Clean_09_04_14.raw
	High	EITALAPSTmK	Unambiguous	6	2	P60710;P68033	M10(Oxidation)	CID	1	0	1	1	0.008348	0.116958	20.24	0.470753	0	33.1957	42	2	589.308	1177.61	-3.45256	60.4755	11351	11351	MS2	5/96	HM_62_Clean_09_04_14.raw
	High	EITALAPSTMK	Unambiguous	6	2	P60710;P68033		CID	1	0	1	1	0.008348	0.11706	19.27	0.667827	0	0	47	3	387.878	1161.62	0.202473	63.3156	12117	12117	MS2	6/96	HM_62_Clean_09_04_14.raw
Q61879	Myosin-10 OS=Mus musculus GN=Myh10 PE=1 SV=2 - [MYH10_MOUSE]	4967.54	52.48	1	99	117	225	catalytic activity; motor activity; nucleotide binding; protein binding; transporter activity	cytoplasm; cytoskeleton; cytosol; membrane; mitochondrion	cell differentiation; cell division; cell organization and biogenesis; cell proliferation; cellular component movement; development; metabolic process; regulation of biological process; response to stimulus; transport	Pf00063; Pf00769; Pf01496; Pf01576; Pf02736; Pf02841; Pf05622; Pf05667; Pf05911; Pf06637; Pf07888; Pf09726; Pf09731; Pf12128	1976	228.855	5.5415
	Confidence Level	Sequence	PSM Ambiguity	# Proteins	# Protein Groups	Protein Group Accessions	Modifications	Activation Type	ΔScore	ΔCn	Rank	Search Engine Rank	q-Value	PEP	IonScore	Exp Value	# Missed Cleavages	Isolation Interference [%]	Ion Inject Time [ms]	Charge	m/z [Da]	MH+ [Da]	ΔM [ppm]	RT [min]	First Scan	Last Scan	MS Order	Ions Matched	Spectrum File
	High	TQLEELEDELQATEDAK	Unambiguous	2	2	Q8VDD5;Q61879		CID	1	0	1	1	0	2.10826e-08	134.46	1.75109e-12	0	11.3529	100	2	981.461	1961.91	-2.45441	99.5699	21194	21194	MS2	26/186	HM_62_Clean_09_04_14.raw
	High	IVGLDQVTGMTETAFGSAYK	Unambiguous	1	1	Q61879		CID	1	0	1	1	0	1.62142e-09	126.24	1.9502e-11	0	5.89391	100	2	1044.52	2088.02	-3.55343	111.511	23937	23937	MS2	17/204	HM_62_Clean_09_04_14.raw
	High	IAQLEEELEEEQSnMELLNDRFR	Unambiguous	1	1	Q61879	N14(Deamidated)	CID	0.016	0	1	1	0	3.06484e-09	124.54	2.80369e-11	1	5.72414	100	3	946.117	2836.34	2.16436	110.778	23761	23761	MS2	18/246	HM_62_Clean_09_04_14.raw
	High	TQLEELEDELQATEDAK	Unambiguous	2	2	Q8VDD5;Q61879		CID	1	0	1	1	0	1.79601e-07	119.58	5.27087e-11	0	1.58121	29	2	981.459	1961.91	-3.76104	99.1365	21089	21089	MS2	23/186	HM_62_Clean_09_04_14.raw
	High	IVGLDQVTGMTETAFGSAYK	Unambiguous	1	1	Q61879		CID	1	0	1	1	0	2.98345e-09	118.67	1.18581e-10	0	18.0922	100	2	1044.52	2088.04	2.05893	111.18	23856	23856	MS2	16/204	HM_62_Clean_09_04_14.raw
	High	IAQLEEELEEEQSNMELLNDRFR	Unambiguous	1	1	Q61879		CID	1	0	1	1	0	1.19188e-07	118.51	1.05697e-10	1	4.15516	37	3	945.783	2835.33	-4.80696	111.685	23974	23974	MS2	15/246	HM_62_Clean_09_04_14.raw
	High	ELDDATEANEGLSR	Unambiguous	1	1	Q61879		CID	1	0	1	1	0	2.71971e-06	103.55	8.58855e-10	0	5.70045	40	2	760.346	1519.68	-1.42607	49.8037	8656	8656	MS2	11/138	HM_62_Clean_09_04_14.raw
	High	KTTLQVDTLNTELAAER	Unambiguous	1	1	Q61879		CID	1	0	1	1	0	2.03591e-08	102.87	3.74402e-09	1	12.9747	100	2	952.009	1903.01	-1.00012	74.2555	14903	14903	MS2	11/188	HM_62_Clean_09_04_14.raw
	High	TTLQVDTLNTELAAER	Unambiguous	1	1	Q61879		CID	1	0	1	1	0	8.74658e-07	101.02	6.44798e-09	0	0	33	2	887.961	1774.92	-1.55412	82.6501	16965	16965	MS2	12/172	HM_62_Clean_09_04_14.raw
	High	KVDDDLGTIESLEEAK	Unambiguous	1	1	Q61879		CID	1	0	1	1	0	9.29211e-07	100.28	6.22541e-09	1	0	100	2	881.44	1761.87	-1.14803	80.4399	16404	16404	MS2	25/172	HM_62_Clean_09_04_14.raw
	High	DAAGLESQLQDTQELLQEETR	Unambiguous	1	1	Q61879		CID	1	0	1	1	0	1.91269e-06	98.24	1.10302e-08	0	2.64055	100	2	1187.57	2374.13	-2.34446	108.491	23233	23233	MS2	14/224	HM_62_Clean_09_04_14.raw
	High	DAAGLESQLQDTQELLQEETR	Unambiguous	1	1	Q61879		CID	1	0	1	1	0	1.44819e-08	96.36	1.68087e-08	0	0.952421	52	3	792.048	2374.13	-2.65862	108.715	23282	23282	MS2	22/224	HM_62_Clean_09_04_14.raw
	High	MQAHIQDLEEQLDEEEGAR	Unambiguous	1	1	Q61879		CID	1	0	1	1	0	2.79078e-06	93.04	1.41529e-08	0	0	49	2	1121	2241	-5.48937	80.3422	16381	16381	MS2	13/196	HM_62_Clean_09_04_14.raw
	High	MEEEVLLLEDQNSK	Unambiguous	1	1	Q61879		CID	1	0	1	1	0	1.81981e-06	92.72	2.76904e-08	0	15.8415	100	2	838.904	1676.8	-2.53256	82.2903	16873	16873	MS2	11/132	HM_62_Clean_09_04_14.raw
	High	ELDDATEANEGLSR	Unambiguous	1	1	Q61879		CID	1	0	1	1	0	1.7753e-06	90.52	1.84528e-08	0	0	50	2	760.348	1519.69	0.501754	50.1591	8755	8755	MS2	11/138	HM_62_Clean_09_04_14.raw
	High	IVGLDQVTGMTETAFGSAYK	Unambiguous	1	1	Q61879		CID	1	0	1	1	0	9.4798e-09	90.03	8.6699e-08	0	11.6471	26	3	696.682	2088.03	0.327864	111.249	23872	23872	MS2	22/204	HM_62_Clean_09_04_14.raw
	High	DAAGLESQLQDTQELLQEETR	Unambiguous	1	1	Q61879		CID	1	0	1	1	0	2.73285e-10	89.64	8.20251e-08	0	1.55301	100	3	792.049	2374.13	-1.50174	108.323	23192	23192	MS2	14/224	HM_62_Clean_09_04_14.raw
	High	IAQLEEELEEEQSNMELLNDR	Unambiguous	1	1	Q61879		CID	1	0	1	1	0	1.3509e-09	88.03	8.97957e-08	0	5.53613	100	3	844.729	2532.17	-1.99001	106.094	22675	22675	MS2	22/226	HM_62_Clean_09_04_14.raw
	High	LQQELDDLTVDLDHQR	Unambiguous	1	1	Q61879		CID	1	0	1	1	0	1.74008e-06	85.71	2.01267e-07	0	0	83	2	969.478	1937.95	-3.86551	84.0119	17295	17295	MS2	13/166	HM_62_Clean_09_04_14.raw
	High	ELQAQIAELQEDFESEK	Unambiguous	1	1	Q61879		CID	1	0	1	1	0	8.8753e-07	84.98	2.02049e-07	0	8.07043	100	2	1003.98	2006.95	-1.59708	104.903	22396	22396	MS2	13/186	HM_62_Clean_09_04_14.raw
	High	NLPIYSENIIEMYR	Unambiguous	1	1	Q61879		CID	1	0	1	1	0	0.000120912	82.54	3.88916e-07	0	0	100	2	877.937	1754.87	-6.34138	107.882	23094	23094	MS2	9/140	HM_62_Clean_09_04_14.raw
	High	VVSSVLQFGNISFK	Unambiguous	1	1	Q61879		CID	1	0	1	1	0	2.68311e-06	81.44	4.18474e-07	0	49.1137	100	2	762.924	1524.84	-1.22225	106.123	22683	22683	MS2	11/136	HM_62_Clean_09_04_14.raw
	High	HATALEELSEQLEQAKR	Unambiguous	1	1	Q61879		CID	1	0	1	1	0	4.80363e-09	81.36	6.44865e-07	1	2.20383	11	3	651.671	1953	-2.17998	87.6235	18202	18202	MS2	19/160	HM_62_Clean_09_04_14.raw
	High	HAEQERDELADEIANSASGK	Unambiguous	1	1	Q61879		CID	1	0	1	1	0	2.89628e-07	79.34	5.47721e-07	1	0	5	3	724.004	2170	-1.50672	62.8468	11989	11989	MS2	12/214	HM_62_Clean_09_04_14.raw
	High	QLLQANPILESFGNAK	Unambiguous	1	1	Q61879		CID	1	0	1	1	0	3.109e-05	79.09	8.07684e-07	0	6.22575	100	2	871.973	1742.94	-3.14604	104.896	22394	22394	MS2	23/152	HM_62_Clean_09_04_14.raw
	High	ELQAQIAELQEDFESEK	Unambiguous	1	1	Q61879		CID	1	0	1	1	0	7.96558e-08	77.56	1.15932e-06	0	3.78817	65	3	669.658	2006.96	1.40699	105.163	22453	22453	MS2	12/186	HM_62_Clean_09_04_14.raw
	High	NTDQASMPEnTVAQK	Unambiguous	1	1	Q61879	N10(Deamidated)	CID	1	0	1	1	0	2.41881e-06	76.65	4.84449e-07	0	11.6166	100	2	817.87	1634.73	-0.00225457	40.2145	6154	6154	MS2	11/158	HM_62_Clean_09_04_14.raw
	High	IAQLEEELEEEQSNMELLNDR	Unambiguous	1	1	Q61879		CID	1	0	1	1	0	1.16299e-06	76.54	1.26326e-06	0	0	100	2	1266.59	2532.17	-2.15343	106.188	22698	22698	MS2	12/226	HM_62_Clean_09_04_14.raw
	High	QVLALQSQLADTK	Unambiguous	1	1	Q61879		CID	1	0	1	1	0	7.81362e-06	76.47	1.12036e-06	0	21.1051	18	2	707.897	1414.79	-2.06697	72.6147	14484	14484	MS2	9/130	HM_62_Clean_09_04_14.raw
	High	TQLEELEDELQATEDAK	Unambiguous	2	2	Q8VDD5;Q61879		CID	1	0	1	1	0	2.40876e-06	76.22	1.18794e-06	0	8.57995	52	3	654.644	1961.92	-1.0302	99.4794	21171	21171	MS2	11/186	HM_62_Clean_09_04_14.raw
	High	ELQAQIAELQEDFESEK	Unambiguous	1	1	Q61879		CID	1	0	1	1	0	3.51239e-07	75.69	1.75623e-06	0	0	100	2	1003.98	2006.95	-0.441429	105.261	22477	22477	MS2	12/186	HM_62_Clean_09_04_14.raw
	High	NTDQASmPENTVAQK	Unambiguous	1	1	Q61879	M7(Oxidation)	CID	1	0	1	1	0	0.000122322	74.28	8.37947e-07	0	0	100	2	825.374	1649.74	-1.57716	30.6208	3815	3815	MS2	8/158	HM_62_Clean_09_04_14.raw
	High	IGQLEEQLEQEAK	Unambiguous	1	1	Q61879		CID	1	0	1	1	0	4.87295e-05	74.18	2.47118e-06	0	0	4	2	757.886	1514.77	-3.01498	72.3945	14441	14441	MS2	18/128	HM_62_Clean_09_04_14.raw
	High	QLLQANPILESFGNAK	Unambiguous	1	1	Q61879		CID	1	0	1	1	0	2.15332e-06	73.84	2.64763e-06	0	1.30376	55	2	871.975	1742.94	-0.41459	105.247	22473	22473	MS2	12/152	HM_62_Clean_09_04_14.raw
	High	NTDQASmPENTVAQK	Unambiguous	1	1	Q61879	M7(Oxidation)	CID	1	0	1	1	0	0.000893561	73.24	9.31886e-07	0	0	100	2	825.371	1649.73	-5.72083	32.0224	4177	4177	MS2	12/158	HM_62_Clean_09_04_14.raw
	High	KMEEEVLLLEDQnSK	Unambiguous	1	1	Q61879	N13(Deamidated)	CID	1	0	1	1	0	6.3785e-06	73.09	3.31854e-06	1	49.0478	67	2	903.444	1805.88	-1.61158	76.4706	15461	15461	MS2	22/162	HM_62_Clean_09_04_14.raw
	High	AVIYNPATQADWTAK	Unambiguous	1	1	Q61879		CID	1	0	1	1	0	0.000247152	72.95	3.8075e-06	0	0	7	2	824.919	1648.83	-1.08376	77.659	15773	15773	MS2	19/142	HM_62_Clean_09_04_14.raw
	High	IGQLEEQLEQEAK	Unambiguous	1	1	Q61879		CID	1	0	1	1	0	6.16431e-05	72.18	3.88326e-06	0	0	77	2	757.886	1514.76	-3.57909	72.0486	14365	14365	MS2	10/128	HM_62_Clean_09_04_14.raw
	High	KMQAHIQDLEEQLDEEEGAR	Unambiguous	1	1	Q61879		CID	1	0	1	1	0	1.12679e-08	71.93	3.71902e-06	1	3.4111	47	3	790.372	2369.1	-0.869742	74.7131	15015	15015	MS2	21/208	HM_62_Clean_09_04_14.raw
	High	IAQLEEELEEEQSNMELLNDR	Unambiguous	1	1	Q61879		CID	1	0	1	1	0	1.09676e-08	71.29	4.46183e-06	0	0.922135	100	3	844.73	2532.18	-0.254528	106.477	22767	22767	MS2	23/226	HM_62_Clean_09_04_14.raw
	High	NKQEVMISDLEER	Unambiguous	1	1	Q61879		CID	1	0	1	1	0	6.18325e-05	69.89	6.05647e-06	1	0	51	2	795.893	1590.78	-0.881122	64.888	12486	12486	MS2	8/136	HM_62_Clean_09_04_14.raw
	High	QLLQANPILESFGnAK	Unambiguous	1	1	Q61879	N14(Deamidated)	CID	1	0	1	1	0	0.000150959	69.22	8.32931e-06	0	0	100	2	872.466	1743.93	-1.46845	104.707	22352	22352	MS2	19/152	HM_62_Clean_09_04_14.raw
	High	QVLALQSQLADTK	Unambiguous	1	1	Q61879		CID	1	0	1	1	0	2.34359e-05	67.92	7.04668e-06	0	12.3483	60	2	707.9	1414.79	2.33339	72.977	14577	14577	MS2	9/130	HM_62_Clean_09_04_14.raw
	High	DLEAQIEAANK	Unambiguous	1	1	Q61879		CID	1	0	1	1	0	0.000787293	67.45	7.82509e-06	0	24.2477	42	2	601.305	1201.6	-2.61359	65.891	12752	12752	MS2	9/104	HM_62_Clean_09_04_14.raw
	High	HATALEELSEQLEQAK	Unambiguous	1	1	Q61879		CID	1	0	1	1	0	6.39294e-07	67.38	1.41586e-05	0	34.9787	100	2	898.955	1796.9	-0.434249	94.4208	19913	19913	MS2	12/150	HM_62_Clean_09_04_14.raw
	High	MQAHIQDLEEQLDEEEGAR	Unambiguous	1	1	Q61879		CID	1	0	1	1	0	1.13992e-06	65.92	8.28982e-06	0	0	6	3	747.673	2241	-2.19985	80.1778	16339	16339	MS2	11/196	HM_62_Clean_09_04_14.raw
	High	NTDQASMPENTVAQK	Unambiguous	1	1	Q61879		CID	1	0	1	1	0	7.94832e-06	65.4	8.60883e-06	0	0	63	2	817.377	1633.75	-1.41748	41.5671	6499	6499	MS2	10/158	HM_62_Clean_09_04_14.raw
	High	QLEEAEEEATR	Unambiguous	1	1	Q61879		CID	1	0	1	1	0	6.14239e-05	65.3	6.61071e-06	0	34.6473	57	2	652.802	1304.6	0.805213	39.3432	5928	5928	MS2	9/114	HM_62_Clean_09_04_14.raw
	High	TQLEELEDELQATEDAK	Unambiguous	2	2	Q8VDD5;Q61879		CID	1	0	1	1	0	6.47968e-05	64.87	1.56076e-05	0	29.7809	18	3	654.642	1961.91	-3.83011	99.0896	21078	21078	MS2	11/186	HM_62_Clean_09_04_14.raw
	High	NTDQASMPENTVAQK	Unambiguous	1	1	Q61879		CID	1	0	1	1	0	2.02131e-05	64.5	9.81059e-06	0	0	33	2	817.375	1633.74	-3.58432	41.9369	6595	6595	MS2	11/158	HM_62_Clean_09_04_14.raw
	High	NLPIYSENIIEMYR	Unambiguous	1	1	Q61879		CID	1	0	1	1	0	1.92878e-05	64.43	2.69352e-05	0	0	100	2	877.941	1754.87	-2.16771	108.264	23179	23179	MS2	11/140	HM_62_Clean_09_04_14.raw
	High	SLEAEILQLQEELASSER	Unambiguous	1	1	Q61879		CID	1	0	1	1	0	1.39208e-07	63.21	4.31209e-05	0	24.4303	67	3	682.348	2045.03	-5.03033	128.986	26553	26553	MS2	10/188	HM_62_Clean_09_04_14.raw
	High	KLDGETTDLQDQIAELQAQVDELK	Unambiguous	1	1	Q61879		CID	1	0	1	1	0	2.06384e-07	63.19	4.76855e-05	1	9.99631	18	3	900.791	2700.36	-0.121989	116.569	24893	24893	MS2	10/268	HM_62_Clean_09_04_14.raw
	High	QLEEEKNSLQEQQEEEEEARK	Unambiguous	1	1	Q61879		CID	1	0	1	1	0	3.30812e-05	62.06	3.70269e-05	2	3.22073	100	3	868.405	2603.2	-2.00062	44.9706	7339	7339	MS2	23/230	HM_62_Clean_09_04_14.raw
	High	NRLQQELDDLTVDLDHQR	Unambiguous	1	1	Q61879		CID	1	0	1	1	0	1.20852e-08	60.4	8.3449e-05	1	24.1363	96	3	736.704	2208.1	-1.30111	100.079	21319	21319	MS2	13/188	HM_62_Clean_09_04_14.raw
	High	HATALEELSEQLEQAK	Unambiguous	1	1	Q61879		CID	1	0	1	1	0	5.97649e-06	60.3	7.40071e-05	0	6.40749	26	3	599.639	1796.9	-0.102063	94.4633	19923	19923	MS2	17/150	HM_62_Clean_09_04_14.raw
	High	QEEELQAKDEELLK	Unambiguous	1	1	Q61879		CID	1	0	1	1	0	5.90365e-05	60.26	6.7769e-05	1	32.5694	69	2	851.43	1701.85	-0.386682	60.2321	11283	11283	MS2	10/148	HM_62_Clean_09_04_14.raw
	High	KKLDAQVQELHAK	Unambiguous	1	1	Q61879		CID	1	0	1	1	0	3.50964e-06	58.78	5.09871e-05	2	14.6295	25	3	503.291	1507.86	-0.267278	34.9837	4881	4881	MS2	11/130	HM_62_Clean_09_04_14.raw
	High	VIQYLAHVASSHK	Unambiguous	2	2	Q8VDD5;Q61879		CID	1	0	1	1	0	9.9134e-06	58.72	8.00288e-05	0	26.0523	100	2	726.901	1452.79	-0.831526	55.7905	10138	10138	MS2	10/118	HM_62_Clean_09_04_14.raw
	High	AGVLAHLEEERDLK	Unambiguous	2	2	Q8VDD5;Q61879		CID	1	0	1	1	0	0.000166565	58.7	8.75477e-05	1	3.71246	46	2	790.428	1579.85	2.46519	65.2214	12574	12574	MS2	10/118	HM_62_Clean_09_04_14.raw
	High	QLEEEKNSLQEQQEEEEEAR	Unambiguous	1	1	Q61879		CID	1	0	1	1	0	5.86053e-07	57.12	6.21083e-05	1	6.45187	18	3	825.707	2475.11	-2.59764	48.1449	8207	8207	MS2	21/220	HM_62_Clean_09_04_14.raw
	High	HEMPPHIYAISESAYR	Unambiguous	1	1	Q61879		CID	1	0	1	1	0	8.30016e-06	56.53	0.000116835	0	18.4316	51	3	634.302	1900.89	-4.59424	66.3039	12864	12864	MS2	12/142	HM_62_Clean_09_04_14.raw
	High	QLEEAEEEATR	Unambiguous	1	1	Q61879		CID	1	0	1	1	0	0.00011107	56.32	5.12194e-05	0	13.2143	33	2	652.802	1304.6	0.524505	39.7037	6018	6018	MS2	8/114	HM_62_Clean_09_04_14.raw
	High	ELEAELEDER	Unambiguous	1	1	Q61879		CID	1	0	1	1	0	9.96652e-05	55.45	5.71629e-05	0	44.4171	35	2	616.784	1232.56	-2.80291	57.6772	10613	10613	MS2	7/88	HM_62_Clean_09_04_14.raw
	High	AGVLAHLEEER	Unambiguous	2	2	Q8VDD5;Q61879		CID	1	0	1	1	0	0.000459762	55.28	0.00014839	0	12.3355	10	2	612.321	1223.63	-2.55638	61.064	11497	11497	MS2	9/84	HM_62_Clean_09_04_14.raw
	High	TTLQVDTLNTELAAER	Unambiguous	1	1	Q61879		CID	1	0	1	1	0	1.2604e-05	54.68	0.000281347	0	40.561	69	3	592.31	1774.92	-0.839553	82.664	16970	16970	MS2	19/172	HM_62_Clean_09_04_14.raw
	High	LQQLFnHTMFILEQEEYQR	Unambiguous	3	2	Q8VDD5;Q61879	N6(Deamidated)	CID	0.037	0	1	1	0	9.88178e-06	54.11	0.000353605	0	15.3313	100	3	823.404	2468.2	2.89534	107.032	22898	22898	MS2	12/194	HM_62_Clean_09_04_14.raw
	High	QLLQANPILESFGnAK	Unambiguous	1	1	Q61879	N14(Deamidated)	CID	1	0	1	1	0	9.05904e-06	54.03	0.000277943	0	18.0774	100	2	872.466	1743.93	-1.11847	107.058	22905	22905	MS2	10/152	HM_62_Clean_09_04_14.raw
	High	LQQLFNHTMFILEQEEYQR	Unambiguous	3	2	Q8VDD5;Q61879		CID	1	0	1	1	0	4.36144e-06	53.05	0.000443923	0	4.03568	100	3	823.07	2467.2	-4.74481	106.32	22729	22729	MS2	19/194	HM_62_Clean_09_04_14.raw
	High	ALEQQVEEMR	Unambiguous	1	1	Q61879		CID	1	0	1	1	0	0.000313374	52.43	0.00020116	0	38.0856	30	2	616.802	1232.6	2.28628	59.3413	11041	11041	MS2	7/94	HM_62_Clean_09_04_14.raw
	High	VEEEEERNQILQNEK	Unambiguous	1	1	Q61879		CID	1	0	1	1	0	8.88606e-07	51.57	0.000443054	1	17.1062	29	3	629.639	1886.9	-2.79217	45.4053	7454	7454	MS2	17/152	HM_62_Clean_09_04_14.raw
	High	SDLLLEGFnNYR	Unambiguous	1	1	Q61879	N9(Deamidated)	CID	1	0	1	1	0	0.000634029	50.86	0.000361365	0	0	100	2	721.351	1441.69	-0.754357	98.8035	21012	21012	MS2	14/104	HM_62_Clean_09_04_14.raw
	High	ATISALEAK	Unambiguous	1	1	Q61879		CID	1	0	1	1	0	0.00084302	50.56	0.000265465	0	14.0873	13	2	452.261	903.515	0.217823	49.3879	8547	8547	MS2	7/74	HM_62_Clean_09_04_14.raw
	High	LQQLFNHTMFILEQEEYQR	Unambiguous	3	2	Q8VDD5;Q61879		CID	1	0	1	1	0	3.30971e-06	49.4	0.0010873	0	2.58699	100	3	823.073	2467.21	-0.88557	106.727	22827	22827	MS2	10/194	HM_62_Clean_09_04_14.raw
	High	HGFEAASIKEER	Unambiguous	1	1	Q61879		CID	1	0	1	1	0	7.24513e-05	49.36	0.000570118	1	14.891	9	3	458.564	1373.68	-1.83663	39.1256	5872	5872	MS2	9/108	HM_62_Clean_09_04_14.raw
	High	KQELEEILHDLESR	Unambiguous	1	1	Q61879		CID	1	0	1	1	0	6.04228e-06	48.9	0.00108277	1	7.88026	41	3	580.303	1738.9	-0.709737	99.9799	21294	21294	MS2	9/150	HM_62_Clean_09_04_14.raw
	High	SDLLLEGFNNYR	Unambiguous	1	1	Q61879		CID	1	0	1	1	0	0.000987427	48.09	0.000717203	0	35.1605	50	2	720.856	1440.71	-4.73216	95.6829	20230	20230	MS2	15/104	HM_62_Clean_09_04_14.raw
	High	ANKLQNELDNVSTLLEEAEKK	Unambiguous	1	1	Q61879		CID	1	0	1	1	0	3.57115e-06	47.57	0.0014165	2	20.5597	100	3	796.088	2386.25	1.79322	109.34	23426	23426	MS2	21/222	HM_62_Clean_09_04_14.raw
	High	LLKDVEALSQR	Unambiguous	1	1	Q61879		CID	1	0	1	1	0	0.000720117	47.24	0.000745757	1	29.4173	58	2	636.369	1271.73	-1.52179	61.5779	11636	11636	MS2	8/106	HM_62_Clean_09_04_14.raw
	High	LQQELDDLTVDLDHQR	Unambiguous	1	1	Q61879		CID	1	0	1	1	0	1.05194e-05	46.92	0.00155882	0	0	22	3	646.656	1937.95	-1.88828	83.8879	17264	17264	MS2	12/166	HM_62_Clean_09_04_14.raw
	High	LDPHLVLDQLR	Unambiguous	2	2	Q8VDD5;Q61879		CID	1	0	1	1	0	8.23494e-05	46.81	0.000998471	0	0	4	3	440.253	1318.74	-2.44117	89.6654	18716	18716	MS2	10/96	HM_62_Clean_09_04_14.raw
	High	LDPHLVLDQLR	Unambiguous	2	2	Q8VDD5;Q61879		CID	1	0	1	1	0	0.000183251	45.44	0.00133878	0	0	21	3	440.253	1318.74	-2.85771	89.3085	18625	18625	MS2	10/96	HM_62_Clean_09_04_14.raw
	High	HEMPPHIYAISESAYR	Unambiguous	1	1	Q61879		CID	1	0	1	1	0	6.83242e-06	44.24	0.00228848	0	22.071	69	3	634.306	1900.9	1.28164	65.9578	12772	12772	MS2	12/142	HM_62_Clean_09_04_14.raw
	High	VIQYLAHVASSHK	Unambiguous	2	2	Q8VDD5;Q61879		CID	1	0	1	1	0	0.000561781	43.96	0.00235048	0	3.30516	8	3	484.937	1452.8	-0.231604	55.9866	10185	10185	MS2	8/118	HM_62_Clean_09_04_14.raw
	High	QEVMISDLEER	Unambiguous	1	1	Q61879		CID	1	0	1	1	0	0.000960526	42	0.0022746	0	27.556	58	2	674.823	1348.64	-1.52114	71.3339	14208	14208	MS2	8/116	HM_62_Clean_09_04_14.raw
	High	KEEELQGALAR	Unambiguous	1	1	Q61879		CID	1	0	1	1	0	0.00016318	41.91	0.0035075	1	13.9639	23	2	622.336	1243.66	0.155138	44.8763	7312	7312	MS2	6/104	HM_62_Clean_09_04_14.raw
	High	KEEELQGALAR	Unambiguous	1	1	Q61879		CID	1	0	1	1	0	0.00136766	41.11	0.00440282	1	13.0663	17	3	415.227	1243.67	1.59209	44.7204	7273	7273	MS2	11/104	HM_62_Clean_09_04_14.raw
	High	HAEQERDELADEIAnSASGK	Unambiguous	1	1	Q61879	N15(Deamidated)	CID	1	0	1	1	0	1.91091e-05	41.09	0.0029721	1	0	76	3	724.332	2170.98	-1.25634	50.2325	8778	8778	MS2	18/214	HM_62_Clean_09_04_14.raw
	High	VIQYLAHVASSHK	Unambiguous	2	2	Q8VDD5;Q61879		CID	1	0	1	1	0	4.31415e-05	41.07	0.00477965	0	16.3399	75	3	484.936	1452.79	-1.42895	55.6276	10097	10097	MS2	17/118	HM_62_Clean_09_04_14.raw
	High	MEIDLKDLEAQIEAANK	Unambiguous	1	1	Q61879		CID	1	0	1	1	0	0.000121919	40.19	0.00810265	1	17.7969	100	3	644.332	1930.98	1.05801	110.688	23742	23742	MS2	14/172	HM_62_Clean_09_04_14.raw
	High	VVSSVLQFGNISFK	Unambiguous	1	1	Q61879		CID	1	0	1	1	0	7.47734e-05	39.63	0.00653358	0	16.5304	100	3	508.951	1524.84	-2.55197	106.199	22701	22701	MS2	13/136	HM_62_Clean_09_04_14.raw
	High	SDLLLEGFnNYR	Unambiguous	1	1	Q61879	N9(Deamidated)	CID	0.025	0	1	1	0	0.000585421	39.55	0.00490255	0	34.8708	100	2	721.352	1441.7	0.515713	94.5562	19949	19949	MS2	9/104	HM_62_Clean_09_04_14.raw
	High	ELQAQIAELQEDFESEKASR	Unambiguous	1	1	Q61879		CID	1	0	1	1	0	3.09562e-05	39.25	0.00950802	1	10.2872	49	3	774.378	2321.12	-2.93035	97.929	20789	20789	MS2	12/222	HM_62_Clean_09_04_14.raw
	High	IGQLEEQLEQEAK	Unambiguous	1	1	Q61879		CID	1	0	1	1	0	0.000157214	38.95	0.00873623	0	12.8931	37	3	505.596	1514.77	2.21429	72.3164	14427	14427	MS2	8/128	HM_62_Clean_09_04_14.raw
	High	QLLQANPILESFGNAK	Unambiguous	1	1	Q61879		CID	1	0	1	1	0	6.42215e-06	38.71	0.00866061	0	41.1922	100	3	581.652	1742.94	-1.08766	105.028	22423	22423	MS2	10/152	HM_62_Clean_09_04_14.raw
	High	QTKVEGELEEMER	Unambiguous	1	1	Q61879		CID	1	0	1	1	0	0.000974075	37.51	0.00734514	1	0	76	2	789.377	1577.75	-0.2607	61.9134	11729	11729	MS2	11/140	HM_62_Clean_09_04_14.raw
	High	NRLQQELDDLTVDLDHQR	Unambiguous	1	1	Q61879		CID	1	0	1	1	0	0.000147475	37.39	0.0166886	1	6.74629	87	4	552.78	2208.1	-0.422666	99.9892	21297	21297	MS2	7/188	HM_62_Clean_09_04_14.raw
	High	AGKLDPHLVLDQLR	Unambiguous	2	2	Q8VDD5;Q61879		CID	1	0	1	1	0	0.000538286	37.18	0.00676689	1	31.5229	30	2	787.955	1574.9	0.71885	83.3177	17123	17123	MS2	15/138	HM_62_Clean_09_04_14.raw
	High	KTTLQVDTLNTELAAER	Unambiguous	1	1	Q61879		CID	1	0	1	1	0	1.54707e-05	37.06	0.0139228	1	46.2674	100	3	635.01	1903.01	0.724755	74.6145	14991	14991	MS2	16/188	HM_62_Clean_09_04_14.raw
	High	LQNELDNVSTLLEEAEKK	Unambiguous	1	1	Q61879		CID	1	0	1	1	0	0.000114817	36.88	0.01724	1	27.7439	100	3	691.696	2073.07	1.5497	104.804	22374	22374	MS2	16/192	HM_62_Clean_09_04_14.raw
	High	VDYKADEWLMK	Unambiguous	2	2	Q8VDD5;Q61879		CID	1	0	1	1	0	0.000191776	36.28	0.0108921	1	7.72608	7	3	466.564	1397.68	0.221783	76.4113	15440	15440	MS2	10/104	HM_62_Clean_09_04_14.raw
	High	LDPHLVLDQLR	Unambiguous	2	2	Q8VDD5;Q61879		CID	1	0	1	1	0	0.000189894	36.16	0.0110399	0	0	100	3	440.254	1318.75	-0.15017	90.0647	18828	18828	MS2	11/96	HM_62_Clean_09_04_14.raw
	High	TFHIFYQLLSGAGEHLK	Unambiguous	1	1	Q61879		CID	1	0	1	1	0	4.93969e-05	35.74	0.0211615	0	70.5799	100	4	491.011	1961.02	-3.69636	108.833	23310	23310	MS2	8/174	HM_62_Clean_09_04_14.raw
	High	QEEELQAKDEELLK	Unambiguous	1	1	Q61879		CID	1	0	1	1	0	0.000357057	35.62	0.0203562	1	16.6262	49	3	567.956	1701.85	0.286831	60.0872	11245	11245	MS2	14/148	HM_62_Clean_09_04_14.raw
	High	ANKLQNELDNVSTLLEEAEKK	Unambiguous	1	1	Q61879		CID	1	0	1	1	0	0.000129643	35.29	0.0245959	2	6.52497	100	4	597.317	2386.25	0.764468	109.219	23399	23399	MS2	10/222	HM_62_Clean_09_04_14.raw
	High	FKATISALEAK	Unambiguous	1	1	Q61879		CID	1	0	1	1	0	0.000623971	34.9	0.0116332	1	25.587	30	3	393.564	1178.68	-0.413101	62.6812	11942	11942	MS2	8/108	HM_62_Clean_09_04_14.raw
	High	AKLQELEGAVK	Unambiguous	1	1	Q61879		CID	1	0	1	1	0	0.00148524	34.83	0.0119538	1	20.2134	15	3	395.9	1185.68	0.960943	54.7821	9881	9881	MS2	12/102	HM_62_Clean_09_04_14.raw
	High	KTTLQVDTLNTELAAER	Unambiguous	1	1	Q61879		CID	1	0	1	1	0	0.000347931	34.69	0.0247757	1	32.5477	37	3	635.008	1903.01	-1.5845	74.2018	14890	14890	MS2	16/188	HM_62_Clean_09_04_14.raw
	High	ANKLQNELDNVSTLLEEAEK	Unambiguous	1	1	Q61879		CID	1	0	1	1	0	1.39695e-05	34.32	0.0358548	1	6.07075	35	3	753.389	2258.15	-0.0244164	113.754	24418	24418	MS2	17/212	HM_62_Clean_09_04_14.raw
	High	ALEDETKNHEAQIQDMR	Unambiguous	1	1	Q61879		CID	1	0	1	1	0	3.67691e-05	33.78	0.0214632	1	0	21	3	676.653	2027.94	-0.344753	52.819	9416	9416	MS2	13/172	HM_62_Clean_09_04_14.raw
	High	KVIQYLAHVASSHK	Unambiguous	2	2	Q8VDD5;Q61879		CID	1	0	1	1	0	0.000315332	33.64	0.0203498	1	19.0441	41	3	527.634	1580.89	-1.46716	55.2826	10004	10004	MS2	8/132	HM_62_Clean_09_04_14.raw
	High	AGVLAHLEEER	Unambiguous	2	2	Q8VDD5;Q61879		CID	1	0	1	1	0	0.00150667	33.05	0.0251441	0	10.6137	2	3	408.551	1223.64	-0.49734	61.0621	11496	11496	MS2	8/84	HM_62_Clean_09_04_14.raw
	High	KVDDDLGTIESLEEAKK	Unambiguous	1	1	Q61879		CID	1	0	1	1	0	0.000222517	32.9	0.0429265	2	0	39	3	630.66	1889.97	-2.04579	72.768	14521	14521	MS2	17/182	HM_62_Clean_09_04_14.raw
	High	LDAQVQELHAK	Unambiguous	1	1	Q61879		CID	1	0	1	1	0	0.000841088	30.68	0.0428816	0	42.9917	83	3	417.894	1251.67	-1.54218	45.5793	7503	7503	MS2	13/104	HM_62_Clean_09_04_14.raw
	High	ALEDETKNHEAQIQDMR	Unambiguous	1	1	Q61879		CID	1	0	1	1	0	4.7458e-05	30.5	0.044206	1	0	35	3	676.652	2027.94	-1.33796	52.4618	9353	9353	MS2	17/172	HM_62_Clean_09_04_14.raw
	High	NLPIYSENIIEMYR	Unambiguous	1	1	Q61879		CID	1	0	1	1	0	0.000259469	29.72	0.0786615	0	5.34156	100	3	585.629	1754.87	-3.14922	108.044	23129	23129	MS2	8/140	HM_62_Clean_09_04_14.raw
	High	NKQEVMISDLEER	Unambiguous	1	1	Q61879		CID	1	0	1	1	0	2.58017e-05	29.11	0.0738918	1	44.3962	53	3	530.932	1590.78	1.37414	64.8423	12474	12474	MS2	7/136	HM_62_Clean_09_04_14.raw
	High	LKEIFMQVEDER	Unambiguous	1	1	Q61879		CID	1	0	1	1	0	6.20609e-05	28.81	0.0830564	1	11.3463	100	3	512.93	1536.77	0.912131	74.2519	14902	14902	MS2	12/124	HM_62_Clean_09_04_14.raw
	High	RGGPISFSSSR	Unambiguous	1	1	Q61879		CID	1	0	1	1	0	0.000138723	28.45	0.0605851	1	32.5589	40	3	384.203	1150.6	-0.815822	45.2044	7400	7400	MS2	7/108	HM_62_Clean_09_04_14.raw
	High	TFHIFYQLLSGAGEHLK	Unambiguous	1	1	Q61879		CID	1	0	1	1	0	0.000205369	27.98	0.125227	0	46.6957	100	3	654.346	1961.02	-1.7598	108.29	23186	23186	MS2	20/174	HM_62_Clean_09_04_14.raw
	High	LQNELDNVSTLLEEAEKK	Unambiguous	1	1	Q61879		CID	1	0	1	1	0	0.000880613	27.41	0.15214	1	2.9409	100	3	691.696	2073.07	1.37305	105.166	22454	22454	MS2	17/192	HM_62_Clean_09_04_14.raw
	High	NMDPLNDNVATLLHQSSDR	Unambiguous	1	1	Q61879		CID	1	0	1	1	0	0.000859366	24.1	0.231287	0	3.10069	13	3	714.008	2140.01	-0.412418	92.1864	19372	19372	MS2	14/210	HM_62_Clean_09_04_14.raw
	High	RHADQYKEQMEK	Unambiguous	1	1	Q61879		CID	1	0	1	1	0	0.00100978	21.76	0.290394	2	42.219	100	4	391.44	1562.74	0.310222	22.0073	2039	2039	MS2	16/124	HM_62_Clean_09_04_14.raw
	High	QRYEILTPNAIPK	Unambiguous	2	2	Q61879;Q6URW6		CID	1	0	1	1	0	0.000858233	19.56	0.589277	1	13.4288	47	3	514.959	1542.86	-0.742266	73.6832	14755	14755	MS2	6/126	HM_62_Clean_09_04_14.raw
	High	QLEEEKNSLQEQQEEEEEARK	Unambiguous	1	1	Q61879		CID	1	0	1	1	0	0.000287484	15.82	1.58269	2	3.33848	17	4	651.556	2603.2	-1.46653	44.9467	7331	7331	MS2	14/230	HM_62_Clean_09_04_14.raw
	High	HATALEELSEQLEQAKR	Unambiguous	1	1	Q61879		CID	1	0	1	1	0.000116	0.00160078	39.87	0.00894375	1	6.72391	15	4	489.005	1953	-2.56189	87.8018	18240	18240	MS2	10/160	HM_62_Clean_09_04_14.raw
	High	KFDQLLAEEK	Unambiguous	4	3	Q8VDD5;Q61879;Q6URW6		CID	1	0	1	1	0.0002	0.0017176	66.42	1.23823e-05	1	3.14917	10	2	610.829	1220.65	-1.63619	60.0761	11240	11240	MS2	7/102	HM_62_Clean_09_04_14.raw
	High	KFDQLLAEEK	Unambiguous	4	3	Q8VDD5;Q61879;Q6URW6		CID	1	0	1	1	0.0002	0.00310306	60.07	5.21034e-05	1	2.45975	4	2	610.829	1220.65	-1.33618	59.7202	11143	11143	MS2	8/102	HM_62_Clean_09_04_14.raw
	High	VEEEEERNQILQNEK	Unambiguous	1	1	Q61879		CID	1	0	1	1	0.0002	0.00246764	59.54	7.07617e-05	1	7.79143	100	2	943.955	1886.9	-3.10851	45.4882	7478	7478	MS2	7/152	HM_62_Clean_09_04_14.raw
	High	GGPISFSSSR	Unambiguous	1	1	Q61879		CID	1	0	1	1	0.0002	0.00222113	55.72	7.84996e-05	0	3.42873	18	2	497.75	994.493	-1.83561	53.1947	9492	9492	MS2	8/80	HM_62_Clean_09_04_14.raw
	High	DLQTRDEQNEEK	Unambiguous	1	1	Q61879		CID	1	0	1	1	0.0002	0.00183874	50.68	0.000225738	1	0	100	2	752.848	1504.69	0.294087	24.1214	2423	2423	MS2	9/126	HM_62_Clean_09_04_14.raw
	High	FDQLLAEEK	Unambiguous	4	3	Q8VDD5;Q61879;Q6URW6		CID	1	0	1	1	0.0002	0.00235613	50	0.000437	0	36.3631	63	2	546.782	1092.56	-0.487916	62.4147	11872	11872	MS2	7/88	HM_62_Clean_09_04_14.raw
	High	LQELEGAVK	Unambiguous	1	1	Q61879		CID	1	0	1	1	0.0002	0.0037217	47.15	0.000782575	0	13.556	20	2	493.779	986.55	-1.79103	49.3393	8534	8534	MS2	8/82	HM_62_Clean_09_04_14.raw
	High	AKLQELEGAVK	Unambiguous	1	1	Q61879		CID	1	0	1	1	0.0002	0.00173082	46.51	0.000830889	1	39.2667	74	2	593.347	1185.69	2.00182	54.7375	9870	9870	MS2	9/102	HM_62_Clean_09_04_14.raw
	High	NTDQASMPENTVAQK	Unambiguous	1	1	Q61879		CID	1	0	1	1	0.0002	0.00182022	36.26	0.00709776	0	28.9437	50	3	545.254	1633.75	-1.50043	41.6417	6519	6519	MS2	16/158	HM_62_Clean_09_04_14.raw
	High	AGKLDPHLVLDQLR	Unambiguous	2	2	Q8VDD5;Q61879		CID	1	0	1	1	0.0002	0.00244314	34.3	0.0131338	1	8.17989	8	3	525.637	1574.9	-2.62262	83.509	17168	17168	MS2	13/138	HM_62_Clean_09_04_14.raw
	High	KQELEEILHDLESR	Unambiguous	1	1	Q61879		CID	0.0303	0	1	1	0.0002	0.00301007	32.59	0.0455243	1	36.3904	100	4	435.479	1738.89	-1.45457	100.026	21307	21307	MS2	16/150	HM_62_Clean_09_04_14.raw
	High	FKATISALEAK	Unambiguous	1	1	Q61879		CID	1	0	1	1	0.0002	0.00275363	28.56	0.0450686	1	56.1157	43	2	589.844	1178.68	2.39457	62.7289	11956	11956	MS2	16/108	HM_62_Clean_09_04_14.raw
	High	AGVLAHLEEER	Unambiguous	2	2	Q8VDD5;Q61879		CID	1	0	1	1	0.0002	0.00192876	28.41	0.0731152	0	16.2724	34	3	408.551	1223.64	-0.721801	61.4197	11592	11592	MS2	8/84	HM_62_Clean_09_04_14.raw
	High	KEEELQGALAR	Unambiguous	1	1	Q61879		CID	1	0	1	1	0.0002	0.00181637	25.44	0.160168	1	49.1006	39	3	415.226	1243.66	-0.321905	45.0819	7368	7368	MS2	7/104	HM_62_Clean_09_04_14.raw
	High	QTKVEGELEEMER	Unambiguous	1	1	Q61879		CID	1	0	1	1	0.0002	0.00356858	25.39	0.116928	1	34.9597	41	3	526.587	1577.75	-0.926868	61.7556	11686	11686	MS2	8/140	HM_62_Clean_09_04_14.raw
	High	TGLEDPERYLFVDR	Unambiguous	1	1	Q61879		CID	1	0	1	1	0.0002	0.00321672	23.89	0.253975	1	29.8599	62	3	570.619	1709.84	-4.57026	90.877	19046	19046	MS2	12/140	HM_62_Clean_09_04_14.raw
	High	AGKLDPHLVLDQLR	Unambiguous	2	2	Q8VDD5;Q61879		CID	1	0	1	1	0.0002	0.00334114	21.17	0.274599	1	22.5812	37	3	525.638	1574.9	-1.57623	83.1493	17080	17080	MS2	9/138	HM_62_Clean_09_04_14.raw
	High	ADMEDLMSSKDDVGK	Unambiguous	1	1	Q61879		CID	1	0	1	1	0.0002	0.00263812	20.39	0.106037	1	20.645	100	2	820.857	1640.71	-5.00944	64.769	12455	12455	MS2	9/142	HM_62_Clean_09_04_14.raw
	High	DLQTRDEQNEEK	Unambiguous	1	1	Q61879		CID	1	0	1	1	0.0002	0.00381413	18.19	0.386089	1	28.4788	66	3	502.234	1504.69	-0.546398	24.0776	2413	2413	MS2	11/126	HM_62_Clean_09_04_14.raw
	High	RQLEEAEEEATR	Unambiguous	1	1	Q61879		CID	1	0	1	1	0.000282	0.005655	50.14	0.000346643	1	30.5994	100	2	730.85	1460.69	-3.1564	36.2501	5213	5213	MS2	15/124	HM_62_Clean_09_04_14.raw
	High	GGPISFSSSR	Unambiguous	1	1	Q61879		CID	1	0	1	1	0.000282	0.00424118	46.56	0.000588433	0	0	99	2	497.751	994.495	-0.424024	52.8527	9424	9424	MS2	8/80	HM_62_Clean_09_04_14.raw
	High	EIFMQVEDERR	Unambiguous	1	1	Q61879		CID	1	0	1	1	0.000282	0.00406296	42.88	0.00206864	1	37.5045	28	2	726.352	1451.7	1.04386	63.0222	12043	12043	MS2	9/108	HM_62_Clean_09_04_14.raw
	High	VEGELEEMERK	Unambiguous	1	1	Q61879		CID	1	0	1	1	0.000282	0.00578349	42.78	0.00160278	1	23.1389	86	2	674.82	1348.63	-6.77839	48.3542	8271	8271	MS2	9/96	HM_62_Clean_09_04_14.raw
	High	VEEEEER	Unambiguous	2	2	Q8VDD5;Q61879		CID	0	0	1	1	0.000282	0.00390937	42.45	0.000415263	0	15.2432	100	2	460.203	919.399	-1.06665	17.9603	1418	1418	MS2	5/56	HM_62_Clean_09_04_14.raw
	High	FDQLLAEEK	Unambiguous	4	3	Q8VDD5;Q61879;Q6URW6		CID	1	0	1	1	0.000282	0.00530681	42.12	0.00268214	0	35.2067	100	2	546.782	1092.56	-0.487916	61.8764	11719	11719	MS2	7/88	HM_62_Clean_09_04_14.raw
	High	LQELEGAVK	Unambiguous	1	1	Q61879		CID	1	0	1	1	0.000282	0.00522507	35	0.0125226	0	20.7624	51	2	493.779	986.551	-1.23423	49.7444	8641	8641	MS2	9/82	HM_62_Clean_09_04_14.raw
	High	LVQEQGSHSK	Unambiguous	1	1	Q61879		CID	1	0	1	1	0.000282	0.00488057	34.33	0.0165671	0	0	100	2	556.788	1112.57	-1.09332	16.271	1195	1195	MS2	10/96	HM_62_Clean_09_04_14.raw
	High	KVIQYLAHVASSHK	Unambiguous	2	2	Q8VDD5;Q61879		CID	1	0	1	1	0.000282	0.00507738	14.92	1.47686	1	31.0305	84	3	527.635	1580.89	-0.656387	54.9295	9915	9915	MS2	10/132	HM_62_Clean_09_04_14.raw
	High	RHADQYKEQMEK	Unambiguous	1	1	Q61879		CID	1	0	1	1	0.000282	0.00499565	13.38	1.96996	2	62.8647	100	3	521.584	1562.74	-0.188908	22.0618	2049	2049	MS2	10/124	HM_62_Clean_09_04_14.raw
	High	KDHNIPGELER	Unambiguous	1	1	Q61879		CID	1	0	1	1	0.000282	0.00423457	12.1	3.32036	1	68.6471	24	3	436.561	1307.67	-0.567423	38.7024	5772	5772	MS2	4/116	HM_62_Clean_09_04_14.raw
	High	KVDDDLGTIESLEEAK	Unambiguous	1	1	Q61879		CID	1	0	1	1	0.000369	0.00600446	40.86	0.00539381	1	33.4862	39	3	587.962	1761.87	-2.05636	80.3779	16390	16390	MS2	20/172	HM_62_Clean_09_04_14.raw
	High	nMDPLNDNVATLLHQSSDR	Unambiguous	1	1	Q61879	N1(Deamidated)	CID	1	0	1	1	0.000369	0.00616049	27.42	0.0904764	0	25.0573	100	3	714.334	2140.99	-1.8695	100.12	21330	21330	MS2	16/210	HM_62_Clean_09_04_14.raw
	High	LDPHLVLDQLR	Unambiguous	2	2	Q8VDD5;Q61879		CID	1	0	1	1	0.000542	0.00725602	41.34	0.00338611	0	6.64738	95	2	659.874	1318.74	-5.0691	89.3132	18627	18627	MS2	9/96	HM_62_Clean_09_04_14.raw
	High	IVFQEFR	Unambiguous	2	1	Q61879		CID	1	0	1	1	0.000616	0.00774983	35.73	0.00967628	0	22.3568	100	2	469.758	938.51	0.0391557	74.367	14929	14929	MS2	5/54	HM_62_Clean_09_04_14.raw
	High	LDPHLVLDQLR	Unambiguous	2	2	Q8VDD5;Q61879		CID	1	0	1	1	0.000616	0.00879926	32.2	0.0284408	0	15.8827	20	2	659.874	1318.74	-4.69884	89.6696	18718	18718	MS2	5/96	HM_62_Clean_09_04_14.raw
	High	KHQQLLEEK	Unambiguous	1	1	Q61879		CID	1	0	1	1	0.000616	0.00792434	28.16	0.0723303	1	34.5927	100	3	384.883	1152.64	-1.51883	26.3358	2859	2859	MS2	7/82	HM_62_Clean_09_04_14.raw
	High	AVIYNPATQADWTAK	Unambiguous	1	1	Q61879		CID	1	0	1	1	0.000616	0.00777802	27.6	0.128597	0	0	51	3	550.282	1648.83	-1.53613	77.5766	15756	15756	MS2	15/142	HM_62_Clean_09_04_14.raw
	High	KALEDETKNHEAQIQDMR	Unambiguous	1	1	Q61879		CID	1	0	1	1	0.000616	0.00770099	25.41	0.225013	2	4.10233	68	3	719.352	2156.04	1.0915	46.0384	7624	7624	MS2	14/194	HM_62_Clean_09_04_14.raw
	High	YEILTPNAIPK	Unambiguous	2	2	Q61879;Q6URW6		CID	1	0	1	1	0.000677	0.00901922	50.51	0.000437042	0	2.61718	84	2	629.856	1258.7	0.0476137	81.3666	16630	16630	MS2	13/94	HM_62_Clean_09_04_14.raw
	High	GDDETLHKnNALK	Unambiguous	1	1	Q61879	N9(Deamidated)	CID	1	0	1	1	0.000677	0.0113343	24.15	0.175951	1	22.6919	27	3	485.907	1455.71	-1.37309	29.2666	3514	3514	MS2	13/112	HM_62_Clean_09_04_14.raw
	High	ALEEALEAKEEFER	Unambiguous	1	1	Q61879		CID	1	0	1	1	0.000677	0.0105779	22.2	0.400401	1	36.9752	24	3	555.279	1663.82	3.09748	71.7099	14289	14289	MS2	7/134	HM_62_Clean_09_04_14.raw
	High	ELDDATEANEGLSR	Unambiguous	1	1	Q61879		CID	1	0	1	1	0.000677	0.0105579	21.27	0.154515	0	65.8239	100	3	507.234	1519.69	0.211765	49.8776	8677	8677	MS2	8/138	HM_62_Clean_09_04_14.raw
	High	AGVLAHLEEERDLK	Unambiguous	2	2	Q8VDD5;Q61879		CID	1	0	1	1	0.000677	0.00895051	19.71	0.743528	1	1.84658	15	3	527.286	1579.84	-0.054507	65.4276	12627	12627	MS2	9/118	HM_62_Clean_09_04_14.raw
	High	LEVNMQAMK	Unambiguous	1	1	Q61879		CID	1	0	1	1	0.000745	0.0129591	37.95	0.00539492	0	0	25	2	532.267	1063.53	-0.820264	63.0455	12048	12048	MS2	7/74	HM_62_Clean_09_04_14.raw
	High	nTNPNFVR	Unambiguous	2	2	Q8VDD5;Q61879	N1(Deamidated)	CID	1	0	1	1	0.000745	0.0129198	33.26	0.0113767	0	34.0265	39	2	481.737	962.467	-2.2357	45.5595	7496	7496	MS2	7/70	HM_62_Clean_09_04_14.raw
	High	ASRDEIFAQSK	Unambiguous	1	1	Q61879		CID	1	0	1	1	0.000745	0.0123636	24.96	0.153353	1	23.6132	7	3	417.884	1251.64	2.58079	40.9067	6328	6328	MS2	17/112	HM_62_Clean_09_04_14.raw
	High	KMQAHIQDLEEQLDEEEGAR	Unambiguous	1	1	Q61879		CID	1	0	1	1	0.000745	0.0131051	23.99	0.227843	1	7.62204	29	4	593.03	2369.1	-2.06052	74.7648	15027	15027	MS2	14/208	HM_62_Clean_09_04_14.raw
	High	GDDETLHKNNALK	Unambiguous	1	1	Q61879		CID	1	0	1	1	0.000745	0.0125038	23.06	0.276814	1	38.0846	39	3	485.58	1454.72	0.518986	27.281	3067	3067	MS2	14/112	HM_62_Clean_09_04_14.raw
	High	IGQLEEQLEQEAKER	Unambiguous	1	1	Q61879		CID	1	0	1	1	0.000745	0.0127464	11.03	6.28722	1	25.0894	47	3	600.643	1799.91	0.347435	72.8679	14548	14548	MS2	6/154	HM_62_Clean_09_04_14.raw
	High	ADEWLmK	Unambiguous	2	2	Q8VDD5;Q61879	M6(Oxidation)	CID	1	0	1	1	0.000973	0.0145223	41.24	0.0011575	0	31.9377	37	2	454.713	908.418	-0.16279	51.4001	9097	9097	MS2	6/50	HM_62_Clean_09_04_14.raw
	High	LKEIFMQVEDERR	Unambiguous	1	1	Q61879		CID	1	0	1	1	0.000973	0.0147854	18.52	1.0686	2	26.9779	26	4	423.973	1692.87	-2.19946	67.0246	13064	13064	MS2	4/134	HM_62_Clean_09_04_14.raw
	High	ANKLQNELDNVSTLLEEAEKK	Unambiguous	1	1	Q61879		CID	1	0	1	1	0.000973	0.0146071	15.5	2.45481	2	15.7939	100	4	597.316	2386.24	-1.48639	109.627	23492	23492	MS2	18/222	HM_62_Clean_09_04_14.raw
	High	KVIQYLAHVASSHK	Unambiguous	2	2	Q8VDD5;Q61879		CID	1	0	1	2	0.001051	0.0162317	10.67	3.91238	1	32.7681	23	4	395.978	1580.89	-1.01237	55.3376	10018	10018	MS2	11/132	HM_62_Clean_09_04_14.raw
	High	IVFQEFR	Unambiguous	2	1	Q61879		CID	1	0	1	1	0.001202	0.0171502	39.15	0.00428706	0	1.84906	8	2	469.758	938.509	-0.67622	74.7026	15010	15010	MS2	5/54	HM_62_Clean_09_04_14.raw
	High	VLAYDKLEK	Unambiguous	1	1	Q61879		CID	1	0	1	1	0.001356	0.0182435	23.36	0.168612	1	50.1769	22	2	539.811	1078.61	-0.137175	50.0852	8732	8732	MS2	9/76	HM_62_Clean_09_04_14.raw
	High	AMVNKDDIQK	Unambiguous	1	1	Q61879		CID	1	0	1	1	0.001566	0.0200314	50.49	0.000381441	1	11.1571	100	2	581.298	1161.59	-3.46104	31.9765	4163	4163	MS2	8/86	HM_62_Clean_09_04_14.raw
	High	ASRDEIFAQSK	Unambiguous	1	1	Q61879		CID	1	0	1	1	0.001566	0.0202647	37.96	0.00766988	1	29.0025	78	2	626.32	1251.63	-0.090499	40.8685	6320	6320	MS2	6/112	HM_62_Clean_09_04_14.raw
	High	EQEVAELK	Unambiguous	1	1	Q61879		CID	1	0	1	1	0.001703	0.0223073	16.99	0.667954	0	39.7976	42	2	473.248	945.488	-0.370582	37.6854	5567	5567	MS2	5/78	HM_62_Clean_09_04_14.raw
	High	ADMEDLMSSKDDVGK	Unambiguous	1	1	Q61879		CID	1	0	1	1	0.001703	0.0219531	12.35	0.829497	1	61.5046	58	3	547.577	1640.72	0.674047	64.5901	12410	12410	MS2	4/142	HM_62_Clean_09_04_14.raw
	High	ALEDETKNHEAQIQDMR	Unambiguous	1	1	Q61879		CID	1	0	1	1	0.001776	0.023603	17.26	0.933081	1	3.22068	7	4	507.74	2027.94	-2.75915	52.7014	9393	9393	MS2	10/172	HM_62_Clean_09_04_14.raw
	High	NTnPNFVR	Unambiguous	2	2	Q8VDD5;Q61879	N3(Deamidated)	CID	1	0	1	2	0.002124	0.0271126	33.05	0.0119403	0	34.0265	39	2	481.737	962.467	-2.2357	45.5595	7496	7496	MS2	7/70	HM_62_Clean_09_04_14.raw
	High	RAGKLDPHLVLDQLR	Unambiguous	1	1	Q61879		CID	1	0	1	1	0.00219	0.0284237	34.61	0.00807768	2	29.2704	33	4	433.505	1731	-2.70241	76.0567	15345	15345	MS2	7/152	HM_62_Clean_09_04_14.raw
	High	ELEAELEDERK	Unambiguous	1	1	Q61879		CID	1	0	1	1	0.002259	0.0296774	45.52	0.00121335	1	0	33	2	680.832	1360.66	-1.10309	48.5124	8317	8317	MS2	14/98	HM_62_Clean_09_04_14.raw
	High	RHAEQERDELADEIANSASGK	Unambiguous	1	1	Q61879		CID	1	0	1	1	0.002259	0.0295259	26.74	0.156971	2	8.87539	33	4	582.281	2326.1	0.956699	59.6525	11126	11126	MS2	13/230	HM_62_Clean_09_04_14.raw
	High	DEIFAQSK	Unambiguous	1	1	Q61879		CID	1	0	1	1	0.002538	0.0314207	24.64	0.073865	0	33.8657	87	2	469.233	937.459	-3.39547	45.6602	7527	7527	MS2	6/72	HM_62_Clean_09_04_14.raw
	High	DHNIPGELER	Unambiguous	1	1	Q61879		CID	1	0	1	1	0.002538	0.0318729	23.74	0.146455	0	51.7161	100	2	590.29	1179.57	-1.83421	47.2352	7957	7957	MS2	4/102	HM_62_Clean_09_04_14.raw
	High	AGKLDPHLVLDQLR	Unambiguous	2	2	Q8VDD5;Q61879		CID	1	0	1	1	0.002538	0.0314103	23.21	0.173821	1	4.25936	38	4	394.48	1574.9	-1.08095	83.6539	17205	17205	MS2	15/138	HM_62_Clean_09_04_14.raw
	High	KVIQYLAHVASSHK	Unambiguous	2	2	Q8VDD5;Q61879		CID	1	0	1	1	0.002538	0.030941	13.72	1.94476	1	23.2828	18	4	395.978	1580.89	-0.7035	54.9635	9922	9922	MS2	11/132	HM_62_Clean_09_04_14.raw
	High	AGKLDPHLVLDQLR	Unambiguous	2	2	Q8VDD5;Q61879		CID	1	0	1	1	0.002603	0.0326545	39.47	0.00406162	1	0	8	4	394.48	1574.9	-1.54601	83.2277	17099	17099	MS2	8/138	HM_62_Clean_09_04_14.raw
	High	ADEWLMK	Unambiguous	2	2	Q8VDD5;Q61879		CID	1	0	1	1	0.003013	0.0358175	42.44	0.000946473	0	6.0526	14	2	446.714	892.421	-2.58084	67.0139	13059	13059	MS2	6/50	HM_62_Clean_09_04_14.raw
	High	DRAEAEAR	Unambiguous	3	2	Q8VDD5;Q61879		CID	1	0	1	1	0.003013	0.0359513	23.33	0.105677	1	38.6242	100	2	459.225	917.443	-0.26744	14.2092	965	965	MS2	5/78	HM_62_Clean_09_04_14.raw
	High	NTNPNFVR	Unambiguous	2	2	Q8VDD5;Q61879		CID	1	0	1	1	0.003283	0.0390713	35.71	0.00851254	0	1.70711	1	2	481.246	961.484	-1.15133	38.1292	5656	5656	MS2	7/70	HM_62_Clean_09_04_14.raw
	High	AGVLAHLEEERDLK	Unambiguous	2	2	Q8VDD5;Q61879		CID	1	0	1	1	0.003337	0.0398087	33.38	0.0320291	1	4.79071	13	3	527.286	1579.84	0.061394	65.063	12528	12528	MS2	15/118	HM_62_Clean_09_04_14.raw
	High	ADEWLMK	Unambiguous	2	2	Q8VDD5;Q61879		CID	1	0	1	1	0.003473	0.0421345	46.38	0.000444178	0	2.86434	1	2	446.715	892.422	-1.69173	67.393	13156	13156	MS2	6/50	HM_62_Clean_09_04_14.raw
	High	QTKVEGELEEMERK	Unambiguous	1	1	Q61879		CID	1	0	1	1	0.003473	0.0421891	31.72	0.0454932	2	25.6418	42	3	569.286	1705.84	0.0734269	58.6051	10853	10853	MS2	15/150	HM_62_Clean_09_04_14.raw
	High	NTNPnFVR	Unambiguous	2	2	Q8VDD5;Q61879	N5(Deamidated)	CID	1	0	1	1	0.003534	0.0424766	42.64	0.00129047	0	25.1722	23	2	481.738	962.469	-0.269828	40.6161	6257	6257	MS2	7/70	HM_62_Clean_09_04_14.raw
[truncated: 9,617 more rows]

## Sheet: IgG
Proteins identified in the anti-IgG RIME
Accession	Description	Score	Coverage	# Proteins	# Unique Peptides	# Peptides	# PSMs	Molecular Function	Cellular Component	Biological Process	Pfam IDs	# AAs	MW [kDa]	calc. pI
Q8VDD5	Myosin-9 OS=Mus musculus GN=Myh9 PE=1 SV=4 - [MYH9_MOUSE]	18554.7	63.32	1	148	173	723	catalytic activity; motor activity; nucleotide binding; protein binding	cytoplasm; cytoskeleton; cytosol; endosome; extracellular; membrane; mitochondrion; nucleus	cell differentiation; cell division; cell organization and biogenesis; cellular component movement; cellular homeostasis; development; metabolic process; regulation of biological process; reproduction; transport	Pf00038; Pf00063; Pf01442; Pf01576; Pf01765; Pf02463; Pf02736; Pf03962; Pf04156; Pf05622; Pf05667; Pf05911; Pf06160; Pf06637; Pf07111; Pf07888; Pf08317; Pf09726; Pf09731; Pf10498; Pf11559; Pf11917; Pf12128	1960	226.232	5.65576
	Confidence Level	Sequence	PSM Ambiguity	# Proteins	# Protein Groups	Protein Group Accessions	Modifications	Activation Type	ΔScore	ΔCn	Rank	Search Engine Rank	q-Value	PEP	IonScore	Exp Value	# Missed Cleavages	Isolation Interference [%]	Ion Inject Time [ms]	Charge	m/z [Da]	MH+ [Da]	ΔM [ppm]	RT [min]	First Scan	Last Scan	MS Order	Ions Matched	Spectrum File
	High	TQLEELEDELQATEDAK	Unambiguous	2	2	Q8VDD5;Q61879		CID	1	0	1	1	0	1.57408e-09	138.61	7.48513e-13	0	4.26017	51	2	981.466	1961.92	2.5854	99.9385	21947	21947	MS2	26/186	HM_61_Clean_09_04_14.raw
	High	MQQNIQELEEQLEEEESAR	Unambiguous	1	1	Q8VDD5		CID	1	0	1	1	0	1.71709e-08	134.65	1.34022e-12	0	2.23177	30	2	1167.03	2333.05	-1.70489	96.5841	21109	21109	MS2	13/198	HM_61_Clean_09_04_14.raw
	High	LQVELDSVTGLLSQSDSK	Unambiguous	1	1	Q8VDD5		CID	1	0	1	1	0	4.64673e-10	129.06	1.01381e-11	0	3.62075	100	2	960.002	1919	-0.057113	105.32	23170	23170	MS2	14/194	HM_61_Clean_09_04_14.raw
	High	MQQNIQELEEQLEEEESAR	Unambiguous	1	1	Q8VDD5		CID	1	0	1	1	0	1.63874e-07	127.01	5.86253e-12	0	0	22	2	1167.02	2333.04	-8.92542	96.9446	21205	21205	MS2	13/198	HM_61_Clean_09_04_14.raw
	High	LQVELDSVTGLLSQSDSK	Unambiguous	1	1	Q8VDD5		CID	1	0	1	1	0	4.59221e-09	121.27	6.38214e-11	0	2.31905	67	2	959.998	1918.99	-4.70078	106.082	23352	23352	MS2	15/194	HM_61_Clean_09_04_14.raw
	High	VAEFTTNLMEEEEK	Unambiguous	1	1	Q8VDD5		CID	1	0	1	1	0	5.27743e-08	119.35	3.27529e-11	0	0	1	2	835.385	1669.76	-0.0062638	78.9908	16647	16647	MS2	11/138	HM_61_Clean_09_04_14.raw
	High	MQQNIQELEEQLEEEESAR	Unambiguous	1	1	Q8VDD5		CID	1	0	1	1	0	1.26691e-08	118.15	6.07842e-11	0	3.3404	54	2	1167.03	2333.05	-1.07703	97.19	21268	21268	MS2	14/198	HM_61_Clean_09_04_14.raw
	High	ANLQIDQINTDLNLER	Unambiguous	1	1	Q8VDD5		CID	1	0	1	1	0	2.25771e-08	116.89	1.68525e-10	0	12.6299	17	2	935.484	1869.96	-2.72087	91.624	19877	19877	MS2	11/166	HM_61_Clean_09_04_14.raw
	High	LQVELDSVTGLLSQSDSK	Unambiguous	1	1	Q8VDD5		CID	1	0	1	1	0	4.54334e-09	114.54	3.0533e-10	0	5.60592	31	2	959.997	1918.99	-5.40051	128.888	27551	27551	MS2	15/194	HM_61_Clean_09_04_14.raw
	High	TQLEELEDELQATEDAK	Unambiguous	2	2	Q8VDD5;Q61879		CID	1	0	1	1	0	8.75551e-09	114.47	1.88283e-10	0	9.72111	37	2	981.464	1961.92	1.34101	99.5639	21860	21860	MS2	13/186	HM_61_Clean_09_04_14.raw
	High	HSQAVEELADQLEQTK	Unambiguous	1	1	Q8VDD5		CID	1	0	1	1	0	9.39731e-09	109.16	8.32991e-10	0	11.044	36	2	913.449	1825.89	-0.988318	76.9463	16165	16165	MS2	25/172	HM_61_Clean_09_04_14.raw
	High	NTDQASmPDNTAAQK	Unambiguous	2	2	Q8VDD5;O08638	M7(Oxidation)	CID	1	0	1	1	0	6.50649e-08	108.18	1.80945e-10	0	0	100	2	804.351	1607.7	-0.888397	21.7569	2073	2073	MS2	12/158	HM_61_Clean_09_04_14.raw
	High	HSQAVEELADQLEQTKR	Unambiguous	1	1	Q8VDD5		CID	1	0	1	1	0	2.18864e-08	107.49	1.45888e-09	1	0	66	2	991.5	1981.99	-0.995167	72.043	14878	14878	MS2	13/182	HM_61_Clean_09_04_14.raw
	High	SmEAEMIQLQEELAAAER	Unambiguous	1	1	Q8VDD5	M2(Oxidation)	CID	1	0	1	1	0	9.9341e-09	106.74	7.7532e-10	0	0	26	2	1032.97	2064.94	-8.7225	102.816	22653	22653	MS2	11/188	HM_61_Clean_09_04_14.raw
	High	LQVELDSVTGLLSQSDSK	Unambiguous	1	1	Q8VDD5		CID	1	0	1	1	0	1.60909e-09	106.71	1.77469e-09	0	6.77908	100	2	960	1918.99	-2.02907	106.434	23438	23438	MS2	25/194	HM_61_Clean_09_04_14.raw
	High	KMQQNIQELEEQLEEEESAR	Unambiguous	1	1	Q8VDD5		CID	1	0	1	1	0	3.58688e-07	106.41	1.54049e-09	1	3.74155	38	2	1231.08	2461.15	1.06247	92.2344	20029	20029	MS2	12/210	HM_61_Clean_09_04_14.raw
	High	HSQAVEELADQLEQTK	Unambiguous	1	1	Q8VDD5		CID	1	0	1	1	0	2.28234e-08	106.11	1.67638e-09	0	0	26	2	913.449	1825.89	-0.587186	77.3096	16248	16248	MS2	12/172	HM_61_Clean_09_04_14.raw
	High	ERNTDQASMPDNTAAQK	Unambiguous	2	2	Q8VDD5;O08638		CID	1	0	1	1	0	9.18116e-09	105.39	9.16346e-10	1	0	100	2	938.926	1876.84	-0.371442	30.5618	3949	3949	MS2	13/182	HM_61_Clean_09_04_14.raw
	High	LQVELDSVTGLLSQSDSK	Unambiguous	1	1	Q8VDD5		CID	1	0	1	1	0	5.14885e-08	105.36	2.52359e-09	0	3.58213	100	2	959.996	1918.99	-6.16386	106.795	23525	23525	MS2	13/194	HM_61_Clean_09_04_14.raw
	High	IIGLDQVAGMSETALPGAFK	Unambiguous	1	1	Q8VDD5		CID	1	0	1	1	0	9.54726e-09	104.37	3.04906e-09	0	0	6	2	1009.53	2018.05	-5.87715	114.737	25387	25387	MS2	16/196	HM_61_Clean_09_04_14.raw
	High	ELEDATETADAMNR	Unambiguous	1	1	Q8VDD5		CID	1	0	1	1	0	1.3322e-07	104.23	4.34208e-10	0	19.172	87	2	783.341	1565.68	0.137402	53.693	9937	9937	MS2	11/124	HM_61_Clean_09_04_14.raw
	High	ANLQIDQINTDLNLER	Unambiguous	1	1	Q8VDD5		CID	1	0	1	1	0	5.09932e-08	103.85	3.41217e-09	0	18.7753	26	2	935.484	1869.96	-2.91671	91.9964	19968	19968	MS2	12/166	HM_61_Clean_09_04_14.raw
	High	VAEFTTNLMEEEEKSK	Unambiguous	1	1	Q8VDD5		CID	1	0	1	1	0	1.92792e-07	103.65	2.14033e-09	1	12.2641	62	2	942.946	1884.88	-2.94474	72.7506	15058	15058	MS2	13/162	HM_61_Clean_09_04_14.raw
	High	LQVELDSVTGLLSQSDSK	Unambiguous	1	1	Q8VDD5		CID	1	0	1	1	0	1.69964e-09	103.3	3.81204e-09	0	2.00513	13	2	960.002	1919	0.388167	105.672	23253	23253	MS2	11/194	HM_61_Clean_09_04_14.raw
	High	VAEFTTNLMEEEEK	Unambiguous	1	1	Q8VDD5		CID	1	0	1	1	0	3.88205e-07	102.28	1.39313e-09	0	27.4986	27	2	835.382	1669.76	-3.51538	79.6927	16800	16800	MS2	12/138	HM_61_Clean_09_04_14.raw
	High	SMEAEMIQLQEELAAAER	Unambiguous	1	1	Q8VDD5		CID	1	0	1	1	0	2.03022e-07	101.91	3.05014e-09	0	22.6264	14	2	1024.98	2048.94	-9.36589	118.674	26035	26035	MS2	25/188	HM_61_Clean_09_04_14.raw
	High	ELEDATETADAMNR	Unambiguous	1	1	Q8VDD5		CID	1	0	1	1	0	9.40622e-07	101.45	7.37628e-10	0	9.11402	100	2	783.339	1565.67	-2.6694	55.5241	10432	10432	MS2	11/124	HM_61_Clean_09_04_14.raw
	High	LQVELDSVTGLLSQSDSK	Unambiguous	1	1	Q8VDD5		CID	1	0	1	1	0	1.40714e-07	100.98	6.70715e-09	0	16.4653	100	2	959.998	1918.99	-4.12827	109.427	24151	24151	MS2	11/194	HM_61_Clean_09_04_14.raw
	High	IIGLDQVAGMSETALPGAFK	Unambiguous	1	1	Q8VDD5		CID	1	0	1	1	0	2.22056e-09	100.86	6.9894e-09	0	0	5	2	1009.53	2018.05	-7.3289	115.087	25456	25456	MS2	16/196	HM_61_Clean_09_04_14.raw
	High	LTEMETMQSQLMAEK	Unambiguous	1	1	Q8VDD5		CID	1	0	1	1	0	1.14168e-07	100.5	2.94113e-09	0	0	6	2	885.408	1769.81	-1.99123	82.9958	17669	17669	MS2	13/150	HM_61_Clean_09_04_14.raw
	High	IAQLEEELEEEQGNTELINDR	Unambiguous	1	1	Q8VDD5		CID	1	0	1	1	0	5.41743e-08	100.38	6.44103e-09	0	18.6045	24	3	824.727	2472.17	-2.52276	90.4925	19586	19586	MS2	15/226	HM_61_Clean_09_04_14.raw
	High	LQQELDDLLVDLDHQR	Unambiguous	1	1	Q8VDD5		CID	1	0	1	1	0	3.19932e-07	98.44	1.23884e-08	0	7.53379	100	2	975.504	1950	4.03931	108.657	23966	23966	MS2	11/166	HM_61_Clean_09_04_14.raw
	High	VISGVLQLGNIAFK	Unambiguous	1	1	Q8VDD5		CID	1	0	1	1	0	1.13445e-07	98.26	3.55285e-09	0	2.53348	72	2	729.936	1458.86	-2.83383	111.225	24572	24572	MS2	12/118	HM_61_Clean_09_04_14.raw
	High	ANLQIDQINTDLNLER	Unambiguous	1	1	Q8VDD5		CID	1	0	1	1	0	3.93953e-08	96.94	1.62448e-08	0	31.1567	100	2	935.488	1869.97	1.65286	91.1755	19766	19766	MS2	10/166	HM_61_Clean_09_04_14.raw
	High	INFDVnGYIVGANIETYLLEK	Unambiguous	1	1	Q8VDD5	N6(Deamidated)	CID	1	0	1	1	0	2.61054e-06	96.46	2.12952e-08	0	21.6687	18	2	1193.61	2386.22	1.97065	129.068	27597	27597	MS2	11/230	HM_61_Clean_09_04_14.raw
	High	IIGLDQVAGMSETALPGAFK	Unambiguous	1	1	Q8VDD5		CID	1	0	1	1	0	5.39559e-09	96.04	2.04957e-08	0	0	42	2	1009.53	2018.05	-4.60687	115.445	25534	25534	MS2	16/196	HM_61_Clean_09_04_14.raw
	High	VAEFTTNLMEEEEK	Unambiguous	1	1	Q8VDD5		CID	1	0	1	1	0	5.42762e-07	95.72	6.7515e-09	0	5.17278	67	2	835.384	1669.76	-1.5415	80.0603	16888	16888	MS2	12/138	HM_61_Clean_09_04_14.raw
	High	KVEAQLQELQVK	Unambiguous	1	1	Q8VDD5		CID	1	0	1	1	0	2.58026e-06	95.22	1.11976e-08	1	0	3	2	706.909	1412.81	-0.592562	59.3459	11487	11487	MS2	10/120	HM_61_Clean_09_04_14.raw
	High	LTEMETMQSQLMAEK	Unambiguous	1	1	Q8VDD5		CID	1	0	1	1	0	1.8168e-07	95.21	1.0651e-08	0	0	9	2	885.41	1769.81	0.284905	82.6114	17559	17559	MS2	12/150	HM_61_Clean_09_04_14.raw
	High	LQVELDSVTGLLSQSDSK	Unambiguous	1	1	Q8VDD5		CID	1	0	1	1	0	1.13546e-08	95.15	2.43783e-08	0	11.7089	100	2	960.004	1919	2.42373	104.982	23094	23094	MS2	12/194	HM_61_Clean_09_04_14.raw
	High	KVEAQLQELQVK	Unambiguous	1	1	Q8VDD5		CID	1	0	1	1	0	2.83207e-06	94.82	1.15528e-08	1	11.7663	32	2	706.907	1412.81	-2.32062	58.9979	11391	11391	MS2	10/120	HM_61_Clean_09_04_14.raw
	High	NTDqASmPDNTAAQK	Unambiguous	2	2	Q8VDD5;O08638	Q4(Deamidated); M7(Oxidation)	CID	1	0	1	1	0	1.12444e-05	94.21	3.66039e-09	0	13.7029	100	2	804.846	1608.68	2.67412	24.6035	2612	2612	MS2	12/158	HM_61_Clean_09_04_14.raw
	High	nGFEPASLKEEVGEEAIVELVEnGKK	Unambiguous	1	1	Q8VDD5	N1(Deamidated); N23(Deamidated)	CID	1	0	1	1	0	2.89106e-08	93.51	4.45879e-08	2	20.464	100	3	939.798	2817.38	-8.4831	113.043	25011	25011	MS2	27/286	HM_61_Clean_09_04_14.raw
	High	IAQLEEELEEEQGNTELINDR	Unambiguous	1	1	Q8VDD5		CID	1	0	1	1	0	2.40891e-07	93.15	3.46183e-08	0	0	86	3	824.728	2472.17	-2.00429	92.0099	19973	19973	MS2	14/226	HM_61_Clean_09_04_14.raw
	High	IAQLEEELEEEQGNTELINDR	Unambiguous	1	1	Q8VDD5		CID	1	0	1	1	0	2.67369e-08	92.52	3.97988e-08	0	0	5	3	824.728	2472.17	-2.30056	91.1945	19769	19769	MS2	15/226	HM_61_Clean_09_04_14.raw
	High	LTEMETMQSQLMAEK	Unambiguous	1	1	Q8VDD5		CID	1	0	1	1	0	1.35712e-07	92.48	1.79367e-08	0	7.70325	38	2	885.406	1769.81	-3.50866	83.3617	17771	17771	MS2	11/150	HM_61_Clean_09_04_14.raw
	High	ELEDATETADAMNR	Unambiguous	1	1	Q8VDD5		CID	1	0	1	1	0	2.03109e-06	92.36	6.27226e-09	0	1.72705	1	2	783.341	1565.67	-0.486331	54.03	10027	10027	MS2	11/124	HM_61_Clean_09_04_14.raw
	High	LQQELDDLLVDLDHQR	Unambiguous	1	1	Q8VDD5		CID	1	0	1	1	0	1.72992e-08	92.25	5.13759e-08	0	19.5656	100	2	975.498	1949.99	-2.53372	109.588	24189	24189	MS2	11/166	HM_61_Clean_09_04_14.raw
	High	SMEAEMIQLQEELAAAER	Unambiguous	1	1	Q8VDD5		CID	1	0	1	1	0	3.43577e-08	91.82	3.19293e-08	0	32.7526	32	2	1024.98	2048.94	-8.88927	118.321	25978	25978	MS2	21/188	HM_61_Clean_09_04_14.raw
	High	ANLQIDQINTDLNLER	Unambiguous	1	1	Q8VDD5		CID	1	0	1	1	0	6.77994e-08	91.53	5.78629e-08	0	4.83984	34	2	935.487	1869.97	-0.240244	92.3665	20066	20066	MS2	10/166	HM_61_Clean_09_04_14.raw
	High	IIGLDQVAGMSETALPGAFK	Unambiguous	1	1	Q8VDD5		CID	1	0	1	1	0	5.62809e-09	91.42	5.93832e-08	0	0	100	2	1009.53	2018.05	-4.60687	129.422	27666	27666	MS2	15/196	HM_61_Clean_09_04_14.raw
	High	TFHIFYYLLSGAGEHLK	Unambiguous	1	1	Q8VDD5		CID	1	0	1	1	0	1.72042e-08	91.39	6.1247e-08	0	36.2964	100	2	998.516	1996.03	-3.60767	114.5	25339	25339	MS2	25/154	HM_61_Clean_09_04_14.raw
	High	KKVEAQLQELQVK	Unambiguous	1	1	Q8VDD5		CID	1	0	1	1	0	3.66058e-06	90.97	1.86361e-08	2	9.8036	36	2	770.957	1540.91	1.04155	50.6867	9196	9196	MS2	11/130	HM_61_Clean_09_04_14.raw
	High	VAEFTTNLmEEEEKSK	Unambiguous	1	1	Q8VDD5	M9(Oxidation)	CID	1	0	1	1	0	3.92755e-06	90.2	4.13034e-08	1	0	100	2	950.944	1900.88	-1.59346	60.5916	11836	11836	MS2	10/162	HM_61_Clean_09_04_14.raw
	High	VAEFTTNLMEEEEK	Unambiguous	1	1	Q8VDD5		CID	1	0	1	1	0	9.57398e-07	90.17	2.24536e-08	0	0	61	2	835.381	1669.76	-4.46577	80.3968	16976	16976	MS2	12/138	HM_61_Clean_09_04_14.raw
	High	LQVELDSVTGLLSQSDSK	Unambiguous	1	1	Q8VDD5		CID	1	0	1	1	0	4.85355e-08	89.8	8.63357e-08	0	4.88217	100	2	960.001	1918.99	-1.52018	107.332	23652	23652	MS2	13/194	HM_61_Clean_09_04_14.raw
	High	IIGLDQVAGmSETALPGAFK	Unambiguous	1	1	Q8VDD5	M10(Oxidation)	CID	1	0	1	1	0	8.50063e-09	89.44	9.48212e-08	0	7.31628	100	2	1017.53	2034.05	-1.41055	102.494	22564	22564	MS2	26/196	HM_61_Clean_09_04_14.raw
	High	QLLQANPILEAFGNAK	Unambiguous	3	3	Q8VDD5;O08638;Q6URW6		CID	1	0	1	1	0	8.81623e-07	89.43	7.49144e-08	0	0.925294	4	2	863.971	1726.93	-8.10182	114.792	25397	25397	MS2	11/150	HM_61_Clean_09_04_14.raw
	High	AKQTLENERGELANEVK	Unambiguous	1	1	Q8VDD5		CID	1	0	1	1	0	4.25798e-06	89.21	1.00398e-07	2	0	27	2	965.003	1929	-2.64829	47.9496	8440	8440	MS2	18/180	HM_61_Clean_09_04_14.raw
	High	LQVELDSVTGLLSQSDSK	Unambiguous	1	1	Q8VDD5		CID	1	0	1	1	0	3.22613e-08	88.98	1.03202e-07	0	36.7237	100	2	960.001	1919	-0.884064	108.881	24019	24019	MS2	10/194	HM_61_Clean_09_04_14.raw
	High	KMQQNIQELEEQLEEEESAR	Unambiguous	1	1	Q8VDD5		CID	1	0	1	1	0	1.34266e-07	88.14	9.99036e-08	1	0	5	3	821.055	2461.15	-0.182968	92.2229	20024	20024	MS2	15/210	HM_61_Clean_09_04_14.raw
	High	DFSALESQLQDTQELLQEENRQK	Unambiguous	1	1	Q8VDD5		CID	1	0	1	1	0	9.37618e-06	87.49	1.65137e-07	1	8.59611	100	2	1375.17	2749.34	2.95332	111.993	24759	24759	MS2	13/242	HM_61_Clean_09_04_14.raw
	High	IAQLEEELEEEQGNTELINDR	Unambiguous	1	1	Q8VDD5		CID	1	0	1	1	0	1.0591e-07	87.35	1.34008e-07	0	0	16	2	1236.59	2472.17	-1.431	90.6012	19612	19612	MS2	16/226	HM_61_Clean_09_04_14.raw
	High	IAQLEEELEEEQGNTELINDR	Unambiguous	1	1	Q8VDD5		CID	1	0	1	1	0	1.00412e-06	87.26	1.3174e-07	0	3.7448	22	3	824.727	2472.17	-2.59682	91.5621	19862	19862	MS2	13/226	HM_61_Clean_09_04_14.raw
	High	VAEFTTNLMEEEEK	Unambiguous	1	1	Q8VDD5		CID	1	0	1	1	0	4.67788e-07	87.15	5.26214e-08	0	1.07856	4	2	835.385	1669.76	-0.371796	79.3504	16729	16729	MS2	12/138	HM_61_Clean_09_04_14.raw
	High	VAEFTTNLMEEEEK	Unambiguous	1	1	Q8VDD5		CID	1	0	1	1	0	9.76426e-07	87.07	4.88877e-08	0	0	87	2	835.383	1669.76	-1.83393	78.6608	16571	16571	MS2	12/138	HM_61_Clean_09_04_14.raw
	High	ELETQISELQEDLESER	Unambiguous	1	1	Q8VDD5		CID	1	0	1	1	0	8.23149e-08	86.96	1.11963e-07	0	3.47621	23	2	1024.48	2047.96	-4.69368	102.873	22667	22667	MS2	22/182	HM_61_Clean_09_04_14.raw
	High	VAEFTTNLmEEEEK	Unambiguous	1	1	Q8VDD5	M9(Oxidation)	CID	1	0	1	1	0	7.3248e-06	86.73	4.11909e-08	0	0	61	2	843.378	1685.75	-5.10001	65.3129	13071	13071	MS2	11/138	HM_61_Clean_09_04_14.raw
	High	IAQLEEELEEEQGNTELINDR	Unambiguous	1	1	Q8VDD5		CID	1	0	1	1	0	2.9929e-08	86.52	1.5833e-07	0	1.16579	2	3	824.727	2472.17	-2.44869	90.8388	19683	19683	MS2	15/226	HM_61_Clean_09_04_14.raw
	High	IAQLEEQLDNETK	Unambiguous	1	1	Q8VDD5		CID	1	0	1	1	0	6.88843e-06	86.45	1.39049e-07	0	15.6763	1	2	765.885	1530.76	-1.49246	64.3661	12814	12814	MS2	11/130	HM_61_Clean_09_04_14.raw
	High	nGFEPASLKEEVGEEAIVELVEnGKK	Unambiguous	1	1	Q8VDD5	N1(Deamidated); N23(Deamidated)	CID	1	0	1	1	0	5.1627e-09	86.44	2.35385e-07	2	2.99263	100	3	939.805	2817.4	-1.72399	110.749	24462	24462	MS2	28/286	HM_61_Clean_09_04_14.raw
	High	KANLQIDQINTDLNLER	Unambiguous	1	1	Q8VDD5		CID	1	0	1	1	0	4.10671e-08	86.41	1.72791e-07	1	0	33	2	999.531	1998.05	-3.34031	82.84	17627	17627	MS2	14/178	HM_61_Clean_09_04_14.raw
	High	LQVELDSVTGLLSQSDSK	Unambiguous	1	1	Q8VDD5		CID	1	0	1	1	0	1.00719e-06	86.38	1.92516e-07	0	2.7758	100	3	640.335	1918.99	-4.07166	106.088	23354	23354	MS2	12/194	HM_61_Clean_09_04_14.raw
	High	IAQLEEQLDNETK	Unambiguous	1	1	Q8VDD5		CID	1	0	1	1	0	4.92087e-07	86.33	1.48067e-07	0	34.9694	9	2	765.886	1530.76	-0.535521	64.0185	12720	12720	MS2	10/130	HM_61_Clean_09_04_14.raw
	High	IAQLEEELEEEQGNTELINDR	Unambiguous	1	1	Q8VDD5		CID	1	0	1	1	0	2.11322e-07	86.27	1.73613e-07	0	0	8	2	1236.59	2472.17	-1.13474	90.9601	19716	19716	MS2	26/226	HM_61_Clean_09_04_14.raw
	High	TLEDEAKTHEAQIQEMR	Unambiguous	1	1	Q8VDD5		CID	1	0	1	1	0	4.75384e-08	86.24	1.40947e-07	1	0	57	2	1014.99	2028.96	-0.886454	63.8499	12676	12676	MS2	14/176	HM_61_Clean_09_04_14.raw
[truncated: 12,956 more rows]
