# Supplementary material for: Fgf and Esrrb integrate epigenetic and transcriptional networks that regulate self-renewal of trophoblast stem cells
Source: Nat Commun. 2015 Jul 24;6:7776. doi: 10.1038/ncomms8776 (PMC4525203; doi:10.1038/ncomms8776)
Supplement: Supplementary Data 8 — Genes bound by Tcfcp2l1 in ES cells (based on Chen et al., 2008) [file ncomms8776-s9.xlsx]

## Sheet: Lsd1_TS_cells
		genes bound by Lsd1 in TS cells
chr	start	end	nearest.gene	distance.to.gene	peak.score	disambiguated.region	alt_chr	shared_with_esrrb_ts	shared_with_dax
1	3046447	3046615	Gm16088	7617	5.17817	intergenic	chr1	FALSE	FALSE
1	3670738	3672218	Xkr4	0	10.044	promoter	chr1	FALSE	FALSE
1	3727637	3727753	Gm22848	56122	2.26338	intergenic	chr1	FALSE	FALSE
1	4492245	4492420	Sox17	0	1.31174	exon	chr1	FALSE	FALSE
1	4493320	4493521	Sox17	0	3.80693	exon	chr1	FALSE	FALSE
1	4571597	4572237	Gm22307	42473	5.64984	intergenic	chr1	FALSE	FALSE
1	4745578	4746095	Gm25493	22198	2.79538	intergenic	chr1	FALSE	FALSE
1	4751379	4751743	Mrpl15	21462	4.95208	intergenic	chr1	TRUE	FALSE
1	4785544	4785805	Mrpl15	0	3.17199	promoter	chr1	FALSE	FALSE
1	4807496	4808214	Lypla1	0	19.9103	promoter	chr1	TRUE	TRUE
1	4857404	4857820	Lypla1	0	6.76501	promoter	chr1	FALSE	TRUE
1	4857960	4858706	Lypla1	0	10.1293	promoter	chr1	FALSE	FALSE
1	5018964	5019231	Rgs20	0	3.3073	promoter	chr1	FALSE	FALSE
1	5261493	5261844	Atp6v1h	98943	5.15012	intergenic	chr1	FALSE	FALSE
1	5461680	5461911	Oprk1	126581	8.9608	intergenic	chr1	TRUE	FALSE
1	5518580	5518983	Oprk1	69509	4.92688	intergenic	chr1	TRUE	FALSE
1	6188500	6188707	Rb1cc1	17489	3.71529	intergenic	chr1	TRUE	FALSE
1	6214154	6215454	4732440D04Rik	0	13.0513	promoter	chr1	TRUE	FALSE
1	6382891	6383240	Fam150a	0	5.57499	intron	chr1	FALSE	FALSE
1	6441171	6441345	St18	45885	7.52723	intergenic	chr1	FALSE	FALSE
1	7045183	7045553	Pcmtd1	43366	4.32549	intergenic	chr1	FALSE	FALSE
1	7052388	7052584	Pcmtd1	36335	1.48265	intergenic	chr1	FALSE	FALSE
1	7052753	7052896	Pcmtd1	36023	5.9266	intergenic	chr1	FALSE	FALSE
1	7088590	7088754	Pcmtd1	165	5.68254	promoter	chr1	FALSE	FALSE
1	7089060	7089341	Pcmtd1	0	5.57499	promoter	chr1	FALSE	FALSE
1	7126022	7126163	Pcmtd1	0	5.2312	intron	chr1	TRUE	FALSE
1	7398130	7398587	Gm26901	328	4.33337	promoter	chr1	FALSE	FALSE
1	7497609	7497746	Gm26901	99807	7.804	intergenic	chr1	TRUE	FALSE
1	7497918	7498123	Gm26901	100116	7.37338	intergenic	chr1	TRUE	FALSE
1	7498740	7499519	Gm26901	100938	10.8638	intergenic	chr1	TRUE	FALSE
1	7591438	7591608	Gm26901	193636	2.86134	intergenic	chr1	FALSE	FALSE
1	7671730	7672025	Gm26901	273928	4.26254	intergenic	chr1	FALSE	FALSE
1	7971112	7971267	Sntg1	390207	4.46284	intergenic	chr1	TRUE	FALSE
1	7971384	7971539	Sntg1	389935	9.95085	intergenic	chr1	TRUE	FALSE
1	9367091	9367694	Sntg1	67212	21.8688	intergenic	chr1	TRUE	FALSE
1	9541329	9541528	Rrs1	3879	14.7046	intergenic	chr1	FALSE	FALSE
1	9545364	9545682	Rrs1	0	6.24405	promoter	chr1	FALSE	FALSE
1	9548529	9548648	Adhfe1	0	2.96025	promoter	chr1	FALSE	FALSE
1	9631633	9631929	2610203C22Rik	457	6.96155	promoter	chr1	FALSE	FALSE
1	9699681	9700863	Mybl1	0	11.6006	promoter	chr1	FALSE	FALSE
1	9755344	9755931	1700034P13Rik	0	18.4704	intron	chr1	TRUE	FALSE
1	9756104	9756441	1700034P13Rik	0	6.54467	intron	chr1	FALSE	FALSE
1	9767739	9767898	1700034P13Rik	0	10.8638	intron	chr1	TRUE	FALSE
1	9768554	9769089	1700034P13Rik	0	28.7677	intron	chr1	TRUE	FALSE
1	9797933	9798503	Sgk3	0	5.96358	promoter	chr1	TRUE	FALSE
1	9846003	9846119	Sgk3	0	3.1517	promoter	chr1	FALSE	FALSE
1	9848146	9848735	Sgk3	0	15.5975	promoter	chr1	FALSE	FALSE
1	9943972	9944247	Snhg6	0	5.57499	promoter	chr1	FALSE	FALSE
1	9947628	9947903	Snhg6	3509	6.20494	intergenic	chr1	FALSE	FALSE
1	9966952	9968260	Tcf24	0	21.742	promoter	chr1	FALSE	FALSE
1	10039497	10040312	Cspp1	0	18.9401	promoter	chr1	FALSE	TRUE
1	10115059	10115183	Cspp1	0	3.1517	promoter	chr1	FALSE	FALSE
1	10168185	10168307	Arfgef1	0	3.1517	intron	chr1	FALSE	FALSE
1	10170341	10170716	Arfgef1	0	8.34477	intron	chr1	TRUE	FALSE
1	10232007	10233366	Arfgef1	0	11.6006	promoter	chr1	FALSE	FALSE
1	10257216	10257590	Arfgef1	24545	4.46284	intergenic	chr1	TRUE	FALSE
1	10259443	10259617	Arfgef1	26772	1.8744	intergenic	chr1	FALSE	FALSE
1	10285126	10285896	Cpa6	38823	10.8638	intergenic	chr1	TRUE	FALSE
1	10380820	10381131	Cpa6	0	11.2098	intron	chr1	TRUE	FALSE
1	10592556	10593221	Cpa6	0	17.2875	intron	chr1	FALSE	FALSE
1	10839258	10839401	Gm22963	82268	4.46284	intergenic	chr1	FALSE	FALSE
1	10878220	10878856	Gm22963	42813	10.9244	intergenic	chr1	TRUE	FALSE
1	10879998	10880214	Gm22963	41455	4.49272	intergenic	chr1	FALSE	FALSE
1	10902856	10902988	Gm22963	18681	3.12247	intergenic	chr1	FALSE	FALSE
1	10993535	10993980	Prex2	0	3.71529	promoter	chr1	FALSE	FALSE
1	11278323	11278532	Prex2	0	3.77728	intron	chr1	TRUE	FALSE
1	11414072	11414238	A830018L16Rik	0	2.54475	promoter	chr1	FALSE	FALSE
1	11492703	11492819	A830018L16Rik	0	5.21685	intron	chr1	FALSE	FALSE
1	11493072	11493483	A830018L16Rik	0	7.48239	intron	chr1	FALSE	FALSE
1	12351369	12351592	Gm22633	23343	4.97769	intergenic	chr1	TRUE	FALSE
1	12351841	12352147	Gm22633	22788	5.21685	intergenic	chr1	FALSE	FALSE
1	12572881	12573014	Gm2383	6497	4.49272	intergenic	chr1	FALSE	FALSE
1	12580423	12580644	Gm2383	14039	4.26107	intergenic	chr1	FALSE	FALSE
1	12724556	12724918	Sulf1	0	5.21685	intron	chr1	FALSE	FALSE
1	12990248	12990379	Slco5a1	0	4.33337	exon	chr1	FALSE	FALSE
1	12992295	12992426	Slco5a1	1117	2.32341	promoter	chr1	FALSE	FALSE
1	12992645	12992771	Slco5a1	1467	3.23619	promoter	chr1	FALSE	FALSE
1	13052204	13052328	Gm5250	9690	2.53504	intergenic	chr1	FALSE	FALSE
1	13132161	13132277	Prdm14	4997	4.97769	intergenic	chr1	FALSE	FALSE
1	13245842	13246043	Ncoa2	0	8.34477	intron	chr1	FALSE	FALSE
1	13259564	13259811	Ncoa2	0	2.05984	promoter	chr1	FALSE	FALSE
1	13308907	13309248	Ncoa2	0	9.33301	intron	chr1	FALSE	FALSE
1	13372553	13374707	Ncoa2	0	14.0048	promoter	chr1	FALSE	FALSE
1	13465413	13465606	Ncoa2	91329	1.92924	intergenic	chr1	FALSE	FALSE
1	13488329	13488445	Tram1	76256	1.69604	intergenic	chr1	FALSE	FALSE
1	13496499	13496665	Tram1	68036	3.77728	intergenic	chr1	FALSE	FALSE
1	13497986	13498172	Tram1	66529	2.01866	intergenic	chr1	FALSE	FALSE
1	13502088	13502356	Tram1	62345	17.6024	intergenic	chr1	TRUE	FALSE
1	13503196	13503398	Tram1	61303	1.95514	intergenic	chr1	FALSE	FALSE
1	13589180	13589677	Tram1	0	7.53274	promoter	chr1	FALSE	FALSE
1	13589939	13590096	Tram1	74	8.69655	promoter	chr1	FALSE	FALSE
1	13639743	13639950	Lactb2	0	2.65385	promoter	chr1	FALSE	FALSE
1	13643131	13643393	Lactb2	0	7.37338	intron	chr1	FALSE	FALSE
1	13660075	13660841	Lactb2	0	6.85541	promoter	chr1	FALSE	FALSE
1	13854676	13854842	Gm5523	67796	5.21685	intergenic	chr1	FALSE	FALSE
1	14138748	14138890	Eya1	30063	3.80693	intergenic	chr1	FALSE	FALSE
1	14309827	14310024	Eya1	0	4.46284	promoter	chr1	FALSE	FALSE
1	14743217	14743517	Msc	9828	7.98255	intergenic	chr1	TRUE	FALSE
1	14755084	14755623	Gm9947	0	10.8638	promoter	chr1	FALSE	FALSE
1	15286604	15286766	Kcnb2	492	7.06219	promoter	chr1	FALSE	FALSE
1	15406052	15406181	Kcnb2	0	1.95514	intron	chr1	FALSE	FALSE
1	15805482	15806326	Terf1	0	8.55138	promoter	chr1	FALSE	FALSE
1	15920300	15920547	Sbspon	27577	3.12946	intergenic	chr1	FALSE	FALSE
1	15995864	15996011	4930444P10Rik	69967	5.17817	intergenic	chr1	FALSE	FALSE
1	15996245	15996578	4930444P10Rik	69400	10.8115	intergenic	chr1	FALSE	FALSE
1	16104789	16106374	Rdh10	0	9.84197	promoter	chr1	FALSE	TRUE
1	16227931	16228289	Stau2	384	4.32549	downstream	chr1	FALSE	FALSE
1	16231624	16231854	Stau2	0	2.96025	intron	chr1	FALSE	FALSE
1	16518633	16519208	Stau2	0	11.8225	promoter	chr1	FALSE	FALSE
1	16519739	16520128	Stau2	0	12.2883	promoter	chr1	FALSE	FALSE
1	16552846	16553031	Ube2w	0	2.54475	intron	chr1	TRUE	FALSE
1	16553136	16553711	Ube2w	0	10.8638	intron	chr1	TRUE	FALSE
1	16553872	16554220	Ube2w	0	4.33337	intron	chr1	FALSE	FALSE
1	16618600	16619738	Ube2w	0	20.6286	promoter	chr1	FALSE	TRUE
1	16656630	16657001	Tceb1	0	5.5893	promoter	chr1	FALSE	FALSE
1	16665301	16665625	Tmem70	0	1.8744	promoter	chr1	FALSE	FALSE
1	16889817	16890028	Jph1	104909	3.6064	intergenic	chr1	FALSE	FALSE
1	17097413	17098005	Jph1	0	7.69361	promoter	chr1	FALSE	FALSE
1	17207623	17207914	Gdap1	43351	6.74016	intergenic	chr1	FALSE	FALSE
1	17489473	17489832	Gm25166	30168	5.9266	intergenic	chr1	TRUE	FALSE
1	17490222	17490355	Gm25166	29645	3.80693	intergenic	chr1	FALSE	FALSE
1	18078631	18078752	Crisp4	36438	4.46284	intergenic	chr1	FALSE	FALSE
1	18223552	18224022	Defb44-ps	0	6.95879	promoter	chr1	FALSE	FALSE
1	18246113	18246476	Defb41	4503	5.47851	intergenic	chr1	FALSE	FALSE
1	18845944	18846138	Gm24075	123623	2.53504	intergenic	chr1	TRUE	FALSE
1	19974128	19974266	Gm25568	52728	9.95085	intergenic	chr1	FALSE	FALSE
1	20571595	20571753	Pkhd1	0	7.48239	intron	chr1	FALSE	FALSE
1	20774317	20774849	Il17f	2301	4.32549	downstream	chr1	FALSE	FALSE
1	20786798	20787885	Il17f	2527	10.1293	intergenic	chr1	TRUE	FALSE
1	20890323	20890751	Paqr8	0	7.44628	promoter	chr1	FALSE	FALSE
1	20890871	20890995	Paqr8	0	3.36519	promoter	chr1	FALSE	FALSE
1	20951306	20952035	Efhc1	0	18.7597	promoter	chr1	FALSE	FALSE
1	20997928	20998239	Tram2	0	5.96358	exon	chr1	FALSE	FALSE
1	21002334	21002652	Tram2	0	2.79538	intron	chr1	FALSE	FALSE
1	21014564	21014844	Tram2	0	7.41242	intron	chr1	FALSE	FALSE
1	21076074	21076330	Tram2	0	2.47577	intron	chr1	FALSE	FALSE
1	21079115	21079743	Tram2	0	5.54108	promoter	chr1	FALSE	FALSE
1	21101255	21101632	Tram2	22025	6.95879	intergenic	chr1	TRUE	FALSE
1	21101760	21101935	Tram2	22530	9.44717	intergenic	chr1	TRUE	FALSE
1	21104001	21104117	Tram2	24771	1.94222	intergenic	chr1	FALSE	FALSE
1	21166441	21166623	Tmem14a	51951	1.66273	intergenic	chr1	FALSE	FALSE
1	21218490	21218724	Tmem14a	0	4.46284	promoter	chr1	FALSE	FALSE
1	21333630	21333961	Khdc1a	15679	15.5975	intergenic	chr1	TRUE	FALSE
1	21344816	21345095	Khdc1a	4545	3.80693	intergenic	chr1	FALSE	FALSE
1	21961035	21961753	Kcnq5	0	6.74016	promoter	chr1	FALSE	FALSE
1	21961982	21962194	Gm26580	0	2.54475	promoter	chr1	FALSE	FALSE
1	22466591	22466959	Rims1	0	31.2502	intron	chr1	TRUE	FALSE
1	22533145	22533884	Rims1	0	11.7688	exon	chr1	FALSE	FALSE
1	22805901	22806147	Rims1	0	10.044	promoter	chr1	FALSE	FALSE
1	23255763	23257049	Gm6420	0	7.91123	promoter	chr1	FALSE	FALSE
1	23257320	23257440	Gm6420	913	3.12946	promoter	chr1	FALSE	FALSE
1	23382568	23383597	Ogfrl1	0	4.32549	promoter	chr1	FALSE	TRUE
1	23524742	23524894	Gm7784	44214	1.53125	intergenic	chr1	FALSE	FALSE
1	23649913	23650275	B3gat2	111477	4.49272	intergenic	chr1	FALSE	FALSE
1	23761719	23762228	B3gat2	0	7.52723	promoter	chr1	FALSE	FALSE
1	23762594	23763173	B3gat2	0	8.81392	exon	chr1	FALSE	FALSE
1	23892200	23892345	Smap1	0	5.65589	promoter	chr1	FALSE	FALSE
1	23921629	23922593	Smap1	0	15.5975	promoter	chr1	FALSE	TRUE
1	23966233	23966730	1110058L19Rik	29208	10.0023	intergenic	chr1	TRUE	FALSE
1	23969088	23969281	1110058L19Rik	26657	3.27453	intergenic	chr1	FALSE	FALSE
1	23971326	23971475	1110058L19Rik	24463	3.12946	intergenic	chr1	FALSE	FALSE
1	23971865	23971985	1110058L19Rik	23953	4.49272	intergenic	chr1	FALSE	FALSE
1	24005548	24005813	Gm26524	0	10.551	promoter	chr1	FALSE	FALSE
1	24099897	24100725	Fam135a	0	11.3597	promoter	chr1	FALSE	FALSE
1	24101038	24101154	Fam135a	696	3.75623	promoter	chr1	FALSE	FALSE
1	24101292	24101410	Fam135a	950	3.1517	promoter	chr1	FALSE	FALSE
1	24107367	24107723	Fam135a	7025	11.913	intergenic	chr1	TRUE	FALSE
1	24107832	24108583	Fam135a	7490	11.9632	intergenic	chr1	TRUE	FALSE
1	24112148	24112372	Fam135a	11806	3.80693	intergenic	chr1	FALSE	FALSE
1	24137298	24137442	Gm26607	11156	4.43701	intergenic	chr1	FALSE	FALSE
1	24553471	24553798	Col19a1	0	7.804	intron	chr1	FALSE	FALSE
1	24586471	24586670	Col19a1	0	6.74016	intron	chr1	FALSE	FALSE
1	24677657	24679113	Lmbrd1	0	13.4785	promoter	chr1	FALSE	FALSE
1	24679228	24679403	Lmbrd1	0	5.64984	intron	chr1	FALSE	FALSE
1	24770198	24770511	Lmbrd1	3898	5.73685	intergenic	chr1	TRUE	FALSE
1	25829989	25830295	Bai3	281	3.1517	promoter	chr1	FALSE	FALSE
1	26739731	26739898	4931408C20Rik	52270	2.01866	intergenic	chr1	TRUE	FALSE
1	26910404	26910535	n-R5s209	48567	6.69882	intergenic	chr1	FALSE	FALSE
1	26979593	26979873	n-R5s209	20371	12.6148	intergenic	chr1	TRUE	FALSE
1	29978236	29978352	Gm23771	7581	5.92313	intergenic	chr1	TRUE	FALSE
1	29978604	29979112	Gm23771	6821	10.9244	intergenic	chr1	TRUE	FALSE
1	30548873	30549177	Gm9898	169376	4.49272	intergenic	chr1	TRUE	FALSE
1	30873275	30874326	Phf3	10018	13.8912	intergenic	chr1	FALSE	TRUE
1	30898326	30898442	Phf3	35069	1.80873	intergenic	chr1	FALSE	FALSE
1	30898676	30899000	Phf3	35419	10.4481	intergenic	chr1	TRUE	FALSE
1	30903834	30904265	Ptp4a1	36037	18.0008	intergenic	chr1	FALSE	FALSE
1	30908795	30909372	Ptp4a1	30930	16.9876	intergenic	chr1	FALSE	FALSE
1	30937705	30937942	Ptp4a1	2360	7.48239	downstream	chr1	FALSE	FALSE
1	30949353	30949499	Ptp4a1	0	6.34486	promoter	chr1	FALSE	FALSE
1	30949702	30950334	Ptp4a1	0	25.9422	promoter	chr1	FALSE	FALSE
1	31600469	31601267	Gm10307	14190	25.3007	intergenic	chr1	TRUE	FALSE
1	31601394	31601599	Gm10307	13858	10.2171	intergenic	chr1	TRUE	FALSE
1	31627520	31627658	Gm10307	10676	5.21685	intergenic	chr1	FALSE	FALSE
1	32172485	32173250	Khdrbs2	0	15.465	promoter	chr1	FALSE	FALSE
1	33000334	33000450	Gm24901	191542	3.4304	intergenic	chr1	FALSE	FALSE
1	33479225	33479379	Prim2	0	4.49272	intron	chr1	FALSE	FALSE
1	33583430	33583672	Prim2	0	6.24613	intron	chr1	TRUE	FALSE
1	33584316	33584513	Prim2	0	3.12247	intron	chr1	FALSE	FALSE
1	33669960	33670338	1700001G17Rik	0	8.13215	promoter	chr1	FALSE	FALSE
1	33714482	33714600	Rab23	5281	2.51461	intergenic	chr1	FALSE	FALSE
1	33719617	33720447	Rab23	0	17.8639	promoter	chr1	FALSE	FALSE
1	33757275	33758181	Bag2	0	14.7296	promoter	chr1	FALSE	TRUE
1	33814226	33814829	Zfp451	0	7.41242	promoter	chr1	FALSE	FALSE
1	33903537	33903874	Bend6	0	14.3521	intron	chr1	FALSE	FALSE
1	33907020	33907230	Bend6	0	3.75623	promoter	chr1	FALSE	FALSE
1	33907381	33908346	Dst	0	17.5909	promoter	chr1	FALSE	FALSE
1	33925242	33925676	Dst	0	13.3611	intron	chr1	FALSE	FALSE
1	33926984	33927383	Dst	0	1.69604	intron	chr1	FALSE	FALSE
1	33964567	33964712	Dst	0	2.22918	intron	chr1	TRUE	FALSE
1	33970405	33970521	Dst	0	3.71529	intron	chr1	FALSE	FALSE
1	33980915	33981287	Dst	0	17.6024	promoter	chr1	FALSE	FALSE
1	33982040	33982211	Dst	0	4.97769	promoter	chr1	FALSE	FALSE
1	33983209	33983460	Dst	0	3.17566	promoter	chr1	FALSE	FALSE
1	33989044	33989262	Dst	0	1.53125	intron	chr1	FALSE	FALSE
1	33989652	33990313	Dst	0	13.5594	intron	chr1	FALSE	FALSE
1	34011043	34012097	Dst	0	19.3413	promoter	chr1	FALSE	FALSE
1	34041267	34041425	Dst	0	4.73757	intron	chr1	FALSE	FALSE
1	34061276	34061435	Dst	0	5.01196	intron	chr1	FALSE	FALSE
1	34071186	34071550	Dst	0	3.4304	intron	chr1	FALSE	FALSE
1	34074060	34074230	Dst	0	2.15768	intron	chr1	FALSE	FALSE
1	34077507	34077681	Dst	0	2.01866	intron	chr1	FALSE	FALSE
1	34093776	34093922	Dst	0	2.01866	intron	chr1	FALSE	FALSE
1	34102719	34102922	Dst	0	3.81596	intron	chr1	FALSE	FALSE
1	34103211	34104365	Dst	0	28.7416	intron	chr1	TRUE	FALSE
1	34105357	34105473	Dst	0	3.95394	intron	chr1	FALSE	FALSE
1	34106879	34107517	Dst	0	8.74265	intron	chr1	TRUE	FALSE
1	34108581	34108726	Dst	0	5.16527	intron	chr1	FALSE	FALSE
1	34109553	34109973	Dst	0	19.6483	intron	chr1	TRUE	FALSE
1	34112815	34112944	Dst	0	3.29361	intron	chr1	FALSE	FALSE
1	34127764	34128595	Dst	0	22.4913	intron	chr1	TRUE	FALSE
1	34140165	34140479	Dst	0	10.51	intron	chr1	FALSE	FALSE
1	34143523	34143900	Dst	0	2.53504	intron	chr1	FALSE	FALSE
1	34190323	34190469	Dst	0	6.8529	exon	chr1	FALSE	FALSE
1	34236483	34236789	D630036G22Rik	0	12.5731	promoter	chr1	FALSE	FALSE
1	34237224	34237348	D630036G22Rik	0	1.80873	exon	chr1	FALSE	FALSE
1	34237598	34237719	D630036G22Rik	0	4.95208	exon	chr1	FALSE	FALSE
1	34251294	34251439	Dst	0	5.08285	intron	chr1	FALSE	FALSE
1	34434803	34435201	Ccdc115	1469	4.42038	promoter	chr1	FALSE	FALSE
1	34435798	34436000	Ccdc115	670	3.05816	downstream	chr1	FALSE	FALSE
1	34439242	34439461	Ccdc115	0	4.08995	promoter	chr1	FALSE	FALSE
1	34439848	34440266	Imp4	0	3.77811	promoter	chr1	FALSE	FALSE
1	34459904	34460466	Ptpn18	0	3.13354	promoter	chr1	FALSE	FALSE
1	34462758	34462981	Ptpn18	0	4.57684	exon	chr1	FALSE	TRUE
1	34463088	34463351	Ptpn18	0	3.12247	exon	chr1	FALSE	FALSE
1	34467451	34467805	Ptpn18	0	9.37169	intron	chr1	FALSE	FALSE
1	34472712	34472834	Ptpn18	0	4.46665	exon	chr1	FALSE	FALSE
1	34473047	34473247	Ptpn18	0	4.37389	intron	chr1	FALSE	FALSE
1	34536714	34537339	Cfc1	0	8.9608	exon	chr1	FALSE	FALSE
1	34575204	34575396	1700101I19Rik	3827	7.52723	intergenic	chr1	FALSE	FALSE
1	34579461	34579849	Amer3	0	20.6826	promoter	chr1	FALSE	FALSE
1	34602532	34602648	Amer3	11593	1.45687	intergenic	chr1	FALSE	FALSE
1	34620884	34621000	Amer3	29945	2.53504	intergenic	chr1	TRUE	FALSE
1	34722849	34722998	Arhgef4	0	1.92924	promoter	chr1	FALSE	FALSE
1	34750584	34750854	Arhgef4	0	4.33337	promoter	chr1	FALSE	FALSE
1	34801816	34801932	Arhgef4	0	4.37389	promoter	chr1	FALSE	FALSE
1	34804849	34805044	Arhgef4	0	7.99996	exon	chr1	FALSE	FALSE
1	34842529	34843195	Fam168b	0	25.0069	promoter	chr1	FALSE	TRUE
1	34843378	34843741	Fam168b	312	7.48239	promoter	chr1	FALSE	FALSE
1	34851308	34851942	Plekhb2	0	8.84768	promoter	chr1	FALSE	FALSE
1	34852255	34852558	Plekhb2	0	4.15202	promoter	chr1	FALSE	FALSE
1	35213840	35214309	Gm25096	34755	3.80693	intergenic	chr1	FALSE	FALSE
1	35215325	35215441	Gm25096	36240	3.13646	intergenic	chr1	FALSE	FALSE
1	35220013	35221028	Gm25096	40928	8.86525	intergenic	chr1	TRUE	FALSE
1	35232506	35233121	Gm25096	53421	11.7438	intergenic	chr1	TRUE	FALSE
1	35275327	35275626	Gm25096	96242	1.69604	intergenic	chr1	TRUE	FALSE
1	35275745	35275878	Gm25096	96660	5.06053	intergenic	chr1	TRUE	FALSE
1	35330467	35330639	Gm25096	151382	1.53125	intergenic	chr1	FALSE	FALSE
1	35344573	35344780	Gm25096	165488	4.56448	intergenic	chr1	FALSE	FALSE
1	35783346	35783593	Gm25634	21639	7.69361	intergenic	chr1	FALSE	FALSE
1	35839370	35839933	Gm25634	77663	13.3235	intergenic	chr1	FALSE	FALSE
1	35858465	35858611	Gm25634	96758	3.12247	intergenic	chr1	FALSE	FALSE
1	35864977	35865118	Gm25634	103270	3.12946	intergenic	chr1	FALSE	FALSE
1	35869904	35870034	Gm25634	108197	4.08995	intergenic	chr1	FALSE	FALSE
1	35918801	35919056	Hs6st1	149343	4.49272	intergenic	chr1	FALSE	FALSE
1	35931150	35931631	Hs6st1	136768	10.937	intergenic	chr1	TRUE	FALSE
1	35953748	35954407	Hs6st1	113992	3.17566	intergenic	chr1	FALSE	FALSE
1	35957577	35957762	Hs6st1	110637	4.92688	intergenic	chr1	FALSE	FALSE
1	35961989	35962173	Hs6st1	106226	1.66273	intergenic	chr1	FALSE	FALSE
1	35974787	35974903	Hs6st1	93496	1.84831	intergenic	chr1	FALSE	FALSE
1	35977184	35977350	Hs6st1	91049	1.95514	intergenic	chr1	FALSE	FALSE
1	35994864	35995252	Hs6st1	73147	3.50998	intergenic	chr1	FALSE	FALSE
1	36001949	36002108	Hs6st1	66291	3.5653	intergenic	chr1	FALSE	FALSE
1	36013597	36014378	Hs6st1	54021	11.8553	intergenic	chr1	TRUE	FALSE
1	36016934	36017683	Hs6st1	50716	30.5323	intergenic	chr1	TRUE	FALSE
1	36020205	36020361	Hs6st1	48038	2.77583	intergenic	chr1	FALSE	FALSE
1	36054619	36054992	Hs6st1	13407	16.5337	intergenic	chr1	TRUE	FALSE
1	36058982	36059277	Hs6st1	9122	3.62992	intergenic	chr1	FALSE	FALSE
1	36059521	36062368	Hs6st1	6031	32.1856	intergenic	chr1	TRUE	FALSE
1	36064741	36065215	Hs6st1	3184	3.9413	intergenic	chr1	FALSE	FALSE
1	36068040	36069165	Hs6st1	0	15.0122	promoter	chr1	FALSE	FALSE
1	36069559	36069737	Hs6st1	0	4.97769	intron	chr1	FALSE	FALSE
1	36077133	36077390	Hs6st1	0	8.75705	intron	chr1	FALSE	FALSE
1	36079601	36079981	Hs6st1	0	6.80464	intron	chr1	FALSE	FALSE
1	36119085	36119408	Hs6st1	12638	5.21685	intergenic	chr1	FALSE	FALSE
1	36119573	36119689	Hs6st1	13126	4.92688	intergenic	chr1	FALSE	FALSE
1	36244063	36244367	Uggt1	0	6.1913	promoter	chr1	FALSE	FALSE
1	36245066	36245184	Uggt1	760	1.45687	promoter	chr1	FALSE	FALSE
1	36254692	36254842	Neurl3	9759	2.79538	intergenic	chr1	FALSE	FALSE
1	36269425	36269552	Neurl3	0	3.80693	exon	chr1	FALSE	FALSE
1	36276160	36276278	Neurl3	2734	1.69506	intergenic	chr1	FALSE	FALSE
1	36277359	36277500	Neurl3	3933	3.7427	intergenic	chr1	FALSE	FALSE
1	36303109	36303247	Arid5a	4485	4.46284	intergenic	chr1	FALSE	FALSE
1	36303374	36303732	Arid5a	4000	3.7427	intergenic	chr1	FALSE	FALSE
1	36306161	36306349	Arid5a	1383	5.54108	promoter	chr1	FALSE	FALSE
1	36307445	36308187	Arid5a	0	6.8529	promoter	chr1	FALSE	FALSE
1	36368760	36369502	Kansl3	0	10.249	promoter	chr1	TRUE	FALSE
1	36445299	36445468	Lman2l	27	4.39371	promoter	chr1	FALSE	FALSE
1	36445620	36445824	Lman2l	348	2.05984	promoter	chr1	FALSE	FALSE
1	36457377	36457941	Lman2l	12105	11.7824	intergenic	chr1	FALSE	FALSE
1	36471205	36472147	Cnnm4	0	15.6484	promoter	chr1	FALSE	TRUE
1	36511244	36513025	Cnnm3	0	12.3438	promoter	chr1	FALSE	TRUE
1	36533263	36533500	Ankrd23	0	2.54475	intron	chr1	FALSE	FALSE
1	36555668	36555907	Sema4c	0	4.59108	promoter	chr1	FALSE	FALSE
1	36556761	36557286	Sema4c	0	6.89914	promoter	chr1	FALSE	FALSE
1	36558032	36558562	D430040D24Rik	0	17.3227	promoter	chr1	FALSE	FALSE
1	36561074	36561397	D430040D24Rik	0	2.26338	intron	chr1	TRUE	FALSE
1	36583002	36584028	Fam178b	0	22.8665	intron	chr1	FALSE	FALSE
1	36611588	36611818	Fam178b	0	3.9413	intron	chr1	FALSE	FALSE
1	36626242	36626469	Fam178b	0	1.69604	intron	chr1	TRUE	FALSE
1	36630585	36630963	Fam178b	0	5.5971	intron	chr1	FALSE	FALSE
1	36634753	36635198	Fam178b	0	6.61631	exon	chr1	FALSE	FALSE
1	36660511	36660627	Fam178b	0	2.53504	intron	chr1	FALSE	FALSE
1	36684250	36684522	Fam178b	1066	9.69698	promoter	chr1	FALSE	FALSE
1	36691080	36691809	Cox5b	0	11.8616	promoter	chr1	TRUE	FALSE
1	36708202	36708450	Actr1b	0	3.89349	promoter	chr1	FALSE	FALSE
1	36708574	36708692	Actr1b	0	3.36519	promoter	chr1	FALSE	FALSE
1	36708848	36708975	Actr1b	0	4.25003	promoter	chr1	FALSE	FALSE
1	36709490	36710009	Actr1b	0	14.6033	promoter	chr1	FALSE	FALSE
1	36744078	36744259	Zap70	17601	3.12247	intergenic	chr1	FALSE	FALSE
1	36744483	36744688	Zap70	17172	2.50356	intergenic	chr1	FALSE	FALSE
1	36753489	36753625	Zap70	8235	4.49272	intergenic	chr1	FALSE	FALSE
1	36770828	36771563	Zap70	0	8.63148	exon	chr1	FALSE	FALSE
1	36772613	36772863	Zap70	0	3.68774	intron	chr1	FALSE	FALSE
1	36784886	36785002	Zap70	2069	2.54475	downstream	chr1	FALSE	FALSE
1	36860600	36860825	Tmem131	0	10.9244	intron	chr1	FALSE	FALSE
1	36865194	36865332	Tmem131	0	3.1517	intron	chr1	FALSE	FALSE
1	36920406	36920632	Tmem131	0	8.56228	intron	chr1	FALSE	FALSE
1	36938892	36939008	Tmem131	0	3.59529	intron	chr1	FALSE	FALSE
1	36939257	36939798	Tmem131	0	9.61764	promoter	chr1	FALSE	FALSE
1	37013399	37013691	n-R5s210	7841	3.80693	intergenic	chr1	FALSE	FALSE
1	37056950	37057490	Vwa3b	0	6.95879	intron	chr1	FALSE	FALSE
1	37063382	37063507	Vwa3b	0	6.84397	exon	chr1	TRUE	FALSE
1	37063669	37064260	Vwa3b	0	10.1376	intron	chr1	TRUE	FALSE
1	37077098	37077258	Vwa3b	101	3.77728	downstream	chr1	FALSE	FALSE
1	37077418	37077600	Vwa3b	421	5.96358	downstream	chr1	FALSE	FALSE
1	37100542	37100724	Vwa3b	23545	1.42161	intergenic	chr1	FALSE	FALSE
1	37108336	37108886	Vwa3b	31339	7.804	intergenic	chr1	FALSE	FALSE
1	37130110	37130362	Vwa3b	23481	11.7688	intergenic	chr1	TRUE	FALSE
1	37218359	37218591	Cnga3	0	3.71529	promoter	chr1	FALSE	FALSE
1	37299374	37300382	Inpp4a	0	15.2459	promoter	chr1	FALSE	FALSE
1	37327305	37327535	Inpp4a	0	3.80693	intron	chr1	FALSE	FALSE
1	37386867	37387014	Inpp4a	0	4.49272	intron	chr1	FALSE	FALSE
1	37409723	37410018	Inpp4a	0	8.25727	exon	chr1	FALSE	FALSE
1	37410350	37410469	Inpp4a	0	3.95394	exon	chr1	FALSE	FALSE
1	37424128	37424341	Coa5	0	2.44626	intron	chr1	FALSE	FALSE
1	37429649	37430516	Unc50	0	7.08892	promoter	chr1	TRUE	FALSE
1	37474980	37475247	Mgat4a	0	5.21685	intron	chr1	FALSE	FALSE
1	37523881	37524019	Mgat4a	0	3.17566	intron	chr1	FALSE	FALSE
1	37524796	37524912	Mgat4a	0	4.40626	intron	chr1	FALSE	FALSE
1	37525048	37525409	Mgat4a	0	6.14591	intron	chr1	FALSE	FALSE
1	37540572	37541464	Mgat4a	0	19.9188	promoter	chr1	FALSE	TRUE
1	37603181	37603885	2010300C02Rik	7791	23.8791	intergenic	chr1	FALSE	FALSE
1	37639245	37639527	2010300C02Rik	0	3.17566	intron	chr1	FALSE	FALSE
1	37719349	37720261	2010300C02Rik	0	11.7623	promoter	chr1	FALSE	TRUE
1	37864605	37865678	Tsga10	0	9.86401	promoter	chr1	FALSE	FALSE
1	37867117	37867326	Gm26805	0	5.11889	promoter	chr1	FALSE	FALSE
1	37871768	37872171	Lipt1	0	6.1913	promoter	chr1	FALSE	FALSE
1	37890357	37890781	Mrpl30	0	2.67841	promoter	chr1	FALSE	FALSE
1	37900467	37900619	Mrpl30	1931	3.1517	downstream	chr1	FALSE	TRUE
1	37965827	37965982	Gm23409	7984	4.08242	intergenic	chr1	FALSE	FALSE
1	37985849	37985977	Txndc9	0	2.16489	exon	chr1	FALSE	TRUE
1	37997287	37997404	Txndc9	0	2.24175	promoter	chr1	FALSE	FALSE
1	37997930	37998194	Eif5b	0	2.57983	promoter	chr1	FALSE	FALSE
1	37998317	37998615	Eif5b	0	6.43928	promoter	chr1	FALSE	FALSE
1	38128819	38130289	Rev1	0	23.8346	promoter	chr1	FALSE	TRUE
1	38259689	38259942	Aff3	0	5.54974	intron	chr1	FALSE	FALSE
1	38363637	38363814	Aff3	0	1.94222	intron	chr1	FALSE	FALSE
1	38626791	38627551	Aff3	0	4.49272	promoter	chr1	FALSE	FALSE
1	38627683	38627799	Aff3	0	3.80693	promoter	chr1	FALSE	FALSE
1	38835631	38836401	Lonrf2	0	7.20423	promoter	chr1	FALSE	FALSE
1	38897887	38898288	Chst10	0	5.22083	promoter	chr1	FALSE	FALSE
1	38987210	38987338	Pdcl3	475	3.17566	promoter	chr1	FALSE	FALSE
1	38987503	38987667	Pdcl3	146	2.26338	promoter	chr1	FALSE	FALSE
1	38987900	38988046	Pdcl3	0	2.09548	promoter	chr1	FALSE	FALSE
1	39105492	39105900	mmu-mir-6349	80995	2.79538	intergenic	chr1	FALSE	FALSE
1	39122857	39123114	mmu-mir-6349	63781	3.71529	intergenic	chr1	FALSE	FALSE
1	39184715	39184839	mmu-mir-6349	2056	1.95514	downstream	chr1	FALSE	FALSE
1	39192022	39192157	Npas2	1573	5.21685	promoter	chr1	FALSE	FALSE
1	39192850	39193037	Npas2	693	5.56186	promoter	chr1	FALSE	FALSE
1	39193327	39193445	Npas2	285	6.76501	promoter	chr1	FALSE	FALSE
1	39193561	39194337	Npas2	0	9.39736	promoter	chr1	FALSE	FALSE
1	39195535	39195651	Npas2	0	4.3201	intron	chr1	FALSE	FALSE
1	39196297	39196574	Npas2	0	4.90675	intron	chr1	FALSE	FALSE
1	39196758	39197167	Npas2	0	8.5978	intron	chr1	TRUE	FALSE
1	39198440	39198731	Npas2	0	3.08516	intron	chr1	FALSE	FALSE
1	39201899	39202036	Npas2	0	7.48239	intron	chr1	FALSE	FALSE
1	39202862	39203025	Npas2	0	2.53504	intron	chr1	FALSE	FALSE
1	39226551	39226667	Npas2	0	1.95514	intron	chr1	FALSE	FALSE
1	39240800	39240945	Npas2	0	2.12986	intron	chr1	FALSE	FALSE
1	39243963	39244213	Npas2	0	7.41908	intron	chr1	FALSE	FALSE
1	39244727	39244952	Npas2	0	3.81596	intron	chr1	FALSE	FALSE
1	39252047	39252394	Npas2	0	8.18108	intron	chr1	TRUE	FALSE
1	39252815	39253032	Npas2	0	3.75623	intron	chr1	FALSE	FALSE
1	39254031	39254167	Npas2	0	1.80873	intron	chr1	FALSE	FALSE
1	39259552	39260041	Npas2	0	4.74293	intron	chr1	FALSE	FALSE
1	39260269	39260395	Npas2	0	1.53125	intron	chr1	FALSE	FALSE
1	39284605	39285156	Npas2	0	13.8786	intron	chr1	TRUE	FALSE
1	39287865	39288149	Npas2	0	3.4304	intron	chr1	FALSE	FALSE
1	39290947	39291113	Npas2	0	2.53504	intron	chr1	FALSE	FALSE
1	39291669	39292361	Npas2	0	16.9876	intron	chr1	TRUE	FALSE
1	39303628	39304038	Npas2	0	4.97769	intron	chr1	FALSE	FALSE
1	39307228	39307978	Npas2	0	2.79538	intron	chr1	FALSE	FALSE
1	39376301	39376431	Tbc1d8	0	4.91687	exon	chr1	FALSE	TRUE
1	39410326	39410552	Tbc1d8	0	5.96358	intron	chr1	FALSE	FALSE
1	39465804	39465920	Tbc1d8	0	2.54475	intron	chr1	FALSE	FALSE
1	39478143	39478966	Tbc1d8	0	20.5291	promoter	chr1	FALSE	FALSE
1	39509754	39509993	Gm24826	9539	3.80693	intergenic	chr1	FALSE	FALSE
1	39520492	39520640	Gm24826	744	3.1517	downstream	chr1	FALSE	FALSE
1	39535208	39536424	Cnot11	0	17.8639	promoter	chr1	FALSE	TRUE
1	39571740	39572011	Rnf149	0	14.63	intron	chr1	TRUE	FALSE
1	39576441	39577700	Rnf149	0	7.38061	promoter	chr1	FALSE	TRUE
1	39608400	39608690	Creg2	9715	5.96358	intergenic	chr1	TRUE	FALSE
1	39608804	39609084	Creg2	9321	7.38061	intergenic	chr1	TRUE	FALSE
1	39614558	39615088	Creg2	3317	3.31004	intergenic	chr1	TRUE	FALSE
1	39650133	39650326	Creg2	0	1.94222	promoter	chr1	FALSE	FALSE
1	39650546	39651088	Creg2	0	6.8529	promoter	chr1	FALSE	TRUE
1	39662410	39662533	Rfx8	2772	2.80657	intergenic	chr1	FALSE	FALSE
1	39670297	39670426	Rfx8	0	2.79538	exon	chr1	FALSE	FALSE
1	39670684	39670889	Rfx8	0	5.57499	intron	chr1	FALSE	FALSE
1	39702888	39703037	Rfx8	0	3.90968	intron	chr1	FALSE	FALSE
1	39709445	39709790	Rfx8	0	2.01866	intron	chr1	FALSE	FALSE
1	39730238	39730497	Rfx8	9240	4.25003	intergenic	chr1	FALSE	FALSE
1	39761351	39761655	Rfx8	40353	3.81596	intergenic	chr1	FALSE	FALSE
1	39762138	39762260	Rfx8	41140	6.8529	intergenic	chr1	FALSE	FALSE
1	39840957	39841339	Gm3646	35624	7.52723	intergenic	chr1	FALSE	FALSE
1	39843123	39843369	Gm3646	37790	4.46284	intergenic	chr1	FALSE	FALSE
1	39845054	39845491	Gm3646	39721	10.044	intergenic	chr1	FALSE	FALSE
1	39851254	39851504	Gm3646	45921	2.54475	intergenic	chr1	FALSE	FALSE
1	39859313	39859626	Map4k4	41286	15.2856	intergenic	chr1	TRUE	FALSE
1	39867022	39867189	Map4k4	33723	7.48239	intergenic	chr1	TRUE	FALSE
1	39868020	39868574	Map4k4	32338	5.64984	intergenic	chr1	TRUE	FALSE
1	39869181	39869422	Map4k4	31490	3.4304	intergenic	chr1	FALSE	FALSE
1	39887788	39888546	Map4k4	12366	8.06804	intergenic	chr1	FALSE	FALSE
1	39900106	39901523	Map4k4	0	14.63	promoter	chr1	FALSE	TRUE
1	39902161	39902435	Map4k4	0	2.01866	intron	chr1	FALSE	FALSE
1	39923714	39924007	Map4k4	0	2.92858	intron	chr1	FALSE	FALSE
1	39924848	39925183	Map4k4	0	4.26107	intron	chr1	FALSE	FALSE
1	39936501	39936756	Map4k4	0	3.7427	intron	chr1	FALSE	FALSE
1	39956634	39956885	Map4k4	0	11.1726	intron	chr1	FALSE	FALSE
1	40000762	40000921	Map4k4	0	2.10302	intron	chr1	FALSE	FALSE
1	40002196	40002585	Map4k4	0	7.08892	intron	chr1	FALSE	FALSE
1	40002843	40002959	Map4k4	0	1.95514	intron	chr1	FALSE	FALSE
1	40028523	40028741	Map4k4	2212	5.8741	downstream	chr1	FALSE	FALSE
1	40065951	40066356	Gm16894	9871	7.52723	intergenic	chr1	FALSE	FALSE
1	40069663	40069823	Gm16894	6404	2.51461	intergenic	chr1	FALSE	FALSE
1	40085493	40085820	Il1r2	0	8.56228	promoter	chr1	FALSE	FALSE
1	40233407	40233558	Il1r1	0	2.15768	intron	chr1	TRUE	FALSE
1	40393348	40393552	Il1rl2	27876	3.12946	intergenic	chr1	FALSE	FALSE
1	40404755	40405034	Il1rl1	24535	2.96181	intergenic	chr1	FALSE	FALSE
1	40417202	40417320	Il1rl1	12249	3.77728	intergenic	chr1	FALSE	FALSE
1	40419998	40420328	Il1rl1	9241	5.15012	intergenic	chr1	FALSE	FALSE
1	40449094	40449632	Il1rl1	0	9.63477	intron	chr1	FALSE	FALSE
1	40542429	40543151	Il18rap	0	13.4785	exon	chr1	FALSE	FALSE
1	40680981	40681696	Slc9a2	15	10.51	promoter	chr1	FALSE	FALSE
1	42035430	42035614	Gm9915	194111	4.49272	intergenic	chr1	FALSE	FALSE
1	42695023	42695165	Gm20646	0	2.53504	promoter	chr1	FALSE	FALSE
1	42695386	42695616	Gm20646	0	2.53504	promoter	chr1	FALSE	FALSE
1	42695726	42696055	Gm20646	0	8.06804	promoter	chr1	FALSE	FALSE
1	42697355	42697652	Gm20646	0	9.18987	promoter	chr1	FALSE	FALSE
1	42697823	42698080	Gm20646	0	5.56186	exon	chr1	FALSE	FALSE
1	42698449	42698832	Gm20646	0	9.65848	exon	chr1	FALSE	FALSE
1	42851279	42851533	Mrps9	0	8.91799	promoter	chr1	FALSE	FALSE
1	42952972	42953449	Gpr45	0	12.7848	promoter	chr1	FALSE	FALSE
1	43092553	43092991	8430432A02Rik	0	10.8115	promoter	chr1	FALSE	FALSE
1	43098525	43098749	AI597479	0	5.11889	promoter	chr1	FALSE	FALSE
1	43098871	43099006	AI597479	0	4.07586	promoter	chr1	FALSE	FALSE
1	43124829	43125681	Fhl2	0	35.9812	intron	chr1	FALSE	FALSE
1	43127426	43127550	Fhl2	0	2.33698	intron	chr1	FALSE	FALSE
1	43127839	43128644	Fhl2	0	7.98255	exon	chr1	TRUE	FALSE
1	43138536	43138834	Fhl2	0	4.73757	intron	chr1	FALSE	FALSE
1	43139659	43139908	Fhl2	0	6.1913	intron	chr1	FALSE	FALSE
1	43163326	43164056	Fhl2	0	13.6016	promoter	chr1	FALSE	FALSE
1	43164182	43164302	Fhl2	220	3.44007	promoter	chr1	FALSE	FALSE
1	43167873	43168960	Fhl2	3911	12.3438	intergenic	chr1	TRUE	FALSE
1	43184728	43184873	Gm8210	4282	1.53125	intergenic	chr1	FALSE	FALSE
1	43186307	43186669	Gm8210	2486	15.268	promoter	chr1	FALSE	FALSE
1	43202219	43202419	Gm8210	12580	9.57245	intergenic	chr1	FALSE	FALSE
1	43203110	43203728	Gm8210	13471	8.63148	intergenic	chr1	TRUE	FALSE
1	43224353	43224510	Gm8210	34714	2.50607	intergenic	chr1	FALSE	FALSE
1	43264737	43264854	Gm8210	75098	4.97769	intergenic	chr1	FALSE	FALSE
1	43269686	43269828	Gm8210	80047	4.32549	intergenic	chr1	FALSE	FALSE
1	43363254	43363380	Nck2	82370	7.50916	intergenic	chr1	FALSE	FALSE
1	43422584	43422865	Nck2	22885	3.11622	intergenic	chr1	FALSE	FALSE
1	43423107	43423750	Nck2	22000	18.5221	intergenic	chr1	FALSE	FALSE
1	43431578	43432669	Nck2	13081	41.5294	intergenic	chr1	TRUE	FALSE
1	43433795	43434018	Nck2	11732	2.22918	intergenic	chr1	FALSE	FALSE
1	43444188	43444402	Nck2	1348	4.43701	promoter	chr1	TRUE	FALSE
1	43444830	43446510	Nck2	0	20.8815	promoter	chr1	TRUE	TRUE
1	43447095	43447507	Nck2	0	4.26254	intron	chr1	FALSE	FALSE
1	43522303	43522459	Nck2	0	3.1517	intron	chr1	FALSE	FALSE
1	43698517	43698716	1500015O10Rik	31885	5.96358	intergenic	chr1	FALSE	FALSE
1	43785156	43785529	Uxs1	0	5.54974	promoter	chr1	FALSE	FALSE
1	43819180	43819528	Uxs1	0	6.74016	intron	chr1	FALSE	FALSE
1	43827005	43827232	Uxs1	0	4.08242	promoter	chr1	FALSE	FALSE
1	43827357	43827872	Uxs1	0	12.2174	promoter	chr1	FALSE	TRUE
1	43827992	43828206	Uxs1	191	4.97769	promoter	chr1	FALSE	FALSE
1	43933622	43934305	Tpp2	0	6.30819	promoter	chr1	FALSE	FALSE
1	43971022	43971348	Tpp2	0	7.41242	intron	chr1	TRUE	FALSE
1	44102094	44102774	Kdelc1	0	12.0173	promoter	chr1	TRUE	TRUE
1	44118324	44120200	Bivm	0	10.937	promoter	chr1	FALSE	FALSE
1	44147674	44147790	Ercc5	56	3.17566	promoter	chr1	FALSE	FALSE
1	44147928	44148256	Ercc5	0	11.2098	promoter	chr1	FALSE	FALSE
1	44521606	44521751	Gulp1	29759	2.53504	intergenic	chr1	FALSE	FALSE
1	44551831	44552137	Gulp1	0	10.551	promoter	chr1	FALSE	FALSE
1	44584844	44585112	Gulp1	0	3.12946	intron	chr1	FALSE	FALSE
1	44591872	44592172	Gulp1	0	5.54108	intron	chr1	FALSE	FALSE
1	44889889	44890223	Gulp1	93055	12.6148	intergenic	chr1	TRUE	FALSE
1	45573031	45573379	Col5a2	69748	20.6826	intergenic	chr1	TRUE	FALSE
1	45580531	45580777	Col5a2	77248	2.65385	intergenic	chr1	FALSE	FALSE
1	45795395	45795602	Wdr75	0	6.76501	promoter	chr1	FALSE	FALSE
1	45866787	45866903	Gm5526	8999	1.98817	intergenic	chr1	FALSE	FALSE
1	45917261	45917530	Slc40a1	0	4.91687	intron	chr1	TRUE	FALSE
1	45925395	45926764	Slc40a1	0	21.2089	promoter	chr1	TRUE	FALSE
1	46066696	46067068	Dnah7b	0	3.05816	promoter	chr1	FALSE	FALSE
1	46852992	46853310	Slc39a10	0	2.87016	intron	chr1	FALSE	FALSE
1	46885306	46885611	Slc39a10	31259	4.46284	intergenic	chr1	FALSE	FALSE
1	46894376	46894741	Slc39a10	40329	6.74016	intergenic	chr1	FALSE	FALSE
1	47488727	47488846	mmu-mir-6350	21601	5.92313	intergenic	chr1	FALSE	FALSE
1	50189302	50189488	PCGEM1	32900	6.74016	intergenic	chr1	TRUE	FALSE
1	50189657	50189822	PCGEM1	32566	1.95514	intergenic	chr1	FALSE	FALSE
1	50927103	50927949	Tmeff2	0	17.2394	promoter	chr1	FALSE	FALSE
1	51399983	51400278	Nabp1	69219	5.64984	intergenic	chr1	FALSE	FALSE
1	51400410	51400943	Nabp1	68554	27.8306	intergenic	chr1	TRUE	FALSE
1	51401055	51401456	Nabp1	68041	10.4517	intergenic	chr1	TRUE	FALSE
1	51401962	51402150	Nabp1	67347	4.92688	intergenic	chr1	FALSE	FALSE
1	51411798	51412147	Nabp1	57350	4.32549	intergenic	chr1	FALSE	FALSE
1	51421439	51421599	Nabp1	47898	4.43701	intergenic	chr1	FALSE	FALSE
1	51429940	51430147	Nabp1	39350	2.01866	intergenic	chr1	FALSE	FALSE
1	51448791	51449266	Nabp1	20231	11.1043	intergenic	chr1	FALSE	FALSE
1	51458995	51459130	Nabp1	10367	5.21685	intergenic	chr1	FALSE	FALSE
1	51466533	51466784	Nabp1	2713	4.65817	intergenic	chr1	FALSE	TRUE
1	51478341	51478483	Nabp1	0	3.09981	promoter	chr1	FALSE	FALSE
1	51478592	51478803	Nabp1	192	4.08995	promoter	chr1	FALSE	FALSE
1	51486237	51486715	Nabp1	7837	15.0122	intergenic	chr1	FALSE	FALSE
1	51509055	51509656	Nabp1	30655	15.465	intergenic	chr1	FALSE	FALSE
1	51509887	51510220	Nabp1	31487	7.08892	intergenic	chr1	FALSE	FALSE
1	51529783	51530564	Nabp1	51383	24.9452	intergenic	chr1	TRUE	FALSE
1	51584608	51585188	Nabp1	106208	13.1021	intergenic	chr1	TRUE	FALSE
1	51593900	51594382	Nabp1	115500	8.74265	intergenic	chr1	TRUE	FALSE
1	51815579	51815960	Myo1b	0	9.95965	intron	chr1	FALSE	FALSE
1	51822221	51822424	Myo1b	0	7.48239	promoter	chr1	FALSE	FALSE
1	51849672	51849819	Myo1b	0	5.21685	intron	chr1	FALSE	FALSE
1	51853433	51853912	Myo1b	0	19.6158	promoter	chr1	TRUE	FALSE
1	51879333	51879477	Myo1b	0	3.71529	intron	chr1	FALSE	FALSE
1	51896116	51896313	Myo1b	0	2.53504	promoter	chr1	FALSE	FALSE
1	51913084	51913623	Myo1b	0	10.2151	intron	chr1	TRUE	FALSE
1	51915027	51915342	Myo1b	0	4.92688	intron	chr1	FALSE	FALSE
1	51915500	51916153	Myo1b	0	9.93783	promoter	chr1	FALSE	FALSE
1	52113527	52113988	Stat1	5449	13.3235	intergenic	chr1	FALSE	FALSE
1	52118997	52119871	Stat1	0	3.44007	promoter	chr1	FALSE	FALSE
1	52170252	52170372	Gls	0	2.32341	promoter	chr1	FALSE	TRUE
1	52232056	52233858	Gls	0	23.188	promoter	chr1	FALSE	FALSE
1	52456658	52456950	Nab1	343	5.9266	downstream	chr1	FALSE	FALSE
1	52499909	52500900	Nab1	0	10.044	promoter	chr1	FALSE	FALSE
1	52578486	52578623	Tmem194b	52081	1.53125	intergenic	chr1	FALSE	FALSE
1	52597871	52598078	Tmem194b	32626	3.12946	intergenic	chr1	FALSE	FALSE
1	52630558	52631360	Tmem194b	0	3.09092	promoter	chr1	FALSE	FALSE
1	52726678	52727395	Mfsd6	0	10.9244	promoter	chr1	FALSE	FALSE
1	52727511	52727728	Mfsd6	48	1.45687	promoter	chr1	FALSE	FALSE
1	52773288	52773548	Inpp1	15864	3.1517	intergenic	chr1	FALSE	FALSE
1	52799407	52799709	Inpp1	0	6.21251	promoter	chr1	FALSE	FALSE
1	52803081	52803633	Inpp1	0	6.37479	intron	chr1	TRUE	FALSE
1	52803776	52804601	Inpp1	0	17.8639	intron	chr1	TRUE	FALSE
1	52809455	52810748	Inpp1	0	10.4481	intron	chr1	TRUE	FALSE
1	52816941	52817401	Inpp1	0	2.30224	promoter	chr1	TRUE	FALSE
1	52817540	52817924	Inpp1	0	10.4481	promoter	chr1	TRUE	FALSE
1	52844330	52844562	Hibch	450	5.41678	promoter	chr1	FALSE	FALSE
1	52845157	52845358	Hibch	0	3.90523	promoter	chr1	FALSE	FALSE
1	52863466	52863595	Hibch	0	1.78401	promoter	chr1	TRUE	FALSE
1	52952687	52952837	1700019D03Rik	0	2.54034	promoter	chr1	FALSE	FALSE
1	53296961	53297342	Ormdl1	0	5.01196	promoter	chr1	FALSE	FALSE
1	53313485	53313717	Osgepl1	0	2.05984	promoter	chr1	FALSE	FALSE
1	53352353	53352863	Asnsd1	0	5.54108	promoter	chr1	FALSE	FALSE
1	53525990	53526245	Dnah7a	0	8.56228	intron	chr1	TRUE	FALSE
1	53784258	53784523	Stk17b	0	2.15768	intron	chr1	FALSE	FALSE
1	53784734	53785303	Stk17b	0	8.63148	promoter	chr1	FALSE	FALSE
1	53838112	53838444	Hecw2	0	8.06804	intron	chr1	FALSE	FALSE
1	53867478	53867597	Hecw2	0	3.80693	promoter	chr1	FALSE	FALSE
1	54129018	54129205	Hecw2	0	9.33301	intron	chr1	FALSE	FALSE
1	54194275	54195224	Hecw2	0	14.5015	promoter	chr1	FALSE	FALSE
1	54250681	54250807	Ccdc150	0	3.77677	promoter	chr1	FALSE	FALSE
1	54256551	54256667	Ccdc150	0	2.65385	intron	chr1	FALSE	FALSE
1	54320978	54321094	Ccdc150	0	3.80693	intron	chr1	FALSE	FALSE
1	54438919	54439147	Gtf3c3	0	4.25003	promoter	chr1	FALSE	FALSE
1	54557182	54558290	Pgap1	0	18.0458	promoter	chr1	FALSE	FALSE
1	54585504	54585859	Pgap1	27819	6.64715	intergenic	chr1	FALSE	FALSE
1	54593052	54593288	Pgap1	35367	3.1517	intergenic	chr1	FALSE	FALSE
1	54600142	54600682	Pgap1	42457	6.1913	intergenic	chr1	TRUE	FALSE
1	54601266	54601386	Pgap1	43581	9.28893	intergenic	chr1	TRUE	FALSE
1	54601755	54602016	Ankrd44	43323	2.32341	intergenic	chr1	TRUE	FALSE
1	54606269	54606598	Ankrd44	38741	4.43701	intergenic	chr1	FALSE	FALSE
1	54609667	54610001	Ankrd44	35338	13.6713	intergenic	chr1	FALSE	FALSE
1	54610111	54610445	Ankrd44	34894	2.67841	intergenic	chr1	FALSE	FALSE
1	54611976	54612327	Ankrd44	33012	6.5675	intergenic	chr1	FALSE	FALSE
1	54612432	54612571	Ankrd44	32768	2.01866	intergenic	chr1	FALSE	FALSE
1	54660680	54660844	Ankrd44	0	2.53504	intron	chr1	FALSE	FALSE
1	54784735	54784918	Ankrd44	0	8.34477	intron	chr1	TRUE	FALSE
1	54925664	54926754	Ankrd44	0	9.09663	promoter	chr1	FALSE	FALSE
1	54926893	54927009	Ankrd44	505	1.95514	promoter	chr1	FALSE	FALSE
1	54930831	54930947	Ankrd44	4443	2.27504	intergenic	chr1	FALSE	FALSE
1	55027464	55027887	Sf3b1	0	9.95965	promoter	chr1	FALSE	FALSE
1	55052393	55052621	Coq10b	148	3.31004	promoter	chr1	FALSE	FALSE
1	55052770	55053261	Coq10b	0	9.01829	promoter	chr1	FALSE	FALSE
1	55074802	55075020	Coq10b	2100	4.49272	downstream	chr1	FALSE	FALSE
1	55082138	55082266	Hspd1	0	1.4242	exon	chr1	FALSE	FALSE
1	55087346	55088709	Hspe1	0	10.6415	promoter	chr1	TRUE	TRUE
1	55102818	55102995	Hspe1	11510	2.54475	intergenic	chr1	FALSE	FALSE
1	55131004	55131813	Mob4	0	11.2635	promoter	chr1	FALSE	FALSE
1	55155071	55155366	Mob4	171	3.75623	downstream	chr1	FALSE	FALSE
1	55163925	55164432	Gm6822	2871	10.7857	intergenic	chr1	TRUE	FALSE
1	55169163	55169353	Rftn2	805	5.17817	downstream	chr1	FALSE	FALSE
1	55193300	55193527	Rftn2	0	2.66724	intron	chr1	FALSE	FALSE
1	55196453	55196826	Rftn2	0	4.9183	intron	chr1	TRUE	FALSE
1	55201828	55202467	Rftn2	0	27.8992	exon	chr1	FALSE	FALSE
1	55238086	55238267	Mars2	0	2.36068	exon	chr1	FALSE	FALSE
1	55362598	55363955	Boll	0	29.4471	promoter	chr1	FALSE	FALSE
1	55405638	55406004	Plcl1	383	4.32549	promoter	chr1	FALSE	FALSE
1	55406125	55406435	Plcl1	0	4.32549	promoter	chr1	FALSE	FALSE
1	55576020	55576225	Plcl1	0	3.80693	intron	chr1	FALSE	FALSE
1	55852185	55852820	Plcl1	100382	10.2171	intergenic	chr1	TRUE	FALSE
1	56681482	56681606	Hsfy2	44030	3.12946	intergenic	chr1	FALSE	FALSE
1	56922600	56922952	Satb2	0	3.29361	intron	chr1	FALSE	FALSE
1	56951969	56952131	Satb2	0	3.7427	intron	chr1	FALSE	FALSE
1	56952842	56954084	Satb2	0	16.4451	intron	chr1	TRUE	FALSE
1	56954329	56954678	Satb2	0	6.72899	intron	chr1	TRUE	FALSE
1	56955287	56955737	Satb2	0	6.74553	intron	chr1	FALSE	FALSE
1	56955864	56955980	Satb2	0	2.15768	intron	chr1	FALSE	FALSE
1	56970790	56971153	Satb2	0	3.12247	promoter	chr1	FALSE	FALSE
1	56971316	56971555	9130024F11Rik	0	4.49272	promoter	chr1	FALSE	FALSE
1	56971663	56971843	9130024F11Rik	0	3.71529	promoter	chr1	FALSE	FALSE
1	56972008	56972505	9130024F11Rik	0	5.76995	promoter	chr1	FALSE	TRUE
1	56972685	56972905	9130024F11Rik	0	4.42923	promoter	chr1	FALSE	TRUE
1	56973265	56973721	9130024F11Rik	0	8.24134	promoter	chr1	FALSE	FALSE
1	56977097	56977411	Satb2	0	3.5014	intron	chr1	FALSE	FALSE
1	57377504	57377990	1700066M21Rik	0	7.41242	promoter	chr1	FALSE	FALSE
1	57406193	57406660	9430016H08Rik	0	4.10849	promoter	chr1	FALSE	FALSE
1	57406817	57407035	9430016H08Rik	0	3.29361	promoter	chr1	FALSE	FALSE
1	57429884	57430592	Gm22371	7510	6.8529	intergenic	chr1	FALSE	FALSE
1	57476666	57477272	Gm24014	8639	9.9384	intergenic	chr1	TRUE	FALSE
1	57542071	57542303	Gm24014	74044	5.2337	intergenic	chr1	TRUE	FALSE
1	57544165	57544455	Gm24014	76138	6.39223	intergenic	chr1	FALSE	FALSE
1	57606026	57606171	Gm24014	137999	4.92688	intergenic	chr1	FALSE	FALSE
1	57607053	57607514	Gm24014	139026	7.53274	intergenic	chr1	FALSE	FALSE
1	57613298	57613545	Gm24014	145271	7.60531	intergenic	chr1	TRUE	FALSE
1	57617872	57617992	Gm24014	149845	4.33337	intergenic	chr1	FALSE	FALSE
1	57653584	57653778	Spats2l	120383	1.5813	intergenic	chr1	FALSE	FALSE
1	57773982	57774305	Spats2l	0	4.91687	promoter	chr1	FALSE	FALSE
1	57774698	57775642	Spats2l	0	14.457	promoter	chr1	FALSE	TRUE
1	57890284	57890529	Spats2l	0	3.71529	intron	chr1	FALSE	FALSE
1	57969519	57970119	Kctd18	0	9.30469	promoter	chr1	FALSE	FALSE
1	57989895	57990035	Kctd18	0	3.13646	intron	chr1	FALSE	FALSE
1	57995879	57996215	Sgol2	0	4.91121	promoter	chr1	FALSE	FALSE
1	58029746	58029983	Aox1	0	5.39488	promoter	chr1	FALSE	FALSE
1	58030697	58030843	Aox1	0	5.71644	intron	chr1	FALSE	FALSE
1	58031211	58031433	Aox1	0	4.26107	intron	chr1	FALSE	FALSE
1	58110399	58110560	Aox3	2569	3.1517	intergenic	chr1	FALSE	FALSE
1	58111321	58111680	Aox3	1449	11.7688	promoter	chr1	FALSE	FALSE
1	58304422	58304588	Gm15759	0	3.5014	exon	chr1	FALSE	FALSE
1	58315718	58315834	Aox2	0	1.45687	promoter	chr1	FALSE	FALSE
1	58335930	58336077	Aox2	0	2.53504	intron	chr1	FALSE	FALSE
1	58361758	58362721	Aox2	0	12.1893	intron	chr1	FALSE	FALSE
1	58366409	58366703	Aox2	0	5.64984	intron	chr1	FALSE	FALSE
1	58366827	58367579	Aox2	0	6.05277	intron	chr1	TRUE	FALSE
1	58367947	58368365	Aox2	0	24.0932	intron	chr1	TRUE	FALSE
1	58369709	58370028	Aox2	0	2.65385	intron	chr1	FALSE	FALSE
1	58392463	58393478	Bzw1	0	5.24445	promoter	chr1	FALSE	FALSE
1	58393729	58393955	Bzw1	0	1.88549	intron	chr1	FALSE	FALSE
1	58424082	58424361	Clk1	15	3.31004	promoter	chr1	FALSE	FALSE
1	58445080	58445734	Nif3l1	0	5.54108	promoter	chr1	FALSE	FALSE
1	58504615	58504823	Orc2	0	3.97813	promoter	chr1	FALSE	FALSE
1	58505254	58505390	Gm15834	0	1.66273	promoter	chr1	FALSE	FALSE
1	58519249	58519541	Gm15834	0	6.74016	intron	chr1	FALSE	FALSE
1	58586134	58586502	Ndufb3	0	6.39223	promoter	chr1	TRUE	FALSE
1	58651124	58651379	Gm10068	2806	3.80693	intergenic	chr1	FALSE	FALSE
1	58651742	58652360	Gm10068	3424	13.5216	intergenic	chr1	TRUE	FALSE
1	58652498	58652830	Gm10068	4180	5.88567	intergenic	chr1	FALSE	FALSE
1	58652935	58653217	Gm10068	4617	5.01196	intergenic	chr1	FALSE	FALSE
1	58689952	58690118	Als2cr12	0	4.40626	intron	chr1	FALSE	FALSE
1	58690246	58690763	Als2cr12	0	10.4481	intron	chr1	TRUE	FALSE
1	58707532	58707698	Cflar	3809	3.68085	intergenic	chr1	FALSE	FALSE
1	58708165	58708320	Cflar	3187	7.30414	intergenic	chr1	TRUE	FALSE
1	58708425	58709350	Cflar	2157	11.2098	promoter	chr1	TRUE	FALSE
1	58711529	58711936	Cflar	0	4.97769	promoter	chr1	FALSE	FALSE
1	58712607	58712738	Cflar	0	1.89109	promoter	chr1	FALSE	FALSE
1	58712928	58713149	Cflar	0	2.88228	promoter	chr1	FALSE	FALSE
1	58729327	58729539	Cflar	0	2.53504	promoter	chr1	FALSE	FALSE
1	58742540	58742876	Cflar	0	6.15873	intron	chr1	FALSE	FALSE
1	58770013	58770143	Cflar	11128	4.49272	intergenic	chr1	FALSE	FALSE
1	58831003	58831148	Casp8	0	5.99801	intron	chr1	FALSE	FALSE
1	58859832	58860210	Casp8	12328	5.47851	intergenic	chr1	TRUE	FALSE
1	58889885	58890555	Trak2	9893	12.3244	intergenic	chr1	TRUE	FALSE
1	58951230	58951624	Trak2	0	14.9289	intron	chr1	FALSE	FALSE
1	58961171	58961823	Trak2	0	12.755	intron	chr1	TRUE	FALSE
1	58973011	58973130	Trak2	0	3.71529	promoter	chr1	TRUE	FALSE
1	58973247	58974125	Stradb	0	10.5568	promoter	chr1	TRUE	FALSE
1	59071022	59071224	Gm25502	0	4.49272	promoter	chr1	FALSE	FALSE
1	59119310	59119472	Tmem237	0	2.05984	promoter	chr1	FALSE	FALSE
1	59119588	59120572	G730003C15Rik	0	28.557	promoter	chr1	FALSE	FALSE
1	59144716	59144832	Mpp4	0	1.95514	exon	chr1	FALSE	FALSE
1	59236895	59237498	Als2	0	6.89914	promoter	chr1	FALSE	FALSE
1	59256843	59257033	Cdk15	0	5.27173	promoter	chr1	TRUE	FALSE
1	59312481	59312597	Cdk15	0	1.4242	intron	chr1	FALSE	FALSE
1	59363955	59364183	Cdk15	10961	4.40626	intergenic	chr1	FALSE	FALSE
1	59393934	59394579	Cdk15	40940	5.54974	intergenic	chr1	FALSE	FALSE
1	59409555	59409913	Cdk15	56561	1.45687	intergenic	chr1	FALSE	FALSE
1	59432548	59432718	Fzd7	49428	1.78401	intergenic	chr1	FALSE	FALSE
1	59433201	59433633	Fzd7	48513	17.6024	intergenic	chr1	FALSE	FALSE
1	59449059	59449900	Fzd7	32246	32.6956	intergenic	chr1	FALSE	FALSE
1	59475673	59475902	Fzd7	6244	3.81596	intergenic	chr1	FALSE	FALSE
1	59481462	59483033	Fzd7	0	11.7688	promoter	chr1	FALSE	FALSE
1	59487604	59487979	Gm26813	500	11.9188	downstream	chr1	TRUE	FALSE
1	59523308	59523856	Gm973	0	5.54974	intron	chr1	FALSE	FALSE
1	59524183	59524394	Gm973	0	3.1517	intron	chr1	FALSE	FALSE
1	59562206	59562500	Gm973	0	6.74016	intron	chr1	FALSE	FALSE
1	59578837	59579043	Gm973	0	3.71529	intron	chr1	FALSE	FALSE
1	59580250	59581073	Gm973	0	15.0774	intron	chr1	FALSE	FALSE
1	59613868	59613984	Gm973	0	5.64984	intron	chr1	FALSE	FALSE
1	59614164	59614646	Gm973	0	5.54108	intron	chr1	FALSE	FALSE
1	59623519	59623849	Gm973	0	3.12946	intron	chr1	FALSE	FALSE
1	59660611	59660882	Sumo1	0	3.80693	intron	chr1	FALSE	FALSE
1	59670363	59671266	Sumo1	0	9.21832	promoter	chr1	FALSE	FALSE
1	59685032	59685221	Nop58	0	3.2811	promoter	chr1	FALSE	FALSE
1	59685640	59685756	Nop58	0	2.60587	intron	chr1	FALSE	TRUE
1	59687536	59687794	Nop58	0	7.96388	intron	chr1	FALSE	FALSE
1	59744956	59745310	Bmpr2	18968	10.0023	intergenic	chr1	FALSE	FALSE
1	59748837	59749087	Bmpr2	15191	2.06136	intergenic	chr1	FALSE	FALSE
1	59749252	59749546	Bmpr2	14732	2.77583	intergenic	chr1	FALSE	FALSE
1	59749883	59750093	Bmpr2	14185	3.80693	intergenic	chr1	FALSE	FALSE
1	59762788	59763872	Bmpr2	406	11.3597	promoter	chr1	FALSE	FALSE
1	59764700	59764906	Bmpr2	0	4.32549	promoter	chr1	FALSE	FALSE
1	59784819	59784956	Bmpr2	0	3.80693	intron	chr1	FALSE	FALSE
1	59912444	59914094	Fam117b	0	14.6662	promoter	chr1	FALSE	TRUE
1	59941378	59941647	Fam117b	0	6.42418	intron	chr1	FALSE	FALSE
1	60000355	60000748	Ica1l	0	8.5978	intron	chr1	FALSE	FALSE
1	60042626	60043503	Ica1l	0	11.3882	promoter	chr1	FALSE	FALSE
1	60098138	60098742	Carf	0	6.54367	promoter	chr1	FALSE	FALSE
1	60157455	60157597	Carf	6422	3.12946	intergenic	chr1	FALSE	FALSE
1	60169379	60169943	Nbeal1	10655	11.9023	intergenic	chr1	FALSE	FALSE
1	60180081	60181208	Nbeal1	0	33.6628	promoter	chr1	FALSE	TRUE
1	60342741	60342857	Cyp20a1	465	2.36068	promoter	chr1	FALSE	FALSE
1	60343080	60343926	Cyp20a1	0	4.14862	promoter	chr1	FALSE	FALSE
1	60409138	60410273	Abi2	0	49.8417	promoter	chr1	TRUE	FALSE
1	60432617	60432825	Abi2	0	2.50607	intron	chr1	FALSE	FALSE
1	60543663	60543920	Raph1	0	7.06219	intron	chr1	FALSE	FALSE
1	60565494	60565613	Raph1	0	3.90968	intron	chr1	FALSE	FALSE
1	60565742	60565887	Raph1	0	2.15768	intron	chr1	FALSE	FALSE
1	60566180	60567367	Raph1	0	22.6503	promoter	chr1	FALSE	TRUE
1	60609261	60609701	Gm23762	3996	8.06804	intergenic	chr1	TRUE	FALSE
1	60620953	60621196	Gm23762	7149	8.29464	intergenic	chr1	FALSE	FALSE
1	60621338	60621482	Gm23762	7534	3.1517	intergenic	chr1	FALSE	FALSE
1	60920511	60920866	Ctla4	4678	4.40626	intergenic	chr1	FALSE	FALSE
1	61095568	61095945	Rpl17-ps1	19342	13.6713	intergenic	chr1	FALSE	FALSE
1	61638512	61639002	Pard3b	0	8.34477	promoter	chr1	FALSE	FALSE
1	62398365	62398804	Pard3b	0	7.69361	intron	chr1	FALSE	FALSE
1	62701192	62701320	Nrp2	1964	4.49272	promoter	chr1	FALSE	FALSE
1	62702814	62703676	Nrp2	0	13.6031	promoter	chr1	FALSE	FALSE
1	62706488	62707040	Nrp2	0	4.37389	intron	chr1	FALSE	FALSE
1	62715735	62716303	Nrp2	0	14.63	intron	chr1	TRUE	FALSE
1	62720832	62721049	Nrp2	0	2.42579	intron	chr1	FALSE	FALSE
1	62722705	62722852	Nrp2	0	2.97274	intron	chr1	FALSE	FALSE
1	62736148	62736384	Nrp2	0	2.79538	intron	chr1	FALSE	FALSE
1	62736593	62737147	Nrp2	0	16.1513	intron	chr1	TRUE	FALSE
1	62737384	62737705	Nrp2	0	2.32341	intron	chr1	FALSE	FALSE
1	62738143	62738664	Nrp2	0	3.29361	exon	chr1	FALSE	FALSE
1	62740359	62740504	Nrp2	0	7.05261	intron	chr1	TRUE	FALSE
1	62767369	62768170	Nrp2	0	29.2609	intron	chr1	TRUE	FALSE
1	62772192	62772366	Nrp2	0	2.54475	intron	chr1	FALSE	FALSE
1	62772584	62772817	Nrp2	0	6.06345	intron	chr1	FALSE	FALSE
1	62773938	62774096	Nrp2	0	4.97769	intron	chr1	FALSE	FALSE
1	62774580	62775058	Nrp2	0	8.29464	intron	chr1	FALSE	FALSE
1	62777227	62777899	Nrp2	0	9.9384	intron	chr1	TRUE	FALSE
1	62779511	62779673	Nrp2	0	2.53504	intron	chr1	FALSE	FALSE
1	62780176	62780360	Nrp2	0	3.71529	intron	chr1	FALSE	FALSE
1	62806483	62806625	Nrp2	0	3.1517	intron	chr1	FALSE	FALSE
1	63112990	63113134	Ino80d	0	3.80693	promoter	chr1	FALSE	FALSE
1	63113595	63113859	Ino80d	0	3.77728	promoter	chr1	FALSE	FALSE
1	63113985	63114608	Ino80d	0	5.21685	promoter	chr1	FALSE	FALSE
1	63130176	63130466	Gm11602	0	3.71529	intron	chr1	FALSE	FALSE
1	63138026	63138251	Gm11602	0	3.71529	intron	chr1	FALSE	FALSE
1	63138385	63139403	Gm11602	0	27.6417	intron	chr1	TRUE	FALSE
1	63176199	63176434	Ndufs1	0	2.75725	promoter	chr1	TRUE	FALSE
1	63211375	63211785	Gpr1	0	18.0008	intron	chr1	FALSE	FALSE
1	63213923	63214136	Gpr1	0	2.96025	promoter	chr1	FALSE	FALSE
1	63214281	63214558	Gpr1	0	2.54475	promoter	chr1	FALSE	FALSE
1	63272965	63273155	Gm11608	0	3.80693	promoter	chr1	FALSE	FALSE
1	63273544	63273681	Zdbf2	0	4.43701	promoter	chr1	FALSE	FALSE
1	63273784	63273953	Zdbf2	0	6.34486	promoter	chr1	FALSE	FALSE
1	63445624	63446410	Adam23	0	11.2098	promoter	chr1	FALSE	FALSE
1	63567166	63567290	Adam23	0	4.91687	promoter	chr1	FALSE	FALSE
1	63621980	63622162	Dytn	688	4.49272	downstream	chr1	FALSE	FALSE
1	63730509	63730710	Fastkd2	0	1.8744	promoter	chr1	FALSE	FALSE
1	63976951	63977096	Gm13749	7951	4.32549	intergenic	chr1	FALSE	FALSE
1	63994306	63994537	Gm13749	25306	3.12247	intergenic	chr1	FALSE	FALSE
1	63995935	63996171	Gm13749	26935	6.34486	intergenic	chr1	FALSE	FALSE
1	64088634	64088789	Klf7	0	1.48643	intron	chr1	FALSE	FALSE
1	64118485	64119196	Klf7	0	29.6533	intron	chr1	FALSE	FALSE
1	64119349	64119670	Klf7	0	6.1913	intron	chr1	FALSE	FALSE
1	64121428	64122634	Klf7	0	13.8786	promoter	chr1	FALSE	FALSE
1	64192853	64192969	Gm13750	42187	2.54034	intergenic	chr1	FALSE	FALSE
1	64225938	64226584	Gm13750	75272	18.6291	intergenic	chr1	FALSE	FALSE
1	64301241	64302087	Gm25748	94246	18.1595	intergenic	chr1	TRUE	FALSE
1	64303264	64303411	Gm25748	92922	3.57871	intergenic	chr1	FALSE	FALSE
1	64305236	64305995	Gm25748	90338	9.11018	intergenic	chr1	TRUE	FALSE
1	64317274	64317537	Gm25748	78796	6.34486	intergenic	chr1	TRUE	FALSE
1	64373957	64374084	Gm25748	22249	2.54475	intergenic	chr1	FALSE	FALSE
1	64407332	64407454	Gm25748	10928	3.77728	intergenic	chr1	FALSE	FALSE
1	64419126	64419711	Gm25748	22722	10.249	intergenic	chr1	TRUE	FALSE
1	64486178	64486331	Creb1	46472	2.54475	intergenic	chr1	FALSE	FALSE
1	64531953	64532258	Creb1	545	4.92688	promoter	chr1	FALSE	FALSE
1	64532374	64532962	Creb1	0	6.8529	promoter	chr1	FALSE	FALSE
1	64533078	64533282	Creb1	0	2.54034	promoter	chr1	FALSE	FALSE
1	64533422	64533751	Creb1	0	5.50073	intron	chr1	FALSE	FALSE
1	64616882	64617888	Mettl21a	0	10.5708	promoter	chr1	FALSE	FALSE
1	64623765	64624222	Mettl21a	6522	8.77988	intergenic	chr1	TRUE	FALSE
1	64660530	64660777	2810408I11Rik	19093	7.52723	intergenic	chr1	FALSE	FALSE
1	64690475	64690722	Ccnyl1	0	9.93783	promoter	chr1	FALSE	FALSE
1	64691090	64691632	Ccnyl1	0	6.58154	promoter	chr1	FALSE	FALSE
1	64736186	64736540	Fzd5	0	3.17566	exon	chr1	FALSE	FALSE
1	64736979	64738207	Fzd5	0	16.1237	promoter	chr1	FALSE	FALSE
1	64761708	64761852	Fzd5	23957	2.15768	intergenic	chr1	FALSE	FALSE
1	64766803	64767286	Plekhm3	18696	8.24134	intergenic	chr1	FALSE	FALSE
1	64795885	64796198	Plekhm3	0	3.12946	intron	chr1	FALSE	FALSE
1	64796912	64797075	Plekhm3	0	7.74716	intron	chr1	FALSE	FALSE
1	64797206	64797419	Plekhm3	0	5.47851	intron	chr1	FALSE	FALSE
1	64941911	64942579	Plekhm3	0	6.85541	intron	chr1	TRUE	FALSE
1	64949477	64949751	Plekhm3	0	6.34486	intron	chr1	FALSE	FALSE
1	64956410	64956961	Plekhm3	0	3.09092	promoter	chr1	FALSE	FALSE
1	64986132	64986378	Rpl10a-ps1	7545	5.01196	intergenic	chr1	FALSE	FALSE
1	65037660	65038054	Akr1cl	4900	7.08892	intergenic	chr1	FALSE	FALSE
1	65118579	65118845	D630023F18Rik	0	10.937	intron	chr1	FALSE	FALSE
1	65123010	65123186	D630023F18Rik	0	1.4242	promoter	chr1	FALSE	FALSE
1	65133831	65134036	D630023F18Rik	10616	8.05065	intergenic	chr1	TRUE	FALSE
1	65146640	65147019	Idh1	11596	8.34477	intergenic	chr1	TRUE	FALSE
1	65178310	65179406	Idh1	0	10.8638	promoter	chr1	TRUE	FALSE
1	65186191	65187015	Pikfyve	0	14.7583	promoter	chr1	FALSE	FALSE
1	65440248	65440491	Pth2r	51003	25.0069	intergenic	chr1	FALSE	FALSE
1	65746503	65747037	Crygf	179484	10.8638	intergenic	chr1	TRUE	FALSE
1	66174952	66175699	Map2	0	19.6432	promoter	chr1	FALSE	FALSE
1	66461668	66461904	Unc80	6462	7.48239	intergenic	chr1	TRUE	FALSE
1	66467765	66468442	Unc80	0	15.5207	promoter	chr1	FALSE	FALSE
1	66700010	66700429	Unc80	143	7.38061	promoter	chr1	TRUE	FALSE
1	66700791	66701247	Rpe	0	4.91687	promoter	chr1	FALSE	FALSE
1	66816497	66818194	Kansl1l	0	12.7852	promoter	chr1	FALSE	TRUE
1	66845995	66846182	Acadl	0	12.6148	intron	chr1	FALSE	FALSE
1	66846374	66846585	Acadl	0	8.75705	intron	chr1	FALSE	FALSE
1	66862944	66863503	Acadl	0	7.06219	promoter	chr1	FALSE	FALSE
1	67008946	67009248	Lancl1	0	9.37169	exon	chr1	FALSE	FALSE
1	67710000	67710157	Gm15669	82323	2.65385	intergenic	chr1	TRUE	FALSE
1	67933947	67934123	Gm23189	39552	3.80693	intergenic	chr1	FALSE	FALSE
1	69106025	69106191	Erbb4	0	3.77728	intron	chr1	FALSE	FALSE
1	69376632	69376784	Ikzf2	154429	3.12946	intergenic	chr1	FALSE	FALSE
1	69466713	69466860	Ikzf2	64353	1.53125	intergenic	chr1	FALSE	FALSE
1	69489189	69489343	Ikzf2	41870	5.96358	intergenic	chr1	FALSE	FALSE
1	69521709	69521910	Ikzf2	9303	3.1517	intergenic	chr1	FALSE	FALSE
1	69687185	69687378	Ikzf2	1224	5.21685	promoter	chr1	FALSE	FALSE
1	69687547	69687784	Ikzf2	1586	8.05368	promoter	chr1	FALSE	FALSE
1	69728088	69728301	Ikzf2	42127	14.63	intergenic	chr1	FALSE	FALSE
1	71102355	71103037	Bard1	0	14.457	promoter	chr1	FALSE	FALSE
1	71556971	71557521	Atic	0	6.37186	promoter	chr1	FALSE	FALSE
1	71652534	71653479	Apol7d	0	18.7196	promoter	chr1	FALSE	TRUE
1	71653742	71653921	Apol7d	0	2.07147	promoter	chr1	FALSE	FALSE
1	71667482	71667784	Apol7d	4638	3.17566	intergenic	chr1	FALSE	FALSE
1	71739015	71739561	Apol7d	76171	5.96358	intergenic	chr1	FALSE	FALSE
1	71774166	71774307	Apol7d	111322	3.77728	intergenic	chr1	FALSE	FALSE
1	71800251	71800470	Apol7d	137407	1.95514	intergenic	chr1	TRUE	FALSE
1	71844866	71845117	Gm5528	159170	1.66273	intergenic	chr1	FALSE	FALSE
1	71893447	71894095	Gm5528	110192	28.0297	intergenic	chr1	TRUE	FALSE
1	72104364	72104480	Mreg	54752	2.36068	intergenic	chr1	FALSE	FALSE
1	72105589	72105773	Mreg	53459	6.64715	intergenic	chr1	TRUE	FALSE
1	72106939	72107522	Mreg	51710	4.74293	intergenic	chr1	TRUE	FALSE
1	72121735	72122621	Mreg	36611	14.3521	intergenic	chr1	FALSE	FALSE
1	72172914	72173039	Mreg	0	1.94222	intron	chr1	FALSE	FALSE
1	72173603	72173735	Mreg	0	3.77728	intron	chr1	FALSE	FALSE
1	72183099	72183401	Mreg	0	4.33337	intron	chr1	FALSE	FALSE
1	72205271	72205454	Mreg	0	3.80693	intron	chr1	FALSE	FALSE
1	72211877	72212463	Mreg	0	11.6271	promoter	chr1	TRUE	FALSE
1	72225781	72226048	Gm25360	191	8.24134	promoter	chr1	FALSE	FALSE
1	72226267	72226392	Gm25360	0	9.76167	promoter	chr1	FALSE	FALSE
1	72226553	72226722	Gm25360	122	6.76501	promoter	chr1	FALSE	FALSE
1	72229149	72229346	Gm25360	2718	10.1376	intergenic	chr1	TRUE	FALSE
1	72236165	72236752	D230017M19Rik	0	1.77882	promoter	chr1	FALSE	FALSE
1	72243693	72244235	Gm24497	0	13.2491	promoter	chr1	FALSE	FALSE
1	72244366	72244491	Gm24497	0	8.68766	promoter	chr1	FALSE	FALSE
1	72254538	72254949	D230017M19Rik	0	21.0868	promoter	chr1	FALSE	FALSE
1	72255155	72255440	Gm25939	0	7.9955	promoter	chr1	FALSE	FALSE
1	72255658	72255808	D230017M19Rik	0	5.30648	intron	chr1	FALSE	FALSE
1	72283978	72284204	Pecr	0	10.1293	promoter	chr1	FALSE	FALSE
1	72284641	72284844	Tmem169	0	6.96155	promoter	chr1	FALSE	FALSE
1	72307278	72307554	Xrcc5	0	6.21251	promoter	chr1	FALSE	FALSE
1	72490356	72490628	2004-03-01	0	6.30819	intron	chr1	TRUE	FALSE
1	72490797	72491127	2004-03-01	0	5.57499	intron	chr1	FALSE	FALSE
1	72537016	72537257	2004-03-01	85	6.34486	promoter	chr1	FALSE	FALSE
1	72583130	72583710	Smarcal1	0	7.98255	promoter	chr1	FALSE	FALSE
1	72619408	72619539	Smarcal1	0	3.12946	intron	chr1	FALSE	FALSE
1	72710833	72711078	Rpl37a	181	7.98255	promoter	chr1	FALSE	FALSE
1	72741256	72741684	Rpl37a	27446	3.77728	intergenic	chr1	FALSE	FALSE
1	72761122	72761594	Rpl37a	47312	6.74016	intergenic	chr1	FALSE	FALSE
1	72779079	72779200	Igfbp2	45302	3.17566	intergenic	chr1	FALSE	FALSE
1	72792968	72793588	Igfbp2	30914	33.7216	intergenic	chr1	TRUE	FALSE
1	72796849	72797280	Igfbp2	27222	2.99731	intergenic	chr1	FALSE	FALSE
1	72824560	72825199	Igfbp2	0	12.1896	promoter	chr1	FALSE	FALSE
1	72863484	72863827	Igfbp5	0	3.77728	intron	chr1	FALSE	FALSE
1	72871105	72871262	Igfbp5	0	3.1517	intron	chr1	FALSE	FALSE
1	72871595	72872355	Igfbp5	0	5.21685	intron	chr1	FALSE	FALSE
1	72946458	72946596	Tnp1	68486	5.27173	intergenic	chr1	FALSE	FALSE
1	73060391	73060614	Tnp1	44491	3.1517	intergenic	chr1	FALSE	FALSE
1	73191019	73191169	Tnp1	175119	6.52875	intergenic	chr1	FALSE	FALSE
1	73222078	73222197	Pinc	170048	3.13354	intergenic	chr1	TRUE	FALSE
1	73504458	73504629	Pinc	112058	3.12247	intergenic	chr1	FALSE	FALSE
1	73642841	73643002	Gm25329	120707	3.17566	intergenic	chr1	FALSE	FALSE
1	73663500	73663937	Gm25329	99772	18.6075	intergenic	chr1	FALSE	FALSE
1	73668946	73669087	Gm25329	94622	3.1517	intergenic	chr1	FALSE	FALSE
1	73832945	73833077	mmu-mir-6351	22399	3.1517	intergenic	chr1	FALSE	FALSE
1	73847707	73847839	mmu-mir-6351	7637	2.51461	intergenic	chr1	FALSE	FALSE
1	73860193	73860533	mmu-mir-6351	4617	3.1517	intergenic	chr1	FALSE	FALSE
1	73862642	73863065	mmu-mir-6351	7066	6.73256	intergenic	chr1	FALSE	FALSE
1	73901557	73901822	Tns1	8408	2.54475	intergenic	chr1	FALSE	FALSE
1	73905683	73905817	Tns1	4413	1.53125	intergenic	chr1	TRUE	FALSE
1	73914463	73914609	Tns1	0	2.50279	exon	chr1	FALSE	FALSE
1	73938762	73939027	Tns1	0	7.2919	intron	chr1	FALSE	FALSE
1	73955412	73955723	Tns1	0	6.74553	intron	chr1	FALSE	FALSE
1	73991044	73991400	Tns1	0	5.55326	intron	chr1	FALSE	FALSE
1	73998117	73998417	Tns1	0	2.01866	intron	chr1	FALSE	FALSE
1	73998695	73999162	Tns1	0	4.40626	intron	chr1	FALSE	FALSE
1	74049533	74049808	Tns1	0	8.74265	intron	chr1	FALSE	FALSE
1	74058469	74058780	Tns1	0	6.76501	intron	chr1	FALSE	FALSE
1	74095480	74095690	Tns1	0	2.80657	intron	chr1	FALSE	FALSE
1	74095793	74096207	Tns1	0	6.34486	intron	chr1	FALSE	FALSE
1	74102432	74102588	Tns1	0	4.97769	intron	chr1	FALSE	FALSE
1	74116033	74116211	Tns1	0	2.79538	intron	chr1	FALSE	FALSE
1	74120684	74120877	Tns1	0	2.53504	intron	chr1	FALSE	FALSE
1	74123930	74124896	Tns1	0	13.4785	promoter	chr1	FALSE	TRUE
1	74125161	74125310	Rufy4	230	3.71529	promoter	chr1	FALSE	FALSE
1	74135449	74135761	Rufy4	0	3.81596	intron	chr1	TRUE	FALSE
1	74141761	74142024	Rufy4	0	5.21685	intron	chr1	FALSE	FALSE
1	74149494	74149610	Rufy4	1270	1.89109	downstream	chr1	FALSE	FALSE
1	74181582	74181786	Cxcr1	9998	2.01866	intergenic	chr1	FALSE	FALSE
1	74205052	74205386	Mir1928	1167	13.5066	downstream	chr1	FALSE	FALSE
1	74236017	74236181	Arpc2	315	8.33679	promoter	chr1	FALSE	FALSE
1	74236289	74236913	Arpc2	0	18.2862	promoter	chr1	FALSE	FALSE
1	74237080	74237226	Arpc2	0	2.05984	intron	chr1	FALSE	FALSE
1	74237813	74238022	Arpc2	0	4.33337	intron	chr1	FALSE	FALSE
1	74239817	74239989	Arpc2	0	2.88092	intron	chr1	FALSE	FALSE
1	74240514	74240653	Arpc2	0	9.50768	intron	chr1	FALSE	FALSE
1	74248863	74249404	Arpc2	0	14.3539	intron	chr1	FALSE	FALSE
1	74256710	74257236	Arpc2	0	22.8329	intron	chr1	TRUE	FALSE
1	74257346	74257602	Arpc2	0	4.94462	intron	chr1	TRUE	FALSE
1	74279185	74279375	Gpbar1	0	3.64306	exon	chr1	FALSE	TRUE
1	74284047	74284303	Aamp	0	3.12247	promoter	chr1	FALSE	FALSE
1	74284444	74284645	Aamp	0	4.74248	promoter	chr1	FALSE	FALSE
1	74285030	74285847	Pnkd	0	6.756	promoter	chr1	TRUE	TRUE
1	74299490	74299668	Tmbim1	0	3.36685	exon	chr1	FALSE	FALSE
1	74303677	74303943	Tmbim1	0	2.27857	promoter	chr1	FALSE	FALSE
1	74304074	74304386	Tmbim1	0	1.69604	promoter	chr1	FALSE	FALSE
1	74307433	74307549	Pnkd	0	1.93302	promoter	chr1	FALSE	FALSE
1	74309907	74310329	Pnkd	0	8.39932	intron	chr1	TRUE	FALSE
1	74312300	74312458	Pnkd	0	2.32341	intron	chr1	FALSE	FALSE
1	74317384	74317748	Pnkd	0	5.67181	intron	chr1	FALSE	FALSE
1	74322703	74322841	Pnkd	0	2.51461	intron	chr1	FALSE	FALSE
1	74331593	74331769	Pnkd	0	3.12247	promoter	chr1	FALSE	FALSE
1	74332328	74332805	Pnkd	0	5.06785	promoter	chr1	FALSE	FALSE
1	74338485	74338663	Pnkd	0	3.12946	intron	chr1	FALSE	FALSE
1	74361986	74362113	Gm216	0	1.88549	promoter	chr1	FALSE	FALSE
1	74367079	74367647	Gm216	0	3.71529	intron	chr1	FALSE	FALSE
1	74367805	74367921	Gm216	0	3.71529	exon	chr1	FALSE	TRUE
1	74368079	74368699	Gm216	0	18.5542	exon	chr1	FALSE	FALSE
1	74379123	74379359	Slc11a1	0	6.15873	promoter	chr1	TRUE	FALSE
1	74385510	74385704	Slc11a1	0	2.06305	exon	chr1	FALSE	FALSE
1	74386656	74387213	Slc11a1	593	7.50944	downstream	chr1	TRUE	FALSE
1	74389715	74389870	Ctdsp1	1638	3.45924	promoter	chr1	FALSE	TRUE
1	74390121	74390765	Ctdsp1	743	3.7427	promoter	chr1	FALSE	TRUE
1	74391324	74392208	Ctdsp1	0	10.8638	promoter	chr1	FALSE	FALSE
1	74397039	74397893	Ctdsp1	0	18.4704	exon	chr1	FALSE	TRUE
1	74398249	74398491	Ctdsp1	963	5.22083	downstream	chr1	FALSE	FALSE
1	74402216	74402447	Ctdsp1	4930	3.1517	intergenic	chr1	FALSE	FALSE
1	74410966	74411102	Vil1	0	3.72806	intron	chr1	FALSE	FALSE
1	74415222	74415773	Vil1	0	9.1356	intron	chr1	FALSE	FALSE
1	74427702	74427891	Vil1	0	4.49272	intron	chr1	FALSE	FALSE
1	74430097	74430213	Vil1	0	3.80693	intron	chr1	FALSE	FALSE
1	74505314	74505782	Usp37	0	11.4062	promoter	chr1	FALSE	FALSE
1	74506171	74506620	Rqcd1	0	1.66223	promoter	chr1	FALSE	FALSE
1	74506762	74506893	Rqcd1	0	5.88567	intron	chr1	FALSE	FALSE
1	74587224	74588484	Bcs1l	0	16.1667	promoter	chr1	TRUE	TRUE
1	74661669	74662075	Ttll4	0	6.14591	promoter	chr1	FALSE	FALSE
1	74734646	74734771	Cyp27a1	0	4.32549	intron	chr1	FALSE	FALSE
1	74747423	74747546	Prkag3	0	4.25003	exon	chr1	FALSE	FALSE
1	74748829	74748979	Prkag3	0	6.24613	promoter	chr1	FALSE	FALSE
1	74749301	74749629	Prkag3	79	7.99996	promoter	chr1	FALSE	FALSE
1	74749784	74749944	Prkag3	562	5.65246	promoter	chr1	FALSE	FALSE
1	74767583	74767843	ZNFX1-AS1_2	2692	5.33485	intergenic	chr1	FALSE	FALSE
1	74768204	74769101	Wnt6	2790	6.34486	intergenic	chr1	FALSE	FALSE
1	74770417	74770642	Wnt6	1249	4.83734	promoter	chr1	FALSE	FALSE
1	74770820	74772268	Wnt6	0	19.7014	promoter	chr1	FALSE	FALSE
1	74773246	74773521	Wnt6	0	6.14591	intron	chr1	FALSE	FALSE
1	74773938	74774442	Wnt6	0	17.8962	intron	chr1	TRUE	FALSE
1	74775701	74776002	Wnt6	0	2.32853	intron	chr1	FALSE	FALSE
1	74776349	74777215	Wnt6	0	28.0734	intron	chr1	TRUE	TRUE
1	74777477	74777666	Wnt6	0	8.02907	intron	chr1	FALSE	TRUE
1	74779059	74779624	Wnt6	0	7.98255	intron	chr1	TRUE	FALSE
1	74780957	74781090	Wnt6	0	3.09499	intron	chr1	FALSE	FALSE
1	74781232	74781441	Wnt6	0	4.32549	intron	chr1	FALSE	FALSE
1	74782832	74783136	Wnt6	0	4.48628	exon	chr1	TRUE	TRUE
1	74783559	74784811	Wnt6	0	7.1097	exon	chr1	TRUE	TRUE
1	74786456	74786605	Wnt6	1136	2.48172	downstream	chr1	FALSE	TRUE
1	74787967	74788197	Wnt6	2647	2.96181	intergenic	chr1	FALSE	FALSE
1	74789944	74790556	Wnt10a	959	12.5157	promoter	chr1	FALSE	FALSE
1	74791913	74792112	Wnt10a	0	4.73757	promoter	chr1	FALSE	FALSE
1	74794069	74794190	Wnt10a	0	4.08242	intron	chr1	FALSE	FALSE
1	74794324	74794849	Wnt10a	0	6.14591	intron	chr1	FALSE	FALSE
1	74794976	74795308	Wnt10a	0	2.50607	intron	chr1	FALSE	FALSE
1	74795557	74795695	Wnt10a	0	5.01029	intron	chr1	FALSE	FALSE
1	74796289	74796557	Wnt10a	0	1.69604	intron	chr1	FALSE	FALSE
1	74802882	74803845	Wnt10a	0	22.8329	exon	chr1	FALSE	FALSE
1	74804831	74804973	Wnt10a	651	2.77175	downstream	chr1	FALSE	FALSE
1	74805077	74805915	Wnt10a	897	26.7476	downstream	chr1	TRUE	FALSE
1	74806268	74807478	Wnt10a	2088	39.2264	downstream	chr1	TRUE	FALSE
1	74807784	74808692	Wnt10a	3604	11.5573	intergenic	chr1	TRUE	FALSE
1	74816655	74817210	Wnt10a	12475	2.27857	intergenic	chr1	FALSE	FALSE
1	74854771	74855978	Cdk5r2	0	18.0188	promoter	chr1	FALSE	FALSE
1	74857925	74858818	Gm16582	0	19.3413	intron	chr1	FALSE	FALSE
1	74882312	74882443	Fev	0	2.66724	exon	chr1	FALSE	FALSE
1	74891627	74891798	Cryba2	0	3.1517	exon	chr1	FALSE	FALSE
1	74898143	74898344	Mir375	2307	5.21685	downstream	chr1	FALSE	FALSE
1	74898645	74898874	Mir375	1777	7.52723	downstream	chr1	FALSE	FALSE
1	74900398	74900547	Mir375	104	3.17566	promoter	chr1	FALSE	FALSE
1	74900666	74901283	Mir375	0	9.33301	promoter	chr1	FALSE	FALSE
1	74950960	74951170	Ihh	0	3.3073	promoter	chr1	FALSE	FALSE
1	75016035	75016151	Nhej1	0	2.15768	intron	chr1	FALSE	FALSE
1	75124606	75125312	Slc23a3	231	18.5542	downstream	chr1	TRUE	FALSE
1	75141218	75141943	Cnppd1	0	7.74631	promoter	chr1	FALSE	TRUE
1	75142141	75143555	Fam134a	0	18.1345	promoter	chr1	FALSE	TRUE
1	75163552	75163727	Zfand2b	4918	2.90244	intergenic	chr1	FALSE	FALSE
1	75168349	75169320	Zfand2b	0	12.4048	promoter	chr1	FALSE	TRUE
1	75179809	75180845	Abcb6	0	9.82483	promoter	chr1	FALSE	TRUE
1	75191537	75191908	Atg9a	0	1.55064	promoter	chr1	FALSE	TRUE
1	75192042	75192349	Ankzf1	0	6.05277	promoter	chr1	FALSE	FALSE
1	75210279	75211021	Stk16	0	15.5366	promoter	chr1	FALSE	FALSE
1	75217945	75218222	Tuba4a	0	2.3908	intron	chr1	FALSE	FALSE
1	75218956	75219073	Tuba4a	0	6.21251	promoter	chr1	FALSE	FALSE
1	75219191	75220077	Tuba4a	0	11.6663	promoter	chr1	FALSE	TRUE
1	75231086	75231828	A630095N17Rik	0	16.1667	promoter	chr1	TRUE	FALSE
1	75234921	75235204	Dnajb2	1260	1.36458	promoter	chr1	FALSE	FALSE
1	75236066	75237120	Dnajb2	0	17.8302	promoter	chr1	FALSE	FALSE
1	75239548	75240005	Dnajb2	0	5.05398	exon	chr1	FALSE	FALSE
1	75247648	75247792	Ptprn	0	3.27073	intron	chr1	FALSE	FALSE
1	75247910	75248473	Ptprn	0	38.3935	exon	chr1	FALSE	FALSE
1	75248588	75248729	Ptprn	0	2.27857	exon	chr1	FALSE	FALSE
1	75250543	75251122	Ptprn	0	14.9907	intron	chr1	FALSE	FALSE
1	75251249	75251377	Ptprn	0	5.17239	intron	chr1	FALSE	FALSE
1	75251528	75252030	Ptprn	0	11.1779	exon	chr1	FALSE	FALSE
1	75262772	75264303	Ptprn	0	35.5001	promoter	chr1	FALSE	FALSE
1	75277334	75277716	Resp18	0	3.44007	intron	chr1	FALSE	FALSE
1	75293009	75293151	Resp18	14593	2.65385	intergenic	chr1	FALSE	FALSE
1	75317041	75317673	Dnpep	0	3.51924	promoter	chr1	FALSE	FALSE
1	75317835	75318116	Dnpep	197	13.8479	promoter	chr1	FALSE	FALSE
1	75338063	75338667	Dnpep	20425	8.00865	intergenic	chr1	FALSE	FALSE
1	75342932	75343069	Des	17259	6.1913	intergenic	chr1	FALSE	FALSE
1	75345083	75345244	Des	15084	5.55326	intergenic	chr1	FALSE	FALSE
1	75349399	75350134	Des	10194	6.76501	intergenic	chr1	TRUE	FALSE
1	75358757	75358926	Des	1402	3.27649	promoter	chr1	FALSE	FALSE
1	75359186	75359307	Des	1021	3.33756	promoter	chr1	FALSE	FALSE
1	75360216	75360915	Des	0	13.9801	promoter	chr1	FALSE	FALSE
1	75361268	75361684	Des	0	5.9266	promoter	chr1	FALSE	FALSE
1	75361928	75362324	Des	0	6.73544	promoter	chr1	FALSE	FALSE
1	75381469	75383214	Speg	0	10.4374	promoter	chr1	FALSE	TRUE
1	75389032	75389148	Speg	0	5.06053	exon	chr1	FALSE	FALSE
1	75398284	75398433	Speg	0	8.74265	promoter	chr1	FALSE	FALSE
1	75398944	75399191	Speg	0	6.59491	promoter	chr1	FALSE	FALSE
1	75399834	75400225	Speg	0	2.05984	promoter	chr1	FALSE	FALSE
1	75400511	75400627	Speg	0	3.87234	promoter	chr1	FALSE	FALSE
1	75422842	75422965	Speg	0	4.29516	promoter	chr1	FALSE	TRUE
1	75423084	75423328	Speg	0	3.13675	promoter	chr1	FALSE	TRUE
1	75427473	75427600	Speg	0	3.17566	intron	chr1	FALSE	FALSE
1	75429513	75429655	Speg	0	2.01866	exon	chr1	FALSE	FALSE
1	75445400	75445723	Gmppa	2220	2.66293	downstream	chr1	FALSE	FALSE
1	75445846	75446017	Gmppa	2666	9.95965	intergenic	chr1	FALSE	FALSE
1	75456896	75457525	Asic4	0	6.40032	intron	chr1	TRUE	FALSE
1	75457799	75458877	Asic4	0	11.0873	intron	chr1	TRUE	FALSE
1	75477319	75477682	Chpf	0	3.51152	promoter	chr1	FALSE	FALSE
1	75478274	75480137	Tmem198	0	14.7575	promoter	chr1	FALSE	TRUE
1	75486758	75486904	Obsl1	0	4.85535	promoter	chr1	FALSE	FALSE
1	75487049	75487279	Obsl1	0	5.25254	promoter	chr1	FALSE	FALSE
1	75487397	75488403	Obsl1	0	8.71484	promoter	chr1	FALSE	FALSE
1	75494828	75495313	Obsl1	0	4.46665	promoter	chr1	FALSE	FALSE
1	75505149	75505286	Obsl1	0	5.57499	promoter	chr1	FALSE	FALSE
1	75505456	75506127	Obsl1	0	9.28893	promoter	chr1	FALSE	TRUE
1	75506236	75507065	Obsl1	0	17.8911	promoter	chr1	TRUE	FALSE
1	75511550	75511806	Inha	1183	5.17817	downstream	chr1	TRUE	FALSE
1	75512745	75512861	Gm15181	1245	3.16581	downstream	chr1	TRUE	FALSE
1	75513373	75513499	Gm15181	607	5.01196	downstream	chr1	TRUE	FALSE
1	75518087	75518520	Stk11ip	3008	27.2718	intergenic	chr1	FALSE	FALSE
1	75521322	75521613	Stk11ip	0	7.1816	promoter	chr1	FALSE	FALSE
1	75521769	75521977	Stk11ip	0	5.90539	promoter	chr1	FALSE	FALSE
1	75545873	75547315	Slc4a3	0	9.28893	promoter	chr1	TRUE	FALSE
1	75559460	75560047	Slc4a3	0	13.7605	exon	chr1	FALSE	TRUE
1	75588448	75588753	Gm15180	19873	8.52653	intergenic	chr1	TRUE	FALSE
1	75588874	75589746	Gm15180	20299	28.6747	intergenic	chr1	TRUE	FALSE
1	75600316	75600502	Gm15182	24151	3.71529	intergenic	chr1	FALSE	FALSE
1	75601895	75602066	Gm15182	22587	4.94462	intergenic	chr1	FALSE	FALSE
1	75608211	75608527	Gm15182	16126	2.41981	intergenic	chr1	FALSE	FALSE
1	75609127	75609448	Gm15182	15205	6.59491	intergenic	chr1	FALSE	FALSE
1	75611555	75612086	Gm15182	12567	17.7768	intergenic	chr1	TRUE	FALSE
1	75618216	75618510	Gm15182	6143	12.7852	intergenic	chr1	TRUE	FALSE
1	75618911	75619337	Gm15182	5316	6.20494	intergenic	chr1	FALSE	FALSE
1	75645690	75645828	Gm5257	8510	1.88549	intergenic	chr1	FALSE	FALSE
1	75652699	75652962	Gm5257	15519	3.1831	intergenic	chr1	FALSE	FALSE
1	75653787	75654115	Gm5257	16607	4.94462	intergenic	chr1	FALSE	FALSE
1	75661647	75661763	Gm5257	24467	2.01866	intergenic	chr1	FALSE	FALSE
1	75662485	75662679	Gm5257	25305	2.76668	intergenic	chr1	FALSE	FALSE
1	75663148	75663493	Gm5257	25968	10.333	intergenic	chr1	FALSE	FALSE
1	75664702	75664840	Gm5257	27522	2.26338	intergenic	chr1	FALSE	FALSE
1	75683450	75684057	Gm5257	46270	12.971	intergenic	chr1	TRUE	FALSE
1	75697115	75697231	Gm5257	59935	3.60259	intergenic	chr1	FALSE	FALSE
1	75706271	75706452	Gm5257	69091	7.804	intergenic	chr1	FALSE	FALSE
1	75733478	75734096	Gm5257	96298	24.8213	intergenic	chr1	TRUE	FALSE
1	75773057	75773515	Gm5257	135877	5.90539	intergenic	chr1	TRUE	FALSE
1	75943640	75943757	Gm5257	306460	5.39488	intergenic	chr1	FALSE	FALSE
1	76029292	76029408	Gm5257	392112	1.89076	intergenic	chr1	TRUE	FALSE
1	76845521	76845757	Gm25974	298995	5.50508	intergenic	chr1	FALSE	FALSE
1	76872638	76872782	Gm25974	271970	6.73256	intergenic	chr1	FALSE	FALSE
1	76873363	76873517	Gm25974	271235	3.36519	intergenic	chr1	FALSE	FALSE
1	76880061	76880498	Gm25974	264254	10.551	intergenic	chr1	FALSE	FALSE
1	76880868	76881024	Gm25974	263728	2.77175	intergenic	chr1	FALSE	FALSE
1	77029488	77029604	Gm25974	115148	2.53504	intergenic	chr1	FALSE	FALSE
1	77181523	77181871	Gm25974	36676	2.65385	intergenic	chr1	FALSE	FALSE
1	77188047	77188355	Gm25974	43200	2.88092	intergenic	chr1	TRUE	FALSE
1	77460535	77461023	Epha4	0	4.37389	intron	chr1	FALSE	FALSE
1	77462185	77462329	Epha4	0	3.71529	intron	chr1	FALSE	FALSE
1	77469030	77469247	Epha4	0	2.30224	intron	chr1	FALSE	FALSE
1	77497025	77497153	Epha4	0	2.01866	promoter	chr1	FALSE	FALSE
1	77514413	77515183	Epha4	0	11.4062	promoter	chr1	FALSE	FALSE
1	77515287	77515575	Epha4	198	8.39932	promoter	chr1	FALSE	FALSE
1	77515692	77515899	Epha4	603	2.15768	promoter	chr1	FALSE	FALSE
1	77516043	77516497	Epha4	954	6.8529	promoter	chr1	FALSE	FALSE
1	77708664	77708833	Gm26263	189449	3.12247	intergenic	chr1	FALSE	FALSE
1	77947975	77948163	Gm26263	49528	1.53125	intergenic	chr1	FALSE	FALSE
1	77981672	77982076	Gm26263	83225	11.8225	intergenic	chr1	FALSE	FALSE
1	78058005	78058191	Pax3	43075	2.15768	intergenic	chr1	FALSE	FALSE
1	78189044	78189996	Pax3	0	16.561	intron	chr1	FALSE	FALSE
1	78196600	78197526	Pax3	0	17.5996	promoter	chr1	FALSE	FALSE
1	78215856	78216136	Pax3	18721	8.2287	intergenic	chr1	FALSE	FALSE
1	78216259	78216389	Pax3	19124	3.3073	intergenic	chr1	FALSE	FALSE
1	78216824	78217844	Pax3	19689	10.0869	intergenic	chr1	FALSE	FALSE
1	78310204	78310757	Sgpp2	0	2.26338	promoter	chr1	FALSE	FALSE
1	78310895	78311187	Sgpp2	0	4.32549	intron	chr1	FALSE	FALSE
1	78355544	78355966	Sgpp2	0	8.74265	intron	chr1	FALSE	FALSE
1	78366016	78366439	Sgpp2	0	9.50768	intron	chr1	FALSE	FALSE
1	78410127	78410243	Sgpp2	0	2.52323	intron	chr1	FALSE	FALSE
1	78488748	78489641	Farsb	0	16.822	promoter	chr1	FALSE	FALSE
1	78537685	78537863	Mogat1	0	3.13354	promoter	chr1	FALSE	FALSE
1	78575324	78575440	Mogat1	37150	3.17566	intergenic	chr1	FALSE	FALSE
1	78600560	78600746	Acsl3	57078	2.15768	intergenic	chr1	FALSE	FALSE
1	78602025	78602353	Acsl3	55471	15.3351	intergenic	chr1	FALSE	FALSE
1	78644070	78644707	Acsl3	13117	4.42923	intergenic	chr1	FALSE	FALSE
1	78656489	78656620	Acsl3	1204	6.42418	promoter	chr1	FALSE	FALSE
1	78657523	78658423	Utp14b	0	17.0876	promoter	chr1	FALSE	FALSE
1	78702410	78702758	Acsl3	0	2.96181	intron	chr1	TRUE	FALSE
1	79440089	79440249	Scg2	0	2.50356	promoter	chr1	FALSE	FALSE
1	79450146	79450349	Scg2	10055	2.26338	intergenic	chr1	FALSE	FALSE
1	79450487	79450638	Scg2	10396	1.88549	intergenic	chr1	FALSE	FALSE
1	79452950	79453066	Scg2	12859	2.42579	intergenic	chr1	FALSE	FALSE
1	79581103	79581549	Ap1s3	25326	6.21251	intergenic	chr1	TRUE	FALSE
1	79671459	79672379	Ap1s3	0	24.0932	promoter	chr1	FALSE	FALSE
1	79712532	79712816	Wdfy1	0	8.59203	intron	chr1	TRUE	FALSE
1	79761298	79762156	Wdfy1	0	25.8386	promoter	chr1	FALSE	TRUE
1	79776081	79776309	Mrpl44	0	1.97753	promoter	chr1	FALSE	FALSE
1	79834391	79834507	Serpine2	0	1.98817	intron	chr1	FALSE	FALSE
1	79858300	79859210	Serpine2	0	14.1697	promoter	chr1	FALSE	FALSE
1	79867666	79868368	Serpine2	8969	10.1376	intergenic	chr1	FALSE	FALSE
1	80339670	80339919	Cul3	0	3.63715	promoter	chr1	FALSE	FALSE
1	80340062	80340382	Cul3	0	6.93976	promoter	chr1	FALSE	TRUE
1	80340527	80341233	Cul3	46	10.6798	promoter	chr1	FALSE	FALSE
1	80758098	80758330	Dock10	0	4.91687	promoter	chr1	FALSE	FALSE
1	81231619	81231896	Nyap2	0	5.08568	intron	chr1	FALSE	FALSE
1	81607504	81607638	Gm5530	134346	3.80693	intergenic	chr1	FALSE	FALSE
1	81609001	81609242	Gm5530	132742	5.11889	intergenic	chr1	TRUE	FALSE
1	81630486	81630991	Gm5530	110993	12.7852	intergenic	chr1	FALSE	FALSE
1	81643721	81643921	Gm5530	98063	3.71529	intergenic	chr1	FALSE	FALSE
1	81718331	81718505	Gm5530	23479	2.54475	intergenic	chr1	FALSE	FALSE
1	82093280	82093474	mmu-mir-6344	38441	5.64984	intergenic	chr1	FALSE	FALSE
1	82150875	82151148	mmu-mir-6344	18855	6.1913	intergenic	chr1	FALSE	FALSE
1	82235238	82235501	Gm9747	0	5.03641	exon	chr1	FALSE	FALSE
1	82254973	82255459	Irs1	0	4.28179	intron	chr1	FALSE	FALSE
1	82282904	82283041	Irs1	0	3.6064	intron	chr1	FALSE	FALSE
1	82283154	82283681	Irs1	0	8.63148	intron	chr1	FALSE	FALSE
1	82290520	82292009	Irs1	0	19.6483	promoter	chr1	FALSE	TRUE
1	82316347	82316937	Rhbdd1	0	5.90539	promoter	chr1	FALSE	FALSE
1	82324504	82324645	Rhbdd1	0	1.88549	intron	chr1	FALSE	FALSE
1	82360494	82360619	Rhbdd1	0	4.72065	intron	chr1	FALSE	FALSE
1	82371908	82372048	Rhbdd1	0	5.11889	intron	chr1	FALSE	FALSE
1	82428680	82429409	Rhbdd1	0	5.54974	intron	chr1	FALSE	FALSE
1	82587358	82587656	Col4a3	0	2.79538	promoter	chr1	FALSE	FALSE
1	82682552	82682745	Col4a3	0	3.09092	exon	chr1	TRUE	FALSE
1	82695947	82696224	Col4a3	0	9.95965	intron	chr1	TRUE	FALSE
1	82724784	82725406	Mff	0	12.5484	promoter	chr1	FALSE	FALSE
1	82766670	82767121	Tm4sf20	0	3.58507	intron	chr1	TRUE	FALSE
1	82787494	82787614	Tm4sf20	19032	4.59108	intergenic	chr1	FALSE	FALSE
1	82787733	82787852	Tm4sf20	19271	4.08995	intergenic	chr1	FALSE	FALSE
1	82795099	82796350	Tm4sf20	26637	13.8786	intergenic	chr1	FALSE	FALSE
1	82820294	82820793	Gm22396	18652	2.67841	intergenic	chr1	FALSE	FALSE
1	82826232	82826393	Gm22396	13052	5.54108	intergenic	chr1	FALSE	FALSE
1	82827051	82827213	Gm22396	12232	7.42665	intergenic	chr1	TRUE	FALSE
1	82831914	82832191	Gm22396	7254	10.4481	intergenic	chr1	FALSE	FALSE
1	82834515	82834929	Gm22396	4516	13.6713	intergenic	chr1	TRUE	FALSE
1	82838964	82840384	Gm22396	0	17.0719	promoter	chr1	FALSE	TRUE
1	82894568	82894720	Agfg1	0	4.16711	intron	chr1	FALSE	FALSE
1	82898379	82898495	Agfg1	2103	1.89079	downstream	chr1	FALSE	FALSE
1	82927214	82927336	Agfg1	30938	4.54126	intergenic	chr1	FALSE	FALSE
1	82959959	82960408	Slc19a3	52114	12.5484	intergenic	chr1	FALSE	FALSE
1	82972201	82972358	Slc19a3	40164	7.10694	intergenic	chr1	FALSE	FALSE
1	82975798	82976502	Slc19a3	36020	12.1875	intergenic	chr1	FALSE	FALSE
1	83038191	83038731	Slc19a3	0	14.4465	promoter	chr1	FALSE	FALSE
1	83039136	83039433	Slc19a3	687	8.20783	promoter	chr1	FALSE	FALSE
1	83042321	83042484	Slc19a3	3872	4.92688	intergenic	chr1	FALSE	FALSE
1	83058575	83058698	Slc19a3	20126	4.56448	intergenic	chr1	FALSE	FALSE
1	83059141	83059330	Slc19a3	20692	4.70278	intergenic	chr1	FALSE	FALSE
1	83091240	83091512	Ccl20	25253	4.34097	intergenic	chr1	FALSE	FALSE
1	83096289	83096948	Ccl20	19817	25.8386	intergenic	chr1	FALSE	FALSE
1	83099375	83099806	Ccl20	16959	4.40626	intergenic	chr1	FALSE	FALSE
1	83111683	83111965	Ccl20	4800	3.95394	intergenic	chr1	FALSE	FALSE
1	83116482	83117027	Ccl20	0	19.4867	promoter	chr1	TRUE	FALSE
1	83135598	83136472	Ccl20	16430	31.3174	intergenic	chr1	FALSE	FALSE
1	83137624	83138076	Ccl20	18456	11.4733	intergenic	chr1	FALSE	FALSE
1	83138192	83138497	Ccl20	19024	6.73256	intergenic	chr1	FALSE	FALSE
1	83661120	83661471	Gm25754	134440	7.12121	intergenic	chr1	TRUE	FALSE
1	84157758	84158030	Pid1	0	2.15768	exon	chr1	FALSE	FALSE
1	84277589	84277798	Pid1	0	2.01866	intron	chr1	FALSE	FALSE
1	84284284	84285065	Pid1	0	20.3759	promoter	chr1	FALSE	FALSE
1	84331961	84332157	Pid1	0	3.29361	intron	chr1	FALSE	FALSE
1	84332882	84333547	Pid1	0	14.6177	intron	chr1	TRUE	FALSE
1	84404548	84404680	Dner	0	2.50607	intron	chr1	FALSE	FALSE
1	84406814	84407285	Dner	0	17.449	intron	chr1	TRUE	FALSE
1	84562019	84562250	Dner	0	3.9413	intron	chr1	FALSE	FALSE
1	84695400	84696889	Mir5126	0	10.1199	promoter	chr1	TRUE	FALSE
1	84722178	84722294	Trip12	0	2.87055	exon	chr1	FALSE	TRUE
1	84735097	84735213	Trip12	0	3.13354	intron	chr1	FALSE	FALSE
1	84838662	84838853	Trip12	0	4.9183	promoter	chr1	FALSE	TRUE
1	84838969	84839133	Trip12	0	4.65817	promoter	chr1	FALSE	FALSE
1	84839251	84839719	Trip12	0	18.0022	promoter	chr1	TRUE	TRUE
1	84840096	84840285	Fbxo36	0	8.09308	promoter	chr1	FALSE	TRUE
1	84846947	84847117	Fbxo36	0	3.09265	intron	chr1	FALSE	FALSE
1	84847694	84848087	Fbxo36	0	16.751	exon	chr1	TRUE	FALSE
1	84848567	84849219	Fbxo36	0	2.42579	intron	chr1	FALSE	FALSE
1	84849912	84850154	Fbxo36	0	4.19542	intron	chr1	FALSE	FALSE
1	84851625	84852392	Fbxo36	0	8.3898	intron	chr1	TRUE	FALSE
1	84860467	84861135	Fbxo36	0	11.6663	intron	chr1	TRUE	FALSE
1	84861300	84861554	Fbxo36	0	4.46665	intron	chr1	TRUE	FALSE
1	84863532	84863653	Fbxo36	0	3.44007	intron	chr1	TRUE	FALSE
1	84863840	84864876	Fbxo36	0	7.86144	promoter	chr1	FALSE	FALSE
1	84865187	84865457	Fbxo36	0	7.38061	promoter	chr1	FALSE	FALSE
1	84868681	84870125	Fbxo36	0	10.0151	promoter	chr1	FALSE	FALSE
1	84871222	84871375	Fbxo36	0	5.91078	intron	chr1	TRUE	FALSE
1	84871909	84872600	Fbxo36	0	7.69377	intron	chr1	TRUE	FALSE
1	84872996	84873245	Fbxo36	0	1.66273	intron	chr1	FALSE	FALSE
1	84880824	84880957	Fbxo36	0	3.35207	intron	chr1	FALSE	FALSE
1	84881151	84882899	Fbxo36	0	7.30692	exon	chr1	FALSE	FALSE
1	84934459	84934802	Slc16a14	0	3.23619	promoter	chr1	FALSE	FALSE
1	85649990	85650301	Sp100	0	5.54974	promoter	chr1	FALSE	FALSE
1	85740913	85741336	A630001G21Rik	0	12.0436	intron	chr1	FALSE	FALSE
1	85743043	85743294	A630001G21Rik	0	4.73757	intron	chr1	FALSE	FALSE
1	85748829	85749550	A630001G21Rik	0	10.937	promoter	chr1	FALSE	FALSE
1	85750438	85750579	A630001G21Rik	0	3.45337	promoter	chr1	FALSE	FALSE
1	85751142	85751795	A630001G21Rik	0	8.24134	promoter	chr1	FALSE	FALSE
1	85761700	85761878	A630001G21Rik	0	3.81596	promoter	chr1	FALSE	FALSE
1	85783781	85784179	Gm22906	533	4.97769	promoter	chr1	FALSE	FALSE
1	85793289	85794323	Cab39	0	18.9346	promoter	chr1	FALSE	TRUE
1	85794461	85794724	Cab39	0	3.6896	promoter	chr1	FALSE	FALSE
1	85838200	85838330	Cab39	0	4.9426	intron	chr1	FALSE	FALSE
1	85867620	85867736	Cab39	16043	5.38216	intergenic	chr1	TRUE	FALSE
1	85868325	85868752	Cab39	16748	9.83687	intergenic	chr1	TRUE	FALSE
1	85894350	85895411	Itm2c	0	17.4391	promoter	chr1	FALSE	TRUE
1	85919713	85920052	4933407L21Rik	8430	5.76995	intergenic	chr1	FALSE	FALSE
1	85936839	85936963	4933407L21Rik	0	5.26954	intron	chr1	FALSE	FALSE
1	85937065	85937186	4933407L21Rik	0	5.91046	intron	chr1	FALSE	FALSE
1	85977841	85977957	Gpr55	16785	3.11612	intergenic	chr1	FALSE	FALSE
1	86007682	86008062	Spata3	8753	3.44007	intergenic	chr1	FALSE	FALSE
1	86045848	86046765	2810459M11Rik	0	11.2098	promoter	chr1	FALSE	TRUE
1	86059615	86059911	2810459M11Rik	4158	5.36594	intergenic	chr1	FALSE	FALSE
1	86064242	86064725	Psmd1	0	6.55247	promoter	chr1	FALSE	FALSE
1	86064872	86065090	Psmd1	0	3.6064	promoter	chr1	FALSE	FALSE
1	86151167	86151557	Gm21972	0	2.96181	intron	chr1	FALSE	FALSE
1	86153980	86154355	Gm21972	0	6.73544	promoter	chr1	FALSE	FALSE
1	86154545	86154956	Armc9	0	15.535	promoter	chr1	FALSE	FALSE
1	86167058	86167847	Armc9	0	16.561	intron	chr1	FALSE	FALSE
1	86178822	86179057	Armc9	0	2.50607	exon	chr1	FALSE	FALSE
1	86181523	86182776	Armc9	0	32.3138	intron	chr1	TRUE	FALSE
1	86189184	86189904	Armc9	0	11.9861	intron	chr1	FALSE	FALSE
1	86214111	86214505	Armc9	0	6.37333	intron	chr1	FALSE	FALSE
1	86218009	86218493	Armc9	0	13.6274	intron	chr1	FALSE	FALSE
1	86225414	86225558	Armc9	0	6.18697	intron	chr1	FALSE	FALSE
1	86226600	86226788	Armc9	0	4.92688	intron	chr1	FALSE	FALSE
1	86234664	86234993	Armc9	0	5.65589	intron	chr1	FALSE	FALSE
1	86236462	86236852	Armc9	0	15.094	intron	chr1	TRUE	FALSE
1	86239031	86239559	Armc9	0	22.4635	intron	chr1	FALSE	FALSE
1	86257266	86257535	Armc9	0	3.17566	exon	chr1	FALSE	FALSE
1	86258081	86258486	Armc9	0	15.6484	exon	chr1	TRUE	FALSE
1	86258888	86259004	Armc9	0	1.69159	exon	chr1	FALSE	FALSE
1	86278346	86278771	Gm16341	0	6.14591	intron	chr1	TRUE	FALSE
1	86282364	86282579	Gm16341	0	3.17566	exon	chr1	FALSE	FALSE
1	86284985	86285420	Gm16341	0	3.44007	intron	chr1	FALSE	FALSE
1	86288408	86288568	Gm16341	0	1.69604	intron	chr1	FALSE	FALSE
1	86293154	86293312	Gm16341	0	5.98378	intron	chr1	FALSE	TRUE
1	86300034	86300602	Gm16341	0	40.8629	intron	chr1	TRUE	FALSE
1	86300795	86301180	Gm16341	0	5.41592	promoter	chr1	TRUE	FALSE
1	86302757	86303893	B3gnt7	0	19.6176	promoter	chr1	FALSE	FALSE
1	86307596	86307826	B3gnt7	292	3.27649	downstream	chr1	FALSE	FALSE
1	86308058	86308628	B3gnt7	754	6.8529	downstream	chr1	FALSE	FALSE
1	86308969	86309306	B3gnt7	1665	1.66273	downstream	chr1	TRUE	FALSE
1	86309464	86309756	B3gnt7	2160	4.08995	downstream	chr1	TRUE	FALSE
1	86309905	86310078	B3gnt7	2601	2.87055	intergenic	chr1	TRUE	FALSE
1	86310695	86311300	B3gnt7	3391	6.14591	intergenic	chr1	FALSE	FALSE
1	86311414	86311833	B3gnt7	4110	4.89018	intergenic	chr1	FALSE	FALSE
1	86313749	86313865	B3gnt7	6445	3.29361	intergenic	chr1	FALSE	FALSE
1	86321978	86322888	Gm5258	378	42.6111	promoter	chr1	TRUE	FALSE
1	86323075	86323335	Gm5258	0	3.12946	promoter	chr1	FALSE	FALSE
1	86327118	86327280	Gm5258	3524	4.33337	intergenic	chr1	FALSE	FALSE
1	86331584	86331828	Gm5258	7990	2.66373	intergenic	chr1	FALSE	FALSE
1	86346693	86346813	Ncl	0	6.76501	exon	chr1	FALSE	TRUE
1	86358638	86359904	Ncl	0	10.6534	promoter	chr1	FALSE	TRUE
1	86360301	86360493	C130036L24Rik	0	4.53535	promoter	chr1	FALSE	FALSE
1	86382077	86382216	Nmur1	4025	3.5014	intergenic	chr1	FALSE	FALSE
1	86400530	86400837	Nmur1	12367	3.17566	intergenic	chr1	FALSE	FALSE
1	86404918	86405161	Nmur1	16755	4.46665	intergenic	chr1	FALSE	FALSE
1	86415687	86416043	1700019O17Rik	10285	12.6148	intergenic	chr1	FALSE	FALSE
1	86416152	86416288	1700019O17Rik	10040	2.56291	intergenic	chr1	FALSE	FALSE
1	86430047	86430758	1700019O17Rik	1997	2.66373	downstream	chr1	FALSE	FALSE
1	86433796	86434054	1700019O17Rik	5746	5.57499	intergenic	chr1	FALSE	FALSE
1	86434191	86434976	1700019O17Rik	6141	22.8686	intergenic	chr1	FALSE	FALSE
1	86435468	86435731	1700019O17Rik	7418	5.50508	intergenic	chr1	FALSE	FALSE
1	86436544	86436760	1700019O17Rik	8494	7.08264	intergenic	chr1	FALSE	FALSE
1	86437894	86438215	1700019O17Rik	9844	9.21832	intergenic	chr1	FALSE	FALSE
1	86438469	86438603	1700019O17Rik	10419	2.83254	intergenic	chr1	FALSE	FALSE
1	86439665	86441021	1700019O17Rik	11615	15.6749	intergenic	chr1	FALSE	FALSE
1	86441299	86441516	1700019O17Rik	13249	4.42614	intergenic	chr1	FALSE	FALSE
1	86442079	86443322	1700019O17Rik	14029	9.20565	intergenic	chr1	FALSE	FALSE
1	86443515	86443631	1700019O17Rik	15465	2.65385	intergenic	chr1	FALSE	FALSE
1	86447908	86448121	1700019O17Rik	19858	4.25878	intergenic	chr1	FALSE	FALSE
1	86450089	86450324	1700019O17Rik	22039	9.93783	intergenic	chr1	FALSE	FALSE
1	86450613	86450757	1700019O17Rik	22563	2.79538	intergenic	chr1	FALSE	FALSE
1	86466915	86467887	1700019O17Rik	38865	8.5978	intergenic	chr1	FALSE	FALSE
1	86470881	86471004	1700019O17Rik	42831	4.58372	intergenic	chr1	FALSE	FALSE
1	86471510	86472850	1700019O17Rik	43460	7.73547	intergenic	chr1	FALSE	FALSE
1	86472962	86473130	1700019O17Rik	44912	3.05768	intergenic	chr1	FALSE	FALSE
1	86485106	86485240	Ptma	41495	3.79453	intergenic	chr1	FALSE	FALSE
1	86487081	86488063	Ptma	38672	20.0402	intergenic	chr1	FALSE	FALSE
1	86488317	86488479	Ptma	38256	2.99505	intergenic	chr1	FALSE	FALSE
1	86488583	86488737	Ptma	37998	3.95995	intergenic	chr1	FALSE	FALSE
1	86491805	86492637	Ptma	34098	15.9582	intergenic	chr1	TRUE	TRUE
1	86497895	86498088	Ptma	28647	3.9413	intergenic	chr1	FALSE	FALSE
1	86500855	86501516	Ptma	25219	5.65413	intergenic	chr1	FALSE	FALSE
1	86501628	86501897	Ptma	24838	10.4481	intergenic	chr1	FALSE	FALSE
1	86502343	86502733	Ptma	24002	4.63554	intergenic	chr1	FALSE	FALSE
1	86503116	86505042	Ptma	21693	17.0876	intergenic	chr1	FALSE	TRUE
1	86509324	86509704	Ptma	17031	7.07608	intergenic	chr1	FALSE	FALSE
1	86511123	86511264	Ptma	15471	2.32341	intergenic	chr1	FALSE	FALSE
1	86516122	86516528	Ptma	10207	4.74293	intergenic	chr1	FALSE	FALSE
1	86520660	86520843	Ptma	5892	7.09866	intergenic	chr1	FALSE	FALSE
1	86522559	86522755	Ptma	3980	1.82469	intergenic	chr1	FALSE	FALSE
1	86524811	86525459	Ptma	1276	7.87265	promoter	chr1	FALSE	FALSE
1	86525793	86527061	Ptma	0	24.6492	promoter	chr1	FALSE	FALSE
1	86527318	86527477	Ptma	0	2.84982	intron	chr1	FALSE	FALSE
1	86527700	86528006	Ptma	0	6.89094	intron	chr1	FALSE	TRUE
1	86528184	86529155	Ptma	0	11.8263	intron	chr1	FALSE	TRUE
1	86530902	86531034	Ptma	203	1.44036	downstream	chr1	FALSE	TRUE
1	86531385	86532652	Ptma	686	7.61236	downstream	chr1	FALSE	TRUE
1	86539895	86540037	Pde6d	2956	7.23093	intergenic	chr1	FALSE	FALSE
1	86563270	86563395	Pde6d	0	3.36519	intron	chr1	FALSE	FALSE
1	86582122	86583008	Cops7b	0	19.1971	promoter	chr1	FALSE	FALSE
1	86587031	86587417	Cops7b	0	11.0873	promoter	chr1	FALSE	FALSE
1	86630055	86630180	Gm22955	7371	3.17566	intergenic	chr1	FALSE	FALSE
1	86669553	86669846	Nppc	0	5.01196	exon	chr1	FALSE	FALSE
1	86669976	86670130	Nppc	0	6.78581	promoter	chr1	FALSE	FALSE
1	86670352	86670823	Nppc	0	6.30819	promoter	chr1	FALSE	FALSE
1	86703453	86704248	Dis3l2	0	15.1919	promoter	chr1	FALSE	FALSE
1	87067659	87067799	Dis3l2	17561	2.96181	intergenic	chr1	FALSE	FALSE
1	87067934	87068119	Dis3l2	17836	2.65385	intergenic	chr1	FALSE	FALSE
1	87127729	87127845	Akp3	0	3.12247	exon	chr1	FALSE	FALSE
1	87131886	87132156	Akp3	3973	4.97769	intergenic	chr1	FALSE	FALSE
1	87153941	87154212	Ecel1	0	13.4997	exon	chr1	FALSE	FALSE
1	87154329	87155116	Ecel1	0	15.0122	promoter	chr1	FALSE	FALSE
1	87155724	87156506	Ecel1	0	8.59203	promoter	chr1	FALSE	FALSE
1	87180677	87181005	Prss56	2307	2.05984	promoter	chr1	FALSE	FALSE
1	87184742	87185092	Prss56	0	6.756	exon	chr1	FALSE	FALSE
1	87185731	87185869	Prss56	0	3.04408	intron	chr1	FALSE	FALSE
1	87186431	87187203	Prss56	0	4.14862	exon	chr1	FALSE	FALSE
1	87213364	87214544	Eif4e2	0	20.1889	promoter	chr1	FALSE	TRUE
1	87239162	87239295	Eif4e2	0	4.46665	exon	chr1	TRUE	FALSE
1	87243129	87243444	Eif4e2	2640	8.75705	intergenic	chr1	FALSE	FALSE
1	87255287	87255409	Gm26187	4038	1.94222	intergenic	chr1	FALSE	FALSE
1	87263944	87264295	Efhd1	67	2.79538	promoter	chr1	FALSE	FALSE
1	87264437	87264827	Efhd1	0	5.5893	promoter	chr1	FALSE	FALSE
1	87265284	87265420	Efhd1	0	5.89434	promoter	chr1	FALSE	FALSE
1	87272520	87272636	Efhd1	0	3.16247	intron	chr1	FALSE	FALSE
1	87313108	87313642	Efhd1	2268	7.53173	downstream	chr1	FALSE	FALSE
1	87326132	87327750	Gigyf2	0	14.194	promoter	chr1	FALSE	TRUE
1	87456504	87456647	Gigyf2	5707	2.42579	intergenic	chr1	FALSE	TRUE
1	87459461	87459581	Gigyf2	8664	3.1517	intergenic	chr1	FALSE	FALSE
1	87468316	87468432	3110079O15Rik	1831	5.22083	promoter	chr1	FALSE	FALSE
1	87491278	87491394	Ngef	0	2.33987	intron	chr1	FALSE	FALSE
1	87509395	87510700	Neu2	0	11.0093	promoter	chr1	FALSE	TRUE
1	87541569	87541843	Neu2	0	2.37162	intron	chr1	FALSE	FALSE
1	87551001	87551407	Neu2	0	16.4839	intron	chr1	FALSE	FALSE
1	87636404	87636546	Inpp5d	0	6.06917	intron	chr1	FALSE	FALSE
1	87636677	87636805	Inpp5d	0	5.6335	intron	chr1	FALSE	FALSE
1	87640422	87640741	Inpp5d	0	6.14591	intron	chr1	FALSE	FALSE
1	87658121	87658355	Inpp5d	0	4.46096	intron	chr1	TRUE	FALSE
1	87676181	87676316	Inpp5d	0	6.28533	promoter	chr1	FALSE	FALSE
1	87755817	87756390	Atg16l1	0	9.36124	promoter	chr1	FALSE	FALSE
1	87766307	87766450	Atg16l1	0	1.69604	promoter	chr1	FALSE	FALSE
1	87840315	87841404	Sag	0	19.3236	exon	chr1	TRUE	FALSE
1	87848543	87848862	Sag	3384	5.6325	intergenic	chr1	FALSE	FALSE
1	87852998	87853971	Dgkd	0	12.8493	promoter	chr1	FALSE	TRUE
1	87881892	87882061	Dgkd	0	3.5653	exon	chr1	FALSE	FALSE
1	87899650	87899935	Dgkd	0	14.194	intron	chr1	TRUE	FALSE
1	87900890	87901457	Dgkd	0	21.1696	intron	chr1	TRUE	FALSE
1	87920102	87920385	Dgkd	0	4.46665	intron	chr1	FALSE	FALSE
1	87923002	87923179	Dgkd	0	1.87748	intron	chr1	FALSE	FALSE
1	88008236	88008501	Usp40	0	5.90539	promoter	chr1	FALSE	FALSE
1	88145452	88145586	Ugt1a6b	0	3.77728	promoter	chr1	FALSE	FALSE
1	88220414	88220744	Ugt1a7c	411	4.12867	promoter	chr1	TRUE	FALSE
1	88262291	88262717	Hjurp	0	20.3572	exon	chr1	FALSE	FALSE
1	88264710	88264930	Hjurp	0	3.71261	exon	chr1	FALSE	FALSE
1	88276928	88277830	Trpm8	0	9.82845	promoter	chr1	FALSE	FALSE
1	88284926	88285174	Trpm8	0	2.96723	intron	chr1	FALSE	FALSE
1	88403532	88403736	Spp2	3224	7.34149	intergenic	chr1	FALSE	FALSE
1	88437495	88437702	Spp2	11056	4.29459	intergenic	chr1	FALSE	FALSE
1	88452694	88452886	Spp2	26255	1.94278	intergenic	chr1	FALSE	FALSE
1	88454995	88455230	Spp2	28556	3.6064	intergenic	chr1	FALSE	FALSE
1	88455431	88455548	Spp2	28992	2.88668	intergenic	chr1	FALSE	FALSE
1	88456766	88457142	Spp2	30327	1.91653	intergenic	chr1	FALSE	FALSE
1	88458915	88459068	Spp2	32476	2.73107	intergenic	chr1	FALSE	FALSE
1	88462522	88462719	Spp2	36083	3.6064	intergenic	chr1	FALSE	FALSE
1	88464460	88465037	Glrp1	36085	24.6819	intergenic	chr1	TRUE	FALSE
1	88466840	88467020	Glrp1	34102	4.1922	intergenic	chr1	FALSE	FALSE
1	88468363	88468692	Glrp1	32430	5.54108	intergenic	chr1	TRUE	FALSE
1	88474117	88474301	Glrp1	26821	5.57488	intergenic	chr1	TRUE	FALSE
1	88474516	88475214	Glrp1	25908	23.1556	intergenic	chr1	TRUE	FALSE
1	88475456	88475914	Glrp1	25208	13.6296	intergenic	chr1	TRUE	FALSE
1	88526138	88526576	Glrp1	16251	15.8817	intergenic	chr1	TRUE	FALSE
1	88526685	88526858	Glrp1	16798	2.96181	intergenic	chr1	FALSE	FALSE
1	88532894	88533080	Glrp1	23007	2.71822	intergenic	chr1	FALSE	FALSE
1	88534068	88534443	Glrp1	24181	18.4724	intergenic	chr1	FALSE	FALSE
1	88536766	88537310	Glrp1	26879	9.86401	intergenic	chr1	TRUE	FALSE
1	88560829	88561031	Glrp1	50942	1.36675	intergenic	chr1	FALSE	FALSE
1	88562319	88562702	Glrp1	52432	6.14591	intergenic	chr1	FALSE	FALSE
1	88577074	88577224	Glrp1	67187	4.28179	intergenic	chr1	FALSE	FALSE
1	88583409	88583561	Glrp1	73522	1.69604	intergenic	chr1	TRUE	FALSE
1	88583668	88584825	Glrp1	73781	33.1693	intergenic	chr1	TRUE	FALSE
1	88600332	88600518	Arl4c	72606	4.97897	intergenic	chr1	FALSE	FALSE
1	88605549	88606273	Arl4c	66851	7.53274	intergenic	chr1	FALSE	FALSE
1	88606699	88606909	Arl4c	66215	5.54108	intergenic	chr1	FALSE	FALSE
1	88607308	88607474	Arl4c	65650	5.69826	intergenic	chr1	FALSE	FALSE
1	88608017	88608625	Arl4c	64499	58.8463	intergenic	chr1	TRUE	FALSE
1	88608839	88609115	Arl4c	64009	13.336	intergenic	chr1	FALSE	FALSE
1	88609315	88609503	Arl4c	63621	6.89911	intergenic	chr1	FALSE	FALSE
1	88611344	88611537	Arl4c	61587	11.2267	intergenic	chr1	FALSE	FALSE
1	88612960	88613603	Arl4c	59521	5.2312	intergenic	chr1	FALSE	FALSE
1	88626385	88626712	Arl4c	46412	6.14591	intergenic	chr1	TRUE	FALSE
1	88639265	88640523	Arl4c	32601	7.69377	intergenic	chr1	FALSE	FALSE
1	88645614	88646127	Arl4c	26997	14.786	intergenic	chr1	FALSE	FALSE
1	88651659	88651777	Arl4c	21347	3.12247	intergenic	chr1	FALSE	FALSE
1	88660821	88660944	Arl4c	12180	2.46752	intergenic	chr1	FALSE	FALSE
1	88666003	88666752	Arl4c	6372	1.8744	intergenic	chr1	TRUE	FALSE
1	88684433	88684560	Arl4c	0	4.23244	intron	chr1	FALSE	FALSE
1	88697802	88698003	Arl4c	0	3.51465	intron	chr1	FALSE	FALSE
1	88700304	88701121	Arl4c	0	13.5066	exon	chr1	FALSE	FALSE
1	88701364	88702906	Arl4c	0	27.0191	promoter	chr1	FALSE	TRUE
1	88705314	88705623	Arl4c	3092	1.48265	intergenic	chr1	FALSE	FALSE
1	88705775	88706327	Arl4c	3553	10.937	intergenic	chr1	FALSE	FALSE
1	88717836	88717955	Arl4c	15614	4.32549	intergenic	chr1	FALSE	FALSE
1	88745304	88745456	2410088K16Rik	9433	2.26338	intergenic	chr1	FALSE	FALSE
1	88750145	88750339	2410088K16Rik	4550	3.37612	intergenic	chr1	FALSE	FALSE
1	88750572	88751099	2410088K16Rik	3790	5.68254	intergenic	chr1	FALSE	FALSE
1	88780052	88780796	2410088K16Rik	24312	10.4517	intergenic	chr1	TRUE	FALSE
1	88799370	88799613	2410088K16Rik	43630	5.07749	intergenic	chr1	FALSE	FALSE
1	88799756	88800862	2410088K16Rik	44016	22.7574	intergenic	chr1	TRUE	FALSE
1	88800995	88801429	2410088K16Rik	45255	12.5731	intergenic	chr1	TRUE	FALSE
1	88807057	88807331	2410088K16Rik	51317	2.79538	intergenic	chr1	FALSE	FALSE
1	88836196	88836543	2410088K16Rik	80456	5.65589	intergenic	chr1	FALSE	FALSE
1	88839500	88839809	2410088K16Rik	83760	10.4481	intergenic	chr1	FALSE	FALSE
1	88878803	88879273	2410088K16Rik	123063	22.288	intergenic	chr1	TRUE	FALSE
1	88911802	88912197	2410088K16Rik	156062	4.79925	intergenic	chr1	FALSE	FALSE
1	88921663	88922202	Sh3bp4	148212	7.20797	intergenic	chr1	FALSE	FALSE
1	88925874	88926021	Sh3bp4	144393	3.17499	intergenic	chr1	FALSE	FALSE
1	88972601	88972844	Sh3bp4	97570	4.20816	intergenic	chr1	TRUE	FALSE
1	88988504	88988672	Sh3bp4	81742	3.29361	intergenic	chr1	FALSE	FALSE
1	88995116	88995264	Sh3bp4	75150	2.32341	intergenic	chr1	FALSE	FALSE
1	88996046	88996170	Sh3bp4	74244	2.65385	intergenic	chr1	FALSE	FALSE
1	89007241	89007427	Sh3bp4	62987	1.69604	intergenic	chr1	FALSE	FALSE
1	89014902	89015064	Sh3bp4	55350	4.24835	intergenic	chr1	FALSE	FALSE
1	89015419	89015823	Sh3bp4	54591	6.93976	intergenic	chr1	FALSE	FALSE
1	89028193	89028508	Sh3bp4	41906	2.84017	intergenic	chr1	FALSE	FALSE
1	89029144	89029578	Sh3bp4	40836	5.55326	intergenic	chr1	FALSE	FALSE
1	89029742	89029858	Sh3bp4	40556	3.94188	intergenic	chr1	FALSE	FALSE
1	89039549	89040209	Sh3bp4	30205	8.00865	intergenic	chr1	TRUE	FALSE
1	89042862	89043101	Sh3bp4	27313	2.08359	intergenic	chr1	FALSE	FALSE
1	89068662	89069509	Sh3bp4	905	10.0898	promoter	chr1	TRUE	FALSE
1	89069661	89070007	Sh3bp4	407	8.07007	promoter	chr1	FALSE	FALSE
1	89070227	89070961	Sh3bp4	0	12.7245	promoter	chr1	FALSE	FALSE
1	89073604	89074805	Sh3bp4	0	8.00865	intron	chr1	TRUE	FALSE
1	89075037	89075173	Sh3bp4	0	1.55149	intron	chr1	TRUE	FALSE
1	89081369	89081520	Sh3bp4	0	2.76668	intron	chr1	FALSE	FALSE
1	89092535	89092855	Sh3bp4	0	9.113	intron	chr1	FALSE	FALSE
1	89095723	89096730	Sh3bp4	0	23.8072	intron	chr1	FALSE	FALSE
1	89102387	89103148	Sh3bp4	0	16.1755	intron	chr1	TRUE	FALSE
1	89106838	89108177	Sh3bp4	0	24.236	exon	chr1	TRUE	FALSE
1	89108291	89108743	Sh3bp4	0	8.56621	intron	chr1	TRUE	FALSE
1	89109686	89110471	Sh3bp4	0	18.5388	intron	chr1	FALSE	FALSE
1	89110727	89111512	Sh3bp4	0	15.0122	intron	chr1	FALSE	FALSE
1	89115368	89115582	Sh3bp4	0	3.17199	intron	chr1	FALSE	FALSE
1	89116193	89117055	Sh3bp4	0	12.5335	intron	chr1	TRUE	FALSE
1	89120203	89120450	Sh3bp4	0	5.49548	intron	chr1	FALSE	FALSE
1	89131124	89131278	Sh3bp4	0	3.17566	intron	chr1	FALSE	FALSE
1	89133273	89134219	Sh3bp4	0	16.0225	intron	chr1	TRUE	FALSE
1	89136125	89136267	Sh3bp4	0	2.71822	intron	chr1	FALSE	FALSE
1	89169977	89170107	Sh3bp4	14908	2.07036	intergenic	chr1	FALSE	FALSE
1	89183217	89183799	Sh3bp4	28148	10.4517	intergenic	chr1	FALSE	FALSE
1	89188567	89188704	Sh3bp4	33498	4.20816	intergenic	chr1	FALSE	FALSE
1	89188926	89189061	Sh3bp4	33857	5.77255	intergenic	chr1	FALSE	FALSE
1	89189266	89189579	Sh3bp4	34197	28.3191	intergenic	chr1	FALSE	FALSE
1	89191143	89191807	Sh3bp4	36074	10.4481	intergenic	chr1	TRUE	FALSE
1	89192642	89192921	Sh3bp4	37573	4.51759	intergenic	chr1	FALSE	FALSE
1	89196214	89196565	Sh3bp4	41145	3.29361	intergenic	chr1	FALSE	FALSE
1	89235388	89235746	Sh3bp4	80319	17.2491	intergenic	chr1	TRUE	FALSE
1	89236251	89236368	Sh3bp4	81182	3.28941	intergenic	chr1	FALSE	FALSE
1	89245796	89245939	Sh3bp4	90727	2.5889	intergenic	chr1	FALSE	FALSE
1	89273034	89273228	Sh3bp4	117965	3.05816	intergenic	chr1	FALSE	FALSE
1	89367157	89367273	Agap1	87537	3.62263	intergenic	chr1	FALSE	FALSE
1	89426469	89426633	Agap1	28177	1.88549	intergenic	chr1	FALSE	FALSE
1	89454040	89454180	Agap1	630	4.34247	promoter	chr1	FALSE	FALSE
1	89454291	89455207	Agap1	0	14.9907	promoter	chr1	FALSE	TRUE
1	89455407	89455766	Agap1	0	8.59203	exon	chr1	FALSE	FALSE
1	89456581	89456730	Agap1	0	4.53535	intron	chr1	FALSE	FALSE
1	89457059	89457724	Agap1	0	11.3815	intron	chr1	FALSE	FALSE
1	89463274	89463390	Agap1	0	4.46665	intron	chr1	FALSE	FALSE
1	89465507	89465836	Agap1	0	6.86221	intron	chr1	FALSE	FALSE
1	89494809	89495137	Agap1	0	4.11453	intron	chr1	FALSE	FALSE
1	89499130	89499386	Agap1	0	2.65385	intron	chr1	FALSE	FALSE
1	89511995	89512171	Agap1	0	2.87016	intron	chr1	FALSE	FALSE
1	89513785	89514339	Agap1	0	12.3178	intron	chr1	FALSE	FALSE
1	89526134	89526378	Agap1	0	4.33442	intron	chr1	FALSE	FALSE
1	89547814	89547987	Agap1	0	2.87055	intron	chr1	FALSE	FALSE
1	89550451	89550671	Agap1	0	2.76668	intron	chr1	FALSE	FALSE
1	89551911	89552291	Agap1	0	3.31004	intron	chr1	TRUE	FALSE
1	89555772	89555926	Agap1	0	3.97979	intron	chr1	FALSE	FALSE
1	89556621	89556893	Agap1	0	5.88567	intron	chr1	FALSE	FALSE
1	89557288	89557407	Agap1	0	4.37389	intron	chr1	FALSE	FALSE
1	89569298	89569421	Agap1	0	2.2086	intron	chr1	FALSE	FALSE
1	89570584	89570990	Agap1	0	10.8895	intron	chr1	TRUE	FALSE
1	89571262	89571553	Agap1	0	2.50607	intron	chr1	TRUE	FALSE
1	89576843	89577335	Agap1	0	9.21832	intron	chr1	FALSE	FALSE
1	89579857	89582057	Agap1	0	28.6034	intron	chr1	FALSE	TRUE
1	89607935	89608476	Agap1	0	6.71891	intron	chr1	FALSE	FALSE
1	89613703	89613902	Agap1	0	6.1913	intron	chr1	FALSE	FALSE
1	89628408	89628664	Agap1	0	4.85525	intron	chr1	FALSE	FALSE
1	89688917	89689525	Agap1	0	25.9332	intron	chr1	TRUE	FALSE
1	89804690	89804820	Agap1	0	2.32341	intron	chr1	FALSE	FALSE
1	89804939	89805580	Agap1	0	12.3438	intron	chr1	FALSE	FALSE
1	89836692	89837574	Agap1	0	9.86174	intron	chr1	TRUE	FALSE
1	89837718	89838585	Agap1	0	9.4583	exon	chr1	FALSE	FALSE
1	89839285	89839510	Agap1	0	2.05984	intron	chr1	FALSE	FALSE
1	89929813	89931630	D130058E05Rik	0	20.0501	promoter	chr1	FALSE	TRUE
1	89931837	89932063	D130058E05Rik	0	3.17566	exon	chr1	FALSE	FALSE
1	89939718	89940287	Gbx2	6427	9.18987	intergenic	chr1	FALSE	FALSE
1	89940453	89940672	Gbx2	7162	7.9955	intergenic	chr1	FALSE	FALSE
1	89941104	89941311	Gbx2	7813	3.31004	intergenic	chr1	FALSE	FALSE
1	89942011	89942128	Gbx2	8720	4.32549	intergenic	chr1	FALSE	FALSE
1	89943323	89943440	Asb18	9150	3.75623	intergenic	chr1	FALSE	FALSE
1	89968181	89968827	Asb18	0	8.94187	exon	chr1	FALSE	FALSE
1	89982838	89982957	Asb18	0	3.43607	intron	chr1	FALSE	FALSE
1	90028440	90028656	Iqca	13475	7.38061	intergenic	chr1	FALSE	FALSE
1	90050238	90050400	Iqca	0	2.37442	intron	chr1	FALSE	FALSE
1	90070375	90070666	Iqca	0	2.50186	exon	chr1	FALSE	FALSE
1	90094054	90094625	Iqca	0	7.804	intron	chr1	FALSE	FALSE
1	90100386	90100849	Iqca	0	4.01637	intron	chr1	FALSE	FALSE
1	90108789	90109084	Iqca	0	25.3007	intron	chr1	TRUE	FALSE
1	90109945	90110083	Iqca	0	2.15768	intron	chr1	FALSE	FALSE
1	90153454	90153594	Iqca	52	3.43607	promoter	chr1	FALSE	FALSE
1	90157482	90157679	Iqca	4080	2.48172	intergenic	chr1	FALSE	FALSE
1	90175037	90175359	Iqca	21635	2.05984	intergenic	chr1	FALSE	FALSE
1	90176638	90176798	Iqca	23236	4.32549	intergenic	chr1	FALSE	FALSE
1	90191682	90191931	Ackr3	12048	4.46665	intergenic	chr1	FALSE	FALSE
1	90202239	90202799	Ackr3	1180	9.86174	promoter	chr1	TRUE	FALSE
1	90203555	90204126	Ackr3	0	4.94462	promoter	chr1	FALSE	FALSE
1	90204324	90204537	Ackr3	0	2.96181	promoter	chr1	FALSE	FALSE
1	90212818	90213097	Ackr3	0	8.06804	intron	chr1	FALSE	FALSE
1	90224487	90224752	Ackr3	7735	5.54974	intergenic	chr1	FALSE	FALSE
1	90225247	90226458	Ackr3	8495	25.8749	intergenic	chr1	FALSE	FALSE
1	90227721	90227902	Ackr3	10969	2.30125	intergenic	chr1	FALSE	FALSE
1	90234422	90235051	Ackr3	17670	5.65589	intergenic	chr1	TRUE	FALSE
1	90258595	90259142	Ackr3	41843	8.59203	intergenic	chr1	FALSE	FALSE
1	90328682	90329629	5S_rRNA	1263	13.6016	downstream	chr1	FALSE	FALSE
1	90509050	90509183	Cops8	94241	2.44626	intergenic	chr1	FALSE	FALSE
1	90519530	90519764	Cops8	83660	3.5653	intergenic	chr1	FALSE	FALSE
1	90602745	90603767	Cops8	0	28.5215	promoter	chr1	FALSE	TRUE
1	90619001	90619171	Cops8	5659	8.22091	intergenic	chr1	TRUE	FALSE
1	90622786	90623000	Cops8	9444	2.54475	intergenic	chr1	FALSE	FALSE
1	90628560	90628946	Cops8	15218	11.6006	intergenic	chr1	TRUE	FALSE
1	90650828	90651601	Gm9991	23559	8.00865	intergenic	chr1	FALSE	FALSE
1	90668765	90668973	Gm9991	6187	1.88549	intergenic	chr1	FALSE	FALSE
1	90669353	90669509	Gm9991	5651	5.55326	intergenic	chr1	FALSE	FALSE
1	90682282	90682442	Gm9991	2488	1.53125	downstream	chr1	FALSE	FALSE
1	90738249	90738620	Col6a3	27302	7.9955	intergenic	chr1	TRUE	FALSE
1	90771083	90771495	Col6a3	0	6.8529	intron	chr1	FALSE	FALSE
1	90834865	90835111	Col6a3	0	1.66273	intron	chr1	FALSE	FALSE
1	90918276	90918645	Mlph	0	9.28893	intron	chr1	TRUE	FALSE
1	90927819	90928030	Mlph	0	3.12429	promoter	chr1	FALSE	FALSE
1	90928197	90928451	Mlph	0	1.69604	exon	chr1	FALSE	FALSE
1	90928708	90928936	Mlph	0	4.73757	intron	chr1	FALSE	FALSE
1	90937240	90937448	Mlph	0	3.81596	promoter	chr1	TRUE	FALSE
1	90956515	90957263	Rab17	869	6.76501	downstream	chr1	FALSE	FALSE
1	90972985	90973402	Rab17	3323	7.08413	intergenic	chr1	FALSE	FALSE
1	90974950	90976467	Rab17	5288	17.3465	intergenic	chr1	TRUE	FALSE
1	90998548	90999303	Lrrfip1	0	6.21251	promoter	chr1	FALSE	FALSE
1	90999506	90999655	Lrrfip1	0	3.29361	intron	chr1	FALSE	FALSE
1	91023425	91023541	Lrrfip1	0	2.66402	intron	chr1	FALSE	FALSE
1	91023960	91024314	Lrrfip1	0	9.86174	intron	chr1	TRUE	FALSE
1	91038541	91038913	Lrrfip1	0	11.0867	intron	chr1	FALSE	FALSE
1	91043239	91043641	Lrrfip1	0	5.57499	intron	chr1	FALSE	FALSE
1	91047474	91047595	Lrrfip1	0	3.29628	intron	chr1	TRUE	FALSE
1	91049816	91050095	Lrrfip1	0	1.8744	intron	chr1	TRUE	FALSE
1	91050260	91050436	Lrrfip1	0	3.43158	intron	chr1	FALSE	FALSE
1	91051253	91051378	Lrrfip1	0	6.73544	promoter	chr1	FALSE	FALSE
1	91051495	91052440	Lrrfip1	0	5.76995	promoter	chr1	FALSE	FALSE
1	91052606	91053851	Lrrfip1	0	9.86401	promoter	chr1	TRUE	TRUE
1	91054043	91054246	Lrrfip1	0	4.1922	intron	chr1	TRUE	FALSE
1	91056015	91056157	Lrrfip1	0	5.53486	intron	chr1	FALSE	FALSE
1	91057470	91058744	Lrrfip1	0	25.8386	intron	chr1	TRUE	FALSE
1	91059654	91059961	Lrrfip1	0	12.0047	intron	chr1	TRUE	FALSE
1	91060399	91061422	Lrrfip1	0	9.95965	intron	chr1	TRUE	TRUE
1	91077082	91077226	Lrrfip1	0	7.01718	intron	chr1	FALSE	FALSE
1	91077400	91078473	Lrrfip1	0	10.3646	exon	chr1	FALSE	FALSE
1	91078929	91079050	Lrrfip1	0	2.15768	exon	chr1	FALSE	FALSE
1	91082994	91083138	Lrrfip1	0	3.18238	intron	chr1	FALSE	FALSE
1	91086470	91086669	Lrrfip1	0	7.52723	intron	chr1	FALSE	FALSE
1	91092655	91092792	Lrrfip1	0	2.05984	intron	chr1	FALSE	FALSE
1	91095230	91095397	Lrrfip1	0	4.46665	intron	chr1	FALSE	FALSE
1	91097468	91097692	Lrrfip1	0	15.3026	intron	chr1	FALSE	FALSE
1	91099073	91099201	Lrrfip1	0	3.6064	intron	chr1	FALSE	FALSE
1	91138171	91138437	Rbm44	6665	1.45687	intergenic	chr1	FALSE	TRUE
1	91178859	91178975	Ramp1	846	3.422	promoter	chr1	FALSE	FALSE
1	91214584	91214750	Ramp1	0	3.45337	intron	chr1	FALSE	FALSE
1	91219806	91219926	Ramp1	0	2.65385	intron	chr1	FALSE	FALSE
1	91241010	91241150	Ube2f	9160	6.20751	intergenic	chr1	FALSE	FALSE
1	91248222	91248625	Ube2f	1685	9.95965	promoter	chr1	FALSE	FALSE
1	91249576	91250816	Ube2f	0	3.90968	promoter	chr1	FALSE	TRUE
1	91262539	91262858	Ube2f	0	3.44007	intron	chr1	FALSE	FALSE
1	91280652	91280895	Ube2f	0	2.07147	intron	chr1	FALSE	FALSE
1	91291860	91292208	Ube2f	2982	10.0683	intergenic	chr1	FALSE	FALSE
1	91297852	91298714	Scly	0	7.60679	promoter	chr1	FALSE	TRUE
1	91298939	91299153	Scly	0	2.05984	promoter	chr1	FALSE	TRUE
1	91299312	91300635	Scly	0	6.30819	promoter	chr1	FALSE	TRUE
1	91304411	91304935	Scly	0	39.1122	promoter	chr1	TRUE	FALSE
1	91311503	91311734	Scly	0	3.9413	intron	chr1	FALSE	FALSE
1	91313005	91313721	Scly	0	16.822	intron	chr1	FALSE	FALSE
1	91316858	91316974	Scly	0	1.95934	intron	chr1	FALSE	TRUE
1	91321122	91321507	Gm17090	20	3.81596	promoter	chr1	FALSE	TRUE
1	91345254	91345413	Espnl	0	3.32315	exon	chr1	FALSE	FALSE
1	91351378	91351882	Klhl30	0	5.55343	promoter	chr1	FALSE	FALSE
1	91352238	91352587	Klhl30	0	2.96181	intron	chr1	FALSE	FALSE
1	91366150	91367001	Fam132b	0	18.4704	promoter	chr1	FALSE	FALSE
1	91382281	91382759	Ilkap	0	14.5376	intron	chr1	FALSE	FALSE
1	91398177	91399134	Ilkap	0	14.0022	promoter	chr1	FALSE	FALSE
1	91412380	91413734	Hes6	0	5.71742	promoter	chr1	FALSE	FALSE
1	91414136	91414552	Hes6	97	7.53274	promoter	chr1	FALSE	TRUE
1	91417987	91418226	Per2	0	4.32549	exon	chr1	FALSE	FALSE
1	91442509	91442654	Per2	0	3.37893	intron	chr1	FALSE	FALSE
1	91458960	91459859	Per2	0	20.3907	promoter	chr1	FALSE	TRUE
1	91492128	91492244	Traf3ip1	2423	4.32543	promoter	chr1	FALSE	FALSE
1	91493927	91494052	Traf3ip1	615	3.23619	promoter	chr1	FALSE	FALSE
1	91494176	91494313	Traf3ip1	354	2.50607	promoter	chr1	FALSE	FALSE
1	91494518	91495465	Traf3ip1	0	18.1548	promoter	chr1	FALSE	TRUE
1	91505527	91505849	Traf3ip1	0	1.91653	intron	chr1	FALSE	FALSE
1	91508494	91508667	Traf3ip1	0	5.11889	intron	chr1	FALSE	FALSE
1	91537549	91537665	Asb1	2899	6.56844	intergenic	chr1	FALSE	FALSE
1	91537930	91538062	Asb1	2502	11.8357	intergenic	chr1	FALSE	FALSE
1	91538273	91538392	Asb1	2172	4.8553	promoter	chr1	FALSE	FALSE
1	91539677	91539946	Asb1	618	2.88092	promoter	chr1	FALSE	FALSE
1	91540130	91541370	Asb1	0	24.724	promoter	chr1	FALSE	FALSE
1	91590028	91590144	Asb1	30437	2.96181	intergenic	chr1	FALSE	FALSE
1	91652498	91653280	Asb1	92907	15.0774	intergenic	chr1	FALSE	FALSE
1	91755193	91755313	Twist2	46147	5.73685	intergenic	chr1	FALSE	FALSE
1	91800876	91802193	Twist2	0	7.98255	promoter	chr1	FALSE	FALSE
1	91816371	91817026	Twist2	0	14.1398	intron	chr1	TRUE	FALSE
1	91823220	91823891	Twist2	0	17.346	intron	chr1	TRUE	FALSE
1	91870557	91870803	Twist2	22528	1.45687	intergenic	chr1	FALSE	FALSE
1	91878772	91878996	Twist2	30743	2.92858	intergenic	chr1	FALSE	FALSE
1	91929360	91929483	Hdac4	0	4.73757	exon	chr1	FALSE	FALSE
1	91962372	91962497	Hdac4	0	3.17566	intron	chr1	FALSE	FALSE
1	92025893	92026065	Hdac4	0	5.12414	intron	chr1	FALSE	FALSE
1	92037652	92037932	Hdac4	0	12.5731	intron	chr1	FALSE	FALSE
1	92041371	92041487	Hdac4	0	2.32341	intron	chr1	FALSE	FALSE
1	92064250	92064738	Hdac4	0	2.85952	intron	chr1	FALSE	FALSE
1	92077778	92077894	Hdac4	0	4.33337	intron	chr1	FALSE	FALSE
1	92084056	92084425	Hdac4	0	6.95835	intron	chr1	FALSE	FALSE
1	92084877	92085031	Hdac4	0	1.8744	intron	chr1	FALSE	FALSE
1	92178448	92178572	Hdac4	30054	4.20816	intergenic	chr1	FALSE	FALSE
1	92179609	92180263	Hdac4	31215	6.02059	intergenic	chr1	FALSE	FALSE
1	92180613	92181375	Hdac4	32219	14.3858	intergenic	chr1	FALSE	TRUE
1	92183335	92183710	Hdac4	34941	3.71529	intergenic	chr1	FALSE	FALSE
1	92251156	92251313	Hdac4	102762	3.65728	intergenic	chr1	FALSE	FALSE
1	92252073	92252377	Hdac4	103679	5.54108	intergenic	chr1	FALSE	FALSE
1	92267754	92267961	Hdac4	119360	5.68398	intergenic	chr1	FALSE	FALSE
1	92270504	92271139	Hdac4	122110	9.39573	intergenic	chr1	FALSE	FALSE
1	92337645	92337778	Ndufa10	101231	4.72268	intergenic	chr1	FALSE	FALSE
1	92340476	92340639	Ndufa10	98370	2.96181	intergenic	chr1	FALSE	FALSE
1	92346526	92346737	Ndufa10	92272	3.09499	intergenic	chr1	FALSE	FALSE
1	92360340	92360587	Ndufa10	78422	3.13354	intergenic	chr1	FALSE	FALSE
1	92371441	92371896	Ndufa10	67113	8.81529	intergenic	chr1	FALSE	FALSE
1	92372079	92372271	Ndufa10	66738	5.00293	intergenic	chr1	TRUE	FALSE
1	92372521	92373169	Ndufa10	65840	21.3011	intergenic	chr1	TRUE	FALSE
1	92373359	92373512	Ndufa10	65497	4.46665	intergenic	chr1	TRUE	FALSE
1	92379037	92379823	Ndufa10	59186	10.4481	intergenic	chr1	FALSE	FALSE
1	92398342	92398499	Ndufa10	40510	4.37389	intergenic	chr1	FALSE	FALSE
1	92401787	92402127	Ndufa10	36882	4.03113	intergenic	chr1	FALSE	FALSE
1	92421413	92421541	Ndufa10	17468	1.69159	intergenic	chr1	FALSE	FALSE
1	92428535	92428912	Ndufa10	10097	8.72892	intergenic	chr1	FALSE	FALSE
1	92437470	92438179	Ndufa10	830	13.2491	downstream	chr1	TRUE	FALSE
1	92441744	92441924	Ndufa10	0	1.8003	intron	chr1	FALSE	FALSE
1	92473711	92473850	Ndufa10	0	2.6964	promoter	chr1	FALSE	FALSE
1	92473960	92474367	Ndufa10	99	4.61886	promoter	chr1	FALSE	FALSE
1	92521474	92521837	Olfr1414	2958	7.37338	intergenic	chr1	FALSE	FALSE
1	92536933	92537049	Olfr1414	18417	3.64306	intergenic	chr1	FALSE	FALSE
1	92591976	92592684	Olfr1412	2678	26.7365	intergenic	chr1	TRUE	FALSE
1	92592858	92593235	Olfr1411	3285	16.9279	intergenic	chr1	TRUE	FALSE
1	92595914	92596321	Olfr1411	199	8.69655	promoter	chr1	TRUE	FALSE
1	92608952	92609221	Olfr1410	104	4.9183	downstream	chr1	FALSE	FALSE
1	92641811	92642286	Myeov2	0	6.47495	promoter	chr1	TRUE	TRUE
1	92648792	92649036	Otos	0	4.91121	promoter	chr1	FALSE	FALSE
1	92654495	92655094	Otos	5653	15.7836	intergenic	chr1	FALSE	FALSE
1	92660842	92661427	Otos	12000	4.08995	intergenic	chr1	FALSE	FALSE
1	92666770	92667093	Otos	17928	4.32549	intergenic	chr1	FALSE	FALSE
1	92669452	92669568	Otos	20610	2.70178	intergenic	chr1	FALSE	FALSE
1	92695373	92695489	Otos	46531	5.42771	intergenic	chr1	FALSE	FALSE
1	92699065	92699190	Otos	50223	2.40381	intergenic	chr1	FALSE	FALSE
1	92708054	92708170	Otos	59212	2.87016	intergenic	chr1	FALSE	FALSE
1	92744956	92745080	Gpc1	86564	3.5014	intergenic	chr1	FALSE	FALSE
1	92749253	92749523	Gpc1	82121	2.96181	intergenic	chr1	FALSE	FALSE
1	92751745	92752239	Gpc1	79405	7.07608	intergenic	chr1	TRUE	FALSE
1	92790277	92790525	Gpc1	41119	4.73757	intergenic	chr1	FALSE	FALSE
1	92799684	92800278	Gpc1	31366	6.78581	intergenic	chr1	FALSE	FALSE
1	92802400	92802565	Gpc1	29079	9.113	intergenic	chr1	FALSE	FALSE
1	92804131	92804456	Gpc1	27188	10.8638	intergenic	chr1	FALSE	FALSE
1	92806759	92807426	Gpc1	24218	3.13354	intergenic	chr1	FALSE	FALSE
1	92809674	92810002	Gpc1	21642	3.12429	intergenic	chr1	FALSE	FALSE
1	92814443	92814677	Gpc1	16967	4.46665	intergenic	chr1	FALSE	FALSE
1	92815673	92816191	Gpc1	15453	7.37338	intergenic	chr1	FALSE	FALSE
1	92830910	92833306	Gpc1	0	25.7874	promoter	chr1	FALSE	TRUE
1	92882163	92882959	Ankmy1	0	10.0415	intron	chr1	FALSE	FALSE
1	92883125	92883277	Ankmy1	0	2.37442	intron	chr1	FALSE	FALSE
1	92903010	92903134	Ankmy1	103	7.05661	promoter	chr1	FALSE	FALSE
1	92906841	92907827	Dusp28	0	14.152	promoter	chr1	FALSE	TRUE
1	92908151	92908314	Dusp28	0	3.78274	promoter	chr1	FALSE	FALSE
1	92910364	92911360	Rnpepl1	0	17.033	promoter	chr1	FALSE	TRUE
1	92921748	92921925	Rnpepl1	0	2.05984	exon	chr1	FALSE	FALSE
1	92934383	92935116	Capn10	0	21.3979	promoter	chr1	FALSE	TRUE
1	92978515	92979523	Gpr35	0	16.1667	promoter	chr1	FALSE	FALSE
1	92979725	92979925	Gpr35	0	2.67841	intron	chr1	FALSE	FALSE
1	93017191	93017410	Kif1a	0	3.94188	exon	chr1	FALSE	FALSE
1	93100940	93101419	Kif1a	0	5.01196	promoter	chr1	FALSE	FALSE
1	93115114	93115514	Kif1a	13248	9.20565	intergenic	chr1	FALSE	FALSE
1	93128677	93129128	Agxt	6116	5.56186	intergenic	chr1	FALSE	FALSE
1	93129962	93130116	Agxt	5128	2.45367	intergenic	chr1	TRUE	FALSE
1	93173615	93173828	2310007B03Rik	12666	2.06136	intergenic	chr1	FALSE	FALSE
1	93176373	93177097	2310007B03Rik	15424	11.0519	intergenic	chr1	FALSE	FALSE
1	93188205	93188447	2310007B03Rik	27256	3.29361	intergenic	chr1	FALSE	FALSE
1	93191364	93191506	E030010N08Rik	24392	3.81596	intergenic	chr1	FALSE	FALSE
1	93196222	93196338	E030010N08Rik	19560	4.76856	intergenic	chr1	FALSE	FALSE
1	93223766	93223940	E030010N08Rik	0	4.46284	intron	chr1	FALSE	FALSE
1	93224098	93224406	E030010N08Rik	0	1.8744	exon	chr1	FALSE	FALSE
1	93235709	93236759	Sned1	0	11.4618	promoter	chr1	FALSE	TRUE
1	93237868	93238056	Sned1	0	1.88549	intron	chr1	FALSE	FALSE
1	93245978	93246195	Sned1	0	3.17566	intron	chr1	FALSE	FALSE
1	93271070	93271245	Sned1	0	2.38505	exon	chr1	FALSE	FALSE
1	93271914	93272039	Sned1	0	4.63853	promoter	chr1	FALSE	FALSE
1	93272365	93272855	Sned1	0	12.5484	promoter	chr1	FALSE	FALSE
1	93276950	93277119	Sned1	0	4.78621	intron	chr1	FALSE	FALSE
1	93295023	93295161	Sned1	0	3.47264	promoter	chr1	FALSE	TRUE
1	93298340	93298492	Sned1	0	3.42459	exon	chr1	FALSE	FALSE
1	93299327	93299443	Mterfd2	0	3.51152	exon	chr1	FALSE	FALSE
1	93299719	93300228	Mterfd2	0	55.6207	exon	chr1	TRUE	FALSE
1	93305619	93305948	Mterfd2	0	5.76995	promoter	chr1	FALSE	FALSE
1	93342799	93343269	Ppp1r7	0	7.6499	promoter	chr1	FALSE	FALSE
1	93343417	93343941	Ppp1r7	0	8.71484	promoter	chr1	FALSE	FALSE
1	93349924	93350083	Ppp1r7	0	6.56144	promoter	chr1	TRUE	FALSE
1	93355228	93355398	Ppp1r7	0	1.87511	intron	chr1	FALSE	FALSE
1	93376989	93377925	Ano7	0	23.2795	exon	chr1	TRUE	FALSE
1	93402752	93402868	Ano7	0	3.65728	exon	chr1	FALSE	TRUE
1	93443391	93443578	Hdlbp	0	5.41592	intron	chr1	FALSE	FALSE
1	93444837	93445884	Hdlbp	0	20.438	promoter	chr1	FALSE	TRUE
1	93478033	93479637	2002-09-01	0	22.7104	promoter	chr1	FALSE	TRUE
1	93511232	93512685	Farp2	0	22.1457	promoter	chr1	FALSE	TRUE
1	93529121	93529587	Farp2	0	6.85541	intron	chr1	FALSE	FALSE
1	93529712	93530223	Farp2	0	9.20565	intron	chr1	FALSE	FALSE
1	93577153	93577433	Farp2	0	3.31004	intron	chr1	TRUE	FALSE
1	93577664	93577910	Farp2	0	6.1913	exon	chr1	TRUE	FALSE
1	93634793	93635242	Stk25	0	5.55556	promoter	chr1	FALSE	FALSE
1	93635369	93635668	Stk25	0	5.85794	promoter	chr1	FALSE	FALSE
1	93648781	93648935	Stk25	13058	3.6064	intergenic	chr1	FALSE	FALSE
1	93654440	93654556	Stk25	18717	3.06899	intergenic	chr1	FALSE	FALSE
1	93654863	93655079	Stk25	19140	3.81596	intergenic	chr1	TRUE	FALSE
1	93656690	93657096	Stk25	20967	6.55388	intergenic	chr1	FALSE	FALSE
1	93667583	93669259	Bok	16434	52.7086	intergenic	chr1	TRUE	FALSE
1	93671530	93671900	Bok	13793	2.27857	intergenic	chr1	FALSE	FALSE
1	93672040	93673171	Bok	12522	38.4271	intergenic	chr1	TRUE	FALSE
1	93673307	93673442	Bok	12251	7.20311	intergenic	chr1	TRUE	FALSE
1	93673714	93674341	Bok	11352	3.44007	intergenic	chr1	TRUE	FALSE
1	93680218	93680864	Bok	4829	18.5542	intergenic	chr1	TRUE	FALSE
1	93682943	93683274	Bok	2419	4.29197	promoter	chr1	TRUE	FALSE
1	93685447	93686104	Bok	0	10.4517	promoter	chr1	FALSE	FALSE
1	93686263	93686811	Bok	0	7.9955	exon	chr1	FALSE	TRUE
1	93686927	93687152	Bok	0	3.29361	intron	chr1	FALSE	TRUE
1	93687446	93687725	Bok	0	3.77677	intron	chr1	FALSE	FALSE
1	93688127	93688271	Bok	0	1.48265	intron	chr1	FALSE	FALSE
1	93691670	93692287	Bok	0	6.52417	intron	chr1	FALSE	FALSE
1	93705709	93705914	Thap4	0	4.18365	intron	chr1	FALSE	FALSE
1	93726906	93727402	Thap4	0	3.44007	intron	chr1	FALSE	TRUE
1	93742954	93743130	Thap4	0	6.71891	intron	chr1	FALSE	FALSE
1	93745872	93746008	Thap4	0	4.37389	intron	chr1	FALSE	FALSE
1	93751381	93751833	Atg4b	0	4.12536	promoter	chr1	FALSE	FALSE
1	93753861	93755338	Atg4b	0	19.6176	promoter	chr1	FALSE	TRUE
1	93790136	93790390	Atg4b	701	3.18811	downstream	chr1	FALSE	TRUE
1	93791131	93791330	Dtymk	1245	10.249	downstream	chr1	TRUE	FALSE
1	93791475	93791615	Dtymk	960	6.24405	downstream	chr1	TRUE	FALSE
1	93801580	93802241	Dtymk	0	14.7632	promoter	chr1	FALSE	FALSE
1	93803388	93804512	Ing5	0	17.5116	promoter	chr1	FALSE	TRUE
1	93810141	93810422	Ing5	0	11.2098	promoter	chr1	FALSE	FALSE
1	93824693	93825772	D2hgdh	0	20.4787	promoter	chr1	FALSE	TRUE
1	94034962	94035592	Pdcd1	2714	2.33698	intergenic	chr1	FALSE	FALSE
1	94087175	94087489	Pdcd1	34621	7.03808	intergenic	chr1	TRUE	FALSE
1	94806034	94806158	Gm23389	190329	1.30683	intergenic	chr1	FALSE	FALSE
1	95197769	95197888	Fam174a	115739	3.80693	intergenic	chr1	FALSE	FALSE
1	95313315	95314494	Fam174a	0	14.786	promoter	chr1	FALSE	FALSE
1	95667060	95668001	St8sia4	0	8.74265	promoter	chr1	FALSE	FALSE
1	95720456	95721274	St8sia4	52861	28.557	intergenic	chr1	TRUE	FALSE
1	95727348	95727464	St8sia4	59753	7.38061	intergenic	chr1	TRUE	FALSE
1	95727596	95727838	St8sia4	60001	6.1913	intergenic	chr1	TRUE	FALSE
1	95749002	95749324	St8sia4	81407	20.5114	intergenic	chr1	TRUE	FALSE
1	97660661	97662296	D1Ertd622e	0	18.7853	promoter	chr1	FALSE	FALSE
1	97769311	97770238	Gin1	0	4.34247	promoter	chr1	FALSE	FALSE
1	97770449	97770697	Gin1	0	8.29895	promoter	chr1	FALSE	FALSE
1	97976903	97977282	Pam	0	10.2825	promoter	chr1	FALSE	FALSE
1	98094604	98094734	Pam	0	2.30224	intron	chr1	FALSE	FALSE
1	98094841	98096057	Pam	0	21.4927	promoter	chr1	FALSE	FALSE
1	99057566	99057782	Gm23434	40102	2.79538	intergenic	chr1	FALSE	FALSE
1	102302079	102302647	Gm23036	111275	5.89458	intergenic	chr1	FALSE	FALSE
1	102302760	102302876	Gm23036	111046	3.12946	intergenic	chr1	FALSE	FALSE
1	102811305	102811808	Gm22034	141606	28.3579	intergenic	chr1	TRUE	FALSE
1	102825156	102825281	Gm22034	128133	3.12946	intergenic	chr1	FALSE	FALSE
1	103258393	103258902	Gm23965	21625	8.63148	intergenic	chr1	TRUE	FALSE
1	103471506	103471714	Gm23965	234738	3.11622	intergenic	chr1	FALSE	FALSE
1	104332907	104333406	Gm23537	152550	11.7168	intergenic	chr1	TRUE	FALSE
1	104609604	104609843	Gm23537	123317	3.77728	intergenic	chr1	FALSE	FALSE
1	105355881	105356082	Rnf152	0	3.12429	promoter	chr1	FALSE	FALSE
1	105356249	105357169	Rnf152	0	7.98255	promoter	chr1	FALSE	FALSE
1	105540175	105540330	Pign	0	1.45687	intron	chr1	TRUE	FALSE
1	105663153	105663661	2310035C23Rik	199	11.3378	promoter	chr1	FALSE	FALSE
1	105663803	105663969	2310035C23Rik	0	5.52474	promoter	chr1	FALSE	FALSE
1	105780762	105781146	Tnfrsf11a	0	6.86221	promoter	chr1	FALSE	FALSE
1	105785618	105785735	Tnfrsf11a	0	2.23112	intron	chr1	FALSE	FALSE
1	105866784	105867482	Tnfrsf11a	18802	11.3378	intergenic	chr1	TRUE	FALSE
1	105881072	105881263	Tnfrsf11a	33090	2.50607	intergenic	chr1	FALSE	FALSE
1	105891134	105891414	Tnfrsf11a	43152	2.05984	intergenic	chr1	FALSE	FALSE
1	105908306	105908868	Gm26214	36685	32.1104	intergenic	chr1	TRUE	FALSE
1	105922956	105923430	Gm26214	22123	6.715	intergenic	chr1	TRUE	FALSE
1	105942148	105942533	Gm26214	3020	31.2013	intergenic	chr1	TRUE	FALSE
1	105944117	105944251	Gm26214	1302	2.65385	promoter	chr1	FALSE	FALSE
1	105947196	105947744	Gm26214	1535	26.8816	downstream	chr1	TRUE	FALSE
1	105947969	105948319	Gm26214	2308	3.70377	downstream	chr1	FALSE	FALSE
1	105953584	105954284	Gm26214	7923	28.7577	intergenic	chr1	TRUE	FALSE
1	105965306	105965526	Gm26214	19645	6.74016	intergenic	chr1	FALSE	FALSE
1	105981123	105981573	Zcchc2	8832	11.8553	intergenic	chr1	TRUE	FALSE
1	105989798	105990812	Zcchc2	0	19.2564	promoter	chr1	FALSE	FALSE
1	105990948	105991680	Zcchc2	0	6.20246	promoter	chr1	FALSE	FALSE
1	105993175	105993333	Zcchc2	0	2.32341	intron	chr1	FALSE	FALSE
1	105993457	105994159	Zcchc2	0	8.63148	intron	chr1	FALSE	FALSE
1	105998461	105999382	Zcchc2	0	41.2353	intron	chr1	TRUE	TRUE
1	106000869	106001032	Zcchc2	0	2.15805	exon	chr1	FALSE	FALSE
1	106035284	106035531	Zcchc2	1209	5.5893	downstream	chr1	FALSE	TRUE
1	106053519	106053795	Zcchc2	19444	6.97636	intergenic	chr1	TRUE	FALSE
1	106058209	106058844	Zcchc2	24134	10.5026	intergenic	chr1	TRUE	FALSE
1	106059137	106059374	Zcchc2	25062	4.34247	intergenic	chr1	FALSE	FALSE
1	106061418	106062065	Zcchc2	27343	8.02601	intergenic	chr1	TRUE	FALSE
1	106067934	106068172	Gm26509	21895	4.14849	intergenic	chr1	FALSE	FALSE
1	106071492	106071650	Gm26509	18417	4.29459	intergenic	chr1	FALSE	FALSE
1	106119113	106119272	Gm26509	28097	4.46284	intergenic	chr1	FALSE	FALSE
1	106161021	106161357	Phlpp1	10394	2.32341	intergenic	chr1	FALSE	FALSE
1	106168969	106169130	Phlpp1	2621	12.272	intergenic	chr1	TRUE	FALSE
1	106171293	106173290	Phlpp1	0	16.561	promoter	chr1	FALSE	TRUE
1	106204537	106204659	Phlpp1	0	6.756	intron	chr1	FALSE	FALSE
1	106222086	106222307	Phlpp1	0	3.7427	intron	chr1	FALSE	FALSE
1	106323225	106323446	Phlpp1	0	4.70278	intron	chr1	FALSE	FALSE
1	106361859	106362041	Phlpp1	0	3.64306	intron	chr1	FALSE	FALSE
1	106395531	106395750	Phlpp1	1280	6.39223	downstream	chr1	TRUE	FALSE
1	106400921	106401077	Phlpp1	6670	5.4112	intergenic	chr1	FALSE	FALSE
1	106403599	106403728	Phlpp1	9348	4.33442	intergenic	chr1	FALSE	FALSE
1	106404897	106405021	Phlpp1	10646	1.66273	intergenic	chr1	FALSE	FALSE
1	106407010	106408538	Phlpp1	12759	23.152	intergenic	chr1	TRUE	FALSE
1	106408731	106408854	Phlpp1	14480	1.45687	intergenic	chr1	FALSE	FALSE
1	106713805	106715040	Bcl2	0	18.7597	promoter	chr1	FALSE	FALSE
1	106715452	106715608	Bcl2	1177	2.15768	promoter	chr1	FALSE	FALSE
1	106735753	106735901	Kdsr	0	2.36068	intron	chr1	FALSE	FALSE
1	106758933	106759306	Kdsr	0	3.51152	promoter	chr1	FALSE	FALSE
1	106759541	106760036	Kdsr	0	2.54427	promoter	chr1	FALSE	TRUE
1	106796204	106796792	Vps4b	0	7.07608	promoter	chr1	FALSE	FALSE
1	107589807	107590300	Serpinb8	0	9.18987	promoter	chr1	FALSE	FALSE
1	107591056	107591534	Serpinb8	0	7.53274	intron	chr1	FALSE	FALSE
1	107748534	107748650	Gm24267	7951	2.30224	intergenic	chr1	TRUE	FALSE
1	107748976	107749117	Gm24267	7484	4.08242	intergenic	chr1	TRUE	FALSE
1	108547093	108547282	Gm22438	653987	3.29361	intergenic	chr1	TRUE	FALSE
1	110456732	110457407	Cdh7	316574	25.9422	intergenic	chr1	TRUE	FALSE
1	110457516	110457864	Cdh7	317358	6.74553	intergenic	chr1	TRUE	FALSE
1	111864227	111864591	Dsel	0	3.42103	promoter	chr1	FALSE	FALSE
1	111864706	111865152	Dsel	0	6.05277	promoter	chr1	FALSE	FALSE
1	112225527	112225771	Gm22331	242139	5.27173	intergenic	chr1	TRUE	FALSE
1	113935161	113935301	9330185C12Rik	0	3.1517	intron	chr1	FALSE	FALSE
1	113970704	113970922	9330185C12Rik	6569	32.2904	intergenic	chr1	FALSE	FALSE
1	114039486	114039680	9330185C12Rik	75351	9.29698	intergenic	chr1	TRUE	FALSE
1	114674064	114674200	9330185C12Rik	709929	2.53504	intergenic	chr1	FALSE	FALSE
1	115041720	115042520	Cntnap5a	642235	6.1913	intergenic	chr1	TRUE	FALSE
1	118310854	118311611	Tsn	0	26.7872	promoter	chr1	FALSE	TRUE
1	118321415	118321633	Mki67ip	205	3.9413	promoter	chr1	FALSE	FALSE
1	118321767	118322033	Mki67ip	0	4.08995	promoter	chr1	FALSE	TRUE
1	118388420	118389103	Clasp1	0	8.22712	promoter	chr1	FALSE	FALSE
1	118389488	118389614	Clasp1	0	3.0806	promoter	chr1	FALSE	FALSE
1	118458928	118460028	Gm22710	0	16.6417	promoter	chr1	TRUE	FALSE
1	118472390	118472621	Clasp1	0	3.7427	intron	chr1	FALSE	FALSE
1	118476928	118477125	Clasp1	0	3.12981	intron	chr1	FALSE	FALSE
1	118611982	118612334	Clasp1	2549	6.1913	intergenic	chr1	FALSE	FALSE
1	118627686	118628811	Tfcp2l1	0	5.17251	promoter	chr1	FALSE	FALSE
1	118630146	118630657	Tfcp2l1	0	6.42322	intron	chr1	TRUE	FALSE
1	118633661	118633824	Tfcp2l1	0	1.48265	intron	chr1	TRUE	FALSE
1	118645057	118645300	Tfcp2l1	0	3.98075	intron	chr1	FALSE	FALSE
1	118645669	118646222	Tfcp2l1	0	19.5749	intron	chr1	TRUE	FALSE
1	118647921	118648760	Tfcp2l1	0	21.4661	intron	chr1	TRUE	FALSE
1	118649805	118650638	Tfcp2l1	0	9.01829	intron	chr1	FALSE	FALSE
1	118657269	118657622	Tfcp2l1	0	6.76501	intron	chr1	FALSE	FALSE
1	118667335	118667737	Tfcp2l1	0	15.3684	intron	chr1	FALSE	FALSE
1	118689697	118690650	Tfcp2l1	4529	25.9422	intergenic	chr1	TRUE	FALSE
1	118748380	118748502	Tfcp2l1	63212	4.26107	intergenic	chr1	TRUE	FALSE
1	118748738	118749067	Tfcp2l1	63570	5.71564	intergenic	chr1	FALSE	FALSE
1	118755373	118755565	Tfcp2l1	70205	5.35557	intergenic	chr1	TRUE	FALSE
1	118756079	118758187	Tfcp2l1	70911	16.6056	intergenic	chr1	TRUE	FALSE
1	118758338	118758542	Tfcp2l1	73170	3.28141	intergenic	chr1	FALSE	FALSE
1	118759571	118759918	Gli2	74213	2.47462	intergenic	chr1	FALSE	FALSE
1	118767224	118767522	Gli2	66609	3.81596	intergenic	chr1	FALSE	FALSE
1	118772415	118772630	Gli2	61501	5.01196	intergenic	chr1	FALSE	FALSE
1	118776862	118776988	Gli2	57143	2.06305	intergenic	chr1	TRUE	FALSE
1	118807596	118807894	Gli2	26237	10.937	intergenic	chr1	FALSE	FALSE
1	118839984	118840251	Gli2	0	5.01196	intron	chr1	FALSE	FALSE
1	118993827	118993943	Gli2	0	3.17499	intron	chr1	FALSE	FALSE
1	119000231	119000463	Gli2	0	3.71529	intron	chr1	FALSE	FALSE
1	119047539	119048349	Gli2	0	16.9644	intron	chr1	FALSE	FALSE
1	119052532	119052687	Gli2	0	2.3825	intron	chr1	FALSE	FALSE
1	119053203	119053956	Gli2	0	9.86174	promoter	chr1	FALSE	FALSE
1	119054085	119054424	Gli2	465	2.47462	promoter	chr1	FALSE	FALSE
1	119064393	119064590	Gm26831	4544	3.7427	intergenic	chr1	FALSE	FALSE
1	119071137	119071726	Gm26831	11288	9.95965	intergenic	chr1	FALSE	FALSE
1	119074853	119075797	Gm26831	15004	11.0519	intergenic	chr1	TRUE	FALSE
1	119075945	119076191	Gm26831	16096	8.33679	intergenic	chr1	TRUE	FALSE
1	119076838	119077019	Gm26831	16989	7.41242	intergenic	chr1	TRUE	FALSE
1	119082562	119082718	Gm26831	22713	2.65385	intergenic	chr1	FALSE	FALSE
1	119083554	119083876	Gm26831	23705	2.79538	intergenic	chr1	FALSE	FALSE
1	119108140	119108497	Gm26831	48291	3.81596	intergenic	chr1	FALSE	FALSE
1	119120337	119120545	Gm8321	37040	7.74632	intergenic	chr1	FALSE	FALSE
1	119123254	119123380	Gm8321	34205	2.07036	intergenic	chr1	FALSE	FALSE
1	119217452	119217700	Gm8321	58886	7.48394	intergenic	chr1	FALSE	FALSE
1	119228057	119228221	Gm8321	69491	2.32341	intergenic	chr1	FALSE	FALSE
1	119243752	119243872	Gm8321	85186	6.0719	intergenic	chr1	FALSE	FALSE
1	119244030	119244151	Gm8321	85464	3.95394	intergenic	chr1	FALSE	FALSE
1	119258095	119258258	Gm8321	99529	1.53125	intergenic	chr1	FALSE	FALSE
1	119280980	119281149	Gm8321	122414	5.54974	intergenic	chr1	FALSE	FALSE
1	119295352	119295472	Inhbb	119992	4.40626	intergenic	chr1	FALSE	FALSE
1	119387972	119388111	Inhbb	27353	4.42923	intergenic	chr1	FALSE	FALSE
1	119388662	119389180	Inhbb	26284	8.98308	intergenic	chr1	FALSE	FALSE
1	119420365	119421908	Inhbb	0	15.0122	promoter	chr1	FALSE	FALSE
1	119503967	119504164	Ralb	0	1.41598	intron	chr1	FALSE	FALSE
1	119504383	119505240	Ralb	0	12.7245	promoter	chr1	TRUE	FALSE
1	119523014	119523141	RP23-386K20.2	0	2.10285	intron	chr1	FALSE	FALSE
1	119523865	119524519	RP23-386K20.2	0	7.89128	promoter	chr1	FALSE	FALSE
1	119525642	119526868	TMEM185B	0	10.4374	promoter	chr1	FALSE	TRUE
1	119537688	119537923	Epb4.1l5	7109	2.88092	intergenic	chr1	FALSE	FALSE
1	119538101	119538823	Epb4.1l5	6209	39.1122	intergenic	chr1	TRUE	FALSE
1	119579706	119580372	Epb4.1l5	0	4.46665	intron	chr1	FALSE	FALSE
1	119581418	119581600	Epb4.1l5	0	4.14849	intron	chr1	FALSE	FALSE
1	119648345	119648974	Epb4.1l5	0	12.1863	promoter	chr1	FALSE	FALSE
1	119649672	119650293	Epb4.1l5	671	19.7925	promoter	chr1	TRUE	FALSE
1	119697513	119697629	Ptpn4	0	2.65385	intron	chr1	FALSE	FALSE
[truncated: 59,359 more rows]

## Sheet: Dax1_TS_cells
Genes bound by Dax1(=Nr0b1) in TS cells
chr	start	end	nearest.gene	distance.to.gene	peak.score	disambiguated.region	alt_chr	shared_with_esrrb_ts	shared_with_lsd	shared_with_dax_es
1	4807910	4808117	Lypla1	0	7.40814	promoter	chr1	FALSE	TRUE	FALSE
1	4857482	4857699	Lypla1	0	2.71512	promoter	chr1	FALSE	TRUE	TRUE
1	9719180	9719419	Vcpip1	0	2.47431	exon	chr1	FALSE	FALSE	FALSE
1	9938594	9939159	Mcmdc2	0	4.00394	intron	chr1	FALSE	FALSE	FALSE
1	9939761	9941793	Mcmdc2	0	21.7854	exon	chr1	FALSE	FALSE	FALSE
1	9942289	9943381	Snord87	0	25.0973	promoter	chr1	FALSE	FALSE	FALSE
1	10039504	10040313	Cspp1	0	20.7483	promoter	chr1	FALSE	TRUE	TRUE
1	16093089	16093326	4930444P10Rik	0	4.40114	promoter	chr1	FALSE	FALSE	FALSE
1	16098833	16099912	Rpl7	1382	11.4558	downstream	chr1	FALSE	FALSE	FALSE
1	16100064	16100380	Rpl7	914	7.50517	downstream	chr1	FALSE	FALSE	FALSE
1	16105429	16105690	Rdh10	83	3.47823	promoter	chr1	FALSE	TRUE	FALSE
1	16105792	16106195	Rdh10	0	5.36538	promoter	chr1	FALSE	TRUE	FALSE
1	16619153	16619355	Ube2w	0	3.96545	promoter	chr1	FALSE	TRUE	FALSE
1	23382806	23382986	Ogfrl1	0	3.13037	promoter	chr1	FALSE	TRUE	FALSE
1	23921924	23922315	Smap1	0	9.21477	promoter	chr1	FALSE	TRUE	FALSE
1	30799377	30799723	Phf3	2618	2.47431	intergenic	chr1	FALSE	FALSE	FALSE
1	30873687	30873998	Phf3	10430	2.37841	intergenic	chr1	FALSE	TRUE	TRUE
1	33757475	33758054	Bag2	0	13.9955	promoter	chr1	FALSE	TRUE	FALSE
1	34462663	34463022	Ptpn18	0	2.57948	exon	chr1	FALSE	TRUE	FALSE
1	34842754	34843189	Fam168b	0	11.9664	promoter	chr1	FALSE	TRUE	TRUE
1	36082150	36082345	Hs6st1	0	6.34878	intron	chr1	FALSE	FALSE	FALSE
1	36103497	36103801	Hs6st1	0	2.77143	exon	chr1	FALSE	FALSE	FALSE
1	36106498	36106681	Hs6st1	51	3.13037	downstream	chr1	FALSE	FALSE	FALSE
1	36106837	36107040	Hs6st1	390	6.8901	downstream	chr1	FALSE	FALSE	FALSE
1	36471765	36471989	Cnnm4	0	4.51927	promoter	chr1	FALSE	TRUE	FALSE
1	36512501	36512879	Cnnm3	0	6.6736	promoter	chr1	FALSE	TRUE	FALSE
1	36530860	36531040	Ankrd23	0	3.52951	exon	chr1	FALSE	FALSE	FALSE
1	36531886	36532194	Ankrd23	0	5.47041	exon	chr1	FALSE	FALSE	FALSE
1	36534255	36534587	Ankrd23	0	2.44941	exon	chr1	FALSE	FALSE	FALSE
1	36535647	36536048	Ankrd23	0	3.96545	promoter	chr1	FALSE	FALSE	FALSE
1	36696673	36697363	Actr1b	1838	5.69864	downstream	chr1	FALSE	FALSE	FALSE
1	36697503	36697930	Actr1b	1271	9.68509	downstream	chr1	FALSE	FALSE	FALSE
1	37540807	37540987	Mgat4a	0	4.40114	promoter	chr1	FALSE	TRUE	FALSE
1	37719480	37719689	2010300C02Rik	0	3.07387	promoter	chr1	FALSE	TRUE	FALSE
1	37900387	37900574	Mrpl30	1851	2.47431	downstream	chr1	FALSE	TRUE	FALSE
1	37985967	37986270	Txndc9	0	3.61211	exon	chr1	FALSE	TRUE	FALSE
1	38051342	38051552	Eif5b	0	4.78288	intron	chr1	FALSE	FALSE	FALSE
1	38129913	38130103	Rev1	250	4.00292	promoter	chr1	FALSE	TRUE	TRUE
1	39370551	39371023	Rpl31	0	3.77981	exon	chr1	FALSE	FALSE	FALSE
1	39371205	39371537	Tbc1d8	0	3.37919	exon	chr1	FALSE	FALSE	FALSE
1	39372197	39373810	Tbc1d8	0	7.23676	exon	chr1	FALSE	FALSE	FALSE
1	39373938	39374693	Tbc1d8	0	16.7916	exon	chr1	FALSE	FALSE	FALSE
1	39374949	39375143	Tbc1d8	0	3.69385	intron	chr1	FALSE	FALSE	FALSE
1	39375261	39375605	Tbc1d8	0	3.41425	intron	chr1	FALSE	FALSE	FALSE
1	39376330	39376648	Tbc1d8	0	3.37919	exon	chr1	FALSE	TRUE	FALSE
1	39535437	39535797	Cnot11	0	2.31607	promoter	chr1	FALSE	TRUE	FALSE
1	39535987	39536178	Cnot11	0	1.87968	promoter	chr1	FALSE	TRUE	FALSE
1	39577116	39577367	Rnf149	0	7.44546	promoter	chr1	FALSE	TRUE	FALSE
1	39650681	39650880	Creg2	0	2.57948	promoter	chr1	FALSE	TRUE	FALSE
1	39900547	39900775	Map4k4	137	2.98132	promoter	chr1	FALSE	TRUE	FALSE
1	40030418	40030688	Map4k4	4107	3.72414	intergenic	chr1	FALSE	FALSE	FALSE
1	43051131	43051324	Tgfbrap1	0	3.7185	intron	chr1	FALSE	FALSE	FALSE
1	43445883	43446063	Nck2	0	4.00394	promoter	chr1	FALSE	TRUE	FALSE
1	43827421	43827640	Uxs1	0	4.27941	promoter	chr1	FALSE	TRUE	FALSE
1	44102262	44102597	Kdelc1	0	3.93699	promoter	chr1	TRUE	TRUE	FALSE
1	46852791	46852977	Slc39a10	0	2.86106	intron	chr1	FALSE	FALSE	FALSE
1	51465394	51465768	Nabp1	3729	16.3021	intergenic	chr1	FALSE	FALSE	FALSE
1	51466130	51467081	Nabp1	2416	18.1073	downstream	chr1	FALSE	TRUE	FALSE
1	51467180	51467614	Nabp1	1883	1.86795	downstream	chr1	FALSE	FALSE	FALSE
1	51467833	51468200	Nabp1	1297	7.9757	downstream	chr1	FALSE	FALSE	FALSE
1	51468473	51468664	Nabp1	833	5.22143	downstream	chr1	FALSE	FALSE	FALSE
1	51472593	51472880	Nabp1	0	3.09345	intron	chr1	FALSE	FALSE	FALSE
1	51474002	51474420	Nabp1	0	9.59824	intron	chr1	FALSE	FALSE	FALSE
1	52168504	52168690	Gls	0	2.57948	promoter	chr1	FALSE	FALSE	FALSE
1	52169197	52169815	Gls	0	12.9225	promoter	chr1	FALSE	FALSE	FALSE
1	52170016	52170448	Gls	0	6.44463	promoter	chr1	FALSE	TRUE	FALSE
1	54983389	54983623	Sf3b1	1545	4.11517	downstream	chr1	FALSE	FALSE	FALSE
1	55076925	55077185	Hspd1	649	7.19835	downstream	chr1	FALSE	FALSE	FALSE
1	55087626	55088072	Hspd1	0	6.50568	promoter	chr1	TRUE	TRUE	TRUE
1	55092025	55092243	Hspe1	717	7.62123	downstream	chr1	FALSE	FALSE	FALSE
1	56972251	56972461	9130024F11Rik	0	4.51927	promoter	chr1	FALSE	TRUE	FALSE
1	56972668	56972848	9130024F11Rik	0	1.62188	promoter	chr1	FALSE	TRUE	FALSE
1	57775084	57775503	Spats2l	0	4.45433	promoter	chr1	FALSE	TRUE	FALSE
1	58382597	58382995	Aox2	3332	3.7185	intergenic	chr1	FALSE	FALSE	FALSE
1	58393522	58393717	Bzw1	0	1.90144	promoter	chr1	FALSE	FALSE	FALSE
1	58408423	58408603	Clk1	1585	2.86106	downstream	chr1	FALSE	FALSE	FALSE
1	58409384	58410370	Clk1	0	15.7778	exon	chr1	FALSE	FALSE	FALSE
1	59685620	59685803	Nop58	0	4.25323	intron	chr1	FALSE	TRUE	FALSE
1	59717304	59717525	Nop58	5793	1.45319	intergenic	chr1	FALSE	FALSE	FALSE
1	59719182	59719794	Nop58	7671	4.00394	intergenic	chr1	FALSE	FALSE	FALSE
1	59721154	59721340	Nop58	9643	3.47823	intergenic	chr1	FALSE	FALSE	FALSE
1	59913042	59913410	Fam117b	0	8.53597	promoter	chr1	FALSE	TRUE	FALSE
1	60180389	60180802	Nbeal1	0	7.73467	promoter	chr1	FALSE	TRUE	FALSE
1	60566646	60567078	Raph1	0	3.78994	promoter	chr1	FALSE	TRUE	FALSE
1	63181488	63181744	Gpr1	946	10.0722	downstream	chr1	FALSE	FALSE	FALSE
1	66817088	66817524	Kansl1l	0	6.9477	promoter	chr1	FALSE	TRUE	FALSE
1	66817668	66817950	Kansl1l	105	1.92926	promoter	chr1	FALSE	TRUE	FALSE
1	71652826	71653031	Apol7d	0	2.59006	promoter	chr1	FALSE	TRUE	FALSE
1	72716117	72716416	Rpl37a	2307	6.46627	downstream	chr1	FALSE	FALSE	FALSE
1	72716576	72716814	Rpl37a	2766	2.1438	intergenic	chr1	FALSE	FALSE	FALSE
1	74124301	74124508	Tns1	0	4.64974	promoter	chr1	FALSE	TRUE	FALSE
1	74265190	74265385	Arpc2	0	2.87487	intron	chr1	FALSE	FALSE	FALSE
1	74278072	74278307	Gpbar1	242	5.78239	promoter	chr1	FALSE	FALSE	FALSE
1	74278581	74279413	Gpbar1	0	5.13209	promoter	chr1	FALSE	TRUE	FALSE
1	74285501	74285940	Pnkd	0	5.72368	promoter	chr1	TRUE	TRUE	FALSE
1	74288332	74288562	Tmbim1	0	3.09345	exon	chr1	FALSE	FALSE	FALSE
1	74288857	74289108	Tmbim1	0	2.4666	exon	chr1	FALSE	FALSE	FALSE
1	74289746	74289978	Tmbim1	0	1.97713	exon	chr1	FALSE	FALSE	FALSE
1	74367680	74367860	Gm216	0	5.8823	exon	chr1	FALSE	TRUE	FALSE
1	74389814	74390681	Ctdsp1	827	3.17949	promoter	chr1	FALSE	TRUE	FALSE
1	74397342	74397815	Ctdsp1	56	9.15203	downstream	chr1	FALSE	TRUE	FALSE
1	74411139	74411408	Vil1	0	4.97262	intron	chr1	FALSE	FALSE	FALSE
1	74434882	74435094	Vil1	0	3.07387	exon	chr1	FALSE	FALSE	FALSE
1	74588372	74588563	Bcs1l	0	6.3511	promoter	chr1	TRUE	TRUE	FALSE
1	74741155	74741459	Prkag3	0	1.92926	exon	chr1	FALSE	FALSE	FALSE
1	74776510	74776698	Wnt6	0	1.92926	intron	chr1	TRUE	TRUE	FALSE
1	74776820	74777754	Wnt6	0	5.9759	intron	chr1	TRUE	TRUE	FALSE
1	74782569	74783005	Wnt6	0	2.24347	exon	chr1	TRUE	TRUE	FALSE
1	74783602	74783782	Wnt6	0	4.91936	intron	chr1	TRUE	TRUE	FALSE
1	74784141	74784689	Wnt6	0	5.37336	exon	chr1	TRUE	TRUE	FALSE
1	74786250	74786679	Wnt6	930	7.15849	downstream	chr1	FALSE	TRUE	FALSE
1	75134209	75134559	Cnppd1	0	4.35665	promoter	chr1	FALSE	FALSE	FALSE
1	75141740	75141920	Cnppd1	0	2.63447	promoter	chr1	FALSE	TRUE	FALSE
1	75142472	75143089	Fam134a	0	10.1122	promoter	chr1	FALSE	TRUE	FALSE
1	75168674	75169003	Zfand2b	0	4.54907	promoter	chr1	FALSE	TRUE	FALSE
1	75180214	75180394	Abcb6	0	6.50732	promoter	chr1	FALSE	TRUE	FALSE
1	75191557	75191881	Atg9a	0	2.63306	promoter	chr1	FALSE	TRUE	FALSE
1	75216238	75216571	Tuba4a	0	3.78994	exon	chr1	FALSE	FALSE	FALSE
1	75217315	75217521	Tuba4a	0	3.17949	exon	chr1	FALSE	FALSE	FALSE
1	75219360	75219555	Tuba4a	106	3.01535	promoter	chr1	FALSE	TRUE	FALSE
1	75347174	75347393	Des	12935	2.4666	intergenic	chr1	FALSE	FALSE	FALSE
1	75381818	75382025	Speg	0	4.22359	promoter	chr1	FALSE	TRUE	FALSE
1	75393935	75394142	Speg	0	3.93699	intron	chr1	FALSE	FALSE	FALSE
1	75410432	75410715	Speg	0	3.73161	exon	chr1	FALSE	FALSE	FALSE
1	75410980	75411227	Speg	0	2.86106	exon	chr1	FALSE	FALSE	FALSE
1	75422906	75423095	Speg	0	2.23875	promoter	chr1	FALSE	TRUE	FALSE
1	75423223	75423505	Speg	0	5.9759	promoter	chr1	FALSE	TRUE	FALSE
1	75478625	75479100	Chpf	0	13.2623	promoter	chr1	FALSE	TRUE	FALSE
1	75479836	75480262	Tmem198	0	3.17949	promoter	chr1	FALSE	TRUE	FALSE
1	75492638	75493131	Obsl1	0	4.38871	promoter	chr1	FALSE	FALSE	FALSE
1	75499984	75500243	Obsl1	0	2.71512	exon	chr1	FALSE	FALSE	FALSE
1	75505359	75505990	Obsl1	0	6.37653	promoter	chr1	FALSE	TRUE	TRUE
1	75547402	75547614	Slc4a3	0	1.49217	promoter	chr1	FALSE	FALSE	FALSE
1	75552103	75552314	Slc4a3	0	1.97031	promoter	chr1	FALSE	FALSE	FALSE
1	75559558	75560073	Slc4a3	0	5.24169	exon	chr1	FALSE	TRUE	FALSE
1	78419728	78419929	Farsb	0	3.95357	exon	chr1	FALSE	FALSE	FALSE
1	79696409	79696829	Wdfy1	5432	5.20334	intergenic	chr1	FALSE	FALSE	FALSE
1	79697005	79697185	Wdfy1	5076	4.10612	intergenic	chr1	FALSE	FALSE	FALSE
1	79697375	79697756	Wdfy1	4505	4.98214	intergenic	chr1	FALSE	FALSE	FALSE
1	79761641	79761866	Wdfy1	0	5.65166	promoter	chr1	FALSE	TRUE	FALSE
1	80258801	80259010	Cul3	5912	5.72368	intergenic	chr1	FALSE	FALSE	FALSE
1	80339967	80340338	Cul3	0	4.06261	promoter	chr1	FALSE	TRUE	FALSE
1	82291430	82291839	Irs1	13	4.12006	promoter	chr1	FALSE	TRUE	TRUE
1	82361986	82362166	Rhbdd1	0	2.86106	intron	chr1	FALSE	FALSE	FALSE
1	82385841	82386063	Rhbdd1	0	2.35567	intron	chr1	FALSE	FALSE	FALSE
1	82839375	82840305	Gm22396	0	6.83344	promoter	chr1	FALSE	TRUE	TRUE
1	84720766	84721152	Trip12	36	4.20976	downstream	chr1	FALSE	FALSE	FALSE
1	84722049	84722396	Trip12	0	3.54283	exon	chr1	FALSE	TRUE	FALSE
1	84838426	84838769	Trip12	0	4.51927	promoter	chr1	FALSE	TRUE	FALSE
1	84839262	84839615	Trip12	0	4.74765	promoter	chr1	TRUE	TRUE	FALSE
1	84840068	84840285	Fbxo36	0	5.23094	promoter	chr1	FALSE	TRUE	FALSE
1	85793355	85793840	Cab39	0	3.98694	promoter	chr1	FALSE	TRUE	FALSE
1	85894606	85894786	Itm2c	0	3.72157	promoter	chr1	FALSE	TRUE	FALSE
1	86046034	86046307	2810459M11Rik	0	1.92926	promoter	chr1	FALSE	TRUE	FALSE
1	86293074	86293255	Gm16341	0	4.51927	intron	chr1	FALSE	TRUE	FALSE
1	86343691	86344985	Ncl	0	24.0362	exon	chr1	FALSE	FALSE	FALSE
1	86345111	86346492	Ncl	0	11.1004	exon	chr1	FALSE	FALSE	FALSE
1	86346601	86347171	Ncl	0	5.96418	exon	chr1	FALSE	TRUE	FALSE
1	86347452	86347937	Ncl	0	7.29964	exon	chr1	FALSE	FALSE	FALSE
1	86348142	86349822	Ncl	0	6.22574	exon	chr1	FALSE	FALSE	TRUE
1	86354865	86355058	Ncl	0	3.98078	exon	chr1	FALSE	FALSE	FALSE
1	86358650	86358852	Ncl	0	4.39703	promoter	chr1	FALSE	TRUE	TRUE
1	86359081	86359527	Ncl	0	7.30594	promoter	chr1	FALSE	TRUE	TRUE
1	86360603	86360805	C130036L24Rik	0	3.60961	promoter	chr1	FALSE	FALSE	FALSE
1	86492192	86492438	Ptma	34297	3.98078	intergenic	chr1	TRUE	TRUE	FALSE
1	86503913	86504477	Ptma	22258	8.43263	intergenic	chr1	FALSE	TRUE	TRUE
1	86527579	86528755	Ptma	0	11.2457	intron	chr1	FALSE	TRUE	TRUE
1	86529714	86529990	Ptma	0	4.83155	exon	chr1	FALSE	FALSE	FALSE
1	86530855	86532262	Ptma	156	8.81764	downstream	chr1	FALSE	TRUE	FALSE
1	86532461	86532918	Ptma	1762	4.31736	downstream	chr1	FALSE	TRUE	FALSE
1	86533541	86533744	Ptma	2842	3.07387	intergenic	chr1	FALSE	FALSE	FALSE
1	86613447	86613712	Cops7b	6468	2.29253	intergenic	chr1	FALSE	FALSE	FALSE
1	87213847	87214256	Eif4e2	0	9.92025	promoter	chr1	FALSE	TRUE	TRUE
1	87326798	87327643	Gigyf2	0	6.39478	promoter	chr1	FALSE	TRUE	FALSE
1	87351792	87351972	Gigyf2	0	2.78896	promoter	chr1	FALSE	FALSE	FALSE
1	87454384	87454665	Gigyf2	3587	2.1479	intergenic	chr1	FALSE	FALSE	FALSE
1	87456385	87456782	Gigyf2	5588	5.72368	intergenic	chr1	FALSE	TRUE	FALSE
1	87457742	87457983	Gigyf2	6945	3.61987	intergenic	chr1	FALSE	FALSE	FALSE
1	87458683	87458863	Gigyf2	7886	2.06257	intergenic	chr1	FALSE	FALSE	FALSE
1	87510335	87510586	Neu2	0	5.38916	promoter	chr1	FALSE	TRUE	FALSE
1	87569640	87569862	Neu2	0	2.78896	intron	chr1	FALSE	FALSE	FALSE
1	87758336	87758575	Atg16l1	0	1.90144	intron	chr1	FALSE	FALSE	FALSE
1	87790790	87791108	Atg16l1	0	5.43993	intron	chr1	FALSE	FALSE	FALSE
1	87794533	87794885	5830472F04Rik	1581	3.27814	promoter	chr1	FALSE	FALSE	FALSE
1	87853319	87853612	Dgkd	0	5.20334	promoter	chr1	FALSE	TRUE	FALSE
1	87948014	87948208	Usp40	0	4.95154	intron	chr1	FALSE	FALSE	FALSE
1	87961562	87961814	Usp40	0	1.54269	intron	chr1	FALSE	FALSE	FALSE
1	88270295	88270481	Hjurp	0	3.00284	promoter	chr1	FALSE	FALSE	FALSE
1	88701708	88702269	Arl4c	0	4.10612	promoter	chr1	FALSE	TRUE	FALSE
1	89135733	89136118	Sh3bp4	0	4.35665	intron	chr1	FALSE	FALSE	FALSE
1	89159438	89159654	Sh3bp4	4369	3.0518	intergenic	chr1	FALSE	FALSE	FALSE
1	89357751	89357931	Agap1	96879	3.66786	intergenic	chr1	FALSE	FALSE	FALSE
1	89454523	89454992	Agap1	0	7.13226	promoter	chr1	FALSE	TRUE	FALSE
1	89580108	89580639	Agap1	0	9.28506	intron	chr1	FALSE	TRUE	FALSE
1	89581391	89581630	Agap1	0	5.12015	intron	chr1	FALSE	TRUE	FALSE
1	89616285	89616680	Agap1	0	2.98132	intron	chr1	FALSE	FALSE	FALSE
1	89703125	89703305	Agap1	0	3.32391	intron	chr1	FALSE	FALSE	FALSE
1	89736308	89736488	Agap1	0	3.93699	intron	chr1	FALSE	FALSE	FALSE
1	89931032	89931224	D130058E05Rik	0	3.07058	exon	chr1	FALSE	TRUE	FALSE
1	90011803	90011983	Asb18	0	1.97031	intron	chr1	FALSE	FALSE	FALSE
1	90603383	90603630	Cops8	0	3.92403	promoter	chr1	FALSE	TRUE	FALSE
1	90608998	90609396	Cops8	0	5.13868	intron	chr1	FALSE	FALSE	FALSE
1	91031645	91031880	Lrrfip1	0	2.31607	intron	chr1	FALSE	FALSE	FALSE
1	91052635	91052923	Lrrfip1	0	5.53253	promoter	chr1	FALSE	TRUE	TRUE
1	91061158	91061408	Lrrfip1	0	5.89853	intron	chr1	TRUE	TRUE	FALSE
1	91080580	91080812	Lrrfip1	0	2.39146	intron	chr1	FALSE	FALSE	FALSE
1	91122702	91122882	Lrrfip1	0	2.17128	intron	chr1	FALSE	FALSE	FALSE
1	91136719	91136969	Lrrfip1	7774	4.00394	intergenic	chr1	FALSE	FALSE	FALSE
1	91137982	91138513	Rbm44	6589	6.77403	intergenic	chr1	FALSE	TRUE	FALSE
1	91211970	91212150	Ramp1	0	5.57471	intron	chr1	FALSE	FALSE	FALSE
1	91250326	91250681	Ube2f	0	4.81912	promoter	chr1	FALSE	TRUE	FALSE
1	91297980	91298493	Scly	0	4.40118	promoter	chr1	FALSE	TRUE	FALSE
1	91298941	91299277	Scly	0	2.54421	promoter	chr1	FALSE	TRUE	FALSE
1	91300181	91300616	Scly	0	5.78983	promoter	chr1	FALSE	TRUE	FALSE
1	91315469	91315906	Scly	0	2.61541	exon	chr1	FALSE	FALSE	FALSE
1	91316649	91317171	Scly	0	4.93706	exon	chr1	FALSE	TRUE	FALSE
1	91320342	91320547	Scly	0	3.45872	promoter	chr1	FALSE	FALSE	FALSE
1	91321153	91323669	Espnl	0	21.0297	promoter	chr1	FALSE	TRUE	FALSE
1	91367915	91368216	Fam132b	0	5.91563	intron	chr1	FALSE	FALSE	FALSE
1	91368609	91369695	Fam132b	0	8.78764	exon	chr1	FALSE	FALSE	FALSE
1	91369955	91371072	Fam132b	0	5.78983	exon	chr1	FALSE	FALSE	FALSE
1	91371240	91371580	Fam132b	0	4.35665	exon	chr1	FALSE	FALSE	FALSE
1	91372222	91372568	Fam132b	0	2.71512	exon	chr1	FALSE	FALSE	FALSE
1	91372792	91373741	Fam132b	0	7.44634	exon	chr1	FALSE	FALSE	FALSE
1	91376540	91376879	Ilkap	0	2.77143	intron	chr1	FALSE	FALSE	FALSE
1	91378516	91378888	Ilkap	0	2.74641	exon	chr1	FALSE	FALSE	FALSE
1	91381813	91382017	Ilkap	0	4.17244	exon	chr1	FALSE	FALSE	FALSE
1	91414094	91414342	Hes6	55	2.86106	promoter	chr1	FALSE	TRUE	FALSE
1	91459072	91459279	Per2	0	2.6084	promoter	chr1	FALSE	TRUE	FALSE
1	91459448	91459716	Per2	117	5.08998	promoter	chr1	FALSE	TRUE	TRUE
1	91494512	91494953	Traf3ip1	0	8.92077	promoter	chr1	FALSE	TRUE	FALSE
1	91527275	91527508	Traf3ip1	0	4.11517	intron	chr1	FALSE	FALSE	FALSE
1	91731034	91731214	Twist2	70246	2.39245	intergenic	chr1	FALSE	FALSE	FALSE
1	91913408	91913606	Hdac4	15178	2.57948	intergenic	chr1	FALSE	FALSE	FALSE
1	91949233	91949564	Hdac4	0	3.52951	intron	chr1	FALSE	FALSE	FALSE
1	92180807	92181211	Hdac4	32413	1.89286	intergenic	chr1	FALSE	TRUE	TRUE
1	92447545	92447814	Ndufa10	0	3.02976	intron	chr1	FALSE	FALSE	FALSE
1	92480147	92480372	Olfr1416	0	2.49175	promoter	chr1	FALSE	FALSE	FALSE
1	92642185	92642553	Myeov2	199	3.08298	promoter	chr1	FALSE	TRUE	FALSE
1	92831694	92832183	Gpc1	0	4.77525	promoter	chr1	FALSE	TRUE	FALSE
1	92861012	92861952	Gpc1	813	10.0722	downstream	chr1	FALSE	FALSE	FALSE
1	92906974	92907398	Dusp28	0	4.67735	promoter	chr1	FALSE	TRUE	TRUE
1	92910294	92911278	Rnpepl1	0	3.64586	promoter	chr1	FALSE	TRUE	FALSE
1	92913960	92914237	Rnpepl1	0	4.83628	promoter	chr1	FALSE	FALSE	FALSE
1	92934492	92934816	Capn10	0	2.68445	promoter	chr1	FALSE	TRUE	TRUE
1	93029046	93029317	Kif1a	0	2.68768	intron	chr1	FALSE	FALSE	FALSE
1	93235852	93236209	Sned1	0	2.63447	promoter	chr1	FALSE	TRUE	FALSE
1	93236398	93236630	Sned1	0	4.77525	intron	chr1	FALSE	TRUE	FALSE
1	93260407	93260587	Sned1	0	3.52951	intron	chr1	FALSE	FALSE	FALSE
1	93294886	93295122	Sned1	0	2.31019	promoter	chr1	FALSE	TRUE	FALSE
1	93295839	93296190	Sned1	0	3.32587	promoter	chr1	FALSE	FALSE	FALSE
1	93300749	93300929	Mterfd2	0	4.37493	exon	chr1	TRUE	FALSE	FALSE
1	93402681	93402861	Ano7	0	2.42666	exon	chr1	FALSE	TRUE	FALSE
1	93403380	93403585	Ano7	0	4.85138	exon	chr1	FALSE	FALSE	FALSE
1	93406909	93407090	Hdlbp	0	2.31607	exon	chr1	FALSE	FALSE	FALSE
1	93408350	93408624	Hdlbp	0	3.51885	exon	chr1	FALSE	FALSE	FALSE
1	93445332	93445671	Hdlbp	0	9.54209	promoter	chr1	FALSE	TRUE	FALSE
1	93478839	93479257	2002-09-01	0	11.7322	promoter	chr1	FALSE	TRUE	TRUE
1	93511368	93512518	Farp2	0	30.8838	promoter	chr1	FALSE	TRUE	FALSE
1	93615098	93615331	Farp2	0	3.17949	intron	chr1	FALSE	FALSE	FALSE
1	93620473	93620683	Farp2	0	2.7981	exon	chr1	FALSE	FALSE	FALSE
1	93620981	93621741	Farp2	0	3.05101	exon	chr1	FALSE	FALSE	FALSE
1	93622972	93623162	Stk25	0	3.36366	intron	chr1	FALSE	FALSE	FALSE
1	93625200	93625380	Stk25	0	3.26886	promoter	chr1	FALSE	FALSE	FALSE
1	93686775	93686962	Bok	0	3.61211	intron	chr1	FALSE	TRUE	FALSE
1	93688815	93689595	Bok	0	7.87855	exon	chr1	FALSE	FALSE	FALSE
1	93696443	93696936	Bok	680	4.91081	downstream	chr1	FALSE	FALSE	FALSE
1	93697121	93697459	Bok	1358	7.99527	downstream	chr1	FALSE	FALSE	FALSE
1	93726851	93727357	Thap4	0	3.26801	intron	chr1	FALSE	TRUE	FALSE
1	93754294	93755246	Atg4b	0	14.8135	promoter	chr1	FALSE	TRUE	FALSE
1	93775736	93775916	Atg4b	0	2.97732	exon	chr1	FALSE	FALSE	FALSE
1	93790293	93790500	Atg4b	858	1.90144	downstream	chr1	FALSE	TRUE	FALSE
1	93792108	93792442	Dtymk	133	3.20599	downstream	chr1	FALSE	FALSE	FALSE
1	93803816	93804352	Ing5	0	4.35665	promoter	chr1	FALSE	TRUE	TRUE
1	93825109	93825544	D2hgdh	0	4.26338	promoter	chr1	FALSE	TRUE	FALSE
1	94035897	94036140	Pdcd1	2166	2.80219	downstream	chr1	FALSE	FALSE	FALSE
1	97229420	97229622	Slco6c1	101166	5.72368	intergenic	chr1	FALSE	FALSE	FALSE
1	105758903	105759099	2310035C23Rik	3771	6.06838	intergenic	chr1	FALSE	FALSE	FALSE
1	105998600	105998899	Zcchc2	0	1.86795	intron	chr1	TRUE	TRUE	FALSE
1	106013312	106013492	Zcchc2	0	3.12278	intron	chr1	FALSE	FALSE	FALSE
1	106034908	106035489	Zcchc2	833	7.00554	downstream	chr1	FALSE	TRUE	FALSE
1	106171818	106172058	Phlpp1	0	2.91982	promoter	chr1	FALSE	TRUE	FALSE
1	106759589	106760013	Kdsr	0	2.74031	promoter	chr1	FALSE	TRUE	TRUE
1	106761604	106761865	Kdsr	1861	6.37706	promoter	chr1	FALSE	FALSE	FALSE
1	118311233	118311460	Tsn	100	5.54433	promoter	chr1	FALSE	TRUE	TRUE
1	118321814	118322130	Mki67ip	0	3.05101	promoter	chr1	FALSE	TRUE	FALSE
1	118334983	118335228	Mki67ip	1160	7.07986	downstream	chr1	FALSE	FALSE	FALSE
1	118632154	118632355	Tfcp2l1	0	3.18187	exon	chr1	FALSE	FALSE	FALSE
1	118687425	118687678	Tfcp2l1	2257	1.92926	downstream	chr1	FALSE	FALSE	FALSE
1	118872039	118872260	Gli2	0	2.86106	intron	chr1	FALSE	FALSE	FALSE
1	119149546	119149766	Gm8321	7819	3.20855	intergenic	chr1	FALSE	FALSE	FALSE
1	119468135	119468519	Ralb	1785	6.44463	downstream	chr1	FALSE	FALSE	FALSE
1	119526151	119526362	TMEM185B	0	1.54269	promoter	chr1	FALSE	TRUE	TRUE
1	120209035	120209257	Steap3	0	1.81118	intron	chr1	FALSE	TRUE	FALSE
1	120603525	120603778	En1	0	3.72414	exon	chr1	FALSE	TRUE	FALSE
1	125386461	125386641	Actr3	6263	2.4666	intergenic	chr1	FALSE	FALSE	FALSE
1	125387046	125387226	Actr3	5678	5.72368	intergenic	chr1	FALSE	FALSE	FALSE
1	125412484	125412789	Actr3	0	2.91982	intron	chr1	FALSE	FALSE	FALSE
1	127291137	127291398	Mgat5	0	2.4666	intron	chr1	FALSE	FALSE	FALSE
1	128243979	128244542	Ubxn4	0	3.05101	promoter	chr1	FALSE	TRUE	FALSE
1	128328798	128328978	Lct	479	3.13051	promoter	chr1	FALSE	FALSE	FALSE
1	128330184	128330400	Mcm6	1190	1.87968	promoter	chr1	FALSE	FALSE	FALSE
1	128359455	128359941	Mcm6	0	9.21433	promoter	chr1	FALSE	TRUE	TRUE
1	130429703	130429898	Gm15675	0	2.57948	exon	chr1	FALSE	FALSE	FALSE
1	130454229	130454497	Cd55	0	7.64889	promoter	chr1	FALSE	FALSE	FALSE
1	130715690	130715891	Pfkfb2	0	4.93706	promoter	chr1	FALSE	TRUE	FALSE
1	130717565	130717850	Yod1	0	1.55679	promoter	chr1	FALSE	TRUE	FALSE
1	130906404	130906610	Il20	581	3.13037	downstream	chr1	FALSE	FALSE	FALSE
1	131051152	131051446	Mapkapk2	2257	5.37336	downstream	chr1	FALSE	FALSE	FALSE
1	131122637	131122856	Dyrk3	5584	3.98078	intergenic	chr1	FALSE	FALSE	FALSE
1	131126053	131126462	Dyrk3	1978	6.14184	downstream	chr1	FALSE	FALSE	FALSE
1	131130597	131130841	Dyrk3	0	5.717	intron	chr1	FALSE	FALSE	FALSE
1	131137931	131138355	Dyrk3	0	3.00765	promoter	chr1	FALSE	TRUE	TRUE
1	131176817	131177021	Rassf5	0	3.53418	exon	chr1	FALSE	FALSE	FALSE
1	131177334	131177628	Rassf5	0	2.7981	exon	chr1	FALSE	FALSE	FALSE
1	131179807	131180053	Rassf5	0	3.37919	exon	chr1	FALSE	FALSE	FALSE
1	131181274	131182152	Rassf5	0	6.83193	exon	chr1	FALSE	FALSE	FALSE
1	131183159	131183464	Rassf5	0	2.61938	intron	chr1	FALSE	FALSE	FALSE
1	131183648	131184026	Rassf5	0	6.01236	intron	chr1	FALSE	FALSE	FALSE
1	131910510	131911118	Nucks1	0	3.46493	promoter	chr1	FALSE	TRUE	TRUE
1	132007340	132008031	Elk4	0	4.78827	promoter	chr1	FALSE	TRUE	TRUE
1	132298620	132299028	Klhdc8a	0	8.20703	promoter	chr1	FALSE	TRUE	FALSE
1	132299323	132299541	Klhdc8a	0	3.43673	exon	chr1	FALSE	TRUE	FALSE
1	132417589	132417890	Dstyk	0	3.00794	promoter	chr1	FALSE	TRUE	FALSE
1	132481363	132481568	Rbbp5	0	1.49217	intron	chr1	FALSE	FALSE	FALSE
1	132977584	132977849	Mdm4	11995	3.17949	intergenic	chr1	FALSE	FALSE	FALSE
1	133045945	133046248	Pik3c2b	0	8.78764	promoter	chr1	FALSE	TRUE	FALSE
1	133118940	133119125	Pik3c2b	10252	4.09355	intergenic	chr1	FALSE	TRUE	FALSE
1	133140641	133140824	Ppp1r15b	857	3.63395	downstream	chr1	FALSE	FALSE	FALSE
1	133141652	133141953	Ppp1r15b	1868	4.11517	downstream	chr1	FALSE	FALSE	FALSE
1	133142942	133143133	Ppp1r15b	3158	3.6202	intergenic	chr1	FALSE	FALSE	FALSE
1	133423704	133423994	Sox13	0	4.0607	promoter	chr1	FALSE	TRUE	FALSE
1	133597347	133597540	Gm23939	3682	2.87745	intergenic	chr1	FALSE	FALSE	FALSE
1	133597797	133598453	Gm23939	2769	18.394	intergenic	chr1	FALSE	TRUE	FALSE
1	133599248	133599599	Gm23939	1623	4.93706	promoter	chr1	FALSE	FALSE	FALSE
1	133600402	133600908	Gm23939	314	3.19449	promoter	chr1	FALSE	FALSE	FALSE
1	133601191	133601409	Gm23939	0	3.26801	promoter	chr1	FALSE	FALSE	FALSE
1	133602413	133602593	Gm23939	1057	3.7065	downstream	chr1	FALSE	FALSE	FALSE
1	133609787	133610555	Snrpe	0	4.66556	promoter	chr1	FALSE	TRUE	FALSE
1	133614864	133615131	Gm26706	441	2.81569	downstream	chr1	FALSE	FALSE	FALSE
1	133616239	133616496	Gm26706	1816	4.66771	downstream	chr1	FALSE	FALSE	FALSE
1	133617479	133617795	Zc3h11a	2075	5.96418	downstream	chr1	FALSE	FALSE	FALSE
1	133622278	133622510	Zbed6	0	4.11517	intron	chr1	FALSE	FALSE	FALSE
1	133624037	133624236	Zbed6	0	4.31015	intron	chr1	FALSE	FALSE	FALSE
1	133624507	133624761	Zbed6	0	5.54433	exon	chr1	FALSE	FALSE	FALSE
1	133637931	133638126	Zbed6	0	4.12757	intron	chr1	FALSE	FALSE	FALSE
1	133643245	133643710	Zbed6	0	4.22359	intron	chr1	FALSE	TRUE	FALSE
1	133645402	133645616	Zbed6	0	5.52979	intron	chr1	FALSE	FALSE	FALSE
1	133645731	133646455	Zbed6	0	12.4297	exon	chr1	FALSE	FALSE	FALSE
1	133661128	133661442	Zbed6	0	4.01902	promoter	chr1	FALSE	TRUE	TRUE
1	133668709	133669183	Zc3h11a	7328	7.50995	intergenic	chr1	FALSE	FALSE	FALSE
1	133670153	133670487	Lax1	8541	7.70376	intergenic	chr1	TRUE	TRUE	FALSE
1	133678287	133678927	Lax1	101	20.4387	downstream	chr1	FALSE	TRUE	FALSE
1	134074097	134075075	Btg2	94	13.2876	downstream	chr1	FALSE	TRUE	FALSE
1	134092957	134093166	Btg2	13836	4.4788	intergenic	chr1	TRUE	TRUE	FALSE
1	134298817	134298997	Ppfia4	0	3.38094	exon	chr1	FALSE	TRUE	FALSE
1	134344268	134344962	Tmem183a	1134	36.0136	downstream	chr1	FALSE	TRUE	FALSE
1	134415304	134415560	Adipor1	0	5.9936	promoter	chr1	FALSE	TRUE	FALSE
1	134433374	134433574	Adipor1	22	4.46602	downstream	chr1	FALSE	TRUE	FALSE
1	134433795	134434149	Adipor1	443	5.54433	downstream	chr1	FALSE	TRUE	FALSE
1	134492090	134492606	Klhl12	1071	4.24936	promoter	chr1	FALSE	TRUE	FALSE
1	134494392	134494978	Rabif	0	12.723	promoter	chr1	FALSE	TRUE	FALSE
1	134636271	134637305	Kdm5b	3393	12.8314	intergenic	chr1	FALSE	TRUE	FALSE
1	134955630	134955996	Ppp1r12b	0	1.69678	promoter	chr1	TRUE	TRUE	FALSE
1	134962516	134962774	Ube2t	0	2.22803	promoter	chr1	FALSE	TRUE	TRUE
1	135147553	135147810	Arl8a	0	4.35983	promoter	chr1	FALSE	TRUE	FALSE
1	135157101	135157799	Arl8a	831	10.6272	downstream	chr1	FALSE	TRUE	FALSE
1	135251405	135251585	Gm26642	0	3.99501	intron	chr1	FALSE	TRUE	FALSE
1	135261482	135261685	Gm26642	0	2.63986	intron	chr1	FALSE	FALSE	FALSE
1	135265895	135266361	Rnpep	0	4.7831	exon	chr1	FALSE	FALSE	FALSE
1	135267085	135267285	Rnpep	0	2.67181	promoter	chr1	FALSE	FALSE	FALSE
1	135283725	135284180	Rnpep	0	6.08975	promoter	chr1	FALSE	TRUE	FALSE
1	135308116	135308493	Timm17a	0	1.97031	intron	chr1	FALSE	FALSE	FALSE
1	135380335	135381126	Ipo9	1185	10.4002	downstream	chr1	FALSE	FALSE	FALSE
1	135439012	135439199	Nav1	0	3.77981	exon	chr1	FALSE	FALSE	FALSE
1	135731119	135731657	Csrp1	0	8.51136	intron	chr1	FALSE	TRUE	FALSE
1	135731788	135732278	Csrp1	0	15.0007	intron	chr1	FALSE	TRUE	FALSE
1	135732494	135732888	Csrp1	0	5.9954	intron	chr1	FALSE	TRUE	FALSE
1	135744209	135744434	Csrp1	0	3.20855	intron	chr1	FALSE	FALSE	FALSE
1	135748158	135748366	Csrp1	0	2.68455	intron	chr1	FALSE	TRUE	FALSE
1	135750196	135750409	Csrp1	0	5.33686	intron	chr1	FALSE	FALSE	FALSE
1	135752860	135753239	Csrp1	627	14.1768	downstream	chr1	FALSE	TRUE	FALSE
1	135754303	135754560	Csrp1	2070	2.22803	downstream	chr1	FALSE	FALSE	FALSE
1	135766034	135766338	Phlda3	0	3.92403	promoter	chr1	FALSE	TRUE	TRUE
1	135766468	135766843	Phlda3	0	4.93706	promoter	chr1	FALSE	TRUE	FALSE
1	135768800	135769136	Phlda3	0	4.84715	exon	chr1	FALSE	TRUE	FALSE
1	135769577	135771762	Phlda3	440	15.8664	downstream	chr1	TRUE	TRUE	FALSE
1	135772046	135772471	Phlda3	2909	6.67178	intergenic	chr1	FALSE	TRUE	FALSE
1	135835809	135836006	Tnnt2	379	2.22803	promoter	chr1	FALSE	FALSE	FALSE
1	136035318	136035498	Tmem9	287	2.24347	downstream	chr1	FALSE	FALSE	FALSE
1	136140105	136140332	Kif21b	0	5.20374	intron	chr1	TRUE	TRUE	FALSE
1	136231718	136231898	5730559C18Rik	0	2.51041	promoter	chr1	FALSE	TRUE	FALSE
1	136260522	136260771	Gpr25	0	5.39717	promoter	chr1	FALSE	TRUE	FALSE
1	136345450	136346108	Camsap2	0	4.27424	promoter	chr1	FALSE	TRUE	FALSE
1	136415199	136415622	Ddx59	0	11.6528	promoter	chr1	FALSE	TRUE	FALSE
1	136624650	136625106	Zfp281	0	8.46074	promoter	chr1	FALSE	TRUE	FALSE
1	136696054	136696289	Gm16880	0	3.02265	promoter	chr1	TRUE	TRUE	TRUE
1	138619432	138619778	Nek7	0	5.35902	promoter	chr1	FALSE	TRUE	FALSE
1	138963493	138963957	Dennd1b	0	7.39216	promoter	chr1	FALSE	TRUE	FALSE
1	139421896	139422400	Zbtb41	0	2.86106	promoter	chr1	FALSE	TRUE	FALSE
1	139454852	139455140	Aspm	0	6.76429	promoter	chr1	FALSE	TRUE	FALSE
1	143702697	143703130	Cdc73	0	7.82173	promoter	chr1	FALSE	TRUE	TRUE
1	143739629	143739828	Glrx2	0	3.43673	promoter	chr1	FALSE	TRUE	FALSE
1	143776877	143777561	Uchl5	0	9.67235	promoter	chr1	FALSE	TRUE	TRUE
1	151019581	151019769	Hmcn1	26145	1.70028	intergenic	chr1	FALSE	FALSE	FALSE
1	151428190	151428431	Swt1	0	3.02976	promoter	chr1	TRUE	TRUE	FALSE
1	151428605	151428877	Trmt1l	0	2.44258	promoter	chr1	TRUE	TRUE	FALSE
1	151466330	151466962	Rnf2	2443	3.85258	downstream	chr1	TRUE	TRUE	TRUE
1	151467083	151467696	Rnf2	1709	9.25264	downstream	chr1	TRUE	TRUE	FALSE
1	151488002	151488204	Rnf2	0	6.44463	intron	chr1	FALSE	FALSE	FALSE
1	151500299	151500868	Rnf2	0	7.01398	promoter	chr1	FALSE	TRUE	FALSE
1	151571429	151571709	Fam129a	0	3.69385	promoter	chr1	FALSE	TRUE	FALSE
1	151925310	151925540	1700025G04Rik	0	3.68166	intron	chr1	FALSE	FALSE	FALSE
1	152044480	152044676	1700025G04Rik	0	4.11517	intron	chr1	FALSE	FALSE	FALSE
1	152766308	152766880	Arpc5	0	4.97945	promoter	chr1	FALSE	TRUE	FALSE
1	152776475	152776734	Arpc5	877	4.12703	downstream	chr1	FALSE	FALSE	FALSE
1	152776913	152777217	Arpc5	1315	5.9759	downstream	chr1	FALSE	FALSE	FALSE
1	152777418	152777904	Arpc5	1820	4.27424	downstream	chr1	FALSE	FALSE	FALSE
1	152830183	152830433	Ncf2	0	2.15911	exon	chr1	FALSE	FALSE	FALSE
1	152830730	152831252	Ncf2	0	4.22359	exon	chr1	FALSE	TRUE	FALSE
1	152831669	152832705	Ncf2	0	5.77783	exon	chr1	FALSE	FALSE	FALSE
1	152833014	152833241	Ncf2	0	4.77525	intron	chr1	FALSE	TRUE	FALSE
1	152902271	152902562	Smg7	0	4.0438	promoter	chr1	FALSE	TRUE	FALSE
1	153234142	153234440	Lamc1	0	2.76411	intron	chr1	FALSE	FALSE	FALSE
1	153332285	153332756	Lamc1	0	8.87834	promoter	chr1	FALSE	TRUE	FALSE
1	153449137	153449386	Shcbp1l	0	2.86106	intron	chr1	FALSE	FALSE	FALSE
1	153451314	153451671	Shcbp1l	0	2.71512	intron	chr1	FALSE	FALSE	FALSE
1	153453141	153453582	Shcbp1l	566	7.90323	downstream	chr1	FALSE	TRUE	FALSE
1	153486773	153487654	Dhx9	0	2.41132	promoter	chr1	FALSE	TRUE	FALSE
1	153906800	153907052	A930039A15Rik	0	2.67181	exon	chr1	FALSE	FALSE	FALSE
1	155083250	155083561	Gm9530	0	9.96699	promoter	chr1	FALSE	TRUE	TRUE
1	155205830	155206045	Stx6	2312	3.95806	downstream	chr1	FALSE	FALSE	FALSE
1	155210298	155210571	BC034090	1902	6.50568	downstream	chr1	FALSE	FALSE	FALSE
1	155211341	155211521	BC034090	952	3.69385	downstream	chr1	FALSE	FALSE	FALSE
1	155212489	155212683	BC034090	0	4.66771	exon	chr1	FALSE	FALSE	FALSE
1	155213062	155213276	BC034090	0	2.72392	exon	chr1	FALSE	FALSE	FALSE
1	155215091	155215464	BC034090	0	5.04403	intron	chr1	FALSE	FALSE	FALSE
1	155217446	155217649	BC034090	0	7.80747	exon	chr1	FALSE	TRUE	FALSE
1	155558268	155558530	Acbd6	0	6.77987	promoter	chr1	FALSE	TRUE	FALSE
1	156036105	156036600	Tor1aip2	0	10.48	promoter	chr1	FALSE	TRUE	FALSE
1	156043899	156044322	Tor1aip2	0	2.86347	intron	chr1	FALSE	TRUE	FALSE
1	156303384	156303623	Tdrd5	0	3.58676	promoter	chr1	FALSE	TRUE	FALSE
1	156421251	156421530	Axdnd1	91	3.31948	promoter	chr1	FALSE	TRUE	FALSE
1	156423433	156423668	Axdnd1	2273	2.77143	promoter	chr1	FALSE	FALSE	FALSE
1	156558730	156559115	Abl2	0	3.96827	promoter	chr1	FALSE	TRUE	FALSE
1	156650656	156650851	Abl2	1087	4.55615	downstream	chr1	FALSE	FALSE	FALSE
1	156656422	156656679	Tor3a	0	3.80191	exon	chr1	FALSE	FALSE	FALSE
1	156656976	156657286	Tor3a	0	8.03498	intron	chr1	FALSE	FALSE	FALSE
1	156657580	156658079	Tor3a	0	7.40814	promoter	chr1	FALSE	FALSE	FALSE
1	156659749	156660304	Tor3a	0	2.2739	promoter	chr1	FALSE	FALSE	FALSE
1	156938943	156939400	Ralgps2	0	4.73761	promoter	chr1	FALSE	TRUE	FALSE
1	156939570	156939900	Ralgps2	0	12.3701	promoter	chr1	FALSE	TRUE	FALSE
1	157079573	157079818	Tex35	19329	1.89286	intergenic	chr1	TRUE	TRUE	FALSE
1	157412330	157412608	2810025M15Rik	0	2.25366	promoter	chr1	FALSE	TRUE	FALSE
1	159232039	159232265	Rfwd2	60	9.55262	promoter	chr1	FALSE	TRUE	TRUE
1	160212865	160213122	Cacybp	0	4.35665	promoter	chr1	FALSE	TRUE	TRUE
1	160976322	160976542	Rc3h1	1343	2.98132	promoter	chr1	FALSE	FALSE	FALSE
1	160977526	160977727	Serpinc1	878	5.3373	promoter	chr1	FALSE	FALSE	FALSE
1	161034569	161041200	Gm24489	0	78.0031	promoter	chr1	TRUE	TRUE	FALSE
1	162570678	162570962	Vamp4	0	3.06996	promoter	chr1	FALSE	TRUE	FALSE
1	162665759	162665939	Prrc2c	4785	4.27941	intergenic	chr1	FALSE	FALSE	FALSE
1	162667881	162668069	Prrc2c	2655	2.46088	intergenic	chr1	FALSE	FALSE	FALSE
1	162668987	162669347	Prrc2c	1377	11.1243	downstream	chr1	FALSE	FALSE	FALSE
1	162669665	162670017	Prrc2c	707	3.69385	downstream	chr1	FALSE	FALSE	FALSE
1	162671419	162671658	Prrc2c	0	2.91679	exon	chr1	FALSE	FALSE	FALSE
1	162740151	162740371	Prrc2c	0	5.13209	promoter	chr1	FALSE	TRUE	TRUE
1	163994834	163995015	Mettl18	0	3.54283	promoter	chr1	FALSE	TRUE	TRUE
1	164249071	164249453	Slc19a2	0	4.31736	promoter	chr1	FALSE	TRUE	FALSE
1	164266659	164267212	Slc19a2	1273	5.38916	downstream	chr1	FALSE	FALSE	FALSE
1	164457739	164457938	Atp1b1	0	2.77143	promoter	chr1	TRUE	TRUE	FALSE
1	165281854	165282310	Gpr161	19552	2.31607	intergenic	chr1	FALSE	TRUE	FALSE
1	165634219	165634546	Mpzl1	0	2.60395	promoter	chr1	FALSE	TRUE	TRUE
1	165844846	165845106	Cd247	0	3.65537	intron	chr1	FALSE	TRUE	FALSE
1	166409610	166409817	Pogk	0	3.13481	promoter	chr1	FALSE	TRUE	FALSE
1	167000670	167000981	Gm16701	0	2.98132	promoter	chr1	FALSE	TRUE	FALSE
1	167270902	167271102	Uck2	0	7.50517	intron	chr1	TRUE	TRUE	TRUE
1	167284723	167285048	Uck2	0	3.61211	promoter	chr1	FALSE	TRUE	TRUE
1	170589562	170589987	Nos1ap	0	3.78994	promoter	chr1	FALSE	TRUE	FALSE
1	170885274	170885544	Gm26620	0	3.8826	promoter	chr1	FALSE	TRUE	TRUE
1	171217413	171217609	Nr1i3	0	4.0607	exon	chr1	FALSE	FALSE	FALSE
1	171270326	171270725	B4galt3	0	1.90732	promoter	chr1	FALSE	TRUE	FALSE
1	171277161	171277488	Ppox	0	4.51927	exon	chr1	FALSE	FALSE	FALSE
1	171277836	171278188	Ppox	0	3.56682	exon	chr1	FALSE	FALSE	FALSE
1	171281365	171281624	Ppox	178	9.02319	promoter	chr1	FALSE	TRUE	FALSE
1	171286506	171286874	Usp21	0	3.55678	promoter	chr1	FALSE	TRUE	FALSE
1	171287690	171288082	Usp21	0	9.09309	promoter	chr1	FALSE	TRUE	FALSE
1	171322009	171322210	Dedd	6934	6.01997	intergenic	chr1	FALSE	FALSE	FALSE
1	171329579	171329860	Dedd	0	5.47671	promoter	chr1	FALSE	TRUE	FALSE
1	171340692	171341020	Nit1	0	3.95357	exon	chr1	FALSE	FALSE	FALSE
1	171342525	171342741	Nit1	0	4.434	exon	chr1	FALSE	FALSE	FALSE
1	171344368	171344633	Nit1	0	2.37841	promoter	chr1	FALSE	FALSE	FALSE
1	171360376	171360748	Klhdc9	0	5.96418	promoter	chr1	FALSE	FALSE	FALSE
1	171465712	171466222	F11r	1108	6.53843	downstream	chr1	FALSE	TRUE	FALSE
1	171467043	171467302	F11r	2439	9.81587	downstream	chr1	FALSE	FALSE	FALSE
1	172027042	172027430	Vangl2	0	1.90144	promoter	chr1	FALSE	TRUE	FALSE
1	172075781	172075961	Ncstn	0	5.27846	intron	chr1	FALSE	FALSE	FALSE
1	172100746	172101184	Copa	0	5.2582	intron	chr1	FALSE	FALSE	FALSE
1	172138872	172139229	Pex19	2378	5.20639	downstream	chr1	FALSE	FALSE	FALSE
1	172193613	172193820	Dcaf8	0	3.96768	exon	chr1	FALSE	FALSE	FALSE
1	172197791	172198134	Pea15a	0	5.69083	exon	chr1	FALSE	FALSE	FALSE
1	172202218	172202771	Pea15a	0	2.66783	promoter	chr1	FALSE	FALSE	FALSE
1	172206072	172206774	Pea15a	0	6.39478	promoter	chr1	FALSE	TRUE	FALSE
1	172318310	172318533	Igsf8	0	3.41576	promoter	chr1	FALSE	FALSE	FALSE
1	172390012	172390272	Pigm	5912	2.36001	intergenic	chr1	FALSE	FALSE	FALSE
1	172500160	172500658	Tagln2	0	4.69372	promoter	chr1	TRUE	TRUE	FALSE
1	172502245	172502730	Tagln2	0	4.30203	intron	chr1	FALSE	TRUE	FALSE
1	172504989	172505601	Tagln2	0	4.64308	exon	chr1	FALSE	FALSE	FALSE
1	172507062	172507339	Tagln2	0	2.12908	exon	chr1	FALSE	FALSE	FALSE
1	172507503	172509106	Tagln2	122	8.51062	downstream	chr1	FALSE	FALSE	FALSE
1	172509214	172509665	Tagln2	1833	14.3549	downstream	chr1	FALSE	TRUE	FALSE
1	172510662	172510974	Tagln2	3281	4.22359	intergenic	chr1	FALSE	FALSE	FALSE
1	177022597	177022777	Akt3	0	4.90885	exon	chr1	FALSE	FALSE	FALSE
1	177258123	177258371	Akt3	0	3.6202	promoter	chr1	FALSE	TRUE	FALSE
1	178318393	178321732	Gm16586	0	28.8418	promoter	chr1	TRUE	TRUE	FALSE
1	178323352	178323532	Gm16586	0	3.61211	intron	chr1	FALSE	FALSE	FALSE
1	178327063	178327248	Hnrnpu	0	4.90461	intron	chr1	FALSE	FALSE	FALSE
1	178336469	178336990	Hnrnpu	0	4.98487	promoter	chr1	FALSE	TRUE	TRUE
1	178337634	178337840	Hnrnpu	0	3.90221	promoter	chr1	FALSE	TRUE	TRUE
1	178530552	178531014	Kif26b	0	4.51927	exon	chr1	FALSE	TRUE	FALSE
1	179546335	179546588	Cnst	0	3.417	promoter	chr1	FALSE	TRUE	FALSE
1	179645742	179645922	Cnst	18263	3.12278	intergenic	chr1	FALSE	TRUE	FALSE
1	179742118	179742409	Gm1305	0	6.00276	intron	chr1	FALSE	FALSE	FALSE
1	179742841	179744191	Gm1305	0	16.3497	intron	chr1	FALSE	FALSE	FALSE
1	179802987	179803676	Gm10518	0	7.67163	promoter	chr1	FALSE	TRUE	TRUE
1	180229738	180229928	Psen2	0	1.48843	promoter	chr1	FALSE	FALSE	FALSE
1	180331015	180331228	Itpkb	0	4.37493	promoter	chr1	FALSE	TRUE	FALSE
1	180365316	180365534	Itpkb	0	2.58902	intron	chr1	FALSE	TRUE	FALSE
1	180568795	180568975	Parp1	0	4.84549	promoter	chr1	FALSE	TRUE	TRUE
1	180579942	180580318	Parp1	0	3.52951	intron	chr1	FALSE	FALSE	FALSE
1	180580785	180581039	Parp1	0	1.49217	intron	chr1	FALSE	FALSE	FALSE
1	180593488	180593681	Parp1	0	4.68532	intron	chr1	FALSE	FALSE	FALSE
1	180605031	180605383	Parp1	3777	4.10612	intergenic	chr1	FALSE	FALSE	FALSE
1	180638148	180638387	Lin9	2762	5.23368	intergenic	chr1	FALSE	FALSE	FALSE
1	180640884	180641663	Lin9	0	5.3009	promoter	chr1	TRUE	TRUE	TRUE
1	180726057	180726255	Acbd3	0	6.42975	promoter	chr1	FALSE	TRUE	FALSE
1	180757823	180758206	Acbd3	3619	12.4893	intergenic	chr1	FALSE	FALSE	FALSE
1	180768408	180768882	Acbd3	14204	3.13481	intergenic	chr1	FALSE	TRUE	FALSE
1	180780242	180780720	H3f3a	20111	1.87968	intergenic	chr1	FALSE	TRUE	FALSE
1	180800851	180801171	H3f3a	0	13.3177	promoter	chr1	FALSE	FALSE	FALSE
1	180813700	180814039	Gm16067	0	8.05835	promoter	chr1	FALSE	TRUE	FALSE
1	180850937	180851352	Sde2	0	8.93206	promoter	chr1	FALSE	TRUE	TRUE
1	181090845	181091291	Nvl	2131	7.50235	downstream	chr1	FALSE	FALSE	FALSE
1	181092050	181092331	Nvl	1091	2.50747	downstream	chr1	FALSE	FALSE	FALSE
1	181150866	181151327	Cnih4	0	13.3902	promoter	chr1	FALSE	TRUE	FALSE
1	181170220	181170420	Cnih4	1225	4.22359	downstream	chr1	TRUE	FALSE	FALSE
1	181170877	181171331	Cnih4	1882	7.13226	downstream	chr1	TRUE	FALSE	FALSE
1	181171828	181172142	Wdr26	1085	8.57349	downstream	chr1	TRUE	FALSE	FALSE
1	181172405	181172997	Wdr26	230	7.84174	downstream	chr1	TRUE	FALSE	FALSE
1	181175099	181175405	Wdr26	0	3.25943	exon	chr1	FALSE	FALSE	FALSE
1	181198628	181198832	Wdr26	0	6.69015	exon	chr1	FALSE	FALSE	FALSE
1	181210870	181211350	Wdr26	0	3.93614	promoter	chr1	TRUE	TRUE	FALSE
1	181211808	181212344	Wdr26	255	3.61211	promoter	chr1	FALSE	TRUE	FALSE
1	181352342	181352662	Cnih3	0	7.50517	promoter	chr1	FALSE	TRUE	FALSE
1	181711116	181711296	Dnah14	27691	2.53529	intergenic	chr1	FALSE	FALSE	FALSE
1	181810145	181810393	Gm23690	3213	4.93706	intergenic	chr1	FALSE	FALSE	FALSE
1	181810660	181810876	Gm23690	2730	5.05319	intergenic	chr1	FALSE	FALSE	FALSE
1	181811106	181811392	Gm23690	2214	4.35665	downstream	chr1	FALSE	FALSE	FALSE
1	181811530	181812231	Gm23690	1375	7.21386	downstream	chr1	FALSE	FALSE	FALSE
1	181812449	181813068	Gm23690	538	7.64994	downstream	chr1	FALSE	FALSE	FALSE
1	181813342	181813628	Gm23690	0	3.92239	promoter	chr1	FALSE	FALSE	FALSE
1	181828705	181828944	Lbr	0	6.4889	exon	chr1	FALSE	FALSE	FALSE
1	181842109	181842504	Lbr	0	4.54907	promoter	chr1	FALSE	TRUE	FALSE
1	181893997	181894211	Enah	10233	2.63051	intergenic	chr1	FALSE	FALSE	FALSE
1	181895135	181895393	Enah	9051	3.26801	intergenic	chr1	FALSE	FALSE	FALSE
1	182019523	182020043	Enah	0	4.37489	promoter	chr1	TRUE	TRUE	FALSE
1	182282250	182282670	Degs1	0	5.79942	promoter	chr1	FALSE	TRUE	FALSE
1	182341347	182341557	Fbxo28	0	1.90144	promoter	chr1	FALSE	TRUE	FALSE
1	182490093	182490301	Capn2	0	4.54907	intron	chr1	FALSE	TRUE	FALSE
1	182515248	182515446	Capn2	0	5.22143	intron	chr1	TRUE	TRUE	FALSE
1	182763859	182764240	Susd4	0	2.58902	promoter	chr1	FALSE	TRUE	FALSE
1	183274943	183275191	Brox	1150	3.77981	downstream	chr1	FALSE	FALSE	FALSE
1	183343001	183343247	Mia3	0	4.78159	intron	chr1	FALSE	FALSE	FALSE
1	183345071	183345706	Mia3	0	4.46602	promoter	chr1	FALSE	TRUE	FALSE
1	183369398	183369711	Mia3	0	7.8793	promoter	chr1	FALSE	TRUE	FALSE
1	183388875	183389142	Taf1a	0	2.67182	promoter	chr1	FALSE	TRUE	TRUE
1	183414516	183414706	Hhipl2	3796	3.77981	intergenic	chr1	FALSE	FALSE	FALSE
1	184810752	184811230	2001-03-01	0	4.58851	promoter	chr1	FALSE	TRUE	FALSE
1	184845537	184845728	2002-03-01	0	3.71298	promoter	chr1	FALSE	TRUE	FALSE
1	185204061	185204241	Rab3gap2	0	1.90732	promoter	chr1	FALSE	TRUE	TRUE
1	185282807	185283009	Rab3gap2	0	3.13037	intron	chr1	FALSE	FALSE	FALSE
1	185283401	185283643	Rab3gap2	0	3.93699	exon	chr1	FALSE	FALSE	FALSE
1	185329003	185329279	Iars2	0	3.00765	promoter	chr1	FALSE	TRUE	TRUE
1	185339805	185339985	Bpnt1	0	5.8823	intron	chr1	FALSE	FALSE	FALSE
1	185392193	185392388	Eprs	0	3.7185	intron	chr1	FALSE	FALSE	FALSE
1	186719023	186719203	Rrp15	1774	2.98656	downstream	chr1	FALSE	FALSE	FALSE
1	187237853	187238033	Gpatch2	0	3.5089	intron	chr1	FALSE	FALSE	FALSE
1	187251020	187251267	Gpatch2	0	1.68111	intron	chr1	FALSE	FALSE	FALSE
1	189661592	189661803	Cenpf	0	4.17104	intron	chr1	FALSE	FALSE	FALSE
1	189728012	189728423	Ptpn14	0	2.60395	promoter	chr1	FALSE	TRUE	FALSE
1	189734850	189735030	Ptpn14	0	2.97214	intron	chr1	FALSE	FALSE	FALSE
1	189879251	189879880	Smyd2	611	6.67178	downstream	chr1	FALSE	FALSE	FALSE
1	189883779	189883992	Smyd2	0	3.92403	promoter	chr1	FALSE	TRUE	FALSE
1	189922198	189922588	Smyd2	0	3.61987	promoter	chr1	FALSE	TRUE	TRUE
1	191091288	191091510	Nsl1	6729	2.73322	intergenic	chr1	FALSE	FALSE	FALSE
1	191166127	191166307	Fam71a	1309	1.97031	promoter	chr1	FALSE	TRUE	FALSE
1	191182370	191182550	Atf3	0	7.76388	intron	chr1	FALSE	TRUE	FALSE
1	191225220	191225458	D730003I15Rik	0	4.72523	exon	chr1	FALSE	TRUE	FALSE
1	191305576	191305756	Nenf	1032	5.72731	downstream	chr1	TRUE	TRUE	FALSE
1	191317953	191318194	Nenf	0	3.69385	promoter	chr1	FALSE	TRUE	FALSE
1	191340094	191340274	Tmem206	0	3.65537	intron	chr1	FALSE	FALSE	FALSE
1	191346201	191346505	Tmem206	0	4.73761	intron	chr1	FALSE	FALSE	FALSE
1	191347695	191347982	Tmem206	0	5.07087	intron	chr1	FALSE	FALSE	FALSE
1	191396649	191397080	Ppp2r5a	0	5.78983	promoter	chr1	FALSE	TRUE	FALSE
1	191624582	191624869	Ints7	1909	3.25943	downstream	chr1	FALSE	FALSE	FALSE
1	191717796	191718325	Lpgat1	0	9.71785	promoter	chr1	TRUE	TRUE	FALSE
1	191802919	191803099	Nek2	18344	2.59006	intergenic	chr1	TRUE	TRUE	FALSE
1	191835589	191835848	Nek2	2538	4.10612	intergenic	chr1	FALSE	FALSE	FALSE
1	192138230	192138419	Gm10516	0	3.61211	promoter	chr1	FALSE	TRUE	FALSE
1	193103068	193103248	Diexf	1154	2.40634	downstream	chr1	FALSE	FALSE	FALSE
1	193117430	193117681	Diexf	0	2.34264	exon	chr1	FALSE	FALSE	FALSE
1	193163432	193163710	Irf6	0	3.40039	exon	chr1	FALSE	FALSE	FALSE
1	193197671	193198013	Traf3ip3	0	2.35567	promoter	chr1	FALSE	FALSE	FALSE
1	195092446	195092638	Cd46	197	2.24347	promoter	chr1	FALSE	TRUE	FALSE
10	4386899	4387225	Zbtb2	0	3.13037	promoter	chr10	FALSE	TRUE	FALSE
10	5823604	5823799	Mtrf1l	0	5.05319	promoter	chr10	FALSE	TRUE	FALSE
10	7681019	7681817	Lats1	0	4.77525	promoter	chr10	FALSE	TRUE	FALSE
10	7956423	7956680	Tab2	192	3.72414	promoter	chr10	FALSE	TRUE	FALSE
10	8802862	8803085	Sash1	0	1.91556	intron	chr10	FALSE	FALSE	FALSE
10	9901017	9901245	Stxbp5	0	6.19934	promoter	chr10	FALSE	TRUE	FALSE
10	11281259	11281797	Fbxo30	0	2.31607	promoter	chr10	TRUE	TRUE	FALSE
10	12869222	12869605	Utrn	7486	5.39717	intergenic	chr10	FALSE	TRUE	FALSE
10	18318836	18319078	Nhsl1	71243	5.20334	intergenic	chr10	FALSE	TRUE	FALSE
10	19934419	19934655	Map3k5	0	4.40114	promoter	chr10	FALSE	TRUE	FALSE
10	20148853	20149216	Map7	0	3.7185	promoter	chr10	FALSE	TRUE	FALSE
10	20312653	20313169	Bclaf1	0	3.12278	promoter	chr10	FALSE	TRUE	FALSE
10	20345587	20345904	Mtfr2	1914	5.77783	promoter	chr10	FALSE	FALSE	FALSE
10	20347430	20348087	Mtfr2	0	31.0104	promoter	chr10	FALSE	TRUE	FALSE
10	22699582	22699849	Slc2a12	0	2.95749	intron	chr10	TRUE	TRUE	FALSE
10	22731347	22731782	Tbpl1	0	5.05319	promoter	chr10	FALSE	TRUE	FALSE
10	23781800	23782028	Rps12	3182	2.2739	intergenic	chr10	FALSE	FALSE	FALSE
10	23782941	23784828	Rps12	382	26.3191	downstream	chr10	FALSE	TRUE	FALSE
10	23785412	23786033	Snora33	0	4.66102	promoter	chr10	FALSE	FALSE	FALSE
10	25296731	25297042	Akap7	0	4.40114	promoter	chr10	FALSE	TRUE	FALSE
10	29361958	29362271	Rnf146	0	3.07387	promoter	chr10	FALSE	TRUE	FALSE
10	30600576	30600924	Trmt11	0	5.36421	promoter	chr10	FALSE	TRUE	FALSE
10	30618299	30618627	Hint3	0	6.19934	promoter	chr10	FALSE	TRUE	FALSE
10	34207145	34207325	Dse	0	3.65537	promoter	chr10	FALSE	TRUE	FALSE
10	37137050	37137377	Marcks	0	5.51716	promoter	chr10	FALSE	TRUE	FALSE
10	40141871	40142077	Slc16a10	0	2.77143	promoter	chr10	FALSE	TRUE	FALSE
10	40284300	40284875	Amd1	2582	3.52951	intergenic	chr10	FALSE	FALSE	FALSE
10	40285503	40286119	Amd1	1338	6.77403	downstream	chr10	FALSE	FALSE	FALSE
10	40301440	40301708	Amd1	0	6.73615	promoter	chr10	FALSE	TRUE	FALSE
10	41283688	41283868	Fig4	0	2.93978	intron	chr10	FALSE	FALSE	FALSE
10	41490231	41490491	Ppil6	0	4.56421	promoter	chr10	FALSE	TRUE	FALSE
10	41519163	41519381	Cd164	118	4.11517	promoter	chr10	FALSE	TRUE	TRUE
10	42477989	42478169	Lace1	0	1.8073	promoter	chr10	TRUE	TRUE	FALSE
10	42502992	42503191	Snx3	0	3.75857	intron	chr10	FALSE	FALSE	FALSE
10	42761638	42761864	Sec63	0	4.09619	promoter	chr10	FALSE	TRUE	FALSE
10	43516059	43516259	Bend3	662	2.98132	downstream	chr10	FALSE	FALSE	FALSE
10	43517203	43517473	Bend3	1806	3.7185	downstream	chr10	FALSE	FALSE	FALSE
10	44268183	44268609	Atg5	0	3.69385	promoter	chr10	FALSE	TRUE	FALSE
10	45067199	45067626	Prep	0	2.86106	promoter	chr10	FALSE	TRUE	FALSE
10	45486193	45486395	Lin28b	15991	3.7185	intergenic	chr10	FALSE	TRUE	TRUE
10	53597213	53597756	Asf1a	0	3.7185	promoter	chr10	FALSE	TRUE	FALSE
10	58323491	58323823	Lims1	0	2.86106	promoter	chr10	FALSE	TRUE	FALSE
10	58497772	58498121	Ccdc138	0	12.2457	promoter	chr10	FALSE	TRUE	FALSE
10	59899353	59899968	Dnajb12	50	6.06838	downstream	chr10	FALSE	FALSE	FALSE
10	59900554	59900973	Dnajb12	1251	3.37919	downstream	chr10	FALSE	FALSE	FALSE
10	59901138	59901364	Dnajb12	1835	4.76949	downstream	chr10	FALSE	FALSE	FALSE
10	59948576	59949595	Ddit4	79	16.2281	downstream	chr10	FALSE	FALSE	FALSE
10	59949907	59950417	Ddit4	0	3.0199	exon	chr10	FALSE	FALSE	FALSE
10	59950725	59950999	Ddit4	0	3.69385	exon	chr10	FALSE	TRUE	FALSE
10	59981639	59981824	Anapc16	5584	2.44941	intergenic	chr10	FALSE	FALSE	FALSE
10	60277828	60278187	Psap	0	2.60101	promoter	chr10	TRUE	TRUE	FALSE
10	60279922	60280223	Psap	0	2.77143	intron	chr10	FALSE	FALSE	FALSE
10	60287729	60288007	Psap	0	4.35665	intron	chr10	TRUE	FALSE	FALSE
10	60300180	60300429	Psap	0	7.35374	exon	chr10	FALSE	FALSE	FALSE
10	60300556	60301174	Psap	0	3.55806	exon	chr10	FALSE	FALSE	FALSE
10	60302095	60302280	Psap	0	3.55806	exon	chr10	FALSE	FALSE	FALSE
10	60303767	60304270	Cdh23	0	5.80571	intron	chr10	FALSE	FALSE	FALSE
10	60304420	60304657	Cdh23	0	4.40114	exon	chr10	FALSE	FALSE	FALSE
10	60304773	60305129	Cdh23	0	10.9091	exon	chr10	FALSE	FALSE	FALSE
10	60305817	60306292	Cdh23	0	13.5378	promoter	chr10	FALSE	FALSE	FALSE
10	60759544	60761475	Unc5b	1134	7.1192	downstream	chr10	TRUE	TRUE	FALSE
10	60761873	60762272	Unc5b	337	2.22803	downstream	chr10	FALSE	FALSE	FALSE
10	60765204	60765527	Unc5b	0	3.1345	exon	chr10	FALSE	FALSE	FALSE
10	60765850	60766064	Unc5b	0	4.11517	intron	chr10	FALSE	FALSE	FALSE
10	60768727	60768953	Unc5b	0	5.68001	intron	chr10	FALSE	TRUE	FALSE
10	60774305	60774493	Unc5b	0	4.73761	exon	chr10	FALSE	FALSE	FALSE
10	60774641	60774821	Unc5b	0	4.41143	exon	chr10	FALSE	FALSE	FALSE
10	60777309	60778242	Unc5b	0	4.05507	exon	chr10	FALSE	TRUE	FALSE
10	60778517	60778955	Unc5b	0	4.35983	exon	chr10	FALSE	FALSE	FALSE
10	60781611	60781836	Unc5b	0	2.35567	intron	chr10	FALSE	FALSE	FALSE
10	60783205	60783533	Unc5b	0	3.52951	exon	chr10	FALSE	FALSE	FALSE
10	60795883	60796119	Unc5b	0	1.86638	intron	chr10	FALSE	FALSE	FALSE
10	60796717	60797102	Unc5b	0	5.63487	intron	chr10	FALSE	FALSE	FALSE
10	60825604	60825903	Unc5b	0	4.193	intron	chr10	TRUE	FALSE	FALSE
10	60826917	60827130	Unc5b	0	7.69084	intron	chr10	TRUE	TRUE	FALSE
10	60827440	60827830	Unc5b	0	4.93706	intron	chr10	TRUE	FALSE	FALSE
10	60828079	60828620	Unc5b	0	6.39478	intron	chr10	TRUE	TRUE	FALSE
10	60831233	60831616	Unc5b	0	5.96418	promoter	chr10	FALSE	TRUE	FALSE
10	61273360	61273586	Adamts14	0	1.73916	promoter	chr10	FALSE	TRUE	FALSE
10	61383052	61383497	Pald1	0	3.13051	promoter	chr10	FALSE	TRUE	FALSE
10	61426343	61426848	Nodal	1004	4.95076	downstream	chr10	FALSE	FALSE	FALSE
10	61427844	61428126	Nodal	2505	6.77403	intergenic	chr10	FALSE	FALSE	FALSE
10	61428275	61428458	Nodal	2936	5.02811	intergenic	chr10	FALSE	FALSE	FALSE
10	61429044	61429277	Eif4ebp2	3219	1.54269	intergenic	chr10	FALSE	FALSE	FALSE
10	61438665	61438890	Eif4ebp2	0	5.8823	intron	chr10	FALSE	FALSE	FALSE
10	61441364	61441660	Eif4ebp2	0	2.47431	intron	chr10	FALSE	FALSE	FALSE
10	61648683	61648905	Ppa1	0	1.89725	promoter	chr10	FALSE	TRUE	FALSE
10	61693566	61693891	Sar1a	270	3.78994	promoter	chr10	FALSE	FALSE	FALSE
10	61695137	61695418	Tysnd1	95	3.38094	promoter	chr10	FALSE	TRUE	FALSE
10	62340991	62341171	Hk1	0	1.46235	promoter	chr10	FALSE	TRUE	FALSE
10	62449721	62450242	4930507D05Rik	0	4.84549	promoter	chr10	FALSE	TRUE	TRUE
10	62450851	62451088	4930507D05Rik	0	3.63395	promoter	chr10	FALSE	FALSE	FALSE
10	62602224	62602429	Ddx21	0	2.22803	promoter	chr10	FALSE	TRUE	TRUE
10	62725755	62725962	Stox1	0	6.16466	promoter	chr10	FALSE	TRUE	FALSE
10	62791787	62792257	Ccar1	0	3.37919	promoter	chr10	FALSE	TRUE	TRUE
10	62946905	62947231	Dna2	0	3.37919	promoter	chr10	FALSE	TRUE	TRUE
10	62977811	62977994	Rufy2	2228	2.57948	promoter	chr10	FALSE	FALSE	FALSE
10	62980066	62980330	Rufy2	0	2.24347	promoter	chr10	FALSE	TRUE	FALSE
10	63023211	63024136	Hnrnph3	0	3.96827	promoter	chr10	FALSE	TRUE	FALSE
10	63338894	63339353	Sirt1	0	7.9757	promoter	chr10	FALSE	TRUE	TRUE
10	67096264	67096524	Jmjd1c	0	5.13209	promoter	chr10	FALSE	TRUE	FALSE
10	67115761	67116080	Jmjd1c	0	4.07825	intron	chr10	FALSE	FALSE	FALSE
10	67126919	67127372	Jmjd1c	0	6.06838	promoter	chr10	FALSE	TRUE	FALSE
10	67979637	67979893	Rtkn2	0	7.96836	promoter	chr10	FALSE	TRUE	FALSE
10	70151417	70151597	Ccdc6	0	3.7185	intron	chr10	FALSE	FALSE	FALSE
10	71347548	71347984	Ipmk	0	5.13209	promoter	chr10	FALSE	TRUE	FALSE
10	72655117	72655297	Zwint	0	2.31607	promoter	chr10	FALSE	TRUE	FALSE
10	72656299	72656479	Zwint	0	4.96101	promoter	chr10	FALSE	FALSE	FALSE
10	72662242	72662450	Zwint	0	5.12538	intron	chr10	FALSE	FALSE	FALSE
10	72662679	72663056	Zwint	0	6.16466	intron	chr10	FALSE	FALSE	FALSE
10	74966013	74966201	Rtdr1	0	4.40114	promoter	chr10	FALSE	FALSE	FALSE
10	74967005	74967491	Gnaz	0	5.40314	promoter	chr10	FALSE	TRUE	FALSE
10	75060891	75061170	Bcr	0	5.19758	promoter	chr10	FALSE	TRUE	FALSE
10	75185734	75185957	Bcr	810	3.13051	downstream	chr10	FALSE	FALSE	FALSE
10	75211947	75212343	Specc1l	0	4.25323	promoter	chr10	FALSE	TRUE	FALSE
10	75314674	75314928	Adora2a	2014	5.59318	promoter	chr10	FALSE	FALSE	FALSE
10	75316552	75316958	Adora2a	0	3.45971	promoter	chr10	FALSE	TRUE	FALSE
10	75517121	75517369	Gucd1	0	3.05101	promoter	chr10	FALSE	TRUE	FALSE
10	75517559	75517804	Gucd1	0	3.43673	promoter	chr10	FALSE	TRUE	FALSE
10	75643879	75644122	Susd2	0	2.44941	promoter	chr10	FALSE	TRUE	FALSE
10	75645100	75645376	Cabin1	733	3.16649	promoter	chr10	FALSE	FALSE	FALSE
10	75696060	75696312	Cabin1	0	1.73916	intron	chr10	FALSE	FALSE	FALSE
10	75856380	75856912	Mif	2440	1.60237	downstream	chr10	FALSE	FALSE	FALSE
10	75857048	75857276	Mif	2076	1.40586	downstream	chr10	FALSE	FALSE	FALSE
10	75859896	75860084	Mif	0	4.40126	promoter	chr10	TRUE	TRUE	TRUE
10	75892991	75893563	Derl3	0	3.17949	promoter	chr10	FALSE	TRUE	FALSE
10	76037816	76037996	Zfp280b	0	2.47431	intron	chr10	FALSE	FALSE	FALSE
10	76386054	76386277	Pcnt	0	1.92926	intron	chr10	FALSE	FALSE	FALSE
10	77050079	77050476	Slc19a1	0	2.24285	exon	chr10	FALSE	FALSE	FALSE
10	77051535	77051715	Slc19a1	0	2.75906	intron	chr10	FALSE	FALSE	FALSE
10	77051851	77052094	Slc19a1	0	2.4666	intron	chr10	FALSE	FALSE	FALSE
10	77259278	77259523	Pofut2	0	2.71512	promoter	chr10	TRUE	TRUE	FALSE
10	77418159	77418339	Adarb1	0	3.17802	promoter	chr10	FALSE	TRUE	FALSE
10	77486360	77486587	Fam207a	68	4.69206	promoter	chr10	FALSE	FALSE	FALSE
10	77488333	77488582	Fam207a	0	1.45319	exon	chr10	FALSE	FALSE	FALSE
10	77543977	77544157	Itgb2	0	1.92926	intron	chr10	FALSE	FALSE	FALSE
10	77581933	77582168	Pttg1ip	0	3.38094	promoter	chr10	TRUE	TRUE	FALSE
10	77598815	77599082	Pttg1ip	82	3.78994	downstream	chr10	FALSE	FALSE	FALSE
10	77605975	77606198	Sumo3	0	3.68609	promoter	chr10	FALSE	TRUE	FALSE
10	77606436	77606662	Sumo3	0	3.92239	promoter	chr10	FALSE	TRUE	FALSE
10	77620726	77620913	Sumo3	0	2.9015	promoter	chr10	FALSE	FALSE	FALSE
10	77622048	77622454	Ube2g2	0	11.8208	promoter	chr10	FALSE	TRUE	FALSE
10	77690402	77690614	Gm19402	0	5.02811	promoter	chr10	FALSE	FALSE	FALSE
10	77983792	77985945	1810043G02Rik	0	8.25463	exon	chr10	FALSE	TRUE	FALSE
10	77986099	77986880	1810043G02Rik	0	10.269	exon	chr10	FALSE	FALSE	FALSE
10	78026442	78028584	Aire	1437	47.9311	downstream	chr10	FALSE	TRUE	FALSE
10	78028832	78029163	Aire	858	2.67181	downstream	chr10	FALSE	FALSE	FALSE
10	78061563	78061759	Dnmt3l	0	4.45433	intron	chr10	FALSE	FALSE	FALSE
10	78069294	78069653	Icosl	0	4.11517	promoter	chr10	FALSE	TRUE	FALSE
10	78077792	78077972	Icosl	0	2.73088	exon	chr10	FALSE	FALSE	FALSE
10	78163764	78163967	D10Jhu81e	0	4.58507	intron	chr10	FALSE	FALSE	FALSE
10	78169729	78170218	D10Jhu81e	0	8.78764	promoter	chr10	FALSE	TRUE	FALSE
10	78174466	78174657	Pwp2	0	3.34588	intron	chr10	FALSE	FALSE	FALSE
10	78184452	78184756	Pwp2	0	2.1479	promoter	chr10	FALSE	FALSE	FALSE
10	78185021	78185578	Pwp2	0	2.86106	promoter	chr10	FALSE	TRUE	FALSE
10	78244434	78244745	Trappc10	0	7.49736	promoter	chr10	FALSE	TRUE	FALSE
10	78268279	78268529	Agpat3	648	6.65421	downstream	chr10	FALSE	FALSE	FALSE
10	78399584	78399917	Rrp1	444	4.24571	downstream	chr10	FALSE	FALSE	FALSE
10	78429340	78429729	Cstb	1720	4.93706	downstream	chr10	FALSE	TRUE	FALSE
10	78451078	78451278	Pdxk	0	3.7185	intron	chr10	FALSE	FALSE	FALSE
10	79537396	79537629	Mier2	2615	4.81863	intergenic	chr10	FALSE	FALSE	FALSE
10	79538530	79538734	Mier2	1510	2.78896	downstream	chr10	FALSE	FALSE	FALSE
10	79637225	79637406	Shc2	0	4.66821	intron	chr10	FALSE	TRUE	FALSE
10	79669406	79669611	Tpgs1	0	1.52419	promoter	chr10	FALSE	TRUE	FALSE
10	79669737	79670014	Tpgs1	0	1.50822	promoter	chr10	FALSE	TRUE	FALSE
10	79672611	79672833	Tpgs1	0	2.66921	intron	chr10	FALSE	FALSE	FALSE
10	79681919	79682367	Cdc34	0	5.52979	promoter	chr10	FALSE	TRUE	FALSE
10	79688949	79689574	Gzmm	0	4.46602	promoter	chr10	FALSE	FALSE	FALSE
10	79706440	79706863	Bsg	0	6.61009	intron	chr10	FALSE	TRUE	FALSE
10	79707597	79708003	Bsg	0	1.86638	promoter	chr10	FALSE	TRUE	FALSE
10	79708905	79709180	Bsg	0	4.21908	promoter	chr10	FALSE	FALSE	FALSE
10	79712167	79714056	Bsg	197	26.7708	downstream	chr10	FALSE	TRUE	FALSE
10	79766644	79767124	Rnf126	0	5.91103	promoter	chr10	FALSE	TRUE	FALSE
10	79803807	79804177	Palm	0	2.86106	intron	chr10	FALSE	TRUE	FALSE
10	79848800	79849121	E130317F20Rik	2259	2.80219	downstream	chr10	FALSE	FALSE	FALSE
10	79853921	79854145	E130317F20Rik	0	3.05101	promoter	chr10	FALSE	TRUE	TRUE
10	79854658	79855146	E130317F20Rik	0	6.37786	promoter	chr10	FALSE	TRUE	TRUE
10	79857035	79858169	Ptbp1	0	4.48252	promoter	chr10	FALSE	FALSE	FALSE
10	79859465	79859879	Ptbp1	0	1.49217	promoter	chr10	FALSE	FALSE	FALSE
10	79860388	79860821	BC005764	0	4.41143	promoter	chr10	FALSE	FALSE	FALSE
10	79862226	79862797	mmu-mir-6910	0	4.73761	promoter	chr10	FALSE	FALSE	FALSE
10	79864526	79866574	BC005764	0	13.8016	promoter	chr10	FALSE	TRUE	FALSE
10	79893476	79893838	Cfd	819	4.26398	downstream	chr10	FALSE	TRUE	FALSE
10	79936965	79937331	Arid3a	0	3.12594	intron	chr10	FALSE	TRUE	FALSE
10	79937586	79937862	Arid3a	0	3.63395	intron	chr10	TRUE	TRUE	FALSE
10	79955226	79955406	Arid3a	207	3.77981	downstream	chr10	FALSE	FALSE	FALSE
10	79955720	79956203	Arid3a	701	7.19835	downstream	chr10	FALSE	TRUE	FALSE
10	79956595	79956935	Arid3a	1576	2.37841	downstream	chr10	FALSE	TRUE	FALSE
10	79957109	79957340	Arid3a	2090	4.11517	downstream	chr10	FALSE	TRUE	FALSE
10	79967451	79967640	Wdr18	0	4.35983	exon	chr10	FALSE	FALSE	FALSE
10	79970713	79971111	Grin3b	0	6.59156	promoter	chr10	FALSE	FALSE	FALSE
10	79989009	79989369	Cnn2	0	2.22328	promoter	chr10	FALSE	TRUE	FALSE
10	79989641	79989821	Cnn2	0	2.88005	intron	chr10	FALSE	TRUE	FALSE
10	79992261	79992620	Cnn2	0	1.54269	exon	chr10	FALSE	FALSE	FALSE
10	79996255	79996633	Abca7	0	3.72157	promoter	chr10	FALSE	TRUE	FALSE
10	80000498	80000825	Abca7	0	6.26739	exon	chr10	FALSE	FALSE	FALSE
10	80032858	80033093	Hmha1	1385	4.35665	downstream	chr10	TRUE	TRUE	FALSE
10	80033755	80034337	Polr2e	1611	7.50517	downstream	chr10	TRUE	TRUE	FALSE
10	80052831	80053039	Gpx4	0	3.0653	promoter	chr10	TRUE	FALSE	FALSE
10	80054436	80054645	Gpx4	0	5.78983	promoter	chr10	FALSE	FALSE	FALSE
10	80056416	80058678	Sbno2	0	27.6098	promoter	chr10	FALSE	FALSE	FALSE
10	80068813	80068993	Sbno2	0	3.72414	exon	chr10	FALSE	FALSE	FALSE
10	80070696	80071102	Sbno2	0	3.93699	intron	chr10	FALSE	TRUE	FALSE
10	80072868	80073066	Sbno2	0	2.86347	intron	chr10	TRUE	TRUE	FALSE
10	80074520	80074709	Sbno2	0	4.12757	intron	chr10	FALSE	FALSE	FALSE
10	80084300	80084480	Sbno2	0	4.11386	exon	chr10	FALSE	FALSE	FALSE
10	80129895	80130353	Stk11	0	7.74891	exon	chr10	FALSE	FALSE	FALSE
10	80130645	80131790	Dos	0	11.1631	exon	chr10	FALSE	FALSE	FALSE
10	80132060	80132469	Dos	0	3.26801	exon	chr10	FALSE	FALSE	FALSE
10	80132663	80132894	Dos	0	4.35983	exon	chr10	FALSE	FALSE	FALSE
10	80133252	80133559	Dos	0	4.73761	intron	chr10	FALSE	FALSE	FALSE
10	80139096	80139314	Atp5d	0	2.71512	promoter	chr10	FALSE	TRUE	FALSE
10	80142434	80142802	Atp5d	0	4.59608	promoter	chr10	TRUE	TRUE	FALSE
10	80145368	80145733	Atp5d	0	4.11517	exon	chr10	FALSE	FALSE	FALSE
10	80147164	80148480	Midn	0	4.74765	promoter	chr10	TRUE	TRUE	FALSE
10	80150456	80150751	Midn	0	3.19266	promoter	chr10	FALSE	TRUE	FALSE
10	80151303	80151528	Midn	0	2.24347	promoter	chr10	TRUE	TRUE	FALSE
10	80155102	80155282	Midn	0	5.51382	exon	chr10	FALSE	FALSE	FALSE
10	80158416	80159710	Midn	47	11.5727	downstream	chr10	FALSE	TRUE	FALSE
10	80167718	80168142	Cirbp	0	5.65166	promoter	chr10	FALSE	TRUE	FALSE
10	80171864	80172182	Cirbp	0	4.76653	promoter	chr10	FALSE	FALSE	FALSE
10	80172900	80173191	1600002K03Rik	0	11.1004	promoter	chr10	FALSE	TRUE	FALSE
10	80226510	80226940	Mum1	0	5.49999	promoter	chr10	FALSE	TRUE	TRUE
10	80238534	80238825	Mum1	0	2.06257	exon	chr10	FALSE	FALSE	FALSE
10	80244668	80244983	Mum1	764	3.13037	downstream	chr10	FALSE	FALSE	FALSE
10	80245226	80246230	Mum1	1322	6.4425	downstream	chr10	FALSE	FALSE	FALSE
10	80259012	80259192	Gamt	0	1.51121	promoter	chr10	FALSE	FALSE	FALSE
10	80260639	80260953	Gamt	0	4.66742	promoter	chr10	FALSE	TRUE	FALSE
10	80261158	80261359	Dazap1	126	2.84964	promoter	chr10	FALSE	TRUE	FALSE
10	80264723	80265509	Dazap1	0	10.8967	promoter	chr10	TRUE	TRUE	TRUE
10	80277424	80277604	Dazap1	0	2.47431	promoter	chr10	FALSE	FALSE	FALSE
10	80278086	80278271	mmu-mir-6911	0	6.27531	promoter	chr10	FALSE	FALSE	FALSE
10	80289077	80289603	Dazap1	668	13.0173	downstream	chr10	FALSE	TRUE	FALSE
10	80292527	80292884	Rps15	0	7.1192	promoter	chr10	FALSE	TRUE	FALSE
10	80293163	80293343	Rps15	0	2.67763	intron	chr10	TRUE	FALSE	FALSE
10	80293472	80293911	Rps15	0	6.4425	promoter	chr10	TRUE	FALSE	FALSE
10	80294570	80295382	Rps15	455	15.9325	promoter	chr10	FALSE	TRUE	FALSE
10	80295517	80296182	Apc2	0	8.20703	promoter	chr10	FALSE	TRUE	FALSE
10	80314762	80314991	Apc2	0	3.13037	exon	chr10	FALSE	FALSE	FALSE
10	80315642	80315822	Apc2	0	3.34932	exon	chr10	FALSE	FALSE	FALSE
10	80315964	80316487	Apc2	0	4.65115	exon	chr10	FALSE	FALSE	FALSE
10	80320396	80320629	2310011J03Rik	0	6.37653	promoter	chr10	FALSE	FALSE	FALSE
10	80323541	80323794	Pcsk4	0	6.01997	promoter	chr10	FALSE	TRUE	FALSE
10	80329398	80329736	Pcsk4	0	4.73761	promoter	chr10	FALSE	TRUE	FALSE
10	80338192	80338372	Adamtsl5	737	3.29766	downstream	chr10	FALSE	FALSE	FALSE
10	80350192	80350379	Adamtsl5	1779	4.35983	promoter	chr10	FALSE	TRUE	FALSE
10	80387665	80388013	Mex3d	5	19.5444	promoter	chr10	FALSE	TRUE	TRUE
10	80398855	80399125	Mbd3	0	5.4857	promoter	chr10	FALSE	TRUE	TRUE
10	80399259	80399490	Mbd3	0	4.32588	promoter	chr10	FALSE	TRUE	FALSE
10	80399602	80400079	Mbd3	51	4.85138	promoter	chr10	FALSE	FALSE	FALSE
10	80525296	80525476	Atp8b3	0	4.40114	exon	chr10	FALSE	FALSE	FALSE
10	80540295	80540498	Rexo1	423	2.6876	promoter	chr10	FALSE	FALSE	FALSE
10	80576859	80577253	Klf16	0	3.77981	promoter	chr10	FALSE	TRUE	FALSE
10	80577645	80578251	Klf16	323	4.17244	promoter	chr10	FALSE	TRUE	TRUE
10	80583718	80583898	Abhd17a	0	3.72414	exon	chr10	FALSE	FALSE	FALSE
10	80584896	80585108	Abhd17a	0	5.38668	intron	chr10	FALSE	FALSE	FALSE
10	80586596	80586807	Abhd17a	0	3.19627	exon	chr10	FALSE	FALSE	FALSE
10	80589761	80590266	Abhd17a	0	3.3277	promoter	chr10	FALSE	TRUE	FALSE
10	80606862	80607139	Scamp4	0	2.13235	promoter	chr10	FALSE	FALSE	FALSE
10	80609948	80610183	Scamp4	0	3.36201	intron	chr10	FALSE	FALSE	FALSE
10	80622788	80623146	Csnk1g2	0	4.37489	promoter	chr10	FALSE	TRUE	FALSE
10	80636988	80637241	Csnk1g2	0	2.58703	intron	chr10	FALSE	FALSE	FALSE
10	80640263	80640609	Csnk1g2	0	1.93209	exon	chr10	FALSE	FALSE	FALSE
10	80642119	80642562	Btbd2	54	6.10644	downstream	chr10	FALSE	FALSE	FALSE
10	80642802	80643883	Btbd2	0	6.83193	exon	chr10	FALSE	FALSE	FALSE
10	80644016	80644297	Btbd2	0	8.28793	promoter	chr10	FALSE	FALSE	FALSE
10	80645138	80645627	Btbd2	0	2.2739	promoter	chr10	FALSE	FALSE	FALSE
10	80650180	80650360	Btbd2	0	5.21568	promoter	chr10	FALSE	FALSE	FALSE
10	80658135	80658334	Btbd2	1063	3.26801	promoter	chr10	FALSE	TRUE	FALSE
10	80664571	80665102	Mknk2	229	6.59156	downstream	chr10	FALSE	TRUE	FALSE
10	80675510	80676336	Mknk2	3533	11.1631	intergenic	chr10	FALSE	TRUE	FALSE
10	80693526	80693869	Mob3a	0	2.98132	intron	chr10	FALSE	FALSE	FALSE
10	80702588	80702865	Izumo4	0	4.10612	promoter	chr10	FALSE	TRUE	FALSE
10	80704712	80704952	Izumo4	0	2.84964	exon	chr10	FALSE	FALSE	FALSE
10	80705062	80705439	Izumo4	0	5.36538	exon	chr10	TRUE	FALSE	FALSE
10	80705628	80705882	Izumo4	245	3.49891	downstream	chr10	TRUE	TRUE	FALSE
10	80709329	80709618	Ap3d1	0	4.92746	exon	chr10	FALSE	FALSE	FALSE
10	80710553	80710786	Ap3d1	0	2.67349	exon	chr10	FALSE	FALSE	FALSE
10	80714773	80715012	Ap3d1	0	2.93094	intron	chr10	FALSE	FALSE	FALSE
10	80716570	80716750	Ap3d1	0	4.35983	exon	chr10	FALSE	FALSE	FALSE
10	80754969	80755544	Dot1l	0	6.26677	promoter	chr10	FALSE	TRUE	TRUE
10	80791999	80792213	Dot1l	0	1.97031	exon	chr10	FALSE	FALSE	FALSE
10	80792680	80792871	Dot1l	0	3.63395	exon	chr10	FALSE	FALSE	FALSE
10	80793087	80793589	Dot1l	0	6.77987	exon	chr10	FALSE	FALSE	FALSE
10	80793850	80794132	Dot1l	0	5.10776	exon	chr10	FALSE	TRUE	FALSE
10	80794505	80794949	Dot1l	0	5.02811	exon	chr10	FALSE	FALSE	FALSE
10	80797412	80797684	Plekhj1	0	3.37919	promoter	chr10	FALSE	TRUE	FALSE
10	80829739	80830095	Oaz1	448	5.27464	downstream	chr10	FALSE	FALSE	FALSE
10	80830349	80831157	Oaz1	1058	9.28376	downstream	chr10	FALSE	FALSE	FALSE
10	80831295	80831527	Lingo3	1279	5.77783	downstream	chr10	FALSE	FALSE	FALSE
10	80834950	80835141	Lingo3	0	3.77981	exon	chr10	FALSE	FALSE	FALSE
10	80836784	80836978	Lingo3	0	2.4666	intron	chr10	FALSE	FALSE	FALSE
10	80849530	80849710	Lsm7	3114	2.3103	intergenic	chr10	FALSE	FALSE	FALSE
10	80850284	80850529	Lsm7	2295	3.40615	downstream	chr10	FALSE	FALSE	FALSE
10	80897763	80898307	Tmprss9	0	8.82567	exon	chr10	FALSE	FALSE	FALSE
10	80900657	80900955	Timm13	0	2.41132	promoter	chr10	FALSE	TRUE	FALSE
10	80930985	80931238	Gadd45b	0	1.90695	exon	chr10	FALSE	TRUE	FALSE
10	80932263	80932903	Gadd45b	58	14.8764	downstream	chr10	FALSE	TRUE	FALSE
10	81041397	81041615	Sgta	2459	4.35665	downstream	chr10	FALSE	FALSE	FALSE
10	81082181	81082365	Thop1	0	4.11517	exon	chr10	FALSE	TRUE	FALSE
10	81109239	81109595	Map2k2	0	2.46088	intron	chr10	FALSE	FALSE	FALSE
10	81109934	81110354	Map2k2	0	2.57948	intron	chr10	FALSE	FALSE	FALSE
10	81125704	81126001	Map2k2	1006	2.91982	downstream	chr10	FALSE	FALSE	FALSE
10	81136184	81136525	Zbtb7a	0	2.0435	promoter	chr10	FALSE	TRUE	FALSE
10	81152281	81152677	Zbtb7a	0	4.73761	intron	chr10	FALSE	TRUE	FALSE
10	81153450	81153809	Pias4	0	6.60647	exon	chr10	FALSE	FALSE	FALSE
10	81154545	81154725	Pias4	0	3.75857	exon	chr10	FALSE	FALSE	FALSE
10	81176485	81176863	Eef2	0	6.83344	promoter	chr10	TRUE	TRUE	TRUE
10	81179005	81179185	Snord37	0	4.39028	promoter	chr10	TRUE	FALSE	FALSE
10	81179668	81179894	Eef2	0	6.84635	exon	chr10	FALSE	FALSE	FALSE
10	81180168	81180728	Eef2	0	6.34878	promoter	chr10	FALSE	FALSE	FALSE
10	81181481	81182169	Eef2	0	8.55587	promoter	chr10	FALSE	FALSE	FALSE
10	81182433	81183357	Dapk3	0	113.919	promoter	chr10	FALSE	TRUE	FALSE
10	81192237	81193461	Dapk3	0	38.3055	promoter	chr10	FALSE	TRUE	FALSE
10	81236696	81237048	Zfr2	0	2.50747	intron	chr10	FALSE	FALSE	FALSE
10	81239965	81240217	Zfr2	0	2.86106	exon	chr10	FALSE	FALSE	FALSE
10	81246472	81246667	Zfr2	0	4.0438	promoter	chr10	FALSE	TRUE	FALSE
10	81260464	81260644	Matk	0	2.67181	promoter	chr10	FALSE	FALSE	FALSE
10	81261389	81261739	Matk	0	6.17612	promoter	chr10	TRUE	FALSE	FALSE
10	81268881	81269426	Apba3	0	5.57471	promoter	chr10	FALSE	FALSE	FALSE
10	81271763	81272044	Apba3	0	5.43993	promoter	chr10	FALSE	FALSE	FALSE
10	81272478	81272945	Apba3	0	2.74665	exon	chr10	FALSE	FALSE	FALSE
10	81274671	81274892	Tjp3	0	4.33996	exon	chr10	FALSE	FALSE	FALSE
10	81313598	81313813	Pip5k1c	0	2.48263	promoter	chr10	FALSE	FALSE	FALSE
10	81328627	81328858	Tbxa2r	0	1.60237	promoter	chr10	FALSE	FALSE	FALSE
10	81346508	81347099	Hmg20b	0	6.17612	promoter	chr10	FALSE	TRUE	FALSE
10	81352550	81352748	Hmg20b	2069	2.61179	promoter	chr10	FALSE	FALSE	FALSE
10	81364630	81365226	4930404N11Rik	0	5.76674	promoter	chr10	FALSE	FALSE	FALSE
10	81365535	81367676	Fzr1	0	16.9891	promoter	chr10	FALSE	TRUE	FALSE
10	81367974	81368270	Fzr1	0	5.13209	promoter	chr10	FALSE	FALSE	FALSE
10	81372491	81372746	Fzr1	0	3.52951	promoter	chr10	FALSE	FALSE	FALSE
10	81373339	81373585	Fzr1	0	3.71844	promoter	chr10	FALSE	FALSE	FALSE
10	81390213	81390453	Dohh	0	5.02811	promoter	chr10	FALSE	FALSE	FALSE
10	81390632	81390874	Dohh	0	3.63395	promoter	chr10	FALSE	FALSE	FALSE
10	81464254	81464568	Celf5	0	1.92926	exon	chr10	FALSE	TRUE	FALSE
10	81482447	81482653	Celf5	0	6.73615	promoter	chr10	FALSE	TRUE	FALSE
10	81484177	81486115	Ncln	133	34.5743	promoter	chr10	FALSE	TRUE	FALSE
10	81486772	81487223	Ncln	0	4.80399	exon	chr10	FALSE	FALSE	FALSE
10	81527674	81528316	Gna11	407	4.11517	downstream	chr10	FALSE	FALSE	FALSE
10	81544911	81545318	Gna11	0	8.56111	promoter	chr10	FALSE	TRUE	TRUE
10	82627733	82627913	Tdg	1914	4.35605	promoter	chr10	FALSE	FALSE	FALSE
10	82629280	82629526	Tdg	301	4.35983	promoter	chr10	FALSE	TRUE	FALSE
10	82860358	82860644	Txnrd1	0	2.57948	exon	chr10	FALSE	TRUE	FALSE
10	82866746	82866970	Txnrd1	0	2.75906	intron	chr10	FALSE	FALSE	FALSE
10	83337401	83337581	Slc41a2	0	2.18216	promoter	chr10	FALSE	TRUE	FALSE
10	83585005	83585185	A230046K03Rik	0	2.05552	intron	chr10	FALSE	FALSE	FALSE
10	83610665	83610976	Appl2	0	3.7185	promoter	chr10	FALSE	FALSE	FALSE
10	83648336	83648698	Appl2	0	2.39245	promoter	chr10	FALSE	TRUE	FALSE
10	83792892	83793319	1500009L16Rik	30130	7.90772	intergenic	chr10	TRUE	TRUE	FALSE
10	83793457	83794122	1500009L16Rik	30695	7.23676	intergenic	chr10	TRUE	TRUE	FALSE
10	83794343	83795500	1500009L16Rik	31581	4.93706	intergenic	chr10	TRUE	FALSE	FALSE
10	84534255	84534582	Ckap4	218	5.8823	promoter	chr10	FALSE	TRUE	FALSE
10	85123555	85123794	Mterfd3	0	2.47431	intron	chr10	FALSE	FALSE	FALSE
10	85892980	85893234	Prdm4	0	5.47041	exon	chr10	FALSE	FALSE	FALSE
10	85916518	85916871	Prdm4	0	2.86106	promoter	chr10	FALSE	TRUE	FALSE
10	88503467	88503895	Chpt1	0	1.92926	promoter	chr10	TRUE	TRUE	FALSE
10	91082707	91082927	Apaf1	0	4.56421	promoter	chr10	FALSE	TRUE	FALSE
10	91142818	91143064	Tmpo	4506	6.44289	intergenic	chr10	FALSE	FALSE	FALSE
10	91143620	91144411	Tmpo	3159	7.75871	intergenic	chr10	FALSE	TRUE	FALSE
10	91145290	91145779	Tmpo	1791	3.36201	downstream	chr10	FALSE	FALSE	FALSE
10	93581720	93582014	Ccdc38	0	4.40114	exon	chr10	FALSE	FALSE	FALSE
10	93589445	93589625	4933408J17Rik	0	4.11517	promoter	chr10	FALSE	TRUE	TRUE
10	94148153	94148353	Nr2c1	0	3.17949	promoter	chr10	TRUE	TRUE	FALSE
10	94944090	94944314	Plxnc1	0	3.20855	promoter	chr10	FALSE	TRUE	FALSE
10	95515453	95515852	Ube2n	0	4.51927	promoter	chr10	FALSE	TRUE	FALSE
10	95563610	95563841	Nudt4	0	2.8323	promoter	chr10	FALSE	TRUE	FALSE
10	95941087	95941267	Eea1	0	1.97031	promoter	chr10	FALSE	TRUE	FALSE
10	98914455	98914947	Atp2b1	204	3.37919	promoter	chr10	FALSE	TRUE	FALSE
10	105841096	105841281	Ccdc59	0	6.10644	promoter	chr10	FALSE	TRUE	FALSE
10	108161895	108162120	Ppp1r12a	279	3.02976	promoter	chr10	FALSE	TRUE	FALSE
10	108162465	108162645	Ppp1r12a	0	6.51452	promoter	chr10	FALSE	TRUE	FALSE
10	108332784	108333179	Pawr	0	2.4932	exon	chr10	TRUE	TRUE	FALSE
10	111164462	111165003	Osbpl8	0	7.19835	promoter	chr10	FALSE	TRUE	FALSE
10	111290766	111291014	Osbpl8	0	3.7185	intron	chr10	FALSE	TRUE	FALSE
10	111298579	111298873	Bbs10	0	9.11873	promoter	chr10	FALSE	TRUE	TRUE
10	111473369	111473758	Nap1l1	0	7.05227	promoter	chr10	FALSE	TRUE	FALSE
10	111490731	111490921	Nap1l1	0	2.77143	intron	chr10	FALSE	FALSE	FALSE
10	111493639	111494308	Nap1l1	0	6.51452	exon	chr10	FALSE	FALSE	FALSE
10	111498328	111498877	Nap1l1	185	3.52951	downstream	chr10	FALSE	FALSE	FALSE
10	111498978	111499184	Nap1l1	835	2.98132	downstream	chr10	FALSE	FALSE	FALSE
10	111500831	111501201	Nap1l1	2688	4.35983	intergenic	chr10	FALSE	FALSE	FALSE
10	111503059	111503258	Phlda1	3027	6.37706	intergenic	chr10	FALSE	FALSE	FALSE
10	111503881	111504123	Phlda1	2162	8.60716	promoter	chr10	FALSE	FALSE	FALSE
10	111506033	111506942	Phlda1	0	7.33588	promoter	chr10	FALSE	TRUE	FALSE
10	115212042	115212222	Tbc1d15	0	2.44941	intron	chr10	FALSE	FALSE	FALSE
10	115283211	115283606	Rab21	6256	5.12538	intergenic	chr10	FALSE	FALSE	FALSE
10	116902947	116903280	Rab3ip	2503	5.40662	intergenic	chr10	FALSE	FALSE	FALSE
10	116950418	116950607	Rab3ip	37	5.02811	promoter	chr10	FALSE	TRUE	FALSE
10	117035317	117035624	Lrrc10	9716	2.47431	intergenic	chr10	FALSE	FALSE	FALSE
10	117048910	117049155	Cct2	1842	4.12757	downstream	chr10	FALSE	FALSE	FALSE
10	117053551	117053761	Cct2	0	3.77981	intron	chr10	FALSE	FALSE	FALSE
10	117111487	117111760	Frs2	0	2.06257	intron	chr10	FALSE	FALSE	FALSE
10	117148086	117148389	Frs2	0	3.0518	promoter	chr10	FALSE	TRUE	FALSE
10	117343155	117343364	Cpsf6	1308	2.47431	downstream	chr10	FALSE	FALSE	FALSE
10	117376510	117376912	Cpsf6	0	6.9621	promoter	chr10	FALSE	TRUE	FALSE
10	117685823	117686029	Cpm	0	6.58479	exon	chr10	FALSE	FALSE	FALSE
10	117686856	117687277	Cpm	0	2.77143	exon	chr10	FALSE	FALSE	FALSE
10	117687417	117687842	Cpm	64	12.8411	downstream	chr10	FALSE	TRUE	FALSE
10	117697225	117697454	Mdm2	0	4.48321	intron	chr10	FALSE	FALSE	FALSE
10	117701792	117702213	Mdm2	0	4.90885	exon	chr10	FALSE	FALSE	FALSE
10	117705452	117705793	Mdm2	0	5.38916	intron	chr10	TRUE	FALSE	FALSE
10	117706569	117707095	Mdm2	0	17.9048	intron	chr10	FALSE	FALSE	FALSE
10	117708880	117709214	Mdm2	0	2.57948	intron	chr10	FALSE	FALSE	FALSE
10	117710026	117710348	Mdm2	0	3.99501	promoter	chr10	FALSE	TRUE	FALSE
10	117746281	117746491	Slc35e3	0	5.53809	promoter	chr10	FALSE	TRUE	FALSE
10	117809055	117809235	Rap1b	5235	2.78376	intergenic	chr10	FALSE	FALSE	FALSE
10	117810238	117810547	Rap1b	3923	3.47823	intergenic	chr10	FALSE	TRUE	FALSE
10	117813156	117813396	Rap1b	1074	3.0314	downstream	chr10	FALSE	FALSE	FALSE
10	119453695	119453875	Gm16320	0	3.03168	promoter	chr10	FALSE	TRUE	FALSE
10	120112418	120112764	Helb	0	3.59585	promoter	chr10	FALSE	TRUE	FALSE
10	120707669	120707849	4921513I03Rik	57924	2.71512	intergenic	chr10	FALSE	FALSE	FALSE
10	120760054	120760234	4921513I03Rik	5539	3.07387	intergenic	chr10	FALSE	FALSE	FALSE
10	120919546	120919739	Lemd3	3673	3.7185	intergenic	chr10	FALSE	FALSE	FALSE
10	120978963	120979164	Lemd3	0	1.87968	promoter	chr10	FALSE	TRUE	FALSE
10	121059460	121059640	Wif1	0	4.00394	intron	chr10	FALSE	FALSE	FALSE
10	121365048	121365626	Gns	0	5.38916	promoter	chr10	FALSE	TRUE	FALSE
10	121367884	121368064	Gns	0	3.36201	intron	chr10	FALSE	FALSE	FALSE
10	121388661	121388910	Gns	0	3.47823	intron	chr10	FALSE	FALSE	FALSE
10	121395672	121396170	Gns	0	3.13037	exon	chr10	FALSE	FALSE	FALSE
10	121398646	121398985	Gns	1400	2.44941	downstream	chr10	FALSE	FALSE	FALSE
10	121401065	121401245	Gns	3819	3.44105	intergenic	chr10	FALSE	FALSE	FALSE
10	121405657	121405917	Rassf3	4432	2.86106	intergenic	chr10	FALSE	FALSE	FALSE
10	121407785	121407965	Rassf3	2384	5.67472	downstream	chr10	FALSE	FALSE	FALSE
10	121408345	121408573	Rassf3	1776	4.27941	downstream	chr10	FALSE	FALSE	FALSE
10	121423511	121423715	Rassf3	0	4.73761	intron	chr10	FALSE	FALSE	FALSE
10	121445660	121445987	Rassf3	0	2.47431	intron	chr10	FALSE	FALSE	FALSE
10	121476010	121476247	Rassf3	0	4.40126	promoter	chr10	FALSE	TRUE	FALSE
10	121581152	121581425	Tbk1	0	2.4932	intron	chr10	FALSE	FALSE	FALSE
10	121582482	121582662	Tbk1	0	4.64974	intron	chr10	FALSE	FALSE	FALSE
10	121586503	121587251	Tbk1	0	21.524	promoter	chr10	FALSE	TRUE	FALSE
10	121593929	121594138	Xpot	0	3.7185	intron	chr10	FALSE	FALSE	FALSE
10	121595607	121595787	Xpot	0	3.36201	intron	chr10	FALSE	FALSE	FALSE
10	121625960	121626404	Xpot	0	15.507	promoter	chr10	FALSE	TRUE	TRUE
10	121626593	121626805	Xpot	276	5.12706	promoter	chr10	FALSE	TRUE	TRUE
10	122678941	122679158	Ppm1h	0	4.40114	promoter	chr10	FALSE	TRUE	FALSE
10	122979264	122979684	Mirlet7i	5949	6.9477	intergenic	chr10	FALSE	FALSE	FALSE
10	123196961	123197203	AC158802.1	0	3.78994	promoter	chr10	FALSE	TRUE	FALSE
10	126999311	126999790	Ctdsp2	0	5.02811	promoter	chr10	FALSE	FALSE	FALSE
10	126999999	127001408	Avil	0	5.65166	promoter	chr10	FALSE	FALSE	FALSE
10	127001859	127002148	Avil	0	5.71999	promoter	chr10	FALSE	FALSE	FALSE
10	127013224	127013404	Tsfm	0	3.7185	intron	chr10	FALSE	FALSE	FALSE
10	127047932	127048467	Cyp27b1	0	2.2739	promoter	chr10	FALSE	FALSE	FALSE
10	127063709	127063955	Cdk4	0	3.35002	promoter	chr10	FALSE	TRUE	FALSE
10	127068502	127069939	Tspan31	0	19.6452	promoter	chr10	FALSE	TRUE	FALSE
10	127165587	127165887	B4galnt1	0	5.70004	promoter	chr10	FALSE	TRUE	FALSE
10	127170790	127171343	B4galnt1	0	3.417	exon	chr10	FALSE	TRUE	TRUE
10	127266294	127266589	Dctn2	0	6.67075	promoter	chr10	FALSE	TRUE	FALSE
10	127278020	127278237	Dctn2	0	4.35983	exon	chr10	FALSE	FALSE	FALSE
10	127281615	127281808	Dctn2	0	5.36538	exon	chr10	FALSE	FALSE	FALSE
10	127283406	127283627	Mbd6	0	2.98132	promoter	chr10	FALSE	FALSE	FALSE
10	127285441	127285757	Mbd6	0	2.60159	promoter	chr10	FALSE	FALSE	FALSE
10	127288335	127288571	Mbd6	0	6.77403	promoter	chr10	FALSE	TRUE	FALSE
10	127288849	127289476	Mbd6	0	7.50517	promoter	chr10	TRUE	TRUE	FALSE
10	127289905	127290904	Ddit3	0	8.94393	promoter	chr10	FALSE	TRUE	TRUE
10	127291030	127291344	Ddit3	0	4.54733	promoter	chr10	FALSE	FALSE	FALSE
10	127293337	127293665	Ddit3	0	6.3328	intron	chr10	FALSE	FALSE	FALSE
10	127295234	127295503	Ddit3	0	4.72523	exon	chr10	FALSE	FALSE	FALSE
10	127313547	127313731	Gm6283	0	2.98132	promoter	chr10	FALSE	FALSE	FALSE
10	127330885	127331113	Gli1	0	2.39026	exon	chr10	FALSE	FALSE	FALSE
10	127331330	127331915	Gli1	0	7.49736	exon	chr10	FALSE	FALSE	FALSE
10	127332318	127332659	Gli1	0	3.93699	exon	chr10	FALSE	TRUE	FALSE
10	127515609	127515809	Ndufa4l2	0	3.78994	intron	chr10	FALSE	FALSE	FALSE
10	127515982	127516345	Ndufa4l2	0	6.70021	exon	chr10	FALSE	TRUE	FALSE
10	127516621	127516955	Ndufa4l2	0	2.85962	exon	chr10	FALSE	FALSE	FALSE
10	127534822	127535100	Nxph4	262	5.03668	promoter	chr10	TRUE	TRUE	FALSE
10	127883708	127883888	Rdh7	139	1.56978	downstream	chr10	FALSE	FALSE	FALSE
10	128040792	128041308	Naca	0	3.37919	exon	chr10	FALSE	FALSE	FALSE
10	128046173	128046441	Naca	0	2.96311	exon	chr10	FALSE	FALSE	FALSE
10	128049676	128050298	Naca	1038	10.8745	downstream	chr10	FALSE	FALSE	FALSE
10	128050418	128050722	Naca	1780	5.05319	downstream	chr10	FALSE	FALSE	FALSE
10	128078224	128078450	Ptges3	951	2.37841	downstream	chr10	FALSE	FALSE	FALSE
10	128090801	128091283	Atp5b	409	20.1216	promoter	chr10	FALSE	TRUE	FALSE
10	128091558	128091789	Baz2a	993	5.69864	promoter	chr10	FALSE	TRUE	FALSE
10	128092611	128092863	Baz2a	0	8.39379	promoter	chr10	TRUE	TRUE	FALSE
10	128096693	128097306	Baz2a	0	7.51988	intron	chr10	FALSE	TRUE	FALSE
10	128129753	128130075	Rbms2	0	4.72523	exon	chr10	FALSE	FALSE	FALSE
10	128277738	128277918	Stat2	0	1.92926	exon	chr10	FALSE	FALSE	FALSE
10	128283495	128283760	Stat2	0	4.40114	exon	chr10	FALSE	FALSE	FALSE
10	128283906	128284241	Stat2	0	4.40114	exon	chr10	FALSE	TRUE	FALSE
10	128313670	128313889	Pan2	0	1.92926	exon	chr10	FALSE	FALSE	FALSE
10	128351270	128351470	Cs	0	2.88544	intron	chr10	FALSE	FALSE	FALSE
10	128376710	128377241	Ankrd52	0	13.7531	promoter	chr10	FALSE	TRUE	FALSE
10	128396969	128397202	Slc39a5	0	7.37122	promoter	chr10	FALSE	FALSE	FALSE
10	128401020	128401259	Slc39a5	0	3.57597	promoter	chr10	FALSE	FALSE	FALSE
10	128411656	128411906	Rnf41	0	4.46602	promoter	chr10	FALSE	TRUE	FALSE
10	128449155	128449335	Rnf41	7716	2.06257	intergenic	chr10	FALSE	FALSE	FALSE
10	128488724	128489219	Smarcc2	0	3.87492	exon	chr10	FALSE	FALSE	FALSE
10	128498738	128498966	Myl6b	52	7.60044	promoter	chr10	FALSE	TRUE	FALSE
10	128525662	128525945	Esyt1	0	2.2739	promoter	chr10	FALSE	TRUE	FALSE
10	128547243	128548130	Rpl41	0	67.0133	promoter	chr10	FALSE	TRUE	FALSE
10	128548429	128548707	Rpl41	0	2.69469	promoter	chr10	FALSE	FALSE	FALSE
10	128556525	128556705	Pa2g4	1060	4.56421	downstream	chr10	FALSE	FALSE	FALSE
10	128557064	128557544	Pa2g4	221	1.86795	downstream	chr10	FALSE	FALSE	FALSE
10	128566254	128566678	Pa2g4	319	1.94907	promoter	chr10	FALSE	TRUE	FALSE
10	128572862	128573083	Erbb3	0	4.05771	exon	chr10	FALSE	FALSE	FALSE
10	128622201	128622632	Rps26	1897	2.2739	downstream	chr10	FALSE	FALSE	FALSE
10	128622914	128623509	Rps26	1020	5.72299	downstream	chr10	FALSE	FALSE	FALSE
10	128623674	128623939	Rps26	590	8.962	downstream	chr10	FALSE	FALSE	FALSE
10	128625431	128625621	Rps26	0	4.11517	intron	chr10	FALSE	FALSE	FALSE
10	128715924	128716139	Pmel	0	1.95862	exon	chr10	FALSE	FALSE	FALSE
10	128716268	128716580	Pmel	0	12.294	exon	chr10	FALSE	FALSE	FALSE
10	128717007	128717265	Pmel	0	4.21063	intron	chr10	FALSE	FALSE	FALSE
10	128717577	128717869	Pmel	0	4.22359	exon	chr10	FALSE	FALSE	FALSE
10	128748175	128748561	Wibg	0	3.78994	promoter	chr10	FALSE	TRUE	FALSE
10	128821648	128821894	Sarnp	0	3.17949	promoter	chr10	FALSE	TRUE	FALSE
10	128909694	128910091	Cd63	0	5.69083	promoter	chr10	FALSE	TRUE	TRUE
10	128913866	128914099	Rdh5	0	6.17612	exon	chr10	FALSE	FALSE	FALSE
10	128914677	128915032	Rdh5	0	5.37336	promoter	chr10	FALSE	FALSE	FALSE
10	128916597	128916945	Rdh5	0	5.8536	promoter	chr10	FALSE	FALSE	FALSE
10	128917337	128920316	Bloc1s1	0	16.7658	promoter	chr10	FALSE	FALSE	FALSE
10	128957003	128957186	Itga7	0	2.98469	intron	chr10	FALSE	FALSE	FALSE
10	128960371	128960584	Mettl7b	0	3.13037	promoter	chr10	FALSE	FALSE	FALSE
11	3193101	3193414	Sfi1	0	6.59156	promoter	chr11	FALSE	TRUE	TRUE
11	3228599	3228804	Drg1	0	3.98733	intron	chr11	FALSE	FALSE	FALSE
11	3235334	3235569	Drg1	0	2.37841	promoter	chr11	FALSE	FALSE	FALSE
11	3290058	3290293	Patz1	0	3.33028	promoter	chr11	FALSE	TRUE	FALSE
11	3337366	3337609	Pik3ip1	0	3.12278	intron	chr11	FALSE	TRUE	FALSE
11	3339576	3340571	Pik3ip1	0	13.0265	intron	chr11	TRUE	TRUE	FALSE
11	3340974	3342099	Pik3ip1	0	19.5307	exon	chr11	FALSE	FALSE	FALSE
11	3342303	3343847	Pik3ip1	0	13.6673	exon	chr11	FALSE	FALSE	FALSE
11	3344057	3344237	Limk2	18	3.44033	downstream	chr11	FALSE	FALSE	FALSE
11	3347008	3347505	Limk2	0	4.35665	exon	chr11	FALSE	TRUE	FALSE
11	3348248	3348909	Limk2	0	6.59327	exon	chr11	TRUE	TRUE	FALSE
11	3349129	3349527	Limk2	0	3.3277	intron	chr11	TRUE	TRUE	FALSE
11	3350327	3351137	Limk2	0	9.81092	exon	chr11	FALSE	TRUE	FALSE
11	3352724	3353202	Limk2	0	3.93699	promoter	chr11	FALSE	FALSE	FALSE
11	3355246	3355593	Limk2	0	3.15852	promoter	chr11	FALSE	FALSE	FALSE
11	3359021	3359281	Limk2	0	2.77143	promoter	chr11	FALSE	FALSE	FALSE
11	3366631	3367090	Limk2	0	6.52367	intron	chr11	FALSE	FALSE	FALSE
11	3367729	3368607	Limk2	0	6.52367	intron	chr11	FALSE	FALSE	FALSE
11	3368794	3369011	Limk2	0	2.60354	promoter	chr11	TRUE	TRUE	FALSE
11	3454518	3454698	8430429K09Rik	0	4.0438	promoter	chr11	FALSE	FALSE	FALSE
11	3456558	3456788	8430429K09Rik	0	2.38345	exon	chr11	FALSE	FALSE	FALSE
11	3516064	3516494	Selm	0	3.62913	exon	chr11	FALSE	FALSE	FALSE
11	3516664	3518102	Selm	0	9.20455	exon	chr11	FALSE	TRUE	FALSE
11	3518628	3518925	Smtn	0	3.02976	intron	chr11	FALSE	FALSE	FALSE
11	3519473	3519703	Smtn	0	2.76495	intron	chr11	FALSE	FALSE	FALSE
11	3528776	3529054	Smtn	0	2.86106	promoter	chr11	FALSE	FALSE	FALSE
11	3535409	3535982	Gm11946	0	2.32078	exon	chr11	FALSE	TRUE	FALSE
11	3863503	3863732	Osbp2	0	8.25871	promoter	chr11	FALSE	TRUE	FALSE
11	3864138	3864387	Osbp2	234	2.4666	promoter	chr11	FALSE	TRUE	FALSE
11	3906335	3906592	Slc35e4	428	3.69385	downstream	chr11	FALSE	TRUE	FALSE
11	3913551	3913756	Slc35e4	0	3.51891	exon	chr11	FALSE	TRUE	FALSE
11	3971172	3971806	4930556J24Rik	0	2.88544	intron	chr11	FALSE	FALSE	FALSE
11	3973213	3973508	4930556J24Rik	0	7.05227	exon	chr11	FALSE	FALSE	FALSE
11	3978638	3978989	Pes1	0	2.88005	promoter	chr11	FALSE	FALSE	FALSE
11	3981327	3981670	Pes1	1322	3.37919	promoter	chr11	FALSE	TRUE	FALSE
11	3983033	3983336	Gal3st1	299	3.20855	promoter	chr11	TRUE	TRUE	FALSE
11	3983521	3983836	Gal3st1	0	7.93046	promoter	chr11	TRUE	TRUE	FALSE
11	4135273	4135576	Rnf215	0	3.05101	promoter	chr11	FALSE	TRUE	FALSE
11	4175864	4176050	Sf3a1	0	3.41576	promoter	chr11	FALSE	FALSE	FALSE
11	4184093	4184329	Sf3a1	1551	2.77143	promoter	chr11	FALSE	TRUE	FALSE
11	4212862	4213091	Tbc1d10a	0	2.49924	promoter	chr11	FALSE	FALSE	FALSE
11	4213238	4213418	Tbc1d10a	0	2.37776	intron	chr11	FALSE	FALSE	FALSE
11	4264194	4264406	Lif	0	3.99336	promoter	chr11	FALSE	TRUE	FALSE
11	4268656	4269050	Lif	0	4.55026	exon	chr11	FALSE	FALSE	FALSE
11	4272663	4272904	Lif	148	2.44367	promoter	chr11	FALSE	TRUE	FALSE
11	4289677	4289948	Gm11958	2737	2.61541	intergenic	chr11	FALSE	TRUE	FALSE
11	4594165	4594361	Mtmr3	0	6.08975	promoter	chr11	FALSE	TRUE	FALSE
11	4594531	4594763	Mtmr3	0	3.49812	promoter	chr11	FALSE	TRUE	FALSE
11	4637825	4638077	Ascc2	0	2.55924	promoter	chr11	FALSE	TRUE	FALSE
11	4670114	4670387	Ascc2	0	4.193	exon	chr11	FALSE	FALSE	FALSE
11	4734259	4734644	Zmat5	0	3.89604	intron	chr11	FALSE	FALSE	FALSE
11	4888702	4888909	Nipsnap1	0	4.73761	promoter	chr11	FALSE	FALSE	FALSE
11	4894986	4895512	Thoc5	0	10.6637	promoter	chr11	FALSE	TRUE	FALSE
11	4947483	4947880	Nefh	0	4.03468	promoter	chr11	FALSE	TRUE	FALSE
11	5055649	5055911	Gas2l1	0	1.65501	promoter	chr11	FALSE	FALSE	FALSE
11	5058069	5058551	Rasl10a	0	4.74765	promoter	chr11	TRUE	TRUE	FALSE
11	5058855	5060159	Rasl10a	0	16.2142	promoter	chr11	FALSE	TRUE	FALSE
11	5061310	5062122	Gas2l1	0	9.36536	exon	chr11	FALSE	TRUE	FALSE
11	5067998	5068868	Ewsr1	820	10.4002	downstream	chr11	FALSE	TRUE	FALSE
11	5080077	5080307	Ewsr1	0	4.56421	promoter	chr11	FALSE	FALSE	FALSE
11	5099382	5099733	Rhbdd3	0	3.46252	promoter	chr11	FALSE	TRUE	FALSE
11	5261437	5261784	Kremen1	0	4.0438	promoter	chr11	FALSE	TRUE	FALSE
11	5335109	5335304	Znrf3	0	2.73322	intron	chr11	FALSE	FALSE	FALSE
11	5521465	5521707	Xbp1	0	3.89688	promoter	chr11	FALSE	TRUE	FALSE
11	5524294	5524583	Xbp1	0	2.60805	exon	chr11	FALSE	FALSE	FALSE
11	5526792	5527010	Xbp1	898	4.65281	downstream	chr11	FALSE	FALSE	FALSE
11	5528017	5528234	Ccdc117	652	5.72368	downstream	chr11	FALSE	FALSE	FALSE
11	5541893	5542144	Ccdc117	0	8.00422	promoter	chr11	FALSE	TRUE	FALSE
11	5707323	5707834	Mrps24	0	7.26547	promoter	chr11	FALSE	TRUE	FALSE
11	5711599	5712021	Mrps24	0	3.15852	intron	chr11	FALSE	FALSE	FALSE
11	5712815	5713058	Mrps24	0	7.23676	intron	chr11	FALSE	FALSE	FALSE
11	5730633	5730813	Urgcp	0	3.26801	intron	chr11	FALSE	FALSE	FALSE
11	5740847	5741350	Urgcp	0	7.16074	promoter	chr11	TRUE	TRUE	FALSE
11	5786804	5787049	Dbnl	1438	7.90323	promoter	chr11	FALSE	FALSE	FALSE
11	5793670	5794207	Dbnl	0	3.43673	exon	chr11	FALSE	FALSE	FALSE
11	5796915	5797095	Dbnl	0	4.995	exon	chr11	FALSE	FALSE	FALSE
11	5797421	5797739	Dbnl	0	3.7185	exon	chr11	FALSE	TRUE	FALSE
11	5801390	5801643	Pgam2	0	4.62685	exon	chr11	TRUE	TRUE	FALSE
11	5801787	5802494	Pgam2	0	6.82841	exon	chr11	TRUE	TRUE	FALSE
11	5802663	5803781	Pgam2	0	3.42326	promoter	chr11	TRUE	TRUE	FALSE
11	5805058	5805252	Pgam2	1324	2.23595	promoter	chr11	FALSE	FALSE	FALSE
11	5826077	5826642	Polm	1217	7.54045	downstream	chr11	FALSE	FALSE	FALSE
11	5826756	5827316	Polm	543	41.8596	downstream	chr11	FALSE	FALSE	FALSE
11	5828453	5828655	Polm	0	2.31607	exon	chr11	FALSE	TRUE	FALSE
11	5862198	5862446	Aebp1	0	2.41132	promoter	chr11	FALSE	TRUE	FALSE
11	5873745	5873952	Pold2	0	2.1479	promoter	chr11	FALSE	FALSE	FALSE
11	5874058	5874530	Pold2	0	3.46616	promoter	chr11	FALSE	FALSE	FALSE
11	5955623	5955812	Ykt6	0	4.62685	promoter	chr11	FALSE	TRUE	FALSE
11	5970576	5970844	Camk2b	0	4.31015	exon	chr11	FALSE	FALSE	FALSE
11	5973588	5973878	Camk2b	0	3.78994	intron	chr11	FALSE	FALSE	FALSE
11	6099416	6099755	Nudcd3	5935	3.90611	intergenic	chr11	FALSE	FALSE	FALSE
11	6101901	6102110	Nudcd3	3580	2.86106	intergenic	chr11	FALSE	FALSE	FALSE
11	6254517	6254727	Ddx56	4191	3.72974	intergenic	chr11	FALSE	FALSE	FALSE
11	6256438	6257171	Ddx56	1747	10.8745	downstream	chr11	FALSE	FALSE	FALSE
11	6257394	6257810	Ddx56	1108	4.62093	downstream	chr11	FALSE	FALSE	FALSE
11	6258560	6258851	Ddx56	67	2.61938	downstream	chr11	FALSE	FALSE	FALSE
11	6259309	6259571	Ddx56	0	8.3797	exon	chr11	FALSE	FALSE	FALSE
11	6267481	6267689	Ddx56	0	4.72074	promoter	chr11	FALSE	TRUE	FALSE
11	6268856	6269147	Ddx56	1083	2.69752	promoter	chr11	FALSE	FALSE	FALSE
11	6292121	6292547	Ogdh	0	3.13481	promoter	chr11	TRUE	TRUE	FALSE
11	6359644	6359876	Ogdh	3001	3.73161	intergenic	chr11	FALSE	FALSE	FALSE
11	6389042	6389350	Zmiz2	0	5.36538	promoter	chr11	FALSE	TRUE	FALSE
11	6395821	6396019	Zmiz2	0	1.92832	promoter	chr11	FALSE	FALSE	FALSE
11	6415710	6416494	Ppia	0	18.4386	promoter	chr11	TRUE	TRUE	TRUE
11	6417351	6417678	Ppia	0	3.74723	exon	chr11	FALSE	FALSE	FALSE
11	6418897	6419134	Ppia	0	1.87968	exon	chr11	FALSE	FALSE	FALSE
11	6419944	6421319	Ppia	126	25.1817	downstream	chr11	TRUE	TRUE	FALSE
11	6421711	6421915	Ppia	1893	3.61211	downstream	chr11	FALSE	FALSE	FALSE
11	6422987	6423403	Ppia	3169	2.37841	intergenic	chr11	FALSE	TRUE	FALSE
11	6444149	6444466	H2afv	0	5.35902	promoter	chr11	FALSE	TRUE	FALSE
11	6466281	6467139	Purb	459	7.23676	downstream	chr11	FALSE	FALSE	FALSE
11	6475174	6475429	Gm11973	0	6.59156	promoter	chr11	FALSE	TRUE	FALSE
11	6523100	6525565	Gm11974	25	28.9118	promoter	chr11	FALSE	TRUE	FALSE
11	6525699	6526918	Gm11974	0	16.8163	promoter	chr11	FALSE	FALSE	FALSE
11	6527272	6528225	Gm22457	0	5.28779	promoter	chr11	FALSE	FALSE	FALSE
11	6546844	6547321	Ccm2	0	5.54433	promoter	chr11	FALSE	TRUE	FALSE
11	6597881	6598127	Nacad	0	1.92926	exon	chr11	FALSE	FALSE	FALSE
11	6599968	6600551	Nacad	0	6.88494	promoter	chr11	FALSE	FALSE	FALSE
11	6601698	6602183	Nacad	0	4.73457	promoter	chr11	FALSE	FALSE	FALSE
11	6614996	6615216	Tbrg4	381	1.87871	downstream	chr11	FALSE	FALSE	FALSE
11	6615710	6616105	Tbrg4	0	2.71512	exon	chr11	FALSE	TRUE	FALSE
11	6619254	6619961	Gm24313	0	3.8007	promoter	chr11	FALSE	FALSE	FALSE
11	6620627	6621255	Tbrg4	0	3.93699	promoter	chr11	FALSE	FALSE	FALSE
11	6621767	6622032	Tbrg4	0	3.17949	promoter	chr11	FALSE	FALSE	FALSE
11	6625829	6626250	Tbrg4	0	2.37841	promoter	chr11	TRUE	TRUE	TRUE
11	8468167	8468367	Tns3	0	1.90144	promoter	chr11	FALSE	FALSE	TRUE
11	8540236	8540416	Tns3	0	4.30098	intron	chr11	FALSE	FALSE	FALSE
11	8664430	8664617	Tns3	0	2.77143	promoter	chr11	FALSE	TRUE	FALSE
11	11808645	11808830	Fignl1	0	4.35665	promoter	chr11	FALSE	TRUE	FALSE
11	11995388	11995591	Grb10	0	3.1803	intron	chr11	FALSE	FALSE	FALSE
11	11999129	11999354	Grb10	0	2.47431	intron	chr11	FALSE	FALSE	FALSE
11	12026567	12026781	Grb10	0	2.24347	promoter	chr11	FALSE	TRUE	FALSE
11	12037301	12037834	Grb10	0	4.44018	promoter	chr11	FALSE	TRUE	FALSE
11	17202500	17202756	Wdr92	0	2.2739	intron	chr11	FALSE	FALSE	FALSE
11	17953529	17953769	Etaa1	0	4.22792	promoter	chr11	FALSE	TRUE	FALSE
11	19925158	19925338	Spred2	0	2.23875	intron	chr11	FALSE	TRUE	FALSE
11	19925466	19925763	Spred2	0	8.01788	intron	chr11	FALSE	TRUE	FALSE
11	19961205	19961396	Spred2	0	4.62974	intron	chr11	FALSE	FALSE	FALSE
11	20026680	20027263	Spred2	2653	5.54433	intergenic	chr11	FALSE	FALSE	FALSE
11	20234863	20235065	Cep68	0	3.17949	intron	chr11	FALSE	FALSE	FALSE
11	20239215	20239576	Cep68	0	5.78239	exon	chr11	FALSE	FALSE	FALSE
11	20241751	20242111	Cep68	0	4.62093	exon	chr11	FALSE	FALSE	FALSE
11	20249160	20249386	Cep68	0	4.69206	promoter	chr11	FALSE	TRUE	FALSE
11	20299937	20300142	Slc1a4	2037	3.78994	downstream	chr11	FALSE	TRUE	FALSE
11	20631999	20632483	Sertad2	0	9.54209	promoter	chr11	FALSE	TRUE	FALSE
11	20741096	20741316	Aftph	0	3.25943	promoter	chr11	FALSE	TRUE	FALSE
11	20830564	20831199	Lgalsl	0	14.8005	promoter	chr11	FALSE	TRUE	FALSE
11	21238726	21239576	Vps54	0	2.77143	promoter	chr11	FALSE	TRUE	FALSE
11	22001618	22002146	Otx1	0	4.35665	promoter	chr11	FALSE	TRUE	FALSE
11	22286634	22286953	Ehbp1	0	2.91292	promoter	chr11	FALSE	TRUE	FALSE
11	22972774	22973116	Zrsr1	0	3.417	promoter	chr11	FALSE	TRUE	FALSE
11	22981590	22981863	Commd1	0	1.48843	promoter	chr11	FALSE	TRUE	FALSE
11	22982109	22982302	Commd1	0	4.40118	promoter	chr11	FALSE	TRUE	FALSE
11	23006048	23006315	Fam161a	1215	2.86106	promoter	chr11	FALSE	FALSE	FALSE
11	23007277	23008064	Fam161a	0	9.06235	promoter	chr11	FALSE	TRUE	FALSE
11	23256789	23256975	Xpo1	0	3.52612	promoter	chr11	FALSE	TRUE	FALSE
11	23260690	23260924	Xpo1	0	4.09355	intron	chr11	FALSE	FALSE	FALSE
11	23300316	23300501	Xpo1	2066	4.51927	downstream	chr11	FALSE	FALSE	FALSE
11	23306111	23306311	Usp34	583	6.53843	promoter	chr11	FALSE	TRUE	FALSE
11	23306888	23307295	Usp34	0	4.22359	promoter	chr11	FALSE	TRUE	FALSE
11	23497473	23497974	1700030C12Rik	0	6.67178	promoter	chr11	FALSE	TRUE	FALSE
11	23633369	23633884	0610010F05Rik	0	11.183	promoter	chr11	FALSE	TRUE	FALSE
11	23665693	23665938	Pus10	0	3.2694	promoter	chr11	FALSE	TRUE	FALSE
11	29130412	29131374	Pnpt1	0	40.0232	promoter	chr11	TRUE	TRUE	FALSE
11	29166578	29166767	A630052C17Rik	4141	4.12703	intergenic	chr11	FALSE	FALSE	FALSE
11	29542729	29543003	Mtif2	0	3.58877	intron	chr11	FALSE	FALSE	FALSE
11	29543994	29544848	Mtif2	0	3.96827	exon	chr11	TRUE	FALSE	FALSE
11	29545617	29545852	Rps27a	0	7.83391	promoter	chr11	FALSE	FALSE	FALSE
11	29546147	29546702	Rps27a	0	6.59156	promoter	chr11	FALSE	FALSE	FALSE
11	29547410	29547962	Clhc1	0	3.79253	promoter	chr11	FALSE	TRUE	TRUE
11	29693056	29693313	Rtn4	0	2.61541	promoter	chr11	FALSE	TRUE	FALSE
11	30267827	30268125	Sptbn1	0	3.89238	promoter	chr11	FALSE	TRUE	FALSE
11	30885163	30885579	Gpr75	0	4.31015	promoter	chr11	FALSE	TRUE	FALSE
11	31369157	31369337	Stc2	0	3.74723	promoter	chr11	FALSE	TRUE	FALSE
11	32207330	32207618	Snrnp25	0	4.45767	exon	chr11	FALSE	FALSE	FALSE
11	32208105	32208465	Snrnp25	0	5.10825	exon	chr11	FALSE	FALSE	FALSE
11	32209166	32209364	Snrnp25	181	4.35665	downstream	chr11	FALSE	FALSE	FALSE
11	32215853	32216076	Rhbdf1	0	1.48843	exon	chr11	FALSE	FALSE	FALSE
11	32222137	32222324	Rhbdf1	0	5.3009	promoter	chr11	FALSE	TRUE	FALSE
11	32226519	32226726	Mpg	0	3.43548	promoter	chr11	FALSE	TRUE	FALSE
11	32231395	32231593	Mpg	0	3.37388	exon	chr11	FALSE	FALSE	FALSE
11	32234616	32234926	Nprl3	0	1.92926	promoter	chr11	FALSE	FALSE	FALSE
11	32236645	32236833	Nprl3	0	2.95938	promoter	chr11	FALSE	FALSE	FALSE
11	32236955	32237316	Nprl3	0	1.86795	exon	chr11	FALSE	FALSE	FALSE
11	32454975	32455663	Ubtd2	0	12.565	promoter	chr11	FALSE	TRUE	FALSE
11	32601855	32602097	Stk10	0	3.93699	intron	chr11	FALSE	TRUE	FALSE
11	33147064	33150070	Fgf18	0	49.6422	promoter	chr11	FALSE	TRUE	FALSE
11	33150299	33150702	Npm1	1584	7.33951	downstream	chr11	FALSE	FALSE	FALSE
11	33151464	33151755	Npm1	531	6.22574	downstream	chr11	FALSE	FALSE	FALSE
11	33154166	33154532	Npm1	0	4.89172	promoter	chr11	FALSE	FALSE	FALSE
11	33156470	33156952	Npm1	0	3.26801	promoter	chr11	FALSE	FALSE	FALSE
11	33157593	33158357	Npm1	0	6.22574	promoter	chr11	FALSE	FALSE	FALSE
11	33159706	33159928	Npm1	0	1.80732	promoter	chr11	FALSE	FALSE	FALSE
11	33162359	33162734	Npm1	0	4.84549	promoter	chr11	FALSE	TRUE	TRUE
11	33204260	33204511	Gm12116	0	5.22116	promoter	chr11	FALSE	FALSE	FALSE
11	33205143	33205485	Gm12116	0	5.36421	promoter	chr11	FALSE	FALSE	FALSE
11	33205625	33206883	Gm12116	0	3.61211	promoter	chr11	FALSE	TRUE	FALSE
11	33207950	33208159	Gm12116	0	4.35665	intron	chr11	FALSE	FALSE	FALSE
11	33218940	33219339	Ranbp17	0	4.20976	exon	chr11	FALSE	FALSE	FALSE
11	35826368	35826557	Rars	0	2.4666	promoter	chr11	FALSE	FALSE	FALSE
11	35834196	35834774	Rars	0	16.1193	promoter	chr11	FALSE	TRUE	FALSE
11	35840305	35840502	Wwc1	0	4.51927	exon	chr11	FALSE	TRUE	FALSE
11	35841614	35842002	Wwc1	0	2.2739	exon	chr11	FALSE	FALSE	FALSE
11	35848651	35848837	Wwc1	0	3.20855	intron	chr11	FALSE	FALSE	FALSE
11	35850099	35850377	Wwc1	0	4.07397	intron	chr11	FALSE	FALSE	FALSE
11	35860083	35860364	Wwc1	0	3.75857	exon	chr11	FALSE	FALSE	FALSE
11	35926589	35926852	Wwc1	0	4.98025	intron	chr11	FALSE	FALSE	FALSE
11	35952896	35953126	Wwc1	0	4.31863	intron	chr11	FALSE	FALSE	FALSE
11	35961522	35961757	Wwc1	0	1.97031	intron	chr11	FALSE	FALSE	FALSE
11	40747766	40747981	Ccng1	570	1.59836	downstream	chr11	FALSE	FALSE	FALSE
11	40754872	40755083	Ccng1	0	3.01282	promoter	chr11	FALSE	TRUE	FALSE
11	43419153	43419571	Pttg1	678	3.11303	downstream	chr11	FALSE	FALSE	FALSE
11	43528523	43528703	Ccnjl	80	4.93706	promoter	chr11	FALSE	TRUE	FALSE
11	43728828	43729037	Ttc1	474	4.31015	downstream	chr11	FALSE	TRUE	FALSE
11	44518747	44519260	Rnf145	0	4.12757	promoter	chr11	FALSE	TRUE	TRUE
11	45851865	45852178	Clint1	0	1.86795	promoter	chr11	FALSE	TRUE	FALSE
11	45944553	45944803	Lsm11	0	3.82468	promoter	chr11	FALSE	TRUE	FALSE
11	48801105	48801308	Gnb2l1	0	4.98487	promoter	chr11	FALSE	FALSE	FALSE
11	48801660	48802534	Snord96a	0	6.67178	promoter	chr11	FALSE	FALSE	FALSE
11	48802805	48802987	Gnb2l1	0	2.95938	promoter	chr11	FALSE	FALSE	FALSE
11	48803219	48803913	Gnb2l1	0	7.01398	promoter	chr11	FALSE	FALSE	FALSE
11	48805973	48810067	Trim41	0	92.4588	exon	chr11	FALSE	TRUE	FALSE
11	48815908	48816088	Trim41	0	2.2564	promoter	chr11	FALSE	FALSE	FALSE
11	48816758	48817578	Trim41	0	3.80987	promoter	chr11	FALSE	TRUE	FALSE
11	48863736	48864148	Irgm1	0	6.95189	exon	chr11	FALSE	FALSE	FALSE
11	48864285	48864884	Irgm1	0	17.587	exon	chr11	FALSE	FALSE	FALSE
11	49250289	49251018	Mgat1	0	6.67178	promoter	chr11	FALSE	TRUE	FALSE
11	49663041	49663875	Scgb3a1	0	6.06838	promoter	chr11	FALSE	FALSE	FALSE
11	49664426	49664873	Scgb3a1	0	1.48843	exon	chr11	FALSE	FALSE	FALSE
11	49712377	49712846	Cnot6	0	3.25943	promoter	chr11	FALSE	TRUE	TRUE
11	49901854	49902064	Rasgef1c	0	6.54216	promoter	chr11	FALSE	TRUE	FALSE
11	50131537	50131753	Tbc1d9b	0	4.75293	promoter	chr11	FALSE	TRUE	FALSE
11	50149823	50150072	Tbc1d9b	0	2.13182	exon	chr11	FALSE	FALSE	FALSE
11	50156673	50156853	Tbc1d9b	0	3.22173	exon	chr11	FALSE	FALSE	FALSE
11	50196750	50200201	Sqstm1	0	52.0553	exon	chr11	FALSE	TRUE	FALSE
11	50200398	50200615	Sqstm1	0	3.7185	exon	chr11	FALSE	FALSE	FALSE
11	50200872	50201128	Sqstm1	0	10.8745	exon	chr11	FALSE	FALSE	FALSE
11	50204450	50205053	Sqstm1	0	4.11517	promoter	chr11	FALSE	FALSE	FALSE
11	50207182	50207600	Sqstm1	0	2.59832	promoter	chr11	FALSE	FALSE	FALSE
11	50210364	50210571	Sqstm1	0	3.45739	promoter	chr11	FALSE	TRUE	FALSE
11	50217071	50217271	Mgat4b	0	2.37841	intron	chr11	FALSE	FALSE	FALSE
11	50225224	50225472	Mgat4b	0	3.22777	promoter	chr11	FALSE	TRUE	FALSE
11	50225998	50226239	Mgat4b	0	4.22359	intron	chr11	FALSE	FALSE	FALSE
11	50231090	50231270	Mgat4b	0	3.93388	promoter	chr11	FALSE	FALSE	FALSE
11	50234561	50234744	Mgat4b	0	4.59129	promoter	chr11	FALSE	FALSE	FALSE
11	50236057	50237412	Ltc4s	0	42.1054	promoter	chr11	FALSE	TRUE	FALSE
11	50252482	50252728	Gm26542	0	4.31736	intron	chr11	TRUE	TRUE	FALSE
11	50255966	50256163	Maml1	0	4.42794	exon	chr11	FALSE	FALSE	FALSE
11	50258105	50258399	Maml1	0	5.52979	exon	chr11	FALSE	FALSE	FALSE
11	50259404	50259584	Maml1	0	1.90144	intron	chr11	FALSE	FALSE	FALSE
11	50261925	50262112	Maml1	0	4.35665	intron	chr11	FALSE	FALSE	FALSE
11	50271205	50271395	Maml1	0	3.38094	intron	chr11	FALSE	FALSE	FALSE
11	50280816	50281137	Maml1	0	3.50529	intron	chr11	FALSE	FALSE	FALSE
11	50287947	50288142	Maml1	0	4.93706	intron	chr11	FALSE	FALSE	FALSE
11	50290467	50290652	Maml1	0	3.61211	intron	chr11	FALSE	FALSE	FALSE
11	50291412	50292713	Maml1	0	27.5728	promoter	chr11	FALSE	TRUE	FALSE
11	50293378	50293610	Canx	350	5.20764	promoter	chr11	FALSE	FALSE	FALSE
11	50312963	50313308	Canx	0	5.16992	intron	chr11	FALSE	FALSE	FALSE
11	50325271	50325532	Canx	0	7.03014	promoter	chr11	TRUE	TRUE	TRUE
11	50377604	50378304	Hnrnph1	0	4.28523	promoter	chr11	FALSE	TRUE	FALSE
11	50387175	50387478	Hnrnph1	646	3.56682	downstream	chr11	FALSE	FALSE	FALSE
11	50387963	50388518	Rufy1	767	14.598	downstream	chr11	FALSE	FALSE	FALSE
11	50389726	50389985	Rufy1	0	3.43673	exon	chr11	FALSE	FALSE	FALSE
11	51289727	51290009	Col23a1	0	3.17949	promoter	chr11	FALSE	TRUE	FALSE
11	51584379	51585132	Phykpl	0	9.97991	promoter	chr11	FALSE	TRUE	FALSE
11	51585292	51586247	Phykpl	0	4.78827	promoter	chr11	FALSE	TRUE	FALSE
11	51587650	51587830	Phykpl	0	3.78994	intron	chr11	FALSE	FALSE	FALSE
11	51588162	51588368	Phykpl	0	6.3424	intron	chr11	FALSE	FALSE	FALSE
11	51591662	51592069	Phykpl	0	3.53418	promoter	chr11	FALSE	FALSE	FALSE
11	51593128	51594655	Phykpl	0	9.67235	exon	chr11	FALSE	TRUE	FALSE
11	51594812	51596008	Phykpl	0	16.0147	exon	chr11	FALSE	TRUE	FALSE
11	51597411	51597632	Phykpl	0	5.96418	promoter	chr11	FALSE	FALSE	FALSE
11	51597866	51598747	Phykpl	0	10.0106	promoter	chr11	FALSE	FALSE	FALSE
11	51599212	51599881	Phykpl	0	6.4007	promoter	chr11	FALSE	FALSE	FALSE
11	51600215	51600437	Hnrnpab	0	2.63447	exon	chr11	FALSE	FALSE	FALSE
11	51600993	51602738	Hnrnpab	0	8.98491	exon	chr11	FALSE	TRUE	FALSE
11	51605697	51606870	Hnrnpab	0	14.3834	promoter	chr11	FALSE	TRUE	FALSE
11	51619812	51620066	Nhp2	0	5.16362	promoter	chr11	FALSE	TRUE	TRUE
11	51625784	51626033	Rmnd5b	0	3.78994	promoter	chr11	FALSE	FALSE	FALSE
11	51626545	51626873	Rmnd5b	0	4.82364	promoter	chr11	FALSE	FALSE	FALSE
11	51627711	51628015	Rmnd5b	0	4.93706	promoter	chr11	FALSE	FALSE	FALSE
11	51638024	51638215	Rmnd5b	2127	4.46602	promoter	chr11	TRUE	TRUE	TRUE
11	51650374	51650570	N4bp3	0	2.48894	promoter	chr11	TRUE	TRUE	FALSE
11	51650949	51651240	D930048N14Rik	0	6.83193	promoter	chr11	FALSE	TRUE	FALSE
11	51658951	51659325	D930048N14Rik	1269	3.61211	downstream	chr11	FALSE	FALSE	FALSE
11	51688555	51689127	0610009B22Rik	0	16.5895	promoter	chr11	FALSE	TRUE	TRUE
11	51699825	51700019	Sec24a	0	3.01535	intron	chr11	FALSE	FALSE	FALSE
11	51756049	51756508	Sec24a	0	3.85258	promoter	chr11	FALSE	TRUE	TRUE
11	51855938	51856127	Phf15	0	2.81062	intron	chr11	FALSE	TRUE	FALSE
11	51978023	51978239	Gm26551	0	4.73457	intron	chr11	FALSE	FALSE	FALSE
11	51982463	51982780	Gm26551	0	3.69385	intron	chr11	FALSE	FALSE	FALSE
11	51983131	51984091	Gm26551	0	9.91835	intron	chr11	FALSE	FALSE	FALSE
11	51989631	51989946	Ube2b	0	3.16993	intron	chr11	FALSE	FALSE	FALSE
11	51995959	51996429	Ube2b	0	9.34161	intron	chr11	FALSE	FALSE	FALSE
11	51996748	51996996	Ube2b	0	4.88717	intron	chr11	FALSE	FALSE	FALSE
11	52098762	52099425	Gm24157	0	7.18409	promoter	chr11	FALSE	TRUE	FALSE
11	52123744	52124013	Ppp2ca	0	3.12532	exon	chr11	FALSE	FALSE	FALSE
11	52125235	52125415	Ppp2ca	0	3.5137	promoter	chr11	FALSE	FALSE	FALSE
11	52126705	52128085	Mir3061	0	15.7681	promoter	chr11	FALSE	FALSE	FALSE
11	52128189	52128855	Gm26551	0	12.2457	promoter	chr11	FALSE	FALSE	FALSE
11	52129367	52130719	Gm26551	0	17.6632	promoter	chr11	TRUE	TRUE	FALSE
11	52231744	52232462	Skp1a	0	10.0061	promoter	chr11	FALSE	TRUE	TRUE
11	52251091	52251278	Gm26551	0	1.62233	intron	chr11	FALSE	FALSE	FALSE
11	52269332	52269520	Tcf7	0	3.95806	promoter	chr11	FALSE	FALSE	FALSE
11	52275847	52276060	Tcf7	0	2.24347	promoter	chr11	FALSE	FALSE	FALSE
11	52283159	52283339	A630014C17Rik	0	3.92239	promoter	chr11	FALSE	TRUE	FALSE
11	52283444	52283761	A630014C17Rik	0	1.49217	promoter	chr11	FALSE	TRUE	FALSE
11	52360695	52360950	Vdac1	0	5.49859	promoter	chr11	FALSE	TRUE	FALSE
11	52361121	52361306	Vdac1	0	5.91687	promoter	chr11	TRUE	TRUE	FALSE
11	53257426	53258187	Hspa4	1626	2.61541	downstream	chr11	TRUE	FALSE	FALSE
11	53258333	53258673	Hspa4	1140	3.61211	downstream	chr11	TRUE	FALSE	FALSE
11	53259060	53259737	Hspa4	76	12.265	downstream	chr11	TRUE	TRUE	FALSE
11	53260207	53260542	Hspa4	0	6.27413	exon	chr11	FALSE	TRUE	FALSE
11	53350368	53351152	Aff4	0	14.9102	promoter	chr11	FALSE	TRUE	FALSE
11	53413966	53414649	Aff4	0	5.13301	intron	chr11	FALSE	FALSE	FALSE
11	53425254	53425570	Leap2	2083	5.5636	promoter	chr11	FALSE	FALSE	FALSE
11	53425840	53426575	Uqcrq	1346	8.55587	downstream	chr11	FALSE	FALSE	FALSE
11	53428122	53428440	Uqcrq	0	4.96399	exon	chr11	FALSE	FALSE	FALSE
11	53478477	53478934	Sowaha	0	2.63447	promoter	chr11	FALSE	TRUE	FALSE
11	53519911	53520091	2008-09-01	0	2.82363	promoter	chr11	FALSE	TRUE	FALSE
11	53548171	53548481	2008-09-01	0	3.93699	exon	chr11	FALSE	FALSE	FALSE
11	53645888	53646315	Rps2-ps4	0	4.11517	promoter	chr11	FALSE	FALSE	FALSE
11	53646652	53646897	Rps2-ps4	275	3.37621	downstream	chr11	FALSE	FALSE	FALSE
11	53772503	53772684	Gm17334	0	6.22535	promoter	chr11	FALSE	FALSE	FALSE
11	53773665	53773904	Irf1	0	3.62497	promoter	chr11	FALSE	FALSE	FALSE
11	53774005	53774457	Irf1	0	3.12278	promoter	chr11	FALSE	FALSE	FALSE
11	53774686	53774872	Irf1	0	3.31963	promoter	chr11	FALSE	TRUE	FALSE
11	53778207	53779794	Irf1	0	11.1631	exon	chr11	FALSE	TRUE	FALSE
11	53781042	53781272	Gm12216	2145	4.94899	downstream	chr11	FALSE	FALSE	FALSE
11	54437871	54438415	Fnip1	0	6.95189	promoter	chr11	FALSE	TRUE	FALSE
11	54758477	54758714	Cdc42se2	0	2.4666	intron	chr11	FALSE	FALSE	FALSE
11	54787444	54787702	Cdc42se2	0	2.01685	promoter	chr11	FALSE	TRUE	FALSE
11	54866339	54866742	Hint1	0	5.08998	promoter	chr11	FALSE	TRUE	FALSE
11	54872254	54872521	Hint1	1752	4.04481	downstream	chr11	FALSE	FALSE	FALSE
11	54906181	54906390	Gpx3	0	3.05101	intron	chr11	FALSE	TRUE	FALSE
11	54907808	54908275	Gpx3	0	6.44107	exon	chr11	FALSE	FALSE	FALSE
11	54951483	54951834	Tnip1	0	3.78994	intron	chr11	FALSE	FALSE	FALSE
11	55113660	55113846	Gm2a	630	3.49812	downstream	chr11	FALSE	TRUE	FALSE
11	55394118	55394390	Sparc	109	4.88717	downstream	chr11	TRUE	TRUE	FALSE
11	55395866	55396123	Sparc	0	4.61331	exon	chr11	TRUE	TRUE	FALSE
11	55406274	55406806	Sparc	0	4.65281	exon	chr11	TRUE	TRUE	FALSE
11	55445312	55445546	Atox1	1094	2.98516	downstream	chr11	FALSE	FALSE	FALSE
11	55449793	55450010	Atox1	0	4.79943	intron	chr11	FALSE	FALSE	FALSE
11	55454808	55455127	Atox1	0	2.98132	exon	chr11	FALSE	FALSE	FALSE
11	55470161	55470394	G3bp1	0	5.68001	promoter	chr11	FALSE	TRUE	FALSE
11	55480004	55480312	G3bp1	0	4.70957	promoter	chr11	FALSE	FALSE	FALSE
11	55483901	55484252	G3bp1	0	3.36201	intron	chr11	FALSE	FALSE	FALSE
11	55488627	55489035	G3bp1	0	3.78994	exon	chr11	FALSE	FALSE	FALSE
11	55496168	55496405	G3bp1	0	4.51927	exon	chr11	FALSE	FALSE	FALSE
11	55498014	55498200	G3bp1	0	2.71512	exon	chr11	FALSE	FALSE	FALSE
11	55501195	55501768	mmu-mir-7652	0	10.0061	promoter	chr11	TRUE	FALSE	FALSE
11	55501954	55503600	G3bp1	0	28.6549	exon	chr11	TRUE	FALSE	FALSE
11	55503845	55504124	G3bp1	0	5.22143	exon	chr11	FALSE	FALSE	FALSE
11	55504311	55504711	G3bp1	0	3.96827	exon	chr11	FALSE	FALSE	FALSE
11	55505481	55505742	G3bp1	642	9.31184	downstream	chr11	FALSE	FALSE	FALSE
11	57534596	57534797	Mfap3	780	5.02811	downstream	chr11	TRUE	TRUE	FALSE
11	57732711	57732999	Galnt10	0	1.92926	intron	chr11	FALSE	FALSE	FALSE
11	57801571	57802364	Sap30l	0	5.13209	promoter	chr11	FALSE	TRUE	FALSE
11	57818850	57819073	Sap30l	8632	3.77746	intergenic	chr11	FALSE	FALSE	FALSE
11	57827464	57828248	Hand1	456	13.9571	downstream	chr11	FALSE	TRUE	FALSE
11	58003802	58003983	Larp1	5080	5.16992	intergenic	chr11	FALSE	FALSE	FALSE
11	58009484	58009883	Larp1	0	5.77783	promoter	chr11	FALSE	TRUE	FALSE
11	58042410	58042827	Larp1	0	5.20334	exon	chr11	FALSE	TRUE	FALSE
11	58058528	58058732	Larp1	0	3.81558	exon	chr11	FALSE	FALSE	FALSE
11	58062438	58062841	Larp1	403	3.49812	downstream	chr11	FALSE	FALSE	FALSE
11	58063145	58063467	Gm12248	360	4.03468	downstream	chr11	FALSE	FALSE	FALSE
11	58063792	58064254	Gm12248	0	4.77525	exon	chr11	FALSE	FALSE	FALSE
11	58064580	58064878	Gm12248	0	7.04039	intron	chr11	FALSE	FALSE	FALSE
11	58064985	58067385	Gm12248	0	20.4355	exon	chr11	FALSE	FALSE	FALSE
11	58068638	58068854	Gm12248	0	7.13226	intron	chr11	FALSE	FALSE	FALSE
11	58069015	58069296	Gm12248	0	9.21312	intron	chr11	FALSE	TRUE	FALSE
11	58102707	58102962	Cnot8	1190	6.44543	promoter	chr11	TRUE	TRUE	FALSE
11	58103406	58103652	Cnot8	500	2.63986	promoter	chr11	FALSE	TRUE	FALSE
11	58103850	58104422	Cnot8	0	14.7758	promoter	chr11	FALSE	TRUE	FALSE
11	58122107	58122353	Gemin5	0	5.60039	exon	chr11	FALSE	FALSE	FALSE
11	58127241	58127673	Gemin5	0	3.52951	intron	chr11	FALSE	FALSE	FALSE
11	58137476	58137666	Gemin5	0	2.98132	intron	chr11	FALSE	FALSE	FALSE
11	58168116	58168330	Gemin5	0	3.40469	promoter	chr11	FALSE	TRUE	FALSE
11	58317104	58317284	Zfp672	0	4.17635	exon	chr11	FALSE	FALSE	FALSE
11	58322845	58324152	Zfp672	0	76.3308	promoter	chr11	TRUE	TRUE	FALSE
11	58348305	58348515	Sh3bp5l	576	2.98132	downstream	chr11	FALSE	FALSE	FALSE
11	58930305	58930580	Rnf187	1707	6.59156	downstream	chr11	FALSE	FALSE	FALSE
11	58930856	58931107	Rnf187	1180	5.95978	downstream	chr11	FALSE	FALSE	FALSE
11	58931247	58931732	Rnf187	555	6.59156	downstream	chr11	FALSE	FALSE	FALSE
11	58938438	58938693	Rnf187	0	2.14333	promoter	chr11	FALSE	TRUE	FALSE
11	58954712	58954978	Trim17	0	11.1631	promoter	chr11	FALSE	TRUE	FALSE
11	58957237	58957500	Trim17	0	3.37919	intron	chr11	FALSE	FALSE	FALSE
11	58968641	58968821	2310058D17Rik	0	2.64206	exon	chr11	FALSE	FALSE	FALSE
11	58993832	58994067	Obscn	188	2.61938	downstream	chr11	FALSE	FALSE	FALSE
11	58994224	58994589	Obscn	0	9.65189	exon	chr11	FALSE	TRUE	FALSE
11	59163388	59163660	Iba57	0	11.5727	promoter	chr11	FALSE	TRUE	FALSE
11	59182766	59182957	Gjc2	0	6.06838	promoter	chr11	FALSE	FALSE	FALSE
11	59207836	59209623	Gm10434	0	38.1016	promoter	chr11	FALSE	TRUE	FALSE
11	59210072	59210624	2310033P09Rik	0	6.83193	promoter	chr11	FALSE	FALSE	FALSE
11	59218410	59218802	Arf1	0	7.29636	intron	chr11	TRUE	TRUE	FALSE
11	59227992	59228348	Arf1	0	3.42326	promoter	chr11	FALSE	TRUE	FALSE
11	59249590	59249843	Wnt3a	0	2.98132	exon	chr11	FALSE	FALSE	FALSE
11	59306896	59307076	Wnt9a	0	6.03183	promoter	chr11	FALSE	TRUE	FALSE
11	59389621	59389834	Gm15755	9715	4.91801	intergenic	chr11	FALSE	FALSE	FALSE
11	59425677	59425902	Snap47	0	4.28453	intron	chr11	FALSE	FALSE	FALSE
11	59427128	59427339	Snap47	0	3.89604	intron	chr11	FALSE	FALSE	FALSE
11	59454943	59455132	Jmjd4	0	2.33613	exon	chr11	FALSE	FALSE	FALSE
11	59458825	59459689	Jmjd4	257	6.33572	downstream	chr11	TRUE	TRUE	FALSE
11	59484430	59484991	Zkscan17	528	6.83344	downstream	chr11	FALSE	FALSE	FALSE
11	59486863	59487081	Zkscan17	0	2.52282	exon	chr11	FALSE	FALSE	FALSE
11	59488552	59488820	Zkscan17	0	2.37841	intron	chr11	FALSE	FALSE	FALSE
11	59498049	59498364	Zkscan17	0	4.11517	intron	chr11	FALSE	FALSE	FALSE
11	59505799	59506585	4933439C10Rik	0	4.71119	promoter	chr11	FALSE	TRUE	FALSE
11	59506816	59507019	4933439C10Rik	0	2.60395	promoter	chr11	FALSE	FALSE	FALSE
11	59512642	59513191	4933439C10Rik	0	7.01398	exon	chr11	FALSE	FALSE	FALSE
11	59662257	59662527	Mprip	0	4.40118	promoter	chr11	FALSE	TRUE	FALSE
11	59744572	59744782	Mprip	0	2.86106	exon	chr11	FALSE	FALSE	FALSE
11	59778646	59779043	Gm12264	0	5.62276	exon	chr11	FALSE	TRUE	FALSE
11	59784525	59784752	Pld6	0	2.86106	exon	chr11	FALSE	FALSE	FALSE
11	59786372	59786664	Pld6	0	2.22803	intron	chr11	FALSE	FALSE	FALSE
11	59787175	59787528	Pld6	0	6.42975	promoter	chr11	FALSE	TRUE	TRUE
11	59799163	59799436	Flcn	0	3.32391	exon	chr11	FALSE	FALSE	FALSE
11	59823940	59824120	Cops3	0	1.62233	exon	chr11	FALSE	FALSE	FALSE
11	60105364	60105630	Rai1	0	5.08073	promoter	chr11	FALSE	TRUE	FALSE
11	60115139	60115778	Rai1	0	6.8495	promoter	chr11	FALSE	TRUE	FALSE
11	60175742	60176280	Rai1	0	17.3487	promoter	chr11	TRUE	TRUE	FALSE
11	60192514	60192758	Rai1	0	2.22803	intron	chr11	FALSE	FALSE	FALSE
11	60192964	60193219	Rai1	0	2.24347	intron	chr11	FALSE	FALSE	FALSE
11	60193724	60194112	Rai1	0	6.79691	exon	chr11	FALSE	FALSE	FALSE
11	60197789	60197969	Rai1	0	2.13893	exon	chr11	FALSE	FALSE	FALSE
11	60198278	60198536	Rai1	0	5.53041	exon	chr11	FALSE	FALSE	FALSE
11	60198664	60198844	Rai1	0	3.12278	exon	chr11	FALSE	FALSE	FALSE
11	60199734	60200445	Srebf1	0	5.65166	promoter	chr11	FALSE	FALSE	FALSE
11	60200609	60200922	mmu-mir-6921	0	7.69084	promoter	chr11	FALSE	FALSE	FALSE
11	60201172	60201352	Srebf1	0	2.57948	promoter	chr11	FALSE	FALSE	FALSE
11	60202109	60202295	mmu-mir-6922	0	4.27424	promoter	chr11	FALSE	FALSE	FALSE
11	60204521	60204723	Srebf1	0	4.51927	promoter	chr11	FALSE	FALSE	FALSE
11	60210244	60211097	Srebf1	0	5.10088	promoter	chr11	FALSE	TRUE	FALSE
11	60215567	60215747	Srebf1	0	2.88805	intron	chr11	FALSE	FALSE	FALSE
11	60220342	60220708	Srebf1	0	5.08998	promoter	chr11	FALSE	TRUE	FALSE
11	60222761	60222949	Srebf1	179	1.92926	promoter	chr11	FALSE	TRUE	FALSE
11	60363636	60363867	Lrrc48	0	1.47301	intron	chr11	FALSE	TRUE	FALSE
11	60468003	60468299	Drg2	0	1.79975	promoter	chr11	FALSE	FALSE	FALSE
11	60469740	60470106	Myo15	0	8.92077	promoter	chr11	FALSE	FALSE	FALSE
11	60537659	60538147	Alkbh5	0	7.35331	promoter	chr11	FALSE	TRUE	TRUE
11	60538387	60538643	Alkbh5	0	4.01902	promoter	chr11	FALSE	TRUE	FALSE
11	60699582	60699945	Llgl1	0	1.50822	promoter	chr11	FALSE	TRUE	FALSE
11	60707034	60707314	Llgl1	0	2.42666	exon	chr11	FALSE	FALSE	FALSE
11	60711735	60711957	Llgl1	0	5.04403	intron	chr11	FALSE	FALSE	FALSE
11	60712070	60712931	Llgl1	0	5.96418	exon	chr11	FALSE	FALSE	FALSE
11	60715561	60715791	Flii	0	3.93699	promoter	chr11	FALSE	FALSE	FALSE
11	60717103	60717328	Flii	0	2.66921	promoter	chr11	FALSE	FALSE	FALSE
11	60726962	60727323	Flii	0	4.65281	promoter	chr11	FALSE	TRUE	FALSE
11	60728219	60728618	Mief2	0	3.86974	promoter	chr11	TRUE	TRUE	FALSE
11	60783844	60784377	Smcr8	0	4.77525	exon	chr11	FALSE	FALSE	FALSE
11	60784554	60784784	Smcr8	0	4.22359	exon	chr11	FALSE	FALSE	FALSE
11	60784888	60785151	Smcr8	0	6.6736	exon	chr11	FALSE	TRUE	FALSE
11	60785622	60785836	Smcr8	0	3.56682	exon	chr11	FALSE	FALSE	FALSE
11	60787179	60787359	Smcr8	0	4.27424	exon	chr11	FALSE	FALSE	FALSE
11	60789256	60789608	Shmt1	0	1.90144	exon	chr11	FALSE	FALSE	FALSE
11	60796351	60796580	Shmt1	0	2.98132	promoter	chr11	FALSE	FALSE	FALSE
11	60858494	60858779	Dhrs7b	0	5.4383	exon	chr11	FALSE	FALSE	FALSE
11	60862061	60862241	Dhrs7b	1865	3.0653	downstream	chr11	FALSE	FALSE	FALSE
11	60863343	60863718	Tmem11	733	4.73761	downstream	chr11	FALSE	FALSE	FALSE
11	60869670	60870087	Tmem11	0	3.78994	intron	chr11	FALSE	FALSE	FALSE
11	60872995	60873346	Tmem11	0	2.25396	intron	chr11	FALSE	FALSE	FALSE
11	60902041	60902231	Gm16515	14	3.43673	downstream	chr11	FALSE	FALSE	FALSE
11	60902440	60902645	Gm16515	0	3.78994	exon	chr11	FALSE	FALSE	FALSE
11	60909820	60910076	Gm16515	0	2.31607	intron	chr11	FALSE	FALSE	FALSE
11	60913390	60913867	Gm16515	0	9.70129	promoter	chr11	FALSE	TRUE	FALSE
11	61024223	61024403	Kcnj12	0	3.08077	intron	chr11	FALSE	FALSE	FALSE
11	61150608	61150790	Usp22	994	2.51041	downstream	chr11	FALSE	FALSE	FALSE
11	61407817	61408207	Gm12271	8194	3.25086	intergenic	chr11	FALSE	TRUE	FALSE
11	61487530	61488497	Mfap4	0	4.03468	exon	chr11	FALSE	TRUE	FALSE
11	61512591	61512817	B9d1	0	3.71285	promoter	chr11	FALSE	FALSE	FALSE
11	61519366	61519718	Epn2	0	2.40243	exon	chr11	FALSE	FALSE	FALSE
11	61579262	61579681	Epn2	0	6.37786	promoter	chr11	FALSE	TRUE	FALSE
11	61620306	61620486	Grap	32778	4.51927	intergenic	chr11	FALSE	TRUE	FALSE
11	61684784	61685173	Fam83g	0	7.06606	promoter	chr11	FALSE	TRUE	FALSE
11	61688343	61688529	Fam83g	0	4.51284	intron	chr11	FALSE	FALSE	FALSE
11	61704551	61704821	Fam83g	0	5.03996	intron	chr11	FALSE	FALSE	FALSE
11	61709254	61709730	Fam83g	0	6.17612	exon	chr11	TRUE	TRUE	FALSE
11	61710471	61710792	Slc5a10	0	4.35665	intron	chr11	FALSE	FALSE	FALSE
11	61854370	61854565	Ulk2	0	3.07387	promoter	chr11	FALSE	TRUE	FALSE
11	61854823	61855304	Ulk2	0	6.67178	promoter	chr11	FALSE	TRUE	FALSE
11	61930253	61930445	Akap10	0	2.68445	promoter	chr11	FALSE	TRUE	TRUE
11	62077144	62077457	Specc1	0	7.44546	promoter	chr11	TRUE	TRUE	FALSE
11	62103562	62103948	Specc1	0	3.93699	intron	chr11	FALSE	FALSE	FALSE
11	62224224	62224589	Specc1	1210	4.22359	downstream	chr11	FALSE	FALSE	FALSE
11	62281473	62281829	Ttc19	0	4.69206	promoter	chr11	TRUE	TRUE	FALSE
11	62311847	62312152	Ttc19	0	2.94967	intron	chr11	FALSE	FALSE	FALSE
11	62456766	62457739	Ncor1	0	3.83043	promoter	chr11	FALSE	TRUE	FALSE
11	62538761	62539169	Cenpv	0	6.8495	promoter	chr11	FALSE	TRUE	FALSE
11	62553353	62556062	Ubb	139	67.5768	promoter	chr11	FALSE	TRUE	FALSE
11	62557258	62557475	Ubb	4044	6.71967	intergenic	chr11	FALSE	FALSE	FALSE
11	62602844	62608255	Snord65	0	117.736	promoter	chr11	FALSE	TRUE	FALSE
11	62608494	62608735	Fam211a	0	7.31822	intron	chr11	FALSE	FALSE	FALSE
11	62608871	62609668	Fam211a	0	6.29199	exon	chr11	FALSE	FALSE	FALSE
11	62757049	62757229	Zfp286	0	3.64586	exon	chr11	FALSE	TRUE	FALSE
11	63914390	63914681	Hs3st3b1	0	2.36579	intron	chr11	FALSE	FALSE	FALSE
11	65787744	65788201	Map2k4	0	3.31948	promoter	chr11	FALSE	TRUE	FALSE
11	65806648	65806851	Zkscan6	323	3.07387	promoter	chr11	FALSE	TRUE	FALSE
11	67052418	67052704	Sco1	0	4.05348	promoter	chr11	FALSE	TRUE	FALSE
11	67455125	67455387	Gas7	49	3.08298	promoter	chr11	FALSE	TRUE	FALSE
11	68386519	68386986	Ntn1	0	2.78896	promoter	chr11	FALSE	TRUE	FALSE
11	68781900	68782098	Myh10	0	1.86638	promoter	chr11	FALSE	FALSE	FALSE
11	68852889	68853071	Ndel1	0	2.2739	promoter	chr11	FALSE	TRUE	FALSE
11	68884456	68884658	Rnf222	3894	5.02811	intergenic	chr11	FALSE	FALSE	FALSE
11	68901842	68902186	Rpl26	0	5.80075	promoter	chr11	FALSE	FALSE	FALSE
11	68904729	68904909	Rpl26	0	3.37919	intron	chr11	FALSE	FALSE	FALSE
11	68905809	68906003	Rpl26	0	6.39478	promoter	chr11	TRUE	FALSE	FALSE
11	68907418	68907668	Gm22608	351	7.44546	promoter	chr11	FALSE	FALSE	FALSE
11	69008204	69008529	Pfas	0	7.8793	promoter	chr11	FALSE	TRUE	TRUE
11	69036748	69036997	Ctc1	274	4.81912	downstream	chr11	FALSE	TRUE	FALSE
11	69059173	69059396	9330160F10Rik	0	2.3103	promoter	chr11	FALSE	TRUE	FALSE
11	69088436	69088813	Vamp2	0	5.9936	promoter	chr11	TRUE	TRUE	FALSE
11	69092752	69093046	Vamp2	367	6.67178	promoter	chr11	FALSE	FALSE	FALSE
11	69099016	69099400	Per1	0	3.43548	promoter	chr11	FALSE	TRUE	FALSE
11	69103671	69103997	Per1	0	3.38094	exon	chr11	FALSE	FALSE	FALSE
11	69230395	69230643	Gucy2e	0	2.46088	intron	chr11	FALSE	FALSE	FALSE
11	69397700	69398428	Tmem88	0	6.67075	promoter	chr11	FALSE	TRUE	FALSE
11	69400052	69400239	Kdm6b	0	6.3424	promoter	chr11	FALSE	FALSE	FALSE
11	69400950	69401499	Kdm6b	0	7.1192	promoter	chr11	FALSE	TRUE	FALSE
11	69402174	69402393	Kdm6b	0	5.53129	exon	chr11	FALSE	FALSE	FALSE
11	69406371	69406603	Kdm6b	0	3.49948	promoter	chr11	FALSE	FALSE	FALSE
11	69408389	69408763	Kdm6b	0	6.99951	exon	chr11	FALSE	TRUE	FALSE
11	69410797	69411689	Kdm6b	0	5.28779	intron	chr11	FALSE	TRUE	FALSE
11	69417500	69417693	Dnah2	3115	3.54283	intergenic	chr11	FALSE	TRUE	FALSE
11	69574366	69574561	Wrap53	0	2.72229	intron	chr11	FALSE	FALSE	FALSE
11	69632966	69633460	Fxr2	0	5.54433	promoter	chr11	FALSE	TRUE	FALSE
11	69654842	69655023	Sox15	290	3.60961	promoter	chr11	FALSE	TRUE	FALSE
11	69655384	69655633	Sox15	0	3.49812	promoter	chr11	FALSE	FALSE	FALSE
11	69658666	69658857	Mpdu1	0	6.7351	promoter	chr11	FALSE	FALSE	FALSE
11	69664703	69666746	Cd68	0	40.3179	promoter	chr11	FALSE	TRUE	FALSE
11	69668532	69669034	Gm25835	0	3.90943	promoter	chr11	FALSE	FALSE	FALSE
11	69669327	69669746	Gm22988	0	4.53481	promoter	chr11	FALSE	FALSE	FALSE
11	69669848	69670140	Eif4a1	0	4.09262	promoter	chr11	FALSE	FALSE	FALSE
11	69670455	69670815	Eif4a1	0	3.43548	promoter	chr11	TRUE	FALSE	FALSE
11	69670962	69672776	Eif4a1	0	46.6217	promoter	chr11	TRUE	TRUE	TRUE
11	69681791	69682058	Senp3	0	6.53843	promoter	chr11	FALSE	TRUE	FALSE
11	69695587	69695891	BC096441	0	2.3366	promoter	chr11	FALSE	TRUE	FALSE
11	69756567	69756833	Polr2a	0	5.82071	intron	chr11	FALSE	FALSE	FALSE
11	69757045	69758330	Polr2a	0	7.0257	promoter	chr11	FALSE	TRUE	FALSE
11	69766078	69766490	Zbtb4	0	6.83344	promoter	chr11	FALSE	TRUE	FALSE
11	69776621	69776801	Zbtb4	0	2.85962	exon	chr11	FALSE	FALSE	FALSE
11	69777998	69778202	Zbtb4	0	2.31607	exon	chr11	FALSE	FALSE	FALSE
11	69795625	69795974	Chrnb1	0	2.66265	promoter	chr11	FALSE	TRUE	FALSE
11	69834037	69834344	Nlgn2	0	3.54283	promoter	chr11	FALSE	TRUE	FALSE
11	69846129	69846416	Plscr3	0	7.60044	promoter	chr11	FALSE	TRUE	FALSE
11	69851551	69851737	Tnk1	0	3.69385	exon	chr11	FALSE	FALSE	FALSE
11	69851975	69852156	Tnk1	0	3.78994	exon	chr11	FALSE	FALSE	FALSE
11	69853443	69853638	Tnk1	0	2.73322	exon	chr11	FALSE	FALSE	FALSE
11	69880709	69881535	Kctd11	0	5.54864	promoter	chr11	FALSE	TRUE	FALSE
11	69881717	69881921	Acap1	0	2.24347	promoter	chr11	FALSE	TRUE	FALSE
11	69901738	69901920	Neurl4	0	3.52072	promoter	chr11	FALSE	TRUE	TRUE
11	69913137	69913381	Neurl4	0	1.87968	promoter	chr11	FALSE	FALSE	FALSE
11	69913656	69914790	Gps2	0	16.6511	promoter	chr11	FALSE	TRUE	TRUE
11	69915018	69915446	Gps2	0	8.07697	promoter	chr11	FALSE	FALSE	FALSE
11	69915686	69916604	Gps2	0	18.0502	promoter	chr11	FALSE	FALSE	FALSE
11	69919711	69919953	Eif5a	0	8.16467	promoter	chr11	FALSE	FALSE	FALSE
11	69920169	69920436	Eif5a	0	3.49812	promoter	chr11	FALSE	FALSE	FALSE
11	69920810	69921132	Eif5a	0	4.7831	promoter	chr11	FALSE	TRUE	TRUE
11	69966691	69967804	Cldn7	0	11.7233	promoter	chr11	FALSE	TRUE	FALSE
11	69970194	69970382	Elp5	0	3.37919	promoter	chr11	FALSE	FALSE	FALSE
11	69970512	69970759	Elp5	0	4.11517	promoter	chr11	FALSE	FALSE	FALSE
11	69990820	69991179	Gabarap	0	5.23094	promoter	chr11	FALSE	TRUE	TRUE
11	69991391	69992050	Gabarap	0	15.5531	promoter	chr11	FALSE	TRUE	FALSE
11	69995860	69996108	Phf23	0	4.00292	promoter	chr11	FALSE	TRUE	FALSE
11	69997099	69997539	Phf23	0	3.61211	promoter	chr11	FALSE	TRUE	FALSE
11	70000209	70000862	Dvl2	0	39.0057	promoter	chr11	FALSE	TRUE	FALSE
11	70013426	70013675	Acadvl	0	1.86795	promoter	chr11	FALSE	FALSE	FALSE
11	70213776	70214951	Slc16a11	0	11.6758	promoter	chr11	FALSE	TRUE	FALSE
11	70215250	70216250	Slc16a11	0	9.44017	promoter	chr11	FALSE	TRUE	FALSE
11	70221023	70221209	Slc16a13	28	4.9949	promoter	chr11	FALSE	TRUE	FALSE
11	70237291	70238089	0610010K14Rik	0	18.1073	promoter	chr11	FALSE	TRUE	FALSE
11	70239576	70240164	Rnasek	0	7.13226	promoter	chr11	FALSE	TRUE	FALSE
11	70409645	70409828	Pelp1	0	3.99501	promoter	chr11	FALSE	TRUE	FALSE
11	70441820	70442095	Arrb2	991	2.30566	downstream	chr11	FALSE	FALSE	FALSE
11	70451836	70452181	Med11	0	4.23986	promoter	chr11	FALSE	TRUE	TRUE
11	70519382	70519702	Gltpd2	0	2.94967	promoter	chr11	FALSE	FALSE	FALSE
11	70520284	70520552	Gltpd2	0	4.46602	promoter	chr11	FALSE	TRUE	FALSE
11	70528612	70528948	Psmb6	753	3.02976	downstream	chr11	FALSE	FALSE	FALSE
11	70551163	70551343	Pld2	0	3.13037	exon	chr11	FALSE	FALSE	FALSE
11	70639386	70639689	Gp1ba	0	2.77143	promoter	chr11	FALSE	FALSE	FALSE
11	70647212	70650239	Rnf167	0	26.9396	promoter	chr11	FALSE	TRUE	FALSE
11	70650447	70651347	Rnf167	0	16.5059	exon	chr11	FALSE	TRUE	FALSE
11	70652886	70653241	Pfn1	0	4.01667	exon	chr11	FALSE	FALSE	FALSE
11	70653563	70653933	Pfn1	0	3.49812	exon	chr11	FALSE	TRUE	FALSE
11	70654080	70654560	Pfn1	0	9.00345	promoter	chr11	FALSE	TRUE	FALSE
11	70656052	70656251	Gm12319	0	4.8882	promoter	chr11	FALSE	TRUE	FALSE
11	70659746	70659948	Eno3	0	3.12278	promoter	chr11	FALSE	FALSE	FALSE
11	70669052	70669326	Spag7	0	5.60091	promoter	chr11	FALSE	TRUE	FALSE
11	70669769	70670373	Camta2	0	3.54283	promoter	chr11	FALSE	TRUE	FALSE
11	70678239	70678432	Camta2	0	4.48321	exon	chr11	FALSE	FALSE	FALSE
11	70687780	70688099	Camta2	0	2.61541	promoter	chr11	FALSE	TRUE	FALSE
11	70700649	70700909	Kif1c	0	5.54433	promoter	chr11	FALSE	TRUE	FALSE
11	70844661	70844994	Rabep1	0	3.07387	promoter	chr11	FALSE	TRUE	FALSE
11	70975319	70975672	Rpain	0	2.47431	intron	chr11	FALSE	FALSE	FALSE
11	70977546	70977774	Rpain	0	2.84964	exon	chr11	FALSE	FALSE	FALSE
11	70982714	70983278	C1qbp	0	14.6772	promoter	chr11	FALSE	TRUE	TRUE
11	70997194	70997522	Dhx33	0	3.21273	promoter	chr11	FALSE	FALSE	FALSE
11	71004149	71004454	Dhx33	0	3.92403	promoter	chr11	FALSE	TRUE	TRUE
11	71012773	71013023	Derl2	0	3.3277	exon	chr11	FALSE	FALSE	FALSE
11	71027950	71028340	Mis12	578	6.44463	downstream	chr11	FALSE	FALSE	FALSE
11	72048632	72048834	Pitpnm3	0	3.83128	exon	chr11	FALSE	FALSE	FALSE
11	72049385	72050059	Pitpnm3	0	5.20764	exon	chr11	FALSE	FALSE	FALSE
11	72135654	72135931	Pitpnm3	0	4.56421	promoter	chr11	FALSE	TRUE	FALSE
11	72207063	72207273	4933427D14Rik	0	5.08998	promoter	chr11	FALSE	TRUE	FALSE
11	72300594	72300986	Xaf1	642	1.63703	promoter	chr11	FALSE	FALSE	FALSE
11	72304696	72304901	Xaf1	0	2.31607	exon	chr11	FALSE	FALSE	FALSE
11	72314171	72314511	Fbxo39	0	7.93616	promoter	chr11	FALSE	TRUE	FALSE
11	72411367	72411846	Smtnl2	0	2.60354	promoter	chr11	FALSE	TRUE	FALSE
11	72447604	72447901	Mybbp1a	0	2.51854	promoter	chr11	FALSE	FALSE	FALSE
11	72448121	72448301	Mybbp1a	0	3.93699	promoter	chr11	FALSE	FALSE	FALSE
11	72450479	72450803	Mybbp1a	0	4.193	promoter	chr11	FALSE	FALSE	FALSE
11	72451826	72452255	Spns2	0	8.43146	exon	chr11	FALSE	FALSE	FALSE
11	72452359	72453573	Spns2	0	7.84174	exon	chr11	FALSE	TRUE	FALSE
11	72489409	72489908	Spns2	0	3.15006	promoter	chr11	FALSE	TRUE	FALSE
11	72607060	72607291	Ube2g1	0	5.52504	promoter	chr11	FALSE	TRUE	TRUE
11	72608315	72608650	Ube2g1	0	4.62093	intron	chr11	FALSE	TRUE	TRUE
11	72689988	72690261	Ankfy1	0	8.46403	promoter	chr11	FALSE	TRUE	TRUE
11	72761218	72761412	Ankfy1	0	5.88624	exon	chr11	FALSE	FALSE	FALSE
11	72770457	72770686	Ankfy1	0	5.13209	exon	chr11	FALSE	FALSE	FALSE
11	73014953	73015168	P2rx1	0	1.82001	exon	chr11	FALSE	FALSE	FALSE
11	73047702	73048067	1200014J11Rik	0	4.23986	promoter	chr11	FALSE	TRUE	TRUE
11	73138096	73138537	Gsg2	0	2.60354	promoter	chr11	FALSE	TRUE	TRUE
11	73183290	73183563	Ctns	32	2.31607	downstream	chr11	FALSE	FALSE	FALSE
11	73184432	73184787	Ctns	0	5.27464	exon	chr11	FALSE	FALSE	FALSE
11	73185203	73185418	Ctns	0	1.92926	exon	chr11	FALSE	FALSE	FALSE
11	73192241	73192421	Ctns	0	2.47755	intron	chr11	FALSE	FALSE	FALSE
11	73198754	73199015	Ctns	0	4.12703	promoter	chr11	FALSE	TRUE	FALSE
11	74649509	74650091	Cluh	0	9.65189	promoter	chr11	TRUE	TRUE	TRUE
11	74670443	74670712	Cluh	0	6.77403	exon	chr11	FALSE	FALSE	FALSE
11	74671201	74671432	Cluh	353	4.51927	downstream	chr11	FALSE	FALSE	FALSE
11	74671961	74672258	Cluh	1113	9.32016	downstream	chr11	FALSE	FALSE	FALSE
11	74672926	74673235	Pafah1b1	713	3.31948	downstream	chr11	FALSE	TRUE	FALSE
11	74713302	74713499	Pafah1b1	0	5.38916	intron	chr11	FALSE	FALSE	FALSE
11	74723586	74724867	Pafah1b1	0	7.8793	promoter	chr11	FALSE	TRUE	FALSE
11	74829277	74830763	Mnt	156	14.8757	promoter	chr11	FALSE	TRUE	FALSE
11	74837998	74838460	Mnt	0	4.40126	intron	chr11	FALSE	TRUE	FALSE
11	74848245	74848432	Sgsm2	828	6.22574	downstream	chr11	FALSE	TRUE	FALSE
11	74850097	74850438	Sgsm2	0	3.72414	exon	chr11	FALSE	FALSE	FALSE
11	74896702	74897403	Sgsm2	0	5.96418	promoter	chr11	FALSE	TRUE	FALSE
11	74897869	74898317	Tsr1	0	4.91081	promoter	chr11	FALSE	TRUE	TRUE
11	74908659	74908855	Srr	0	4.77525	exon	chr11	FALSE	FALSE	FALSE
11	74909227	74910158	Srr	0	9.96699	exon	chr11	FALSE	TRUE	FALSE
11	74910602	74911440	Srr	0	5.78983	exon	chr11	FALSE	FALSE	FALSE
11	74925713	74925946	Smg6	0	3.83043	promoter	chr11	FALSE	TRUE	FALSE
11	75166750	75166992	Hic1	0	3.12278	exon	chr11	FALSE	TRUE	FALSE
11	75169210	75169390	Hic1	0	2.61541	promoter	chr11	FALSE	TRUE	FALSE
11	75172891	75173395	Mir212	0	6.1886	promoter	chr11	FALSE	TRUE	FALSE
11	75173543	75173992	Mir132	0	3.85258	promoter	chr11	FALSE	TRUE	FALSE
11	75178832	75179136	Dph1	0	3.00794	promoter	chr11	FALSE	TRUE	FALSE
11	75232077	75232309	Rtn4rl1	0	3.05101	intron	chr11	FALSE	FALSE	FALSE
11	75348108	75348372	Rpa1	0	5.72368	promoter	chr11	FALSE	TRUE	FALSE
11	75393458	75393802	Smyd4	0	1.87968	intron	chr11	FALSE	FALSE	FALSE
11	75462032	75462214	Tlcd2	0	9.72721	promoter	chr11	TRUE	TRUE	FALSE
11	75466953	75467310	Tlcd2	0	5.53129	promoter	chr11	TRUE	TRUE	FALSE
11	75467599	75468399	Tlcd2	0	6.77403	promoter	chr11	TRUE	FALSE	FALSE
11	75496762	75496964	Prpf8	0	4.88717	exon	chr11	FALSE	FALSE	FALSE
11	75509804	75510937	Rilp	0	9.69227	promoter	chr11	TRUE	TRUE	FALSE
11	75588052	75588240	Pitpna	0	2.71609	promoter	chr11	FALSE	TRUE	FALSE
11	75589026	75589262	Pitpna	0	3.73161	intron	chr11	FALSE	TRUE	FALSE
11	75605590	75605950	Pitpna	0	3.43673	intron	chr11	FALSE	FALSE	FALSE
11	75621326	75621514	Pitpna	0	3.17949	intron	chr11	TRUE	TRUE	TRUE
11	75630595	75631278	Inpp5k	0	14.3834	promoter	chr11	FALSE	TRUE	TRUE
11	75645224	75645829	Inpp5k	0	4.22359	promoter	chr11	FALSE	FALSE	FALSE
11	75648922	75649268	Inpp5k	50	5.01164	promoter	chr11	FALSE	FALSE	FALSE
11	75649380	75649666	Inpp5k	508	3.78994	promoter	chr11	FALSE	FALSE	FALSE
11	75650435	75650705	Myo1c	0	4.51476	promoter	chr11	FALSE	TRUE	FALSE
11	75651561	75651807	Myo1c	0	10.2342	promoter	chr11	FALSE	TRUE	FALSE
11	75653506	75653758	Myo1c	0	4.77525	promoter	chr11	FALSE	TRUE	FALSE
11	75653957	75654973	Myo1c	0	9.3847	promoter	chr11	FALSE	TRUE	FALSE
11	75655767	75656425	Myo1c	0	6.18479	promoter	chr11	FALSE	TRUE	FALSE
11	75660996	75661472	Myo1c	0	3.93699	promoter	chr11	FALSE	FALSE	FALSE
11	75670021	75670402	Myo1c	0	5.253	promoter	chr11	FALSE	FALSE	FALSE
11	75679137	75679817	Crk	0	4.54907	promoter	chr11	FALSE	TRUE	FALSE
11	75679930	75680133	Crk	0	3.17949	promoter	chr11	FALSE	TRUE	FALSE
11	75706608	75708587	Crk	0	17.964	exon	chr11	FALSE	TRUE	FALSE
11	75709703	75709955	Crk	2794	4.73761	intergenic	chr11	FALSE	FALSE	FALSE
11	75732744	75733087	Ywhae	0	2.32078	promoter	chr11	FALSE	TRUE	TRUE
11	75767088	75768777	Doc2b	188	12.0559	downstream	chr11	FALSE	FALSE	FALSE
11	75769120	75769835	Doc2b	0	25.9641	exon	chr11	FALSE	TRUE	FALSE
11	75769989	75770276	Doc2b	0	6.59156	exon	chr11	FALSE	FALSE	FALSE
11	76027258	76027998	Fam101b	0	5.96418	promoter	chr11	FALSE	TRUE	FALSE
11	76217288	76217753	Dbil5	0	4.16868	promoter	chr11	FALSE	TRUE	TRUE
11	76398885	76399145	Nxn	0	9.86952	promoter	chr11	FALSE	TRUE	FALSE
11	76416339	76416534	Timm22	46	4.11517	downstream	chr11	FALSE	FALSE	FALSE
11	76418520	76418916	Abr	0	2.37841	exon	chr11	FALSE	FALSE	FALSE
11	76419595	76419828	Abr	0	5.6572	exon	chr11	FALSE	FALSE	FALSE
11	76421061	76421456	Abr	0	3.19479	intron	chr11	FALSE	TRUE	FALSE
11	76454204	76454528	Abr	0	2.86106	exon	chr11	FALSE	FALSE	FALSE
11	76456931	76457142	Abr	0	2.91292	intron	chr11	FALSE	FALSE	FALSE
11	76462346	76462543	Abr	0	6.69092	intron	chr11	FALSE	FALSE	FALSE
11	76494597	76494906	Abr	0	3.52072	promoter	chr11	FALSE	TRUE	FALSE
11	76497705	76497917	Abr	0	2.47811	promoter	chr11	FALSE	FALSE	FALSE
11	76623539	76623887	Abr	1224	4.03523	promoter	chr11	TRUE	TRUE	FALSE
11	76763460	76763713	Gosr1	0	5.87072	promoter	chr11	FALSE	TRUE	FALSE
11	76997487	76997672	Slc6a4	930	3.78994	promoter	chr11	FALSE	TRUE	FALSE
11	77216005	77216208	Ssh2	78	5.39717	promoter	chr11	FALSE	TRUE	FALSE
11	77495658	77495872	Git1	0	3.20774	intron	chr11	FALSE	FALSE	FALSE
11	77499431	77499613	Git1	0	1.49217	promoter	chr11	FALSE	FALSE	FALSE
11	77503619	77503940	Git1	0	4.37245	promoter	chr11	FALSE	FALSE	FALSE
11	77507403	77507720	Git1	0	2.22803	exon	chr11	FALSE	TRUE	FALSE
11	77508126	77509233	Trp53i13	0	21.0663	exon	chr11	FALSE	TRUE	FALSE
11	77607138	77607436	Taok1	0	6.63074	promoter	chr11	FALSE	TRUE	FALSE
11	77607682	77608061	Taok1	0	5.78983	promoter	chr11	FALSE	TRUE	FALSE
11	77650044	77650310	Gm12733	5133	4.28646	intergenic	chr11	FALSE	TRUE	FALSE
11	77687063	77687520	Nufip2	0	6.22574	promoter	chr11	FALSE	TRUE	FALSE
11	77719727	77720061	Nufip2	0	3.13051	intron	chr11	FALSE	FALSE	FALSE
11	77721659	77721996	Nufip2	0	4.73761	promoter	chr11	FALSE	FALSE	FALSE
11	77762882	77763560	Myo18a	0	3.33028	promoter	chr11	FALSE	TRUE	FALSE
11	77766280	77766794	Myo18a	0	3.96827	promoter	chr11	TRUE	TRUE	FALSE
11	77772284	77772484	Myo18a	0	2.71512	promoter	chr11	TRUE	TRUE	FALSE
11	77802302	77802484	Myo18a	0	3.38433	intron	chr11	FALSE	FALSE	FALSE
11	77868955	77869266	Myo18a	2974	3.83043	intergenic	chr11	FALSE	FALSE	FALSE
11	77869520	77869713	Myo18a	3539	4.27424	intergenic	chr11	FALSE	FALSE	FALSE
11	77870682	77871036	Myo18a	4701	4.51927	intergenic	chr11	FALSE	FALSE	FALSE
11	77871299	77871621	Myo18a	5318	2.31607	intergenic	chr11	FALSE	FALSE	FALSE
11	77960566	77960750	Sez6	0	4.90664	intron	chr11	FALSE	FALSE	FALSE
11	77982560	77982762	Phf12	0	4.84549	promoter	chr11	FALSE	TRUE	FALSE
11	77982900	77983090	Phf12	0	3.73491	promoter	chr11	FALSE	TRUE	FALSE
11	77984237	77984423	Phf12	0	3.05101	intron	chr11	FALSE	TRUE	FALSE
11	78032076	78032941	A030003K02Rik	0	14.0553	promoter	chr11	FALSE	TRUE	TRUE
11	78037805	78038246	Flot2	0	6.31617	promoter	chr11	FALSE	TRUE	FALSE
11	78094695	78094950	Fam222b	0	2.61541	promoter	chr11	FALSE	TRUE	FALSE
11	78154239	78155216	Fam222b	0	4.22359	exon	chr11	FALSE	FALSE	FALSE
11	78158902	78159253	Traf4	0	3.96827	exon	chr11	FALSE	TRUE	FALSE
11	78159448	78159740	Traf4	0	3.96827	exon	chr11	FALSE	FALSE	FALSE
11	78160453	78161984	Traf4	0	6.36786	exon	chr11	FALSE	FALSE	FALSE
11	78163440	78163650	Traf4	0	6.22532	intron	chr11	FALSE	TRUE	FALSE
11	78165297	78165524	Traf4	0	15.507	promoter	chr11	FALSE	TRUE	FALSE
11	78177995	78180341	mmu-mir-7653	0	58.9727	promoter	chr11	FALSE	TRUE	FALSE
11	78180584	78180807	Tlcd1	0	2.63304	exon	chr11	FALSE	FALSE	FALSE
11	78182980	78183189	Snord42b	0	4.31736	promoter	chr11	FALSE	FALSE	FALSE
11	78201131	78201401	Proca1	0	2.43201	intron	chr11	FALSE	FALSE	FALSE
11	78203330	78203870	Proca1	0	2.98132	promoter	chr11	FALSE	FALSE	FALSE
11	78261466	78262051	2610507B11Rik	0	8.92106	promoter	chr11	TRUE	TRUE	FALSE
11	78271434	78271698	2610507B11Rik	0	4.56421	promoter	chr11	FALSE	FALSE	FALSE
11	78291227	78291583	BC030499	0	7.13226	promoter	chr11	FALSE	FALSE	FALSE
11	78322789	78323543	Aldoc	0	3.61211	promoter	chr11	FALSE	TRUE	FALSE
11	78343315	78343833	Unc119	0	21.0297	promoter	chr11	FALSE	TRUE	FALSE
11	78465189	78465442	Slc46a1	254	3.417	promoter	chr11	FALSE	TRUE	FALSE
11	78465628	78465867	Slc46a1	0	1.92909	promoter	chr11	FALSE	TRUE	FALSE
11	78468554	78468852	Slc46a1	0	3.37919	promoter	chr11	FALSE	FALSE	FALSE
11	78472763	78473048	Sarm1	0	4.54733	exon	chr11	FALSE	FALSE	FALSE
11	78473195	78473487	Sarm1	0	3.54283	exon	chr11	FALSE	TRUE	FALSE
11	78473690	78473973	Sarm1	0	4.93706	exon	chr11	FALSE	TRUE	FALSE
11	78474112	78474805	Sarm1	0	7.21386	exon	chr11	FALSE	TRUE	FALSE
11	78504399	78504600	Sebox	0	3.86301	exon	chr11	FALSE	FALSE	FALSE
11	78512283	78512470	Poldip2	0	7.01398	promoter	chr11	FALSE	TRUE	FALSE
11	78520285	78520465	Poldip2	0	3.20855	intron	chr11	FALSE	FALSE	FALSE
11	78525175	78525603	Tnfaip1	0	3.78994	exon	chr11	FALSE	FALSE	FALSE
11	78526614	78526797	Tnfaip1	0	5.58189	intron	chr11	FALSE	FALSE	FALSE
11	78527256	78527857	Tnfaip1	0	7.13226	exon	chr11	FALSE	FALSE	FALSE
11	78529193	78529600	Tnfaip1	0	2.22803	exon	chr11	FALSE	FALSE	FALSE
11	78819000	78819180	Gm23219	5206	4.4304	intergenic	chr11	FALSE	FALSE	FALSE
11	78876981	78877178	Lyrm9	30110	1.89725	intergenic	chr11	TRUE	TRUE	FALSE
11	79038457	79038642	Ksr1	0	4.87419	intron	chr11	FALSE	FALSE	FALSE
11	79247820	79248070	Wsb1	0	4.31015	intron	chr11	FALSE	FALSE	FALSE
11	79253339	79253550	Wsb1	0	6.83344	promoter	chr11	FALSE	TRUE	FALSE
11	79339537	79340172	Nf1	0	12.3141	promoter	chr11	FALSE	TRUE	FALSE
11	79493342	79493581	Nf1	0	1.92926	intron	chr11	FALSE	FALSE	FALSE
11	79537357	79537584	Nf1	0	5.88624	promoter	chr11	FALSE	FALSE	FALSE
11	79561402	79561587	Nf1	0	1.49217	intron	chr11	FALSE	FALSE	FALSE
11	79695963	79696161	Rab11fip4	0	2.37841	exon	chr11	FALSE	TRUE	FALSE
11	79696445	79696736	Rab11fip4	0	6.56135	exon	chr11	FALSE	FALSE	FALSE
11	79697461	79697811	Rab11fip4	0	5.13404	exon	chr11	FALSE	FALSE	FALSE
11	79699131	79699951	Rab11fip4	1107	5.13209	downstream	chr11	FALSE	FALSE	FALSE
11	79711009	79711704	Mir193	264	5.25479	promoter	chr11	FALSE	TRUE	FALSE
11	79930027	79930539	Utp6	1781	5.02811	downstream	chr11	FALSE	FALSE	FALSE
11	79930972	79931507	Utp6	813	2.86106	downstream	chr11	FALSE	FALSE	FALSE
11	79955942	79956123	Utp6	0	3.77981	intron	chr11	FALSE	FALSE	FALSE
11	79992605	79992832	Suz12	273	5.43032	promoter	chr11	FALSE	TRUE	FALSE
11	79993238	79993442	Suz12	0	6.17612	promoter	chr11	FALSE	TRUE	FALSE
11	80036017	80036311	Suz12	1893	4.11517	downstream	chr11	FALSE	FALSE	FALSE
11	80037567	80037798	Suz12	3443	5.69864	intergenic	chr11	FALSE	FALSE	FALSE
11	80080574	80081011	Crlf3	0	3.53396	promoter	chr11	FALSE	TRUE	FALSE
11	80154102	80154318	Adap2	0	3.98078	promoter	chr11	FALSE	TRUE	FALSE
11	80183853	80184158	Rnf135	0	4.78827	promoter	chr11	FALSE	TRUE	FALSE
11	80377734	80377973	5730455P16Rik	0	5.05319	promoter	chr11	FALSE	TRUE	TRUE
11	80409188	80409456	Zfp207	3454	3.13051	intergenic	chr11	FALSE	FALSE	FALSE
11	80412889	80413298	Zfp207	7155	5.77783	intergenic	chr11	FALSE	FALSE	FALSE
11	80417176	80417384	Psmd11	11230	3.02976	intergenic	chr11	FALSE	TRUE	FALSE
11	80428725	80429191	Psmd11	0	8.01788	promoter	chr11	FALSE	TRUE	FALSE
11	80474950	80475527	Cdk5r1	1518	5.13209	promoter	chr11	FALSE	FALSE	FALSE
11	80475635	80475928	Cdk5r1	1117	4.90885	promoter	chr11	FALSE	FALSE	FALSE
11	80476247	80477464	Cdk5r1	0	33.1871	promoter	chr11	FALSE	TRUE	FALSE
11	80477892	80478087	Cdk5r1	0	1.86795	exon	chr11	FALSE	FALSE	FALSE
11	80779705	80779951	Myo1d	0	5.36421	promoter	chr11	FALSE	TRUE	FALSE
11	80780125	80780327	Myo1d	99	4.65115	promoter	chr11	FALSE	TRUE	FALSE
11	82781143	82781390	Lig3	0	5.87088	promoter	chr11	FALSE	TRUE	FALSE
11	82803217	82803691	Rffl	0	6.1959	exon	chr11	FALSE	FALSE	FALSE
11	82804405	82805302	Rffl	0	10.0885	exon	chr11	FALSE	FALSE	FALSE
11	82805617	82807401	Rffl	0	36.8512	exon	chr11	FALSE	FALSE	FALSE
11	82807873	82808078	Rffl	0	6.06838	intron	chr11	FALSE	FALSE	FALSE
11	82870904	82871330	Rffl	0	6.22532	promoter	chr11	FALSE	TRUE	FALSE
11	82899581	82899788	Fndc8	0	6.56135	exon	chr11	FALSE	FALSE	FALSE
11	82900309	82900559	Fndc8	0	2.98132	exon	chr11	FALSE	FALSE	FALSE
11	82901946	82902175	Nle1	0	4.92746	promoter	chr11	FALSE	FALSE	FALSE
11	83405923	83406130	Ap2b1	887	5.22143	downstream	chr11	FALSE	FALSE	FALSE
11	83409447	83409884	Rasl10b	0	2.4932	promoter	chr11	FALSE	TRUE	FALSE
11	83444962	83445184	Mmp28	0	2.57841	exon	chr11	FALSE	TRUE	FALSE
11	83473106	83473763	Taf15	0	7.44546	promoter	chr11	FALSE	TRUE	FALSE
11	83493064	83493333	Taf15	0	1.96514	intron	chr11	FALSE	FALSE	FALSE
11	83753811	83754012	Heatr6	0	3.2426	promoter	chr11	FALSE	TRUE	FALSE
11	83964023	83964647	Synrg	0	22.5391	promoter	chr11	FALSE	TRUE	FALSE
11	84038566	84038794	Synrg	0	4.09619	intron	chr11	FALSE	FALSE	FALSE
11	84068123	84068407	Dusp14	0	2.48263	promoter	chr11	FALSE	TRUE	FALSE
11	84129267	84129742	Acaca	0	11.5384	promoter	chr11	FALSE	TRUE	TRUE
11	84179724	84180324	Acaca	0	3.49812	promoter	chr11	FALSE	TRUE	FALSE
11	84203356	84203606	Acaca	0	6.49288	intron	chr11	FALSE	FALSE	FALSE
11	84513309	84513789	Aatf	0	3.06996	promoter	chr11	FALSE	TRUE	TRUE
11	84818630	84819638	Mrm1	0	6.01855	promoter	chr11	FALSE	TRUE	TRUE
11	84822939	84823161	Dhrs11	0	2.83759	exon	chr11	FALSE	FALSE	FALSE
11	84828653	84829285	Dhrs11	0	16.0147	promoter	chr11	FALSE	TRUE	FALSE
11	84870460	84870813	Ggnbp2	0	5.80075	promoter	chr11	TRUE	TRUE	FALSE
11	84871119	84871534	Ggnbp2	301	2.66921	promoter	chr11	FALSE	TRUE	FALSE
11	84884099	84884313	Myo19	0	2.77143	intron	chr11	FALSE	FALSE	FALSE
11	84907289	84907556	Myo19	0	3.64984	exon	chr11	FALSE	FALSE	FALSE
11	84909400	84909594	Myo19	0	5.69864	exon	chr11	FALSE	FALSE	FALSE
11	85139553	85139847	Usp32	0	1.50822	promoter	chr11	FALSE	TRUE	FALSE
11	85140148	85140406	Usp32	0	5.08998	promoter	chr11	FALSE	TRUE	FALSE
11	85183065	85183288	1700125H20Rik	1919	3.52951	downstream	chr11	FALSE	TRUE	FALSE
11	85352765	85353125	Bcas3	41	6.3507	promoter	chr11	FALSE	TRUE	FALSE
11	85842179	85842359	Tbx2	230	3.29365	downstream	chr11	TRUE	TRUE	FALSE
11	86202802	86202982	4632419I22Rik	0	3.08077	promoter	chr11	FALSE	FALSE	FALSE
11	86497907	86498157	Rnft1	0	4.89153	exon	chr11	FALSE	FALSE	FALSE
11	86568783	86569052	Tubd1	1422	2.4666	downstream	chr11	FALSE	TRUE	FALSE
11	86580152	86580446	Vmp1	3418	4.1501	intergenic	chr11	FALSE	TRUE	FALSE
11	86580577	86580900	Vmp1	2964	7.21112	intergenic	chr11	FALSE	TRUE	FALSE
11	86581201	86581511	Vmp1	2353	6.89035	downstream	chr11	FALSE	FALSE	FALSE
11	86582111	86583035	Vmp1	829	14.1768	downstream	chr11	FALSE	TRUE	FALSE
11	86615884	86616075	Vmp1	0	3.7464	intron	chr11	FALSE	FALSE	FALSE
11	86631835	86632015	Vmp1	0	3.58676	promoter	chr11	FALSE	FALSE	FALSE
11	86689825	86690053	Ptrh2	0	3.1803	exon	chr11	FALSE	FALSE	FALSE
11	86692661	86692974	Ptrh2	203	1.87968	downstream	chr11	FALSE	FALSE	FALSE
11	87109163	87109369	Ska2	0	3.12278	promoter	chr11	FALSE	TRUE	TRUE
11	87109735	87109987	Ska2	0	6.39478	promoter	chr11	FALSE	TRUE	FALSE
11	87115170	87115381	Ska2	0	2.98132	promoter	chr11	FALSE	FALSE	FALSE
11	87115652	87115838	Ska2	0	4.72523	promoter	chr11	FALSE	FALSE	FALSE
11	87118674	87118854	Ska2	0	3.05984	intron	chr11	FALSE	FALSE	FALSE
11	87126765	87127294	Trim37	0	6.42975	promoter	chr11	FALSE	TRUE	FALSE
11	87255043	87255307	Ppm1e	0	1.97031	intron	chr11	FALSE	FALSE	FALSE
11	87404942	87405175	Tex14	0	2.22328	promoter	chr11	FALSE	TRUE	FALSE
11	87422936	87423542	Rnu1a1	0	7.5632	promoter	chr11	TRUE	TRUE	FALSE
11	87427632	87428046	Tex14	0	8.07697	promoter	chr11	TRUE	TRUE	FALSE
11	87588843	87589115	2004-09-01	0	2.71512	promoter	chr11	FALSE	FALSE	FALSE
11	87591746	87592072	Mtmr4	89	5.68537	promoter	chr11	FALSE	TRUE	FALSE
11	87595380	87595959	Mtmr4	0	9.28899	promoter	chr11	FALSE	TRUE	FALSE
11	87599539	87599948	Mtmr4	0	8.13374	intron	chr11	FALSE	TRUE	FALSE
11	87602466	87602878	Mtmr4	0	4.51927	exon	chr11	TRUE	FALSE	FALSE
11	87616808	87617616	Hsf5	0	4.598	promoter	chr11	FALSE	TRUE	FALSE
11	87737455	87737664	Supt4a	0	1.86638	promoter	chr11	FALSE	TRUE	FALSE
11	87749459	87749699	Supt4a	5835	1.97031	intergenic	chr11	FALSE	TRUE	FALSE
11	87863007	87863249	Mks1	0	2.37021	exon	chr11	FALSE	FALSE	FALSE
11	87987108	87987710	Dynll2	0	5.03951	promoter	chr11	FALSE	TRUE	FALSE
11	88048258	88048551	Srsf1	0	1.49217	promoter	chr11	FALSE	TRUE	FALSE
11	88057485	88057942	Gm15892	1123	4.99263	promoter	chr11	FALSE	FALSE	FALSE
11	88067692	88068452	Vezf1	0	7.50517	promoter	chr11	FALSE	TRUE	FALSE
11	88084858	88085661	Vezf1	128	9.7013	downstream	chr11	FALSE	FALSE	FALSE
11	88099129	88099587	Cuedc1	0	3.92239	promoter	chr11	FALSE	TRUE	FALSE
11	88198431	88198703	Cuedc1	4290	4.88717	intergenic	chr11	TRUE	TRUE	FALSE
11	88203953	88204507	Mrps23	0	4.62093	promoter	chr11	FALSE	TRUE	FALSE
11	88212636	88212830	Mrps23	1128	6.44463	downstream	chr11	FALSE	FALSE	FALSE
11	88416961	88417173	Msi2	0	4.56845	intron	chr11	FALSE	FALSE	FALSE
11	88828228	88828482	Akap1	2309	5.13209	downstream	chr11	FALSE	FALSE	FALSE
11	88829954	88830175	Akap1	616	5.53343	downstream	chr11	FALSE	FALSE	FALSE
11	88845819	88846387	Akap1	0	3.99976	promoter	chr11	FALSE	FALSE	FALSE
11	88864304	88864490	Akap1	0	3.61292	promoter	chr11	TRUE	TRUE	TRUE
11	88921094	88921274	4930405P13Rik	0	4.69206	intron	chr11	FALSE	FALSE	FALSE
11	88999293	88999889	Trim25	0	3.83043	promoter	chr11	FALSE	TRUE	TRUE
11	89002504	89002991	Trim25	0	7.61882	intron	chr11	TRUE	FALSE	FALSE
11	89008575	89008864	Trim25	0	2.77635	intron	chr11	FALSE	FALSE	FALSE
11	89012195	89012470	Trim25	0	3.07387	intron	chr11	FALSE	FALSE	FALSE
11	89013267	89013522	Trim25	0	4.51927	exon	chr11	FALSE	FALSE	FALSE
11	89013763	89014787	Trim25	0	11.8889	intron	chr11	FALSE	FALSE	FALSE
11	89015246	89015776	Trim25	0	7.50235	exon	chr11	FALSE	FALSE	FALSE
[truncated: 8,664 more rows]

## Sheet: Dax1_ES_cells
Genes bound by Dax1(=Nr0b1) in ES cells (based on Kim et al., 2008)
chr	start	end	nearest.gene	distance.to.gene	peak.score	disambiguated.region	alt_chr	shared_with_esrrb_es	shared_with_dax_ts
1	3062841	3063080	Gm16088	8107	84.046	intergenic	chr1	FALSE	FALSE
1	3066425	3066587	Gm16088	11691	7.20986	intergenic	chr1	FALSE	FALSE
1	3343601	3343806	Xkr4	0	23.2394	intron	chr1	FALSE	FALSE
1	3344184	3344423	Xkr4	0	23.2394	intron	chr1	FALSE	FALSE
1	3445701	3446132	Xkr4	0	8.12903	intron	chr1	FALSE	FALSE
1	3482968	3483117	Gm1992	0	6.17699	intron	chr1	FALSE	FALSE
1	3953572	3953887	Gm22848	169638	9.87849	intergenic	chr1	FALSE	FALSE
1	4150872	4151317	Rp1	192189	75.6872	intergenic	chr1	FALSE	FALSE
1	4660238	4660475	Gm6085	27458	17.2909	intergenic	chr1	FALSE	FALSE
1	4660731	4660887	Gm6085	27046	3.2844	intergenic	chr1	FALSE	FALSE
1	4785494	4785750	Mrpl15	0	11.5081	promoter	chr1	FALSE	FALSE
1	4802562	4802855	Lypla1	4932	42.6437	intergenic	chr1	TRUE	FALSE
1	4803018	4803160	Lypla1	4627	3.47498	intergenic	chr1	FALSE	FALSE
1	4819541	4819810	Lypla1	0	35.7478	intron	chr1	FALSE	FALSE
1	4855485	4855832	Lypla1	0	15.7597	promoter	chr1	FALSE	FALSE
1	4857582	4857830	Lypla1	0	3.62692	promoter	chr1	FALSE	TRUE
1	4972590	4972769	Gm16041	0	5.60165	intron	chr1	TRUE	FALSE
1	5261384	5261529	Atp6v1h	98834	8.27073	intergenic	chr1	FALSE	FALSE
1	5461517	5461847	Oprk1	126645	4.18871	intergenic	chr1	FALSE	FALSE
1	5778715	5778865	Gm22463	133969	6.17699	intergenic	chr1	FALSE	FALSE
1	6059153	6059437	Npbwr1	141754	51.8381	intergenic	chr1	TRUE	FALSE
1	6282301	6282601	Rb1cc1	5652	13.5043	intergenic	chr1	FALSE	FALSE
1	6448772	6449221	St18	38009	21.4452	intergenic	chr1	FALSE	FALSE
1	6458054	6458220	St18	29010	6.98832	intergenic	chr1	FALSE	FALSE
1	7124844	7125041	Pcmtd1	0	7.20986	intron	chr1	FALSE	FALSE
1	7126113	7126313	Pcmtd1	0	6.62489	intron	chr1	FALSE	FALSE
1	7313451	7313724	Gm26901	35681	23.3134	intergenic	chr1	FALSE	FALSE
1	7319316	7319574	Gm26901	29831	17.2909	intergenic	chr1	FALSE	FALSE
1	7397671	7398038	Gm26901	0	5.60165	promoter	chr1	FALSE	FALSE
1	7451758	7451936	Gm26901	53956	11.5081	intergenic	chr1	FALSE	FALSE
1	7518854	7519037	Gm26901	121052	11.6589	intergenic	chr1	FALSE	FALSE
1	7586524	7586713	Gm26901	188722	8.12903	intergenic	chr1	FALSE	FALSE
1	7671638	7671998	Gm26901	273836	113.401	intergenic	chr1	FALSE	FALSE
1	7732709	7733175	Gm26901	334907	21.3033	intergenic	chr1	FALSE	FALSE
1	7750239	7750435	Gm26901	352437	8.12903	intergenic	chr1	FALSE	FALSE
1	8097092	8097252	Sntg1	264222	6.98832	intergenic	chr1	FALSE	FALSE
1	8558027	8558177	Sntg1	0	7.80909	intron	chr1	FALSE	FALSE
1	8581898	8582354	Sntg1	0	29.5751	intron	chr1	FALSE	FALSE
1	8936153	8936321	Sntg1	0	9.9323	intron	chr1	TRUE	FALSE
1	8940806	8941079	Sntg1	0	37.2405	intron	chr1	FALSE	FALSE
1	9367265	9367603	Sntg1	67386	17.9898	intergenic	chr1	FALSE	FALSE
1	9443079	9443236	Gm24765	15433	6.98832	intergenic	chr1	FALSE	FALSE
1	9545339	9545505	Rrs1	0	5.821	promoter	chr1	FALSE	FALSE
1	9548050	9548203	Adhfe1	0	10.5072	promoter	chr1	FALSE	FALSE
1	9702084	9702266	Mybl1	1874	5.60165	promoter	chr1	TRUE	FALSE
1	9848296	9848461	Sgk3	0	7.72537	promoter	chr1	FALSE	FALSE
1	9889466	9889847	Sgk3	0	18.4561	intron	chr1	TRUE	FALSE
1	9943947	9944258	Snhg6	0	27.4526	promoter	chr1	FALSE	FALSE
1	10031730	10031971	Cops5	0	11.5081	exon	chr1	FALSE	FALSE
1	10040014	10040183	Cspp1	0	2.97483	promoter	chr1	FALSE	TRUE
1	10085930	10086085	Cspp1	0	1.51634	promoter	chr1	FALSE	FALSE
1	10233006	10233206	Arfgef1	335	9.9323	promoter	chr1	FALSE	FALSE
1	10650717	10650918	Cpa6	0	10.5072	intron	chr1	FALSE	FALSE
1	10852953	10853357	Gm22963	68312	27.4526	intergenic	chr1	TRUE	FALSE
1	10878283	10878543	Gm22963	43126	25.3651	intergenic	chr1	FALSE	FALSE
1	11052557	11052728	Prex2	0	11.6589	intron	chr1	FALSE	FALSE
1	11082277	11082434	Prex2	0	4.81842	intron	chr1	FALSE	FALSE
1	11251204	11251354	Prex2	0	3.2844	intron	chr1	FALSE	FALSE
1	11277892	11278218	Prex2	0	20.3624	intron	chr1	FALSE	FALSE
1	11330279	11330505	Prex2	26596	22.6862	intergenic	chr1	FALSE	FALSE
1	11395553	11395805	A830018L16Rik	18299	9.16231	intergenic	chr1	FALSE	FALSE
1	11396009	11396268	A830018L16Rik	17836	25.0353	intergenic	chr1	FALSE	FALSE
1	11401220	11401484	A830018L16Rik	12620	9.87849	intergenic	chr1	FALSE	FALSE
1	11467127	11467431	A830018L16Rik	0	31.7119	intron	chr1	TRUE	FALSE
1	11501699	11501951	A830018L16Rik	0	4.18896	intron	chr1	FALSE	FALSE
1	11748533	11748789	A830018L16Rik	0	13.0764	intron	chr1	FALSE	FALSE
1	12126783	12127026	A830018L16Rik	150881	14.9666	intergenic	chr1	FALSE	FALSE
1	12312789	12312940	Gm22633	61995	4.18871	intergenic	chr1	FALSE	FALSE
1	12636807	12637056	Gm6216	18810	8.27073	intergenic	chr1	FALSE	FALSE
1	12691929	12692295	Sulf1	134	37.3372	promoter	chr1	FALSE	FALSE
1	12744593	12745257	Sulf1	0	45.0128	intron	chr1	FALSE	FALSE
1	12763201	12763383	Sulf1	0	11.6589	intron	chr1	FALSE	FALSE
1	12810484	12810637	Sulf1	0	10.42	intron	chr1	TRUE	FALSE
1	12814443	12814671	Sulf1	0	1.8491	intron	chr1	TRUE	FALSE
1	12835278	12835444	Sulf1	0	13.0764	intron	chr1	FALSE	FALSE
1	12990985	12991221	Slco5a1	0	9.54993	promoter	chr1	FALSE	FALSE
1	13015958	13016127	Slco5a1	24780	3.62692	intergenic	chr1	FALSE	FALSE
1	13074508	13074966	Gm5250	12159	22.6862	intergenic	chr1	FALSE	FALSE
1	13084784	13085374	Gm5250	22435	129.741	intergenic	chr1	FALSE	FALSE
1	13094571	13094801	Prdm14	18655	14.4247	intergenic	chr1	FALSE	FALSE
1	13104041	13104342	Prdm14	9114	21.4452	intergenic	chr1	TRUE	FALSE
1	13128034	13128307	Prdm14	870	34.2376	promoter	chr1	TRUE	FALSE
1	13525436	13525650	Tram1	39051	3.2844	intergenic	chr1	FALSE	FALSE
1	13589979	13590153	Tram1	114	5.60165	promoter	chr1	FALSE	FALSE
1	13617335	13617555	Lactb2	7289	30.5491	intergenic	chr1	FALSE	FALSE
1	13650168	13650372	Lactb2	0	11.6589	intron	chr1	FALSE	FALSE
1	13660385	13660879	Lactb2	0	23.2394	promoter	chr1	TRUE	FALSE
1	14001116	14001376	Gm25491	68430	13.5043	intergenic	chr1	FALSE	FALSE
1	14294418	14294666	Eya1	0	8.83029	intron	chr1	FALSE	FALSE
1	14312638	14312831	Eya1	2437	12.6272	promoter	chr1	FALSE	FALSE
1	14421192	14421408	Eya1	110991	8.17848	intergenic	chr1	FALSE	FALSE
1	14743014	14743399	Msc	9946	18.6568	intergenic	chr1	FALSE	FALSE
1	15815071	15815260	Terf1	0	15.7834	intron	chr1	FALSE	FALSE
1	15835269	15835479	Terf1	0	16.9935	intron	chr1	FALSE	FALSE
1	16130071	16130301	Rdh10	0	54.1599	promoter	chr1	FALSE	FALSE
1	16665285	16665430	Tmem70	0	3.62692	promoter	chr1	FALSE	FALSE
1	16824101	16824361	Gm5828	53962	31.7119	intergenic	chr1	FALSE	FALSE
1	16824552	16824703	Gm5828	54413	9.87849	intergenic	chr1	FALSE	FALSE
1	16868595	16868745	Gm5828	98456	13.0676	intergenic	chr1	FALSE	FALSE
1	17175616	17175758	Gdap1	11344	6.71698	intergenic	chr1	FALSE	FALSE
1	17207547	17207833	Gdap1	43275	40.7623	intergenic	chr1	FALSE	FALSE
1	17250767	17250993	Gdap1	86495	13.4373	intergenic	chr1	TRUE	FALSE
1	17358315	17358461	Gm25166	161539	4.81842	intergenic	chr1	FALSE	FALSE
1	18639434	18639600	Gm24075	330161	6.44604	intergenic	chr1	FALSE	FALSE
1	20760402	20760615	Il17f	16535	3.2844	intergenic	chr1	FALSE	FALSE
1	20761493	20761734	Il17f	15416	21.2731	intergenic	chr1	FALSE	FALSE
1	20820177	20820362	Mcm3	0	4.18896	promoter	chr1	FALSE	FALSE
1	20867434	20867717	6720483E21Rik	20932	16.3424	intergenic	chr1	TRUE	FALSE
1	20868120	20868298	6720483E21Rik	20351	8.12903	intergenic	chr1	FALSE	FALSE
1	20951401	20951739	Efhc1	0	4.81842	promoter	chr1	FALSE	FALSE
1	20954969	20955123	Efhc1	0	5.60165	intron	chr1	FALSE	FALSE
1	20974852	20975084	Efhc1	0	21.3033	exon	chr1	TRUE	FALSE
1	21231771	21231927	Tmem14a	1603	9.9323	downstream	chr1	FALSE	FALSE
1	21256506	21256904	Gsta3	0	10.2236	intron	chr1	TRUE	FALSE
1	22466729	22466993	Rims1	0	8.17266	intron	chr1	FALSE	FALSE
1	23971155	23971395	1110058L19Rik	24543	20.3624	intergenic	chr1	FALSE	FALSE
1	25006878	25007028	Bai3	60447	4.60192	intergenic	chr1	FALSE	FALSE
1	25012891	25013065	Bai3	54410	4.2714	intergenic	chr1	FALSE	FALSE
1	26229812	26229993	Gm24064	336839	6.44604	intergenic	chr1	FALSE	FALSE
1	26340034	26340199	Gm24064	226633	9.9323	intergenic	chr1	FALSE	FALSE
1	26340597	26340870	Gm24064	225962	14.8891	intergenic	chr1	FALSE	FALSE
1	30415124	30415315	AC132241.1	81726	15.3891	intergenic	chr1	FALSE	FALSE
1	30548870	30549031	Gm9898	169522	11.2627	intergenic	chr1	FALSE	FALSE
1	30584849	30584991	Gm9898	133562	2.78765	intergenic	chr1	FALSE	FALSE
1	30805077	30805307	Phf3	0	24.6305	exon	chr1	FALSE	FALSE
1	30847780	30847929	Phf3	0	2.76245	intron	chr1	FALSE	FALSE
1	30873745	30873926	Phf3	10488	9.9323	intergenic	chr1	FALSE	TRUE
1	30949790	30950115	Ptp4a1	19	13.0764	promoter	chr1	FALSE	FALSE
1	31103436	31103588	5S_rRNA	19136	13.5043	intergenic	chr1	FALSE	FALSE
1	31678644	31678804	Gm23032	21905	10.4156	intergenic	chr1	FALSE	FALSE
1	33755868	33756035	Bag2	0	6.85318	intron	chr1	FALSE	FALSE
1	33814531	33814761	Zfp451	0	17.2929	promoter	chr1	FALSE	FALSE
1	34007076	34007338	Dst	0	13.6154	intron	chr1	FALSE	FALSE
1	34073682	34074085	Dst	0	21.3033	intron	chr1	FALSE	FALSE
1	34074492	34074841	Dst	0	5.75595	intron	chr1	FALSE	FALSE
1	34077137	34077361	Dst	0	6.98832	intron	chr1	FALSE	FALSE
1	34103173	34103419	Dst	0	25.3046	intron	chr1	TRUE	FALSE
1	34103752	34103922	Dst	0	12.3174	intron	chr1	TRUE	FALSE
1	34140196	34140344	Dst	0	5.60165	intron	chr1	FALSE	FALSE
1	34801709	34801984	Arhgef4	0	3.12859	promoter	chr1	FALSE	FALSE
1	34842944	34843123	Fam168b	0	7.1461	promoter	chr1	FALSE	TRUE
1	35115608	35115753	Gm25096	63202	8.43881	intergenic	chr1	FALSE	FALSE
1	35214157	35214310	Gm25096	35072	4.81842	intergenic	chr1	FALSE	FALSE
1	35232675	35233038	Gm25096	53590	40.4683	intergenic	chr1	TRUE	FALSE
1	35697727	35698190	Gm25634	63411	118.748	intergenic	chr1	FALSE	FALSE
1	35750264	35750536	Gm25634	11065	43.0359	intergenic	chr1	FALSE	FALSE
1	35941629	35941858	Hs6st1	126541	17.2909	intergenic	chr1	FALSE	FALSE
1	35944403	35944634	Hs6st1	123765	15.3891	intergenic	chr1	FALSE	FALSE
1	36013777	36014294	Hs6st1	54105	22.9461	intergenic	chr1	TRUE	FALSE
1	36017307	36017509	Hs6st1	50890	6.65663	intergenic	chr1	FALSE	FALSE
1	36061097	36061521	Hs6st1	6878	20.0409	intergenic	chr1	TRUE	FALSE
1	36683035	36683216	Fam178b	0	9.51149	promoter	chr1	FALSE	FALSE
1	36804206	36804522	Tmem131	0	8.12903	exon	chr1	FALSE	FALSE
1	36831591	36831770	Tmem131	0	8.17266	intron	chr1	FALSE	FALSE
1	36919056	36919200	Tmem131	0	1.8491	intron	chr1	FALSE	FALSE
1	36962903	36963145	Rpl12-ps1	4475	21.4452	intergenic	chr1	FALSE	FALSE
1	36983870	36984069	n-R5s210	21369	4.60192	intergenic	chr1	FALSE	FALSE
1	36985819	36986270	n-R5s210	19168	212.811	intergenic	chr1	TRUE	FALSE
1	36987844	36988066	n-R5s210	17372	8.33203	intergenic	chr1	TRUE	FALSE
1	37083925	37084175	Vwa3b	6928	3.02017	intergenic	chr1	FALSE	FALSE
1	37130219	37130387	Vwa3b	23456	11.6839	intergenic	chr1	TRUE	FALSE
1	37429933	37430132	Coa5	0	2.32651	promoter	chr1	FALSE	FALSE
1	37997972	37998155	Eif5b	0	4.9621	promoter	chr1	FALSE	FALSE
1	38129662	38130255	Rev1	0	11.426	promoter	chr1	FALSE	TRUE
1	38134129	38134277	Rev1	4466	7.50327	intergenic	chr1	FALSE	FALSE
1	38506532	38506690	Aff3	0	6.62489	intron	chr1	FALSE	FALSE
1	38823856	38824457	Lonrf2	0	51.8381	intron	chr1	FALSE	FALSE
1	38836447	38836683	Lonrf2	356	6.17699	promoter	chr1	FALSE	FALSE
1	38904155	38904319	Chst10	5994	9.87849	intergenic	chr1	TRUE	FALSE
1	39070001	39070146	Pdcl3	72764	6.44604	intergenic	chr1	FALSE	FALSE
1	39367890	39368078	Rpl31	0	7.72537	promoter	chr1	FALSE	FALSE
1	39424550	39424692	Tbc1d8	0	5.60165	intron	chr1	FALSE	FALSE
1	39528279	39528722	Cnot11	6269	55.1221	intergenic	chr1	FALSE	FALSE
1	39902495	39903089	Map4k4	0	29.6279	intron	chr1	FALSE	FALSE
1	39923790	39924037	Map4k4	0	6.17699	intron	chr1	FALSE	FALSE
1	40303195	40303337	Il1r1	0	3.2844	intron	chr1	FALSE	FALSE
1	40304433	40304583	Il1r1	0	11.5081	intron	chr1	FALSE	FALSE
1	40680145	40680336	Slc9a2	1375	11.5081	promoter	chr1	FALSE	FALSE
1	40968328	40968663	Gm5973	104108	11.6589	intergenic	chr1	TRUE	FALSE
1	41131475	41131752	Gm5973	267255	44.4351	intergenic	chr1	FALSE	FALSE
1	42058539	42058925	Gm9915	170800	56.8035	intergenic	chr1	TRUE	FALSE
1	42167968	42168115	Gm9915	61610	6.98832	intergenic	chr1	FALSE	FALSE
1	42186439	42186656	Gm9915	43069	6.44604	intergenic	chr1	FALSE	FALSE
1	42436763	42436923	2610017I09Rik	153847	8.43881	intergenic	chr1	FALSE	FALSE
1	42713481	42713730	Gm20646	0	3.2844	promoter	chr1	FALSE	FALSE
1	42725103	42725246	Gm20646	0	8.12903	intron	chr1	FALSE	FALSE
1	43168843	43169003	Fhl2	4881	3.2844	intergenic	chr1	FALSE	FALSE
1	43186556	43186734	Gm8210	2421	5.65338	promoter	chr1	FALSE	FALSE
1	43446620	43446873	Nck2	0	29.654	intron	chr1	FALSE	FALSE
1	43484195	43484342	Nck2	0	2.78765	intron	chr1	FALSE	FALSE
1	43933503	43933814	Tpp2	187	6.98832	promoter	chr1	FALSE	FALSE
1	44331851	44332077	Mettl21e	112889	30.5491	intergenic	chr1	FALSE	FALSE
1	45358025	45358337	Col3a1	8318	84.9908	intergenic	chr1	FALSE	FALSE
1	45359748	45359954	Col3a1	10041	13.0764	intergenic	chr1	FALSE	FALSE
1	45575273	45575489	Col5a2	71990	23.9237	intergenic	chr1	FALSE	FALSE
1	46514861	46515016	Dnah7c	93944	4.60192	intergenic	chr1	FALSE	FALSE
1	46649985	46650130	Dnah7c	23873	5.60165	intergenic	chr1	FALSE	FALSE
1	46650581	46650782	Dnah7c	24469	5.60165	intergenic	chr1	FALSE	FALSE
1	47076504	47076764	Slc39a10	222457	29.5751	intergenic	chr1	FALSE	FALSE
1	47116815	47116962	Gm4852	248681	6.44604	intergenic	chr1	FALSE	FALSE
1	47827233	47827526	Gm23829	75664	17.2909	intergenic	chr1	FALSE	FALSE
1	47834120	47834483	Gm23829	82551	66.0136	intergenic	chr1	FALSE	FALSE
1	47914210	47914485	Gm23829	162641	9.87849	intergenic	chr1	FALSE	FALSE
1	48652662	48652820	Gm23240	190368	11.5081	intergenic	chr1	FALSE	FALSE
1	49885394	49885543	PCGEM1	336845	8.12903	intergenic	chr1	FALSE	FALSE
1	51400521	51400780	Nabp1	68717	8.43881	intergenic	chr1	FALSE	FALSE
1	51429755	51430041	Nabp1	39456	26.9062	intergenic	chr1	FALSE	FALSE
1	51536086	51536412	Nabp1	57686	23.2976	intergenic	chr1	FALSE	FALSE
1	51906628	51906848	Myo1b	0	19.2627	promoter	chr1	FALSE	FALSE
1	52009158	52009304	Stat4	0	3.62692	intron	chr1	FALSE	FALSE
1	52113805	52113986	Stat1	5451	10.7063	intergenic	chr1	FALSE	FALSE
1	52232294	52232490	Gls	0	13.2364	promoter	chr1	FALSE	FALSE
1	52527805	52528016	Gm5976	23575	6.17699	intergenic	chr1	FALSE	FALSE
1	52630508	52630701	Tmem194b	3	1.8491	promoter	chr1	FALSE	FALSE
1	52952897	52953995	1700019D03Rik	0	58.2928	promoter	chr1	FALSE	FALSE
1	53210277	53210419	Pms1	0	11.5081	intron	chr1	FALSE	FALSE
1	53297062	53297344	Ormdl1	0	3.2844	promoter	chr1	FALSE	FALSE
1	53352559	53352704	Asnsd1	0	3.2844	promoter	chr1	FALSE	FALSE
1	53581341	53581637	Dnah7a	0	30.5491	intron	chr1	FALSE	FALSE
1	53632141	53632559	Dnah7a	0	21.2731	intron	chr1	FALSE	FALSE
1	53635677	53635849	Dnah7a	0	8.12903	intron	chr1	FALSE	FALSE
1	53749991	53750227	Stk17b	5278	20.594	intergenic	chr1	FALSE	FALSE
1	53750886	53751164	Stk17b	4341	9.9323	intergenic	chr1	FALSE	FALSE
1	54052909	54053095	Hecw2	0	14.7022	intron	chr1	FALSE	FALSE
1	54384387	54384630	Gtf3c3	12950	33.8727	intergenic	chr1	FALSE	FALSE
1	54484773	54485257	Pgap1	0	12.3174	intron	chr1	TRUE	FALSE
1	55040037	55040308	Coq10b	12461	27.4526	intergenic	chr1	TRUE	FALSE
1	55087393	55087791	Hspd1	0	5.8842	promoter	chr1	FALSE	TRUE
1	55087996	55088186	Hspe1	0	1.78647	promoter	chr1	TRUE	TRUE
1	55108642	55108815	Hspe1	17334	9.49325	intergenic	chr1	FALSE	FALSE
1	55198705	55199159	Rftn2	0	17.2909	intron	chr1	FALSE	FALSE
1	55237204	55237357	Mars2	0	6.85318	promoter	chr1	FALSE	FALSE
1	55351988	55352162	Boll	0	8.43881	intron	chr1	FALSE	FALSE
1	55363257	55363513	Boll	0	5.23312	promoter	chr1	FALSE	FALSE
1	55666398	55666558	Plcl1	0	17.2909	intron	chr1	FALSE	FALSE
1	55966372	55966551	Plcl1	214569	13.0676	intergenic	chr1	FALSE	FALSE
1	56684414	56684799	Hsfy2	46962	18.6568	intergenic	chr1	FALSE	FALSE
1	56697583	56697789	Hsfy2	60131	6.44604	intergenic	chr1	FALSE	FALSE
1	56723798	56723993	Satb2	69992	11.6589	intergenic	chr1	FALSE	FALSE
1	57470344	57470736	Gm24014	2317	10.4156	downstream	chr1	FALSE	FALSE
1	57612312	57612459	Gm24014	144285	3.62692	intergenic	chr1	TRUE	FALSE
1	57779894	57780059	Spats2l	0	3.2844	intron	chr1	FALSE	FALSE
1	57995891	57996182	Sgol2	0	12.5894	promoter	chr1	FALSE	FALSE
1	58290481	58290663	Gm15759	0	13.0764	intron	chr1	FALSE	FALSE
1	58369837	58369985	Aox2	0	4.60192	intron	chr1	TRUE	FALSE
1	58393056	58393207	Bzw1	0	2.78765	promoter	chr1	FALSE	FALSE
1	58424571	58424860	Clk1	504	33.3306	promoter	chr1	FALSE	FALSE
1	58445491	58445657	Nif3l1	0	5.45085	promoter	chr1	FALSE	FALSE
1	58586223	58586371	Fam126b	0	4.60192	promoter	chr1	FALSE	FALSE
1	58689491	58689669	Als2cr12	0	8.43881	intron	chr1	FALSE	FALSE
1	58690151	58690293	Als2cr12	0	8.43881	intron	chr1	FALSE	FALSE
1	58711570	58711798	Cflar	0	2.78765	promoter	chr1	FALSE	FALSE
1	58760750	58760892	Cflar	1865	3.12859	downstream	chr1	FALSE	FALSE
1	58762055	58762266	Cflar	3170	15.7834	intergenic	chr1	FALSE	FALSE
1	58769227	58769422	Cflar	10342	32.9477	intergenic	chr1	FALSE	FALSE
1	59315184	59315326	Cdk15	0	3.2844	intron	chr1	FALSE	FALSE
1	59316440	59316606	Cdk15	0	11.2627	intron	chr1	FALSE	FALSE
1	59376179	59376377	Cdk15	23185	4.60192	intergenic	chr1	TRUE	FALSE
1	59376543	59376741	Cdk15	23549	21.4452	intergenic	chr1	TRUE	FALSE
1	59377304	59377501	Cdk15	24310	14.8891	intergenic	chr1	TRUE	FALSE
1	59423156	59423742	Fzd7	58404	23.9237	intergenic	chr1	TRUE	FALSE
1	59426936	59427203	Fzd7	54943	9.36736	intergenic	chr1	FALSE	FALSE
1	59472466	59473058	Fzd7	9088	91.4844	intergenic	chr1	FALSE	FALSE
1	59609573	59609727	Gm973	0	10.2236	intron	chr1	FALSE	FALSE
1	59663842	59663990	Sumo1	0	5.60165	intron	chr1	FALSE	FALSE
1	59684864	59685257	Nop58	0	56.3715	promoter	chr1	FALSE	FALSE
1	59697803	59698133	Nop58	0	48.0429	intron	chr1	FALSE	FALSE
1	60056428	60056574	Ica1l	13340	7.80909	intergenic	chr1	FALSE	FALSE
1	60097536	60097761	Wdr12	0	7.80909	promoter	chr1	FALSE	FALSE
1	60137437	60137627	Carf	0	9.51149	intron	chr1	FALSE	FALSE
1	60343198	60343674	Cyp20a1	0	17.2909	promoter	chr1	FALSE	FALSE
1	60432533	60432850	Abi2	0	49.9318	intron	chr1	FALSE	FALSE
1	60461789	60461935	Abi2	0	9.87949	intron	chr1	FALSE	FALSE
1	60818664	60818815	Gm11581	8721	5.60165	intergenic	chr1	TRUE	FALSE
1	60839242	60839391	Gm11581	29299	3.02017	intergenic	chr1	FALSE	FALSE
1	60850785	60851225	Ctla4	35774	25.0353	intergenic	chr1	FALSE	FALSE
1	60853529	60853690	Ctla4	33309	8.10189	intergenic	chr1	FALSE	FALSE
1	62181747	62182144	Pard3b	0	31.7119	intron	chr1	TRUE	FALSE
1	62398303	62398590	Pard3b	0	42.6887	intron	chr1	FALSE	FALSE
1	62564382	62564589	Pard3b	0	14.7022	intron	chr1	FALSE	FALSE
1	62706856	62707136	Nrp2	0	4.81842	intron	chr1	FALSE	FALSE
1	62708572	62708776	Nrp2	0	9.51149	intron	chr1	FALSE	FALSE
1	62736555	62736884	Nrp2	0	6.98832	intron	chr1	FALSE	FALSE
1	62737973	62738367	Nrp2	0	18.5228	exon	chr1	FALSE	FALSE
1	62767476	62767948	Nrp2	0	4.60192	intron	chr1	TRUE	FALSE
1	62783535	62783884	Nrp2	0	44.0331	exon	chr1	FALSE	FALSE
1	63137992	63138288	Gm11602	0	20.594	intron	chr1	FALSE	FALSE
1	63138572	63138936	Gm11602	0	4.60192	intron	chr1	TRUE	FALSE
1	63139161	63139311	Gm11602	0	4.81281	intron	chr1	TRUE	FALSE
1	63177166	63177440	Eef1b2	0	6.62489	promoter	chr1	FALSE	FALSE
1	63243815	63244192	Gm11608	22655	18.6943	intergenic	chr1	FALSE	FALSE
1	63247358	63247509	Gm11608	19338	4.60192	intergenic	chr1	FALSE	FALSE
1	63323724	63323921	Zdbf2	9147	12.0053	intergenic	chr1	FALSE	FALSE
1	63442130	63442852	Adam23	3038	90.7049	intergenic	chr1	FALSE	FALSE
1	63937610	63938075	Gm13754	1677	15.3891	downstream	chr1	FALSE	FALSE
1	64009080	64009240	Klf7	20206	9.51149	intergenic	chr1	FALSE	FALSE
1	64079973	64080143	Klf7	0	9.87849	intron	chr1	FALSE	FALSE
1	64311493	64311783	Gm25748	84550	6.62489	intergenic	chr1	TRUE	FALSE
1	64617588	64617861	Mettl21a	345	7.80909	promoter	chr1	FALSE	FALSE
1	64655529	64655704	2810408I11Rik	24166	5.90697	intergenic	chr1	FALSE	FALSE
1	64690533	64690695	Ccnyl1	0	10.5072	promoter	chr1	FALSE	FALSE
1	64732805	64733000	Fzd5	0	8.81566	exon	chr1	TRUE	FALSE
1	64733517	64733872	Fzd5	0	19.5058	exon	chr1	FALSE	FALSE
1	64917048	64917201	Plekhm3	0	11.5081	intron	chr1	FALSE	FALSE
1	65040943	65041119	Cryge	7434	14.7871	intergenic	chr1	TRUE	FALSE
1	65800349	65800527	Crygf	125994	15.3891	intergenic	chr1	FALSE	FALSE
1	66699893	66700271	Unc80	26	64.597	promoter	chr1	FALSE	FALSE
1	66700764	66700924	Rpe	0	9.87849	promoter	chr1	FALSE	FALSE
1	66912431	66912616	Myl1	11678	16.9128	intergenic	chr1	FALSE	FALSE
1	66960751	66961259	Gm15826	7281	49.5235	intergenic	chr1	FALSE	FALSE
1	68304493	68304637	Erbb4	0	4.81842	intron	chr1	FALSE	FALSE
1	68333815	68334026	Erbb4	0	13.5043	intron	chr1	FALSE	FALSE
1	69459997	69460278	Ikzf2	70935	9.87849	intergenic	chr1	FALSE	FALSE
1	70806833	70806977	Vwc2l	0	1.79219	intron	chr1	FALSE	FALSE
1	71531668	71531887	Atic	25262	4.81842	intergenic	chr1	TRUE	FALSE
1	71557088	71557327	Atic	0	13.4566	promoter	chr1	FALSE	FALSE
1	71646003	71646335	Fn1	0	29.1651	intron	chr1	FALSE	FALSE
1	71650920	71651066	Fn1	0	6.98832	promoter	chr1	TRUE	FALSE
1	71673454	71673813	Apol7d	10610	15.7834	intergenic	chr1	FALSE	FALSE
1	72205314	72205482	Mreg	0	6.32649	intron	chr1	TRUE	FALSE
1	72212215	72212524	Mreg	0	16.0455	promoter	chr1	TRUE	FALSE
1	72214089	72214373	Mreg	1781	13.8439	promoter	chr1	TRUE	FALSE
1	72229069	72229278	Gm25360	2638	16.0455	intergenic	chr1	FALSE	FALSE
1	72242775	72243089	D230017M19Rik	0	36.4781	promoter	chr1	FALSE	FALSE
1	72307332	72307545	Xrcc5	0	11.5081	promoter	chr1	FALSE	FALSE
1	72490467	72490619	2004-03-01	0	8.12903	intron	chr1	FALSE	FALSE
1	72537079	72537238	2004-03-01	148	5.60165	promoter	chr1	FALSE	FALSE
1	72672340	72672485	Ankar	0	4.60192	intron	chr1	FALSE	FALSE
1	72711226	72711497	Rpl37a	0	14.9372	promoter	chr1	FALSE	FALSE
1	72793242	72793521	Igfbp2	30981	86.2561	intergenic	chr1	TRUE	FALSE
1	72806132	72806546	Igfbp2	17956	8.33203	intergenic	chr1	FALSE	FALSE
1	72823953	72824106	Igfbp2	396	3.37292	promoter	chr1	TRUE	FALSE
1	72826671	72826883	Igfbp2	0	15.8211	intron	chr1	FALSE	FALSE
1	72960306	72960648	Tnp1	54434	54.7163	intergenic	chr1	FALSE	FALSE
1	73390157	73390305	Pinc	1940	4.81842	promoter	chr1	FALSE	FALSE
1	73523408	73523599	Pinc	131008	15.3891	intergenic	chr1	FALSE	FALSE
1	73642839	73643037	Gm25329	120672	19.2627	intergenic	chr1	FALSE	FALSE
1	74111368	74111880	Tns1	0	42.213	intron	chr1	TRUE	FALSE
1	74236307	74236552	Arpc2	0	6.62489	promoter	chr1	FALSE	FALSE
1	74245594	74245788	Arpc2	0	13.0764	intron	chr1	FALSE	FALSE
1	74303899	74304077	Tmbim1	0	3.02017	promoter	chr1	FALSE	FALSE
1	74308403	74308645	Pnkd	0	12.5854	intron	chr1	FALSE	FALSE
1	74332326	74332605	Pnkd	0	3.2844	promoter	chr1	FALSE	FALSE
1	74505768	74505926	Usp37	0	4.60192	promoter	chr1	FALSE	FALSE
1	74816761	74817141	Wnt10a	12581	13.9805	intergenic	chr1	FALSE	FALSE
1	74825021	74825263	Wnt10a	20841	21.3033	intergenic	chr1	TRUE	FALSE
1	74939792	74939958	Ccdc108	4192	4.60192	intergenic	chr1	FALSE	FALSE
1	74964575	74964740	Nhej1	2398	9.16231	downstream	chr1	FALSE	FALSE
1	75027114	75027345	Nhej1	0	14.7022	intron	chr1	FALSE	FALSE
1	75443206	75443348	Gmppa	26	6.98832	downstream	chr1	TRUE	FALSE
1	75505515	75505675	Obsl1	0	12.0053	promoter	chr1	FALSE	TRUE
1	75511955	75512252	Inha	1588	13.0764	downstream	chr1	FALSE	FALSE
1	75601860	75602063	Gm15182	22590	14.9372	intergenic	chr1	TRUE	FALSE
1	75667762	75667937	Gm5257	30582	3.62692	intergenic	chr1	FALSE	FALSE
1	75862902	75863045	Gm5257	225722	5.65338	intergenic	chr1	FALSE	FALSE
1	76029222	76029387	Gm5257	392042	11.5081	intergenic	chr1	FALSE	FALSE
1	77453899	77454177	Epha4	0	17.9898	intron	chr1	TRUE	FALSE
1	77456841	77456985	Epha4	0	4.2714	intron	chr1	FALSE	FALSE
1	77472657	77472874	Epha4	0	11.5081	intron	chr1	FALSE	FALSE
1	77502565	77502713	Epha4	0	5.65338	intron	chr1	FALSE	FALSE
1	78120006	78120175	Pax3	0	4.60192	intron	chr1	FALSE	FALSE
1	78568149	78568308	Mogat1	29975	4.81842	intergenic	chr1	FALSE	FALSE
1	78602035	78602281	Acsl3	55543	11.6589	intergenic	chr1	FALSE	FALSE
1	79454197	79454605	Scg2	14106	13.0676	intergenic	chr1	FALSE	FALSE
1	79602638	79602786	Ap1s3	4089	8.12903	intergenic	chr1	FALSE	FALSE
1	79776001	79776161	Mrpl44	0	5.60165	promoter	chr1	FALSE	FALSE
1	80150799	80150995	Gm23934	15226	15.3778	intergenic	chr1	FALSE	FALSE
1	80315690	80316052	Cul3	0	4.2714	intron	chr1	FALSE	FALSE
1	80403419	80403736	Gm6189	18230	10.5072	intergenic	chr1	FALSE	FALSE
1	81577757	81577906	Gm5530	164078	9.87849	intergenic	chr1	FALSE	FALSE
1	82291482	82291625	Irs1	65	5.31091	promoter	chr1	FALSE	TRUE
1	82820276	82820573	Gm22396	18872	9.9323	intergenic	chr1	FALSE	FALSE
1	82820731	82821042	Gm22396	18403	17.2909	intergenic	chr1	TRUE	FALSE
1	82839241	82839507	Gm22396	0	9.51149	promoter	chr1	FALSE	TRUE
1	84177207	84177423	Pid1	0	3.2844	intron	chr1	FALSE	FALSE
1	84205828	84206127	Pid1	0	18.6568	intron	chr1	FALSE	FALSE
1	84207101	84207245	Pid1	0	4.2714	intron	chr1	FALSE	FALSE
1	84217804	84217956	Pid1	0	4.2714	intron	chr1	FALSE	FALSE
1	84271256	84271451	Pid1	0	8.43881	intron	chr1	FALSE	FALSE
1	84405559	84405977	Dner	0	19.2627	exon	chr1	FALSE	FALSE
1	84640520	84641009	Dner	0	14.7022	intron	chr1	TRUE	FALSE
1	84860751	84861044	Fbxo36	0	27.0169	intron	chr1	TRUE	FALSE
1	84872106	84872440	Fbxo36	0	18.4561	intron	chr1	TRUE	FALSE
1	86187873	86188066	Armc9	0	6.62489	intron	chr1	TRUE	FALSE
1	86201456	86201619	Armc9	0	7.80909	promoter	chr1	FALSE	FALSE
1	86309333	86309619	B3gnt7	2029	40.4683	downstream	chr1	TRUE	FALSE
1	86310967	86311650	B3gnt7	3663	168.225	intergenic	chr1	FALSE	FALSE
1	86348704	86349173	Ncl	0	15.6172	exon	chr1	FALSE	TRUE
1	86358580	86358996	Ncl	0	33.5942	promoter	chr1	FALSE	TRUE
1	86359244	86359413	Ncl	0	5.74345	promoter	chr1	FALSE	TRUE
1	86359588	86359895	C130036L24Rik	0	8.81566	promoter	chr1	FALSE	FALSE
1	86471573	86471746	1700019O17Rik	43523	3.02017	intergenic	chr1	FALSE	FALSE
1	86498144	86498300	Ptma	28435	6.94575	intergenic	chr1	FALSE	FALSE
1	86504232	86504412	Ptma	22323	7.83007	intergenic	chr1	FALSE	TRUE
1	86509350	86509698	Ptma	17037	26.0623	intergenic	chr1	FALSE	FALSE
1	86524996	86525539	Ptma	1196	25.4747	promoter	chr1	FALSE	FALSE
1	86526383	86526576	Ptma	159	5.24829	promoter	chr1	FALSE	FALSE
1	86528181	86528367	Ptma	0	2.97483	intron	chr1	FALSE	TRUE
1	86647640	86647829	Gm22955	10031	6.62489	intergenic	chr1	TRUE	FALSE
1	87070833	87070983	Alppl2	15706	4.18871	intergenic	chr1	FALSE	FALSE
1	87213855	87214010	Eif4e2	0	2.68744	promoter	chr1	FALSE	TRUE
1	87226441	87226884	Eif4e2	0	17.9898	exon	chr1	TRUE	FALSE
1	87673893	87674073	Inpp5d	0	14.7022	promoter	chr1	TRUE	FALSE
1	87755882	87756032	Atg16l1	0	8.43881	promoter	chr1	FALSE	FALSE
1	87817608	87817758	Sag	0	8.12903	exon	chr1	FALSE	FALSE
1	88466802	88466997	Glrp1	34125	26.9062	intergenic	chr1	FALSE	FALSE
1	88668925	88669131	Arl4c	3993	17.2929	intergenic	chr1	FALSE	FALSE
1	88813320	88813504	2410088K16Rik	57580	14.8891	intergenic	chr1	FALSE	FALSE
1	88924315	88924468	Sh3bp4	145946	16.3424	intergenic	chr1	FALSE	FALSE
1	89015527	89015694	Sh3bp4	54720	8.43881	intergenic	chr1	FALSE	FALSE
1	89025227	89025387	Sh3bp4	45027	6.17699	intergenic	chr1	TRUE	FALSE
1	89098408	89098554	Sh3bp4	0	4.81842	intron	chr1	FALSE	FALSE
1	89131319	89131506	Sh3bp4	0	13.5161	intron	chr1	FALSE	FALSE
1	89455627	89455818	Agap1	0	5.65338	intron	chr1	FALSE	FALSE
1	89465590	89465861	Agap1	0	7.80909	intron	chr1	FALSE	FALSE
1	89756495	89756696	Agap1	0	15.7834	intron	chr1	FALSE	FALSE
1	89848325	89848525	Agap1	0	11.5081	intron	chr1	FALSE	FALSE
1	89870767	89871023	Agap1	0	18.7246	intron	chr1	FALSE	FALSE
1	89885856	89886044	Agap1	0	8.53445	intron	chr1	FALSE	FALSE
1	89923025	89923178	Gbx2	4783	8.43881	intergenic	chr1	FALSE	FALSE
1	89934763	89935048	Gbx2	1472	28.0295	promoter	chr1	FALSE	FALSE
1	89935911	89936163	Gbx2	2620	3.04975	intergenic	chr1	FALSE	FALSE
1	90060174	90060377	Iqca	0	7.80909	intron	chr1	TRUE	FALSE
1	90405256	90405466	5S_rRNA	77837	12.4174	intergenic	chr1	TRUE	FALSE
1	90412458	90412655	5S_rRNA	85039	6.62489	intergenic	chr1	TRUE	FALSE
1	90493537	90493708	Cops8	109716	8.43881	intergenic	chr1	FALSE	FALSE
1	90528015	90528285	Cops8	75139	24.0755	intergenic	chr1	TRUE	FALSE
1	90999420	90999562	Lrrfip1	0	4.60192	intron	chr1	FALSE	FALSE
1	91024593	91024818	Lrrfip1	0	8.12903	intron	chr1	FALSE	FALSE
1	91052831	91053128	Lrrfip1	0	9.9323	promoter	chr1	FALSE	TRUE
1	91398672	91398914	Ilkap	0	11.5475	promoter	chr1	FALSE	FALSE
1	91459428	91459571	Per2	97	1.92915	promoter	chr1	FALSE	TRUE
1	92114037	92114219	Hdac4	0	5.60165	intron	chr1	FALSE	FALSE
1	92119431	92119689	Hdac4	0	12.3174	intron	chr1	TRUE	FALSE
1	92180741	92181038	Hdac4	32347	9.87849	intergenic	chr1	FALSE	TRUE
1	92183247	92183560	Hdac4	34853	8.12903	intergenic	chr1	FALSE	FALSE
1	92348265	92348679	Ndufa10	90330	2.78765	intergenic	chr1	FALSE	FALSE
1	92432154	92432369	Ndufa10	6640	19.7075	intergenic	chr1	FALSE	FALSE
1	92888926	92889158	Ankmy1	0	21.2731	intron	chr1	FALSE	FALSE
1	92906929	92907079	Dusp28	0	6.94575	promoter	chr1	FALSE	TRUE
1	92934252	92934704	Capn10	0	4.60192	promoter	chr1	FALSE	TRUE
1	93478787	93479066	2002-09-01	0	5.60099	promoter	chr1	FALSE	TRUE
1	93801871	93802034	Dtymk	0	2.97483	promoter	chr1	FALSE	FALSE
1	93803702	93804076	Ing5	0	6.52158	promoter	chr1	FALSE	TRUE
1	94342557	94342925	Gm23389	272710	13.0764	intergenic	chr1	FALSE	FALSE
1	95034143	95034311	Gm23181	5622	2.68744	intergenic	chr1	FALSE	FALSE
1	96482955	96483118	Gm26245	133980	8.43881	intergenic	chr1	FALSE	FALSE
1	96876129	96876326	Gm5101	0	8.27073	intron	chr1	FALSE	FALSE
1	98073232	98073448	Pam	0	3.37292	intron	chr1	TRUE	FALSE
1	98667407	98667760	Gm26134	117846	40.1193	intergenic	chr1	FALSE	FALSE
1	99970835	99971078	Cntnap5b	0	4.81842	intron	chr1	FALSE	FALSE
1	100510063	100510205	Cntnap5b	24120	3.12859	intergenic	chr1	FALSE	FALSE
1	100878083	100878622	Gm25537	16181	63.0603	intergenic	chr1	FALSE	FALSE
1	101628574	101628767	Gm24122	477681	13.5043	intergenic	chr1	FALSE	FALSE
1	101756619	101756862	Gm24122	349586	21.3033	intergenic	chr1	TRUE	FALSE
1	101757215	101757469	Gm24122	348979	34.3067	intergenic	chr1	TRUE	FALSE
1	102350995	102351158	Gm23036	62764	8.12903	intergenic	chr1	FALSE	FALSE
1	103471598	103471834	Gm23965	234830	9.51149	intergenic	chr1	TRUE	FALSE
1	103472661	103472803	Gm23965	235893	8.43881	intergenic	chr1	FALSE	FALSE
1	103539998	103540208	Gm23965	303230	8.12903	intergenic	chr1	FALSE	FALSE
1	105013378	105013524	Cdh20	17896	4.81842	intergenic	chr1	TRUE	FALSE
1	105522419	105522628	Pign	0	13.5043	intron	chr1	FALSE	FALSE
1	105523336	105523570	Pign	0	19.2627	intron	chr1	FALSE	FALSE
1	105993874	105994103	Zcchc2	0	4.60192	intron	chr1	FALSE	FALSE
1	106058431	106058578	Zcchc2	24356	10.9596	intergenic	chr1	FALSE	FALSE
1	106222034	106222263	Phlpp1	0	11.5475	intron	chr1	FALSE	FALSE
1	106759566	106759759	Kdsr	0	6.44604	promoter	chr1	FALSE	TRUE
1	106796605	106796828	Vps4b	0	9.9323	promoter	chr1	FALSE	FALSE
1	108548634	108549019	Gm22438	655528	46.4212	intergenic	chr1	FALSE	FALSE
1	110774975	110775214	Cdh19	113980	13.0764	intergenic	chr1	TRUE	FALSE
1	110790640	110790891	Cdh19	98303	21.2731	intergenic	chr1	FALSE	FALSE
1	112225588	112225838	Gm22331	242072	8.12903	intergenic	chr1	FALSE	FALSE
1	113959384	113959621	9330185C12Rik	0	60.3828	intron	chr1	FALSE	FALSE
1	113964088	113964267	9330185C12Rik	0	7.50327	promoter	chr1	FALSE	FALSE
1	114641965	114642130	9330185C12Rik	677830	9.87849	intergenic	chr1	FALSE	FALSE
1	114849705	114849988	Cntnap5a	834767	113.401	intergenic	chr1	FALSE	FALSE
1	116366933	116367125	Cntnap5a	0	5.60165	intron	chr1	FALSE	FALSE
1	117457831	117458092	Gm24030	78208	32.424	intergenic	chr1	FALSE	FALSE
1	117459151	117459424	Gm24030	76876	16.0455	intergenic	chr1	FALSE	FALSE
1	117650357	117650585	AC112986.1	89017	16.0455	intergenic	chr1	FALSE	FALSE
1	118311254	118311432	Tsn	121	3.37292	promoter	chr1	FALSE	TRUE
1	118625357	118625860	Tfcp2l1	2084	74.4201	promoter	chr1	FALSE	FALSE
1	118642409	118642808	Tfcp2l1	0	14.7022	intron	chr1	TRUE	FALSE
1	118648071	118648276	Tfcp2l1	0	3.37292	intron	chr1	TRUE	FALSE
1	119003887	119004034	Gli2	0	6.98832	intron	chr1	FALSE	FALSE
1	119049020	119049310	Gli2	0	167.041	intron	chr1	FALSE	FALSE
1	119050045	119050189	Gli2	0	5.48038	intron	chr1	FALSE	FALSE
1	119053670	119053834	Gli2	50	8.11322	promoter	chr1	FALSE	FALSE
1	119075533	119076334	Gm26831	15684	91.6897	intergenic	chr1	TRUE	FALSE
1	119157356	119157527	Gm8321	58	8.83029	promoter	chr1	FALSE	FALSE
1	119189590	119189748	Gm8321	31024	3.2844	intergenic	chr1	FALSE	FALSE
1	119305173	119305723	Inhbb	109741	29.795	intergenic	chr1	TRUE	FALSE
1	119306126	119306269	Inhbb	109195	5.16781	intergenic	chr1	FALSE	FALSE
1	119347804	119348112	Inhbb	67352	43.4415	intergenic	chr1	TRUE	FALSE
1	119398698	119399208	Inhbb	16256	47.4826	intergenic	chr1	TRUE	FALSE
1	119404924	119405087	Inhbb	10377	3.21155	intergenic	chr1	TRUE	FALSE
1	119453797	119453986	Ralb	16318	13.5069	intergenic	chr1	FALSE	FALSE
1	119492316	119492463	Ralb	0	4.2714	intron	chr1	FALSE	FALSE
1	119497709	119497860	Ralb	0	12.3174	intron	chr1	FALSE	FALSE
1	119526240	119526437	TMEM185B	0	4.37155	promoter	chr1	FALSE	TRUE
1	119537920	119538067	Epb4.1l5	6965	6.44604	intergenic	chr1	FALSE	FALSE
1	119634887	119635170	Epb4.1l5	0	64.597	intron	chr1	FALSE	FALSE
1	119869009	119869156	Ptpn4	31395	4.60192	intergenic	chr1	FALSE	FALSE
1	120197307	120197449	Steap3	0	3.12859	intron	chr1	FALSE	FALSE
1	120264984	120265359	Steap3	0	6.44604	promoter	chr1	TRUE	FALSE
1	120643955	120644208	En1	34658	22.6092	intergenic	chr1	FALSE	FALSE
1	120644489	120644729	En1	35192	7.80909	intergenic	chr1	FALSE	FALSE
1	120759445	120759782	En1	150148	54.1599	intergenic	chr1	FALSE	FALSE
1	120760146	120760309	En1	150849	14.8891	intergenic	chr1	FALSE	FALSE
1	120763237	120763528	En1	153940	13.0764	intergenic	chr1	FALSE	FALSE
1	121087194	121087453	B230209K01Rik	0	17.2909	promoter	chr1	TRUE	FALSE
1	121123411	121123874	B230209K01Rik	2454	17.9898	downstream	chr1	FALSE	FALSE
1	121567792	121567990	Ddx18	0	16.0455	promoter	chr1	FALSE	FALSE
1	122607380	122607695	Gm25771	54063	42.6887	intergenic	chr1	FALSE	FALSE
1	123065267	123065476	Gm22610	29907	6.44604	intergenic	chr1	FALSE	FALSE
1	125526165	125526333	Slc35f5	34682	3.2844	intergenic	chr1	FALSE	FALSE
1	125560408	125560550	Slc35f5	465	8.17848	promoter	chr1	FALSE	FALSE
1	125687939	125688372	Gpr39	0	17.2909	intron	chr1	FALSE	FALSE
1	125715446	125715647	Gpr39	0	21.2895	intron	chr1	FALSE	FALSE
1	125912234	125912526	Lypd1	0	5.65338	promoter	chr1	FALSE	FALSE
1	126129195	126129441	Nckap5	0	19.2627	intron	chr1	FALSE	FALSE
1	127507360	127507610	Tmem163	0	8.10189	intron	chr1	TRUE	FALSE
1	127904888	127905127	Rab3gap1	0	19.2627	exon	chr1	FALSE	FALSE
1	127990349	127990627	Zranb3	0	3.12859	intron	chr1	FALSE	FALSE
1	128094830	128095016	Zranb3	0	8.48777	intron	chr1	FALSE	FALSE
1	128359533	128359740	Mcm6	0	11.14	promoter	chr1	FALSE	TRUE
1	128392351	128392697	Dars	0	26.9062	intron	chr1	TRUE	FALSE
1	128416862	128417491	Dars	0	9.49325	promoter	chr1	FALSE	FALSE
1	128860186	128860638	Gm23056	25270	14.8891	intergenic	chr1	FALSE	FALSE
1	128875560	128875704	Gm23056	10204	2.78765	intergenic	chr1	FALSE	FALSE
1	129001863	129002099	Gm23056	115843	6.44604	intergenic	chr1	FALSE	FALSE
1	129107027	129107181	Thsd7b	166120	1.8491	intergenic	chr1	FALSE	FALSE
1	130246369	130246512	Gm16081	23437	3.2844	intergenic	chr1	FALSE	FALSE
1	130462577	130462806	Cd55	0	11.2627	promoter	chr1	FALSE	FALSE
1	130502579	130502769	Gm16083	0	13.5069	intron	chr1	FALSE	FALSE
1	131138110	131138424	Dyrk3	0	23.2394	promoter	chr1	FALSE	TRUE
1	131139240	131139746	Dyrk3	1005	16.2599	promoter	chr1	TRUE	FALSE
1	131161166	131161442	Eif2d	0	6.62489	exon	chr1	FALSE	FALSE
1	131498387	131498612	Srgap2	0	9.87849	promoter	chr1	FALSE	FALSE
1	131527985	131528364	Fam72a	0	4.60192	promoter	chr1	FALSE	FALSE
1	131566049	131566198	Fam72a	26176	3.02017	intergenic	chr1	FALSE	FALSE
1	131820475	131820619	Pm20d1	0	4.81842	intron	chr1	FALSE	FALSE
1	131890198	131890621	Rab7l1	17310	44.3918	intergenic	chr1	TRUE	FALSE
1	131909756	131909995	Nucks1	462	4.84539	promoter	chr1	FALSE	FALSE
1	131910822	131911271	Nucks1	0	6.98832	promoter	chr1	FALSE	TRUE
1	132007686	132008021	Elk4	0	3.47498	promoter	chr1	FALSE	TRUE
1	132158792	132158940	Cdk18	19106	5.31091	intergenic	chr1	TRUE	FALSE
1	132201007	132201161	Lemd1	0	6.60583	exon	chr1	TRUE	FALSE
1	132263605	132263756	Lemd1	6223	3.02017	intergenic	chr1	FALSE	FALSE
1	132281891	132282050	Gm7241	2396	3.62692	promoter	chr1	FALSE	FALSE
1	132288336	132288569	Gm7241	3526	4.18896	intergenic	chr1	TRUE	FALSE
1	132471090	132471479	6030442K20Rik	0	150.432	intron	chr1	TRUE	FALSE
1	132800287	132800550	Gm22609	13677	31.9719	intergenic	chr1	FALSE	FALSE
1	132815823	132816053	Gm22609	1474	23.2976	promoter	chr1	FALSE	FALSE
1	132834221	132834365	Gm22609	19872	4.60192	intergenic	chr1	FALSE	FALSE
1	132850828	132851136	Lrrn2	29136	48.0429	intergenic	chr1	FALSE	FALSE
1	132878997	132879336	Lrrn2	936	92.665	promoter	chr1	FALSE	FALSE
1	132883032	132883174	Lrrn2	0	4.36609	intron	chr1	FALSE	FALSE
1	132884655	132884852	Lrrn2	0	4.81281	intron	chr1	TRUE	FALSE
1	132981317	132981571	Mdm4	8273	34.6623	intergenic	chr1	FALSE	FALSE
1	133019451	133019673	Mdm4	0	13.2364	intron	chr1	FALSE	FALSE
1	133020261	133020446	Mdm4	0	16.3424	intron	chr1	FALSE	FALSE
1	133084142	133084438	Pik3c2b	0	6.98832	intron	chr1	TRUE	FALSE
1	133095491	133095715	Pik3c2b	0	17.9898	intron	chr1	FALSE	FALSE
1	133126115	133126296	Ppp1r15b	4846	7.72537	intergenic	chr1	FALSE	FALSE
1	133129365	133129525	Ppp1r15b	1617	11.5081	promoter	chr1	TRUE	FALSE
1	133131000	133131485	Gm26616	0	49.8195	promoter	chr1	FALSE	FALSE
1	133209149	133209333	Plekha6	36763	6.98832	intergenic	chr1	FALSE	FALSE
1	133340493	133340767	Ren1	9742	21.1487	intergenic	chr1	TRUE	FALSE
1	133347095	133347311	Ren1	3198	17.2909	intergenic	chr1	FALSE	FALSE
1	133397651	133397996	Sox13	0	35.3749	intron	chr1	FALSE	FALSE
1	133434456	133434599	Sox13	10078	4.2714	intergenic	chr1	FALSE	FALSE
1	133448441	133448684	Sox13	24063	10.5072	intergenic	chr1	FALSE	FALSE
1	133493482	133493734	Sox13	69104	11.0532	intergenic	chr1	FALSE	FALSE
1	133504654	133504824	Sox13	80276	9.9323	intergenic	chr1	FALSE	FALSE
1	133656924	133657069	Zbed6	0	6.44604	exon	chr1	FALSE	FALSE
1	133661314	133661491	Zbed6	0	10.5072	promoter	chr1	FALSE	TRUE
1	133667770	133667921	Zc3h11a	6389	7.72537	intergenic	chr1	FALSE	FALSE
1	133694292	133694837	Lax1	4183	1.92915	intergenic	chr1	FALSE	FALSE
1	133695111	133695263	Lax1	5002	1.79219	intergenic	chr1	FALSE	FALSE
1	133695926	133696189	Gm17678	5449	13.0676	intergenic	chr1	FALSE	FALSE
1	133864254	133864404	Optc	32794	1.51634	intergenic	chr1	FALSE	FALSE
1	134063108	134063286	Btg2	11883	5.60099	intergenic	chr1	FALSE	FALSE
1	134079272	134079453	Btg2	151	8.43881	promoter	chr1	FALSE	FALSE
1	134083343	134083498	Btg2	4222	4.60192	intergenic	chr1	FALSE	FALSE
1	134381695	134382026	4933406M09Rik	3913	9.87849	intergenic	chr1	FALSE	FALSE
1	134384713	134385113	4933406M09Rik	826	6.44604	promoter	chr1	TRUE	FALSE
1	134419271	134419484	Adipor1	0	20.4619	intron	chr1	FALSE	FALSE
1	134458428	134458571	Klhl12	0	5.31091	exon	chr1	FALSE	FALSE
1	134500946	134501164	Rabif	0	27.4526	intron	chr1	TRUE	FALSE
1	134535025	134535439	4931440L10Rik	5501	239.015	intergenic	chr1	FALSE	FALSE
1	134535677	134535886	4931440L10Rik	5054	15.3778	intergenic	chr1	FALSE	FALSE
1	134570642	134570989	Kdm5b	0	16.3424	intron	chr1	FALSE	FALSE
1	134775121	134775345	Ppp1r12b	0	13.0676	intron	chr1	FALSE	FALSE
1	134962502	134962664	Ube2t	0	9.9323	promoter	chr1	FALSE	TRUE
1	134989470	134989627	Lgr6	0	7.80909	intron	chr1	FALSE	FALSE
1	135186029	135186291	Gpr37l1	18347	31.7119	intergenic	chr1	TRUE	FALSE
1	135198949	135199692	Gpr37l1	31267	24.1347	intergenic	chr1	FALSE	FALSE
1	135217536	135217919	Gm4204	14125	16.0455	intergenic	chr1	TRUE	FALSE
1	135472540	135472747	Nav1	0	23.2976	exon	chr1	TRUE	FALSE
1	135507666	135508084	Nav1	0	16.7604	intron	chr1	FALSE	FALSE
1	135553768	135553926	Nav1	0	9.9323	intron	chr1	FALSE	FALSE
1	135659580	135659735	Nav1	0	5.65338	intron	chr1	FALSE	FALSE
1	135675474	135676041	Nav1	0	52.8298	intron	chr1	FALSE	FALSE
1	135699477	135699634	Nav1	11371	4.60192	intergenic	chr1	FALSE	FALSE
1	135714928	135715103	Csrp1	4957	7.20986	intergenic	chr1	FALSE	FALSE
1	135724222	135724454	Csrp1	0	23.2394	intron	chr1	FALSE	FALSE
1	135729036	135729288	Csrp1	0	9.56222	promoter	chr1	FALSE	FALSE
1	135765990	135766345	Phlda3	0	17.9898	promoter	chr1	FALSE	TRUE
1	136174256	136174490	Kif21b	0	9.54993	exon	chr1	FALSE	FALSE
1	136427156	136427300	Ddx59	0	4.81842	intron	chr1	FALSE	FALSE
1	136457484	136457682	Kif14	10275	25.3046	intergenic	chr1	FALSE	FALSE
1	136458429	136458588	Kif14	9369	11.14	intergenic	chr1	FALSE	FALSE
1	136566397	136566583	Kif14	34885	13.2088	intergenic	chr1	FALSE	FALSE
1	136570355	136570591	Kif14	38843	23.2983	intergenic	chr1	FALSE	FALSE
1	136613194	136613483	Gm26598	8614	34.3067	intergenic	chr1	TRUE	FALSE
1	136659434	136659576	Gm19705	11192	3.02017	intergenic	chr1	TRUE	FALSE
1	136674446	136675027	Gm19705	0	16.1258	promoter	chr1	FALSE	FALSE
1	136682495	136682701	Gm19705	0	11.5149	promoter	chr1	FALSE	FALSE
1	136694999	136695403	Gm16880	807	89.5957	promoter	chr1	FALSE	FALSE
1	136696020	136696195	Gm16880	15	6.62489	promoter	chr1	FALSE	TRUE
1	136727995	136728329	Gm16880	1852	22.4261	downstream	chr1	FALSE	FALSE
1	136939789	136939991	Nr5a2	0	17.2909	intron	chr1	FALSE	FALSE
1	136945430	136945628	Nr5a2	0	2.76245	intron	chr1	FALSE	FALSE
1	136951311	136951491	Nr5a2	0	1.92915	intron	chr1	TRUE	FALSE
1	136952810	136952961	Nr5a2	0	6.98832	intron	chr1	TRUE	FALSE
1	136953687	136953908	Nr5a2	0	19.2453	promoter	chr1	FALSE	FALSE
1	137387629	137387771	Gm23534	20381	6.44604	intergenic	chr1	FALSE	FALSE
1	137418460	137418700	Gm23534	51212	19.9512	intergenic	chr1	TRUE	FALSE
1	138205952	138206333	Ptprc	30245	13.5043	intergenic	chr1	FALSE	FALSE
1	139412230	139412794	Zbtb41	9588	54.1599	intergenic	chr1	FALSE	FALSE
1	139494683	139494931	Aspm	592	19.9512	downstream	chr1	FALSE	FALSE
1	139499993	139500257	F13b	1449	6.32649	promoter	chr1	FALSE	FALSE
1	140429356	140429660	Kcnt2	0	24.9883	intron	chr1	TRUE	FALSE
1	143555506	143556000	Cdc73	42796	12.1429	intergenic	chr1	FALSE	FALSE
1	143702877	143703034	Cdc73	0	5.60165	promoter	chr1	FALSE	TRUE
1	143777159	143777335	Uchl5	0	10.4156	promoter	chr1	FALSE	TRUE
1	146322956	146323244	Gm5263	97189	9.47213	intergenic	chr1	FALSE	FALSE
1	146426989	146427265	Gm5263	6114	13.5161	intergenic	chr1	FALSE	FALSE
1	148086262	148086405	Gm22966	240574	1.8491	intergenic	chr1	FALSE	FALSE
1	150115660	150115910	Ptgs2	7649	15.3891	intergenic	chr1	FALSE	FALSE
1	150497022	150497268	Prg4	30856	13.5043	intergenic	chr1	FALSE	FALSE
1	151220216	151220425	Gm24402	40398	19.7075	intergenic	chr1	FALSE	FALSE
1	151305122	151305313	Gm10138	39055	13.5069	intergenic	chr1	FALSE	FALSE
1	151344313	151344631	Ivns1abp	0	14.2596	promoter	chr1	TRUE	FALSE
1	151466675	151466820	Rnf2	2585	2.78765	intergenic	chr1	FALSE	TRUE
1	151544124	151544285	Fam129a	26900	4.9621	intergenic	chr1	FALSE	FALSE
1	151544756	151544899	Fam129a	26286	8.27073	intergenic	chr1	FALSE	FALSE
1	151545717	151545911	Fam129a	25274	28.691	intergenic	chr1	FALSE	FALSE
1	151878450	151878856	1700025G04Rik	5667	28.3495	intergenic	chr1	FALSE	FALSE
1	152070571	152070781	1700025G04Rik	0	54.1599	intron	chr1	FALSE	FALSE
1	152573214	152573458	Rgl1	0	26.852	intron	chr1	FALSE	FALSE
1	152655033	152655191	Rgl1	0	4.81842	intron	chr1	FALSE	FALSE
1	152790441	152790637	Arpc5	14843	8.17266	intergenic	chr1	FALSE	FALSE
1	152793616	152794035	Ncf2	13854	5.60165	intergenic	chr1	FALSE	FALSE
1	152900466	152900780	Smg7	0	6.44604	intron	chr1	FALSE	FALSE
1	152903066	152903210	Smg7	419	5.65338	promoter	chr1	FALSE	FALSE
1	152915776	152916108	Smg7	13129	4.60192	intergenic	chr1	TRUE	FALSE
1	152943022	152943312	Nmnat2	11788	23.2976	intergenic	chr1	FALSE	FALSE
1	153031424	153031569	Nmnat2	0	2.76245	intron	chr1	TRUE	FALSE
1	153095366	153095685	Nmnat2	0	16.0455	intron	chr1	FALSE	FALSE
1	153096107	153096606	Nmnat2	0	6.62489	intron	chr1	FALSE	FALSE
1	153227126	153227273	Lamc1	0	4.18871	intron	chr1	FALSE	FALSE
1	153288053	153288267	Lamc1	0	12.2282	intron	chr1	FALSE	FALSE
1	153316383	153316608	Lamc1	0	9.51149	intron	chr1	FALSE	FALSE
1	153320789	153320970	Lamc1	0	8.83029	intron	chr1	FALSE	FALSE
1	153361975	153362137	Lamc1	29188	12.8398	intergenic	chr1	FALSE	FALSE
1	153376305	153376805	E330020D12Rik	28021	17.9898	intergenic	chr1	FALSE	FALSE
1	153424884	153425299	Shcbp1l	0	14.7022	promoter	chr1	TRUE	FALSE
1	153494029	153494233	Dhx9	6368	13.3567	intergenic	chr1	FALSE	FALSE
1	153533025	153533167	Npl	0	7.80909	intron	chr1	TRUE	FALSE
1	153705153	153705301	Rgs8	7485	4.60192	intergenic	chr1	FALSE	FALSE
1	153749226	153749447	Rnasel	0	6.98832	promoter	chr1	TRUE	FALSE
1	153766526	153766700	Rnasel	2304	8.12903	downstream	chr1	FALSE	FALSE
1	153900166	153900314	Glul	0	4.36609	promoter	chr1	FALSE	FALSE
1	154036891	154037036	Gm25336	43058	3.12859	intergenic	chr1	FALSE	FALSE
1	154080767	154081388	Gm25336	567	21.1487	promoter	chr1	FALSE	FALSE
1	154100655	154101119	Gm25336	20455	4.60192	intergenic	chr1	FALSE	FALSE
1	155083141	155083339	Gm9530	0	4.60192	promoter	chr1	FALSE	TRUE
1	155086433	155086739	Gm9530	3166	8.12903	intergenic	chr1	FALSE	FALSE
1	155111708	155111932	Ier5	12071	13.0764	intergenic	chr1	TRUE	FALSE
1	155346900	155347044	Xpr1	0	3.2844	intron	chr1	FALSE	FALSE
1	156076610	156076867	Fam163a	0	22.4874	exon	chr1	TRUE	FALSE
1	156251217	156251442	Tdrd5	3853	5.60165	intergenic	chr1	FALSE	FALSE
1	156268352	156268516	Tdrd5	0	5.60165	intron	chr1	FALSE	FALSE
1	156614312	156614459	Abl2	0	3.2844	intron	chr1	FALSE	FALSE
1	156668766	156668914	Tor3a	0	4.18896	promoter	chr1	FALSE	FALSE
1	156669764	156669970	Tor3a	0	13.5161	intron	chr1	TRUE	FALSE
1	156937542	156937768	Ralgps2	0	21.7874	intron	chr1	FALSE	FALSE
1	156983533	156983864	Ralgps2	43906	38.7893	intergenic	chr1	TRUE	FALSE
1	156998037	156998193	Ralgps2	58410	5.60165	intergenic	chr1	FALSE	FALSE
1	159232088	159232266	Rfwd2	59	8.83029	promoter	chr1	FALSE	TRUE
1	159430078	159430224	Rfwd2	82497	2.78765	intergenic	chr1	FALSE	FALSE
1	159813233	159813426	Tnr	0	11.6589	intron	chr1	FALSE	FALSE
1	159835197	159835396	Tnr	0	15.3891	intron	chr1	FALSE	FALSE
1	160212997	160213142	Cacybp	104	4.60192	promoter	chr1	FALSE	TRUE
1	160309148	160309339	Rabgap1l	0	9.76362	intron	chr1	FALSE	FALSE
1	161158780	161158937	4930469G21Rik	0	2.78765	promoter	chr1	FALSE	FALSE
1	161247640	161247938	Prdx6	0	21.6538	intron	chr1	FALSE	FALSE
1	161274230	161274372	Prdx6	23010	2.78765	intergenic	chr1	FALSE	FALSE
1	161443095	161443240	Tnfsf4	24684	4.60192	intergenic	chr1	TRUE	FALSE
1	161969150	161969318	4930558K02Rik	0	4.2714	promoter	chr1	FALSE	FALSE
1	162548377	162548598	Mettl13	0	12.1215	promoter	chr1	FALSE	FALSE
1	162570374	162570604	Vamp4	0	17.2909	promoter	chr1	FALSE	FALSE
1	162589673	162589835	Vamp4	0	4.81842	intron	chr1	FALSE	FALSE
1	162740187	162740590	Prrc2c	0	9.87849	promoter	chr1	FALSE	TRUE
1	163628155	163628316	Mettl11b	73940	6.85318	intergenic	chr1	FALSE	FALSE
1	163994566	163995009	Mettl18	0	6.17699	promoter	chr1	FALSE	TRUE
1	164001958	164002124	Mettl18	4714	6.44604	intergenic	chr1	FALSE	FALSE
1	164018298	164018530	Mettl18	21054	37.0469	intergenic	chr1	FALSE	FALSE
1	164020935	164021160	Mettl18	23691	36.6557	intergenic	chr1	FALSE	FALSE
1	164248688	164248970	Slc19a2	75	6.50237	promoter	chr1	FALSE	FALSE
1	164275481	164275626	Ccdc181	0	4.81842	promoter	chr1	FALSE	FALSE
1	164376877	164377035	Nme7	28695	1.8491	intergenic	chr1	FALSE	FALSE
1	164377202	164377476	Nme7	29020	16.7604	intergenic	chr1	TRUE	FALSE
1	164470975	164471235	Atp1b1	12619	22.6092	intergenic	chr1	FALSE	FALSE
1	164482060	164482228	Gm26685	21078	6.17699	intergenic	chr1	FALSE	FALSE
1	164490068	164490474	Gm26685	12832	8.43881	intergenic	chr1	FALSE	FALSE
1	164494278	164494466	Gm26685	8840	8.27073	intergenic	chr1	FALSE	FALSE
1	164503577	164503744	Gm26685	0	6.62489	promoter	chr1	TRUE	FALSE
1	164531874	164532026	Gm26685	16991	9.9323	intergenic	chr1	FALSE	FALSE
1	164722077	164722224	Dpt	74507	5.60165	intergenic	chr1	FALSE	FALSE
1	165614091	165614239	Mpzl1	0	2.61349	intron	chr1	TRUE	FALSE
1	165634489	165634708	Mpzl1	0	4.81842	promoter	chr1	FALSE	TRUE
1	165771666	165771900	Creg1	0	8.12903	intron	chr1	FALSE	FALSE
1	165861769	165861918	Cd247	0	6.62489	exon	chr1	TRUE	FALSE
1	166003193	166003579	Gm26665	0	28.8067	promoter	chr1	FALSE	FALSE
1	166125170	166125658	Dusp27	0	12.0053	intron	chr1	FALSE	FALSE
1	166135579	166135726	Gpa33	0	4.18871	intron	chr1	TRUE	FALSE
1	166142395	166142647	Gpa33	0	9.9323	intron	chr1	TRUE	FALSE
1	167021544	167021726	Fam78b	0	8.43881	intron	chr1	FALSE	FALSE
1	167021892	167022100	Fam78b	0	13.2364	intron	chr1	FALSE	FALSE
1	167059627	167059853	Fam78b	0	11.2627	intron	chr1	FALSE	FALSE
1	167093733	167093875	Fam78b	2430	4.2714	downstream	chr1	FALSE	FALSE
1	167222859	167223016	Uck2	810	4.2714	downstream	chr1	FALSE	FALSE
1	167270758	167271058	Uck2	0	6.98832	intron	chr1	FALSE	TRUE
1	167271332	167271517	Uck2	0	13.0764	intron	chr1	FALSE	FALSE
1	167284430	167285094	Uck2	0	5.74345	promoter	chr1	FALSE	TRUE
1	167308631	167308777	Tmco1	0	8.48777	promoter	chr1	FALSE	FALSE
1	167448622	167448806	Lrrc52	0	28.691	intron	chr1	FALSE	FALSE
1	167498087	167498317	Lrrc52	31306	8.43881	intergenic	chr1	FALSE	FALSE
1	167915977	167916251	Lmx1a	67235	11.2627	intergenic	chr1	FALSE	FALSE
1	168065698	168066120	Gm20711	49123	17.2909	intergenic	chr1	TRUE	FALSE
1	168214145	168214315	Pbx1	0	8.48777	intron	chr1	FALSE	FALSE
1	168382575	168382720	Pbx1	0	6.96306	intron	chr1	FALSE	FALSE
1	168395599	168395847	Pbx1	0	8.43881	intron	chr1	TRUE	FALSE
1	168427054	168427199	Pbx1	0	4.18896	exon	chr1	FALSE	FALSE
1	170102895	170103127	Ddr2	0	14.7022	intron	chr1	FALSE	FALSE
1	170380628	170380782	Nos1ap	0	13.5043	intron	chr1	FALSE	FALSE
1	170393508	170393651	Nos1ap	0	4.18871	intron	chr1	FALSE	FALSE
1	170477784	170477974	Nos1ap	0	5.60165	intron	chr1	FALSE	FALSE
1	170521617	170521784	Nos1ap	0	13.5043	intron	chr1	TRUE	FALSE
1	170867719	170867865	Atf6	0	6.98832	promoter	chr1	FALSE	FALSE
1	170868639	170868884	Gm9929	0	1.92915	promoter	chr1	FALSE	FALSE
1	170885384	170885528	Gm26620	0	7.59433	promoter	chr1	FALSE	TRUE
1	170894754	170894902	Gm26620	8872	6.44604	intergenic	chr1	FALSE	FALSE
1	171063963	171064118	Fcgr3	0	9.87949	intron	chr1	FALSE	FALSE
1	171064518	171064683	mmu-mir-6546	0	8.83029	promoter	chr1	FALSE	FALSE
1	171088527	171088680	AC117796.2	8625	10.9683	intergenic	chr1	FALSE	FALSE
1	171319697	171319954	Dedd	9190	8.17266	intergenic	chr1	FALSE	FALSE
1	171478045	171478200	F11r	13441	5.60165	intergenic	chr1	FALSE	FALSE
1	172047853	172048047	Nhlh1	4244	6.44604	intergenic	chr1	FALSE	FALSE
1	172212819	172212985	Casq1	0	11.5081	promoter	chr1	FALSE	FALSE
1	172323332	172323629	Kcnj9	0	129.698	intron	chr1	TRUE	FALSE
1	172328110	172328252	Kcnj9	0	6.98832	intron	chr1	FALSE	FALSE
1	172418277	172418501	Pigm	34177	13.5161	intergenic	chr1	FALSE	FALSE
1	172481949	172482197	Igsf9	0	13.5161	promoter	chr1	FALSE	FALSE
1	172657311	172657465	Dusp23	24336	2.76245	intergenic	chr1	TRUE	FALSE
1	172701437	172701630	Crp	1470	17.2929	downstream	chr1	FALSE	FALSE
1	173321914	173322083	Darc	9802	9.87849	intergenic	chr1	FALSE	FALSE
1	176028511	176028681	Pld5	0	9.49325	intron	chr1	FALSE	FALSE
1	176029185	176029334	Pld5	0	4.2714	intron	chr1	FALSE	FALSE
1	176644158	176644846	Gm26104	55770	90.7049	intergenic	chr1	TRUE	FALSE
1	177321787	177321935	Akt3	63583	6.98832	intergenic	chr1	FALSE	FALSE
1	177441913	177442100	Gm26801	0	7.38014	intron	chr1	FALSE	FALSE
1	177718645	177718822	1700016C15Rik	10991	8.27073	intergenic	chr1	FALSE	FALSE
1	177719224	177719370	1700016C15Rik	10443	6.17699	intergenic	chr1	FALSE	FALSE
1	178283434	178283648	4930527J03Rik	6794	21.3033	intergenic	chr1	FALSE	FALSE
1	178284025	178284314	4930527J03Rik	7385	8.48777	intergenic	chr1	FALSE	FALSE
1	178291680	178291928	4930527J03Rik	15040	4.2714	intergenic	chr1	FALSE	FALSE
1	178336345	178336719	Hnrnpu	0	10.4156	promoter	chr1	FALSE	TRUE
1	178337672	178337833	Hnrnpu	0	7.42915	promoter	chr1	FALSE	TRUE
1	178358623	178358802	AC170257.1	4598	6.98832	intergenic	chr1	TRUE	FALSE
1	178360241	178360519	AC170257.1	2881	9.9323	intergenic	chr1	FALSE	FALSE
1	178360690	178361058	AC170257.1	2342	14.7871	downstream	chr1	FALSE	FALSE
1	178369064	178369222	AC170257.1	5542	5.65338	intergenic	chr1	FALSE	FALSE
1	178496283	178496446	Efcab2	13035	5.60099	intergenic	chr1	FALSE	FALSE
1	178734628	178734915	Kif26b	0	16.7604	intron	chr1	FALSE	FALSE
1	179107501	179107835	Smyd3	0	3.12859	intron	chr1	FALSE	FALSE
1	179136636	179136849	Smyd3	0	6.44604	intron	chr1	FALSE	FALSE
1	179198302	179198494	Smyd3	0	3.89505	intron	chr1	FALSE	FALSE
1	179198876	179199060	Smyd3	0	6.83062	intron	chr1	TRUE	FALSE
1	179276823	179277184	Smyd3	0	4.18871	intron	chr1	FALSE	FALSE
1	179604552	179604719	Cnst	0	12.1429	exon	chr1	TRUE	FALSE
1	179723185	179723349	Gm1305	0	9.85245	intron	chr1	FALSE	FALSE
1	179803589	179803754	Gm10518	0	9.87849	promoter	chr1	FALSE	TRUE
1	180029873	180030066	Cdc42bpa	0	10.5072	intron	chr1	FALSE	FALSE
1	180395344	180395524	Itpkb	0	4.60192	intron	chr1	FALSE	FALSE
1	180428408	180428592	Itpkb	3605	4.18871	intergenic	chr1	FALSE	FALSE
1	180568803	180568969	Parp1	0	10.6213	promoter	chr1	FALSE	TRUE
1	180571284	180571494	Parp1	0	14.7022	intron	chr1	FALSE	FALSE
1	180641229	180641402	Lin9	0	6.94575	promoter	chr1	FALSE	TRUE
1	180850940	180851097	Sde2	53	4.9621	promoter	chr1	FALSE	TRUE
1	180888618	180889015	Lefty2	4092	19.2453	intergenic	chr1	TRUE	FALSE
1	180924635	180924997	Lefty1	10024	35.3577	intergenic	chr1	TRUE	FALSE
1	181144175	181144421	Nvl	17	8.43881	promoter	chr1	FALSE	FALSE
1	181740345	181740544	Dnah14	0	14.7022	promoter	chr1	FALSE	FALSE
1	181742369	181742591	Dnah14	0	9.51149	promoter	chr1	FALSE	FALSE
1	181853090	181853261	Gm5533	0	8.43881	promoter	chr1	FALSE	FALSE
1	181860731	181860915	Gm5533	7541	15.7834	intergenic	chr1	FALSE	FALSE
1	181888905	181889099	Enah	15345	6.62489	intergenic	chr1	FALSE	FALSE
1	181948271	181948469	Enah	0	11.5081	intron	chr1	FALSE	FALSE
1	181953616	181953806	Enah	0	12.2282	intron	chr1	TRUE	FALSE
1	182018374	182018527	Enah	0	6.44604	intron	chr1	FALSE	FALSE
1	182030121	182030502	Enah	10140	28.3505	intergenic	chr1	TRUE	FALSE
1	182031220	182031439	Enah	11239	17.2929	intergenic	chr1	FALSE	FALSE
1	182103568	182103747	Srp9	20989	4.60192	intergenic	chr1	FALSE	FALSE
1	182159647	182159884	Vmn1r1	1327	13.4566	promoter	chr1	FALSE	FALSE
1	182162907	182163335	Vmn1r1	4587	98.171	intergenic	chr1	FALSE	FALSE
1	182181821	182182153	Vmn1r1	23501	31.2716	intergenic	chr1	FALSE	FALSE
1	182182499	182182682	Vmn1r1	24179	15.3891	intergenic	chr1	FALSE	FALSE
1	182271705	182271998	Degs1	3773	3.80832	intergenic	chr1	FALSE	FALSE
1	182528452	182528629	Capn2	10956	9.9323	intergenic	chr1	FALSE	FALSE
1	182574224	182574478	Capn8	0	9.51149	intron	chr1	FALSE	FALSE
1	182643333	182643558	Capn8	10980	6.44604	intergenic	chr1	FALSE	FALSE
1	183095360	183095563	Disp1	0	3.02017	intron	chr1	FALSE	FALSE
1	183324524	183324747	Aida	22	11.2627	downstream	chr1	FALSE	FALSE
1	183388865	183389158	Taf1a	0	14.8891	promoter	chr1	FALSE	TRUE
1	184025353	184025510	Dusp10	0	9.16231	intron	chr1	FALSE	FALSE
1	184497046	184497303	Gm23349	82805	13.5161	intergenic	chr1	FALSE	FALSE
1	185105032	185105189	Rab3gap2	98978	8.43881	intergenic	chr1	FALSE	FALSE
1	185203979	185204131	Rab3gap2	36	12.1215	promoter	chr1	FALSE	TRUE
1	185208765	185208935	Rab3gap2	0	4.60192	intron	chr1	FALSE	FALSE
1	185209685	185209998	Rab3gap2	0	14.9372	intron	chr1	FALSE	FALSE
1	185329115	185329439	Iars2	0	4.87786	promoter	chr1	FALSE	TRUE
1	185955892	185956254	Lyplal1	131476	42.0724	intergenic	chr1	FALSE	FALSE
1	186236847	186236991	Gm23821	113540	1.8491	intergenic	chr1	FALSE	FALSE
1	186513710	186514204	Tgfb2	108981	17.2909	intergenic	chr1	FALSE	FALSE
1	186749215	186749382	Rrp15	0	11.14	promoter	chr1	FALSE	FALSE
1	186922825	186923056	Gm3809	37451	9.56222	intergenic	chr1	TRUE	FALSE
1	187127615	187127828	1700007P06Rik	0	6.44604	exon	chr1	FALSE	FALSE
1	187604159	187604402	Esrrg	4388	51.8381	intergenic	chr1	FALSE	FALSE
1	188031448	188031615	Esrrg	0	5.60165	intron	chr1	FALSE	FALSE
1	188763879	188764089	Ush2a	0	6.44604	intron	chr1	FALSE	FALSE
1	188854327	188854662	Ush2a	0	15.3891	intron	chr1	FALSE	FALSE
1	189006442	189006737	Kctd3	0	28.8038	intron	chr1	FALSE	FALSE
1	189013477	189013643	Kctd3	5636	6.85318	intergenic	chr1	FALSE	FALSE
1	189687955	189688132	Cenpf	0	5.60165	promoter	chr1	FALSE	FALSE
1	189739960	189740319	Ptpn14	0	60.3828	intron	chr1	FALSE	FALSE
1	189761544	189761970	Ptpn14	0	23.3134	intron	chr1	FALSE	FALSE
1	189916520	189916745	Smyd2	0	22.9461	intron	chr1	TRUE	FALSE
1	189921938	189922226	Smyd2	0	6.85318	promoter	chr1	FALSE	TRUE
1	190448360	190448530	Gm23153	34314	6.85318	intergenic	chr1	FALSE	FALSE
1	191065171	191065392	Nsl1	0	17.3495	promoter	chr1	FALSE	FALSE
1	191439005	191439212	Ppp2r5a	41963	9.9323	intergenic	chr1	FALSE	FALSE
1	191666510	191666667	Ints7	43837	5.026	intergenic	chr1	FALSE	FALSE
1	191907504	191907778	Slc30a1	0	7.20986	promoter	chr1	FALSE	FALSE
1	191946375	191946609	Rd3	30763	2.76245	intergenic	chr1	TRUE	FALSE
1	192515467	192515752	Hhat	0	28.691	intron	chr1	FALSE	FALSE
1	192834751	192834920	A730013G03Rik	31	9.87949	promoter	chr1	FALSE	FALSE
1	193130152	193130352	Diexf	0	14.7871	promoter	chr1	FALSE	FALSE
1	193374059	193374262	Camk1g	3761	8.87097	intergenic	chr1	FALSE	FALSE
1	193466367	193466602	4631405K08Rik	40635	13.5043	intergenic	chr1	FALSE	FALSE
1	193504592	193504960	4631405K08Rik	2277	13.9805	downstream	chr1	FALSE	FALSE
1	193542413	193542627	4631405K08Rik	32609	6.44604	intergenic	chr1	FALSE	FALSE
1	193588882	193589061	4631405K08Rik	79078	7.20986	intergenic	chr1	FALSE	FALSE
1	193732249	193732459	4631405K08Rik	222445	14.7871	intergenic	chr1	FALSE	FALSE
10	3646606	3646759	Iyd	91728	10.9683	intergenic	chr10	TRUE	FALSE
10	3785482	3785669	Plekhg1	0	19.2627	intron	chr10	FALSE	FALSE
10	3891923	3892151	Plekhg1	0	12.1429	intron	chr10	FALSE	FALSE
10	3949505	3949686	Plekhg1	0	17.2929	promoter	chr10	FALSE	FALSE
10	3973619	3973883	Mthfd1l	0	47.4826	promoter	chr10	FALSE	FALSE
10	4061149	4061293	Mthfd1l	0	4.81842	intron	chr10	TRUE	FALSE
10	4107803	4108121	Mthfd1l	0	22.6092	intron	chr10	FALSE	FALSE
10	4173706	4173856	Gm25369	3687	1.8491	intergenic	chr10	FALSE	FALSE
10	4249190	4249596	Akap12	16732	12.0053	intergenic	chr10	FALSE	FALSE
10	4289625	4290137	Akap12	0	27.4526	intron	chr10	TRUE	FALSE
10	4333211	4333647	Akap12	0	27.4526	intron	chr10	FALSE	FALSE
10	5560622	5560766	Syne1	9929	5.60165	intergenic	chr10	TRUE	FALSE
10	6164353	6164612	Rgs17	241952	37.2405	intergenic	chr10	TRUE	FALSE
10	7612353	7612547	Lrp11	0	33.8727	intron	chr10	FALSE	FALSE
10	7617790	7617932	Lrp11	0	1.8491	intron	chr10	FALSE	FALSE
10	7619817	7619965	Lrp11	0	6.44604	intron	chr10	FALSE	FALSE
10	8114582	8114746	Ust	90006	8.12903	intergenic	chr10	FALSE	FALSE
10	8114947	8115267	Ust	89485	19.2627	intergenic	chr10	FALSE	FALSE
10	8364255	8364544	Ust	0	27.4526	intron	chr10	FALSE	FALSE
10	8889298	8889739	Gm26674	2417	36.046	downstream	chr10	FALSE	FALSE
10	9085479	9085803	Gm26674	198598	28.691	intergenic	chr10	FALSE	FALSE
10	9252594	9252745	Gm9930	279785	8.12903	intergenic	chr10	FALSE	FALSE
10	9331691	9331958	Gm9930	200572	13.5069	intergenic	chr10	FALSE	FALSE
10	11229569	11229769	Shprh	11973	3.37292	intergenic	chr10	FALSE	FALSE
10	11280833	11281006	4930432B10Rik	0	7.80909	promoter	chr10	FALSE	FALSE
10	11747089	11747326	Gm22546	98954	8.12903	intergenic	chr10	FALSE	FALSE
10	11801702	11801923	Gm22194	139049	9.87849	intergenic	chr10	FALSE	FALSE
10	12385444	12385591	Utrn	0	6.44604	exon	chr10	FALSE	FALSE
10	12548989	12549140	Utrn	0	1.8491	intron	chr10	FALSE	FALSE
10	12550093	12550243	Utrn	0	7.38014	intron	chr10	TRUE	FALSE
10	12572829	12573067	Utrn	0	11.6589	intron	chr10	FALSE	FALSE
10	12614514	12614905	Utrn	0	22.6862	intron	chr10	FALSE	FALSE
10	13014094	13014264	Sf3b5	4911	13.5043	intergenic	chr10	FALSE	FALSE
10	13107918	13108170	Plagl1	0	2.76245	intron	chr10	TRUE	FALSE
10	13868802	13868961	Aig1	0	3.2844	promoter	chr10	FALSE	FALSE
10	14583554	14583731	Gpr126	38517	11.6589	intergenic	chr10	FALSE	FALSE
10	14986644	14986834	Gm23892	1844	8.12903	downstream	chr10	FALSE	FALSE
10	15263269	15263802	Gm23892	278469	31.7119	intergenic	chr10	FALSE	FALSE
10	15586192	15586342	Gm23892	601392	3.2844	intergenic	chr10	FALSE	FALSE
10	15791518	15791716	Gm23892	806718	11.5081	intergenic	chr10	FALSE	FALSE
10	17178814	17178972	Gm25382	61913	8.12903	intergenic	chr10	FALSE	FALSE
10	17576391	17576711	Cited2	146516	15.3891	intergenic	chr10	FALSE	FALSE
10	17579561	17579811	Cited2	143416	44.9522	intergenic	chr10	FALSE	FALSE
10	17622790	17623094	Cited2	100133	21.4452	intergenic	chr10	FALSE	FALSE
10	18319892	18320034	Nhsl1	70287	4.81842	intergenic	chr10	TRUE	FALSE
10	18423037	18423255	Nhsl1	0	13.6154	intron	chr10	TRUE	FALSE
10	18482595	18482762	Nhsl1	0	11.6589	intron	chr10	FALSE	FALSE
10	18502097	18502246	Nhsl1	0	4.60192	intron	chr10	FALSE	FALSE
10	18506564	18506791	Nhsl1	0	8.12903	intron	chr10	FALSE	FALSE
10	18634413	18634721	D10Bwg1379e	0	17.9898	intron	chr10	FALSE	FALSE
10	18644439	18644653	D10Bwg1379e	0	4.60192	intron	chr10	FALSE	FALSE
10	18788700	18788901	Gm4922	3688	4.81842	intergenic	chr10	FALSE	FALSE
10	19208145	19208378	Olig3	148181	19.7075	intergenic	chr10	TRUE	FALSE
10	19404468	19404690	Olig3	45861	11.6589	intergenic	chr10	FALSE	FALSE
10	19938814	19938958	Map3k5	0	8.12903	intron	chr10	FALSE	FALSE
10	20030814	20031021	Map3k5	0	11.6589	intron	chr10	FALSE	FALSE
10	20153637	20153909	Map7	0	12.2282	intron	chr10	FALSE	FALSE
10	21090948	21091277	Ahi1	10519	28.691	intergenic	chr10	FALSE	FALSE
10	21100843	21100985	Ahi1	20414	4.81842	intergenic	chr10	TRUE	FALSE
10	21101901	21102424	Ahi1	21472	42.6887	intergenic	chr10	TRUE	FALSE
10	21494633	21494785	1700021A07Rik	68982	13.0764	intergenic	chr10	FALSE	FALSE
10	21701698	21702058	Gm5420	7719	11.3315	intergenic	chr10	FALSE	FALSE
10	21746145	21746404	Gm5420	52166	48.2789	intergenic	chr10	TRUE	FALSE
10	21826928	21827196	Gm6846	3302	15.3891	intergenic	chr10	FALSE	FALSE
10	21829211	21829609	Gm6846	889	3.62692	downstream	chr10	FALSE	FALSE
10	21845723	21845995	Gm6846	871	4.18896	promoter	chr10	FALSE	FALSE
10	21848119	21848432	Gm6846	3267	14.9666	intergenic	chr10	FALSE	FALSE
10	21988415	21988842	Sgk1	0	28.3495	intron	chr10	TRUE	FALSE
10	22058060	22058202	4930444G20Rik	8106	3.2844	intergenic	chr10	FALSE	FALSE
10	22159794	22160109	H60b	0	4.60192	intron	chr10	FALSE	FALSE
10	22212403	22212554	H60b	0	4.81842	promoter	chr10	FALSE	FALSE
10	22223643	22223792	H60b	0	3.2844	promoter	chr10	FALSE	FALSE
10	22390274	22390416	Gm10825	12466	4.81842	intergenic	chr10	FALSE	FALSE
10	22410461	22410623	Gm10825	2990	8.12903	intergenic	chr10	FALSE	FALSE
10	22879788	22880117	Tcf21	59659	36.046	intergenic	chr10	FALSE	FALSE
10	23787162	23787435	Rps12	0	8.12903	promoter	chr10	FALSE	FALSE
10	23813144	23813565	Slc18b1	0	56.5023	intron	chr10	FALSE	FALSE
10	24327414	24327620	Moxd1	24623	11.6589	intergenic	chr10	FALSE	FALSE
10	24684224	24684373	Enpp1	0	4.81842	intron	chr10	FALSE	FALSE
10	24826300	24826552	Enpp3	0	4.81842	intron	chr10	FALSE	FALSE
10	25029423	25029700	Gm22566	24439	33.8727	intergenic	chr10	FALSE	FALSE
10	26327890	26328037	L3mbtl3	0	3.2844	intron	chr10	TRUE	FALSE
10	26333907	26334372	L3mbtl3	0	8.12903	intron	chr10	FALSE	FALSE
10	26958621	26958766	Lama2	22521	4.60192	intergenic	chr10	FALSE	FALSE
10	27162514	27162661	Lama2	0	1.8491	intron	chr10	FALSE	FALSE
10	28013380	28013658	Ptprk	61161	9.87849	intergenic	chr10	FALSE	FALSE
10	29855828	29856180	Gm10275	156448	11.6589	intergenic	chr10	FALSE	FALSE
10	29935937	29936197	Gm10275	236557	4.2714	intergenic	chr10	FALSE	FALSE
10	30200344	30200691	Cenpw	0	14.7022	promoter	chr10	FALSE	FALSE
10	30370699	30370901	Gm22623	123040	9.87849	intergenic	chr10	FALSE	FALSE
10	30627816	30627959	Hint3	9336	6.17699	intergenic	chr10	FALSE	FALSE
10	30737425	30737694	Ncoa7	0	19.2627	intron	chr10	TRUE	FALSE
10	31456922	31457096	Tpd52l1	11000	13.5043	intergenic	chr10	FALSE	FALSE
10	32640452	32640595	Nkain2	230116	4.81842	intergenic	chr10	FALSE	FALSE
10	33353261	33353405	Trdn	0	3.2844	intron	chr10	TRUE	FALSE
10	33375609	33375975	Trdn	0	58.8517	intron	chr10	FALSE	FALSE
10	33796368	33796512	Gm10327	11984	6.17699	intergenic	chr10	FALSE	FALSE
10	34252974	34253121	Tspyl1	29068	3.80832	intergenic	chr10	FALSE	FALSE
10	35151371	35151583	Gm26341	39039	11.6589	intergenic	chr10	FALSE	FALSE
10	35478941	35479142	Amd2	229548	17.2909	intergenic	chr10	FALSE	FALSE
10	35835309	35835519	Amd2	123417	9.87849	intergenic	chr10	FALSE	FALSE
10	36547751	36548010	Hs3st5	0	40.1193	intron	chr10	FALSE	FALSE
10	36611490	36611856	Hs3st5	0	13.6154	intron	chr10	FALSE	FALSE
10	36623169	36623404	Hs3st5	0	4.60192	intron	chr10	FALSE	FALSE
10	36924244	36924386	Hdac2	50157	5.60165	intergenic	chr10	FALSE	FALSE
10	36936036	36936241	Hdac2	38302	10.9683	intergenic	chr10	TRUE	FALSE
10	37375701	37375886	Gm26535	0	9.87849	intron	chr10	FALSE	FALSE
10	38609815	38610067	Gm22911	5307	9.87849	intergenic	chr10	FALSE	FALSE
10	38850190	38850336	Rfpl4b	28410	4.81842	intergenic	chr10	FALSE	FALSE
10	39106990	39107133	Lama4	0	6.62489	intron	chr10	FALSE	FALSE
10	39224561	39224750	Wisp3	60766	9.47213	intergenic	chr10	FALSE	FALSE
10	39231142	39231308	Wisp3	67347	4.81842	intergenic	chr10	FALSE	FALSE
10	39534341	39534561	Fyn	0	14.7022	intron	chr10	FALSE	FALSE
10	39592533	39592796	Gm16365	0	36.0226	intron	chr10	TRUE	FALSE
10	39628908	39629088	Traf3ip2	0	6.44604	intron	chr10	TRUE	FALSE
10	39650492	39650665	Traf3ip2	0	7.80909	promoter	chr10	FALSE	FALSE
10	39899048	39899213	AA474331	0	7.80909	promoter	chr10	FALSE	FALSE
10	39960240	39960397	BC021785	0	11.6589	promoter	chr10	FALSE	FALSE
10	39975773	39976045	BC021785	0	14.9666	promoter	chr10	FALSE	FALSE
10	40257676	40257836	Gtf3c6	10	10.9683	promoter	chr10	FALSE	FALSE
10	40302795	40302947	Amd1	606	6.98832	promoter	chr10	FALSE	FALSE
10	40363107	40363286	Cdk19	0	6.62489	intron	chr10	TRUE	FALSE
10	41401127	41401398	Ak9	0	116.137	intron	chr10	FALSE	FALSE
10	41415505	41415651	Ak9	0	5.31091	intron	chr10	FALSE	FALSE
10	41467255	41467697	Zbtb24	1683	22.6092	downstream	chr10	TRUE	FALSE
10	41519103	41519294	Cd164	205	3.12859	promoter	chr10	FALSE	TRUE
10	41519491	41519648	Cd164	0	4.2714	promoter	chr10	FALSE	FALSE
10	41991708	41991854	Armc2	0	1.8491	intron	chr10	FALSE	FALSE
10	41997681	41997998	Armc2	0	27.1063	intron	chr10	TRUE	FALSE
10	42171173	42171362	Foxo3	10478	4.60192	intergenic	chr10	FALSE	FALSE
10	42246615	42246780	Foxo3	0	3.2844	intron	chr10	TRUE	FALSE
10	42277675	42277844	Foxo3	919	4.60192	promoter	chr10	FALSE	FALSE
10	42416211	42416357	Lace1	0	6.44604	intron	chr10	FALSE	FALSE
10	42501812	42501954	Snx3	75	1.8491	promoter	chr10	FALSE	FALSE
10	42800990	42801215	Sec63	0	8.12903	intron	chr10	FALSE	FALSE
10	42968449	42968658	Scml4	7668	8.12903	intergenic	chr10	FALSE	FALSE
10	43477702	43477915	Bend3	1224	19.9512	promoter	chr10	FALSE	FALSE
10	43551433	43551577	1700021F05Rik	10438	3.2844	intergenic	chr10	FALSE	FALSE
10	43684367	43684534	F930017D23Rik	53450	8.12903	intergenic	chr10	FALSE	FALSE
10	43993397	43993541	Aim1	0	4.81842	intron	chr10	FALSE	FALSE
10	44392030	44392205	Atg5	27738	9.85245	intergenic	chr10	TRUE	FALSE
10	44409180	44409465	Prdm1	27711	7.80909	intergenic	chr10	FALSE	FALSE
10	44423896	44424114	Prdm1	13062	4.81842	intergenic	chr10	FALSE	FALSE
10	44434974	44435148	Prdm1	2028	18.6255	downstream	chr10	FALSE	FALSE
10	45072426	45072681	Prep	0	15.3891	intron	chr10	FALSE	FALSE
10	45092319	45092521	Prep	0	3.2844	intron	chr10	FALSE	FALSE
10	45193586	45193795	Popdc3	0	4.81842	intron	chr10	TRUE	FALSE
10	45486363	45486578	Lin28b	16161	6.44604	intergenic	chr10	FALSE	TRUE
10	46689918	46690146	Gm23481	31279	15.3891	intergenic	chr10	FALSE	FALSE
10	46741192	46741431	Gm23481	82553	29.5751	intergenic	chr10	FALSE	FALSE
10	46814400	46814561	Gm25650	23784	8.12903	intergenic	chr10	FALSE	FALSE
10	46819230	46819417	Gm25650	18928	11.6589	intergenic	chr10	FALSE	FALSE
10	47517887	47518150	Gm25650	679379	19.2627	intergenic	chr10	FALSE	FALSE
10	47631394	47631650	Gm25650	792886	15.3891	intergenic	chr10	FALSE	FALSE
10	48663408	48663577	Gm24256	44012	9.87849	intergenic	chr10	FALSE	FALSE
10	48736956	48737108	Gm24256	117560	4.60192	intergenic	chr10	FALSE	FALSE
10	49417364	49417624	Grik2	0	9.9323	intron	chr10	FALSE	FALSE
10	50894974	50895150	Sim1	500	4.81842	promoter	chr10	FALSE	FALSE
10	51238153	51238413	Gm26257	55747	58.2928	intergenic	chr10	FALSE	FALSE
10	51463928	51464145	Gp49a	16486	20.0105	intergenic	chr10	FALSE	FALSE
10	52246268	52246475	Dcbld1	0	10.9683	intron	chr10	TRUE	FALSE
10	52273942	52274453	Dcbld1	0	16.7604	intron	chr10	FALSE	FALSE
10	52278193	52278394	Dcbld1	0	13.5161	intron	chr10	TRUE	FALSE
10	52896883	52897028	Slc35f1	0	3.84212	intron	chr10	FALSE	FALSE
10	55537573	55537724	Tbc1d32	476573	8.12903	intergenic	chr10	FALSE	FALSE
10	56374232	56374619	Gja1	2680	76.3606	intergenic	chr10	TRUE	FALSE
10	56376128	56376301	Gja1	998	13.0764	promoter	chr10	FALSE	FALSE
10	56378674	56378821	Gja1	0	3.2844	intron	chr10	FALSE	FALSE
10	56401482	56401759	Gja1	11062	11.6589	intergenic	chr10	FALSE	FALSE
10	56426428	56426580	Gja1	36008	8.43881	intergenic	chr10	FALSE	FALSE
10	57477351	57477562	4930467K11Rik	818	13.5043	downstream	chr10	FALSE	FALSE
10	57532389	57532535	Serinc1	0	6.44604	promoter	chr10	FALSE	FALSE
10	58531368	58531532	Ccdc138	0	6.44604	intron	chr10	FALSE	FALSE
10	58601257	58601641	Edar	0	3.62692	exon	chr10	FALSE	FALSE
10	59200179	59200324	2010-09-01	0	6.17699	intron	chr10	FALSE	FALSE
10	59354183	59354346	P4ha1	0	8.12903	exon	chr10	FALSE	FALSE
10	59524709	59524908	Mcu	0	17.2909	intron	chr10	FALSE	FALSE
10	59865483	59865627	Micu1	1350	4.2714	downstream	chr10	FALSE	FALSE
10	59911572	59911715	Dnajb12	12269	3.2844	intergenic	chr10	FALSE	FALSE
10	59957855	59958203	Ddit4	6084	38.2479	intergenic	chr10	FALSE	FALSE
10	59972587	59972742	Anapc16	14666	3.99459	intergenic	chr10	TRUE	FALSE
10	59974216	59974594	Anapc16	12814	14.9372	intergenic	chr10	TRUE	FALSE
10	59977231	59977412	Anapc16	9996	16.0455	intergenic	chr10	FALSE	FALSE
10	60147754	60147953	Spock2	12555	10.5072	intergenic	chr10	FALSE	FALSE
10	60175397	60175603	Chst3	5928	3.12859	intergenic	chr10	FALSE	FALSE
10	60422793	60422940	Cdh23	0	4.18871	intron	chr10	FALSE	FALSE
10	60607021	60607485	Cdh23	0	36.046	intron	chr10	TRUE	FALSE
10	60783570	60783941	Unc5b	0	4.41805	intron	chr10	FALSE	FALSE
10	61235965	61236140	Adamts14	0	10.42	intron	chr10	TRUE	FALSE
10	61250156	61250301	Adamts14	0	5.65338	intron	chr10	FALSE	FALSE
10	61272836	61272984	Adamts14	0	2.46894	promoter	chr10	FALSE	FALSE
10	61315401	61315660	Pald1	3996	56.5468	intergenic	chr10	FALSE	FALSE
10	61382258	61382422	Pald1	0	11.5475	intron	chr10	FALSE	FALSE
10	61415971	61416235	Nodal	1736	13.9805	promoter	chr10	FALSE	FALSE
10	61416796	61417018	Nodal	953	12.2282	promoter	chr10	FALSE	FALSE
10	61475860	61476024	Lrrc20	0	6.44604	promoter	chr10	FALSE	FALSE
10	61648367	61648545	Ppa1	6	18.5228	promoter	chr10	FALSE	FALSE
10	61781798	61781968	H2afy2	0	15.3891	intron	chr10	FALSE	FALSE
10	61906281	61906622	Col13a1	0	50.0618	intron	chr10	FALSE	FALSE
10	61929080	61929537	Col13a1	0	14.8891	intron	chr10	TRUE	FALSE
10	62242326	62242665	Tacr2	9772	19.4723	intergenic	chr10	FALSE	FALSE
10	62449986	62450306	4930507D05Rik	0	9.97158	promoter	chr10	FALSE	TRUE
10	62474999	62475178	Vps26a	0	4.2714	intron	chr10	FALSE	FALSE
10	62477097	62477254	Vps26a	0	4.81842	intron	chr10	FALSE	FALSE
10	62601987	62602504	Ddx21	0	28.7375	promoter	chr10	FALSE	TRUE
10	62651148	62651299	Ddx50	0	3.02017	promoter	chr10	FALSE	FALSE
10	62651444	62651612	Ddx50	225	11.5475	promoter	chr10	FALSE	FALSE
10	62792205	62792577	Ccar1	0	4.384	promoter	chr10	FALSE	TRUE
10	62883916	62884365	Tet1	0	12.5894	intron	chr10	FALSE	FALSE
10	62892920	62893186	Tet1	0	7.72537	promoter	chr10	TRUE	FALSE
10	62893415	62893561	Gm26479	0	7.38014	promoter	chr10	FALSE	FALSE
10	62895562	62895835	Tet1	0	14.7871	promoter	chr10	TRUE	FALSE
10	62896812	62897253	Tet1	0	2.97483	intron	chr10	TRUE	FALSE
10	62946866	62947010	Dna2	15	4.81842	promoter	chr10	FALSE	TRUE
10	63089540	63089761	Atoh7	10394	25.4747	intergenic	chr10	FALSE	FALSE
10	63244890	63245041	Herc4	0	10.9596	promoter	chr10	FALSE	FALSE
10	63339277	63339430	Sirt1	0	1.79219	promoter	chr10	FALSE	TRUE
10	63360564	63360802	Gm16145	0	7.80909	intron	chr10	TRUE	FALSE
10	63429443	63429603	Ctnna3	494	5.65338	promoter	chr10	FALSE	FALSE
10	64090269	64090477	Lrrtm3	0	6.44604	promoter	chr10	FALSE	FALSE
10	64668736	64668881	Ctnna3	0	5.60165	intron	chr10	FALSE	FALSE
10	64736727	64736943	Ctnna3	0	19.7075	intron	chr10	FALSE	FALSE
10	64744321	64744621	Ctnna3	0	32.424	intron	chr10	FALSE	FALSE
10	66917860	66918309	1110002J07Rik	0	20.0409	intron	chr10	TRUE	FALSE
10	66920401	66920689	1110002J07Rik	142	22.9461	promoter	chr10	TRUE	FALSE
10	67003283	67003471	Reep3	5717	14.7871	intergenic	chr10	FALSE	FALSE
10	67003940	67004138	Reep3	5050	8.43881	intergenic	chr10	TRUE	FALSE
10	67049632	67049810	Reep3	0	8.27073	intron	chr10	FALSE	FALSE
10	67053628	67053772	Reep3	0	6.98832	intron	chr10	FALSE	FALSE
10	67083750	67084211	Reep3	0	19.7075	intron	chr10	TRUE	FALSE
10	67100300	67100607	Jmjd1c	0	72.8237	intron	chr10	FALSE	FALSE
10	67100886	67101204	Jmjd1c	0	38.6685	intron	chr10	FALSE	FALSE
10	67285466	67285672	Nrbf2	160	8.12903	promoter	chr10	TRUE	FALSE
10	67458880	67459149	Egr2	76325	38.2479	intergenic	chr10	TRUE	FALSE
10	67647934	67648103	Gm10797	73670	12.3174	intergenic	chr10	FALSE	FALSE
10	68044936	68045129	Rtkn2	0	6.62489	intron	chr10	FALSE	FALSE
10	68137487	68137738	Arid5b	0	29.8735	intron	chr10	FALSE	FALSE
10	68230247	68230408	Arid5b	0	7.20986	intron	chr10	FALSE	FALSE
10	68240083	68240379	Arid5b	0	49.5235	intron	chr10	FALSE	FALSE
10	68259662	68260072	Arid5b	0	11.5081	intron	chr10	TRUE	FALSE
10	69033564	69033850	Gm24172	99031	4.60192	intergenic	chr10	TRUE	FALSE
10	69862907	69863134	Ank3	0	8.12903	intron	chr10	TRUE	FALSE
10	70325623	70325767	Gm9877	37446	3.37292	intergenic	chr10	FALSE	FALSE
10	70360126	70360407	Gm9877	71949	17.5907	intergenic	chr10	FALSE	FALSE
10	70364796	70364940	Fam13c	75727	7.80909	intergenic	chr10	TRUE	FALSE
10	70433294	70433610	Fam13c	7057	62.0845	intergenic	chr10	FALSE	FALSE
10	70611750	70611895	Phyhipl	0	9.9323	intron	chr10	FALSE	FALSE
10	70739682	70739859	Phyhipl	83716	6.44604	intergenic	chr10	FALSE	FALSE
10	70742033	70742181	Phyhipl	86067	8.12903	intergenic	chr10	FALSE	FALSE
10	71310318	71310588	Gm20609	156	73.1367	promoter	chr10	FALSE	FALSE
10	71346187	71346354	Cisd1	1232	6.38414	promoter	chr10	FALSE	FALSE
10	71448356	71448644	Ipmk	15028	12.2282	intergenic	chr10	FALSE	FALSE
10	72654924	72655066	Zwint	0	2.78765	promoter	chr10	FALSE	FALSE
10	73039654	73039824	Pcdh15	59517	6.17699	intergenic	chr10	FALSE	FALSE
10	73896124	73896401	Pcdh15	0	6.44604	intron	chr10	FALSE	FALSE
10	75118607	75118771	Bcr	0	4.60192	intron	chr10	FALSE	FALSE
10	75517883	75518034	Gucd1	0	8.12903	promoter	chr10	FALSE	FALSE
10	75835411	75835568	Gstt2	529	5.16781	promoter	chr10	FALSE	FALSE
10	75851182	75851362	Mif	7990	13.6397	intergenic	chr10	FALSE	FALSE
10	75851751	75851948	Mif	7404	18.968	intergenic	chr10	FALSE	FALSE
10	75859791	75860359	Mif	0	10.9596	promoter	chr10	FALSE	TRUE
10	75990403	75990736	Gm5134	0	3.02017	intron	chr10	FALSE	FALSE
10	76029260	76029592	Zfp280b	3061	6.44604	intergenic	chr10	TRUE	FALSE
10	76032469	76032651	Zfp280b	2	6.44604	promoter	chr10	FALSE	FALSE
10	76034173	76034324	Zfp280b	0	9.87849	intron	chr10	FALSE	FALSE
10	76067791	76067995	Slc5a4b	0	25.8908	intron	chr10	FALSE	FALSE
10	76463130	76463279	Ybey	0	2.78765	exon	chr10	FALSE	FALSE
10	77131716	77131858	Col18a1	0	6.85318	intron	chr10	FALSE	FALSE
10	77191088	77191318	Col18a1	24539	13.0764	intergenic	chr10	FALSE	FALSE
10	77193645	77193870	Col18a1	27096	9.49325	intergenic	chr10	TRUE	FALSE
10	77199195	77199471	Col18a1	32646	2.76245	intergenic	chr10	TRUE	FALSE
10	77603093	77603408	Sumo3	2688	85.5771	intergenic	chr10	TRUE	FALSE
10	77677745	77677929	Gm19402	12027	8.12903	intergenic	chr10	FALSE	FALSE
10	78365612	78365760	Gm22514	4252	9.9323	intergenic	chr10	TRUE	FALSE
10	78366279	78366454	Gm22514	3558	13.0764	intergenic	chr10	TRUE	FALSE
10	78367623	78367825	Gm22514	2187	9.9323	downstream	chr10	FALSE	FALSE
10	78391146	78391393	Gm10146	1915	32.424	promoter	chr10	TRUE	FALSE
10	78412981	78413158	Rrp1	0	10.8008	promoter	chr10	FALSE	FALSE
10	78441698	78441879	Pdxk	0	4.60192	intron	chr10	FALSE	FALSE
10	79042445	79042902	Olfr57	6642	49.5235	intergenic	chr10	FALSE	FALSE
10	79200046	79200243	Vmn2r80	5033	17.2929	intergenic	chr10	FALSE	FALSE
10	79496799	79497020	Vmn2r83	4644	13.0764	intergenic	chr10	FALSE	FALSE
10	79822559	79822710	Misp	0	3.2844	promoter	chr10	FALSE	FALSE
10	79854010	79854806	E130317F20Rik	0	12.5854	promoter	chr10	FALSE	TRUE
10	79930994	79931241	Arid3a	0	9.87849	exon	chr10	FALSE	FALSE
10	79931836	79932012	Arid3a	0	3.2844	exon	chr10	FALSE	FALSE
10	80014440	80014582	Abca7	0	6.44604	promoter	chr10	FALSE	FALSE
10	80039643	80039795	Polr2e	0	6.02998	promoter	chr10	FALSE	FALSE
10	80050891	80051553	Gpx4	0	11.5149	promoter	chr10	TRUE	FALSE
10	80149325	80149480	Midn	0	6.71698	promoter	chr10	TRUE	FALSE
10	80226504	80226989	Mum1	0	6.44604	promoter	chr10	FALSE	TRUE
10	80264679	80265152	Dazap1	0	19.2627	promoter	chr10	FALSE	TRUE
10	80329848	80330005	Reep6	0	6.44604	promoter	chr10	FALSE	FALSE
10	80387813	80387955	Mex3d	153	1.8491	promoter	chr10	FALSE	TRUE
10	80395325	80395467	Mbd3	0	4.2714	promoter	chr10	FALSE	FALSE
10	80398694	80399028	Mbd3	0	14.7871	promoter	chr10	TRUE	TRUE
10	80577925	80578138	Gm26710	508	10.8008	promoter	chr10	FALSE	TRUE
10	80602806	80603151	Scamp4	0	2.68744	promoter	chr10	FALSE	FALSE
10	80606418	80606676	Scamp4	0	17.2909	promoter	chr10	FALSE	FALSE
10	80754987	80755229	Dot1l	0	3.02017	promoter	chr10	FALSE	TRUE
10	80798067	80798243	Sf3a2	0	4.36609	promoter	chr10	FALSE	FALSE
10	81173223	81173371	Eef2	3259	8.12903	intergenic	chr10	FALSE	FALSE
10	81176678	81176837	Eef2	0	6.62489	promoter	chr10	FALSE	TRUE
10	81266571	81266961	Mrpl54	0	5.60165	promoter	chr10	FALSE	FALSE
10	81375447	81375591	Fzr1	0	6.98832	exon	chr10	FALSE	FALSE
10	81465442	81465648	Celf5	0	6.44604	intron	chr10	FALSE	FALSE
10	81542889	81543057	Gna11	0	9.51149	intron	chr10	TRUE	FALSE
10	81545188	81545330	Gna11	0	1.79219	promoter	chr10	FALSE	TRUE
10	81606492	81606685	BC025920	0	10.5072	promoter	chr10	TRUE	FALSE
10	81615573	81615732	BC025920	0	3.02017	intron	chr10	FALSE	FALSE
10	81633488	81633636	Ankrd24	0	3.12859	promoter	chr10	FALSE	FALSE
10	81640935	81641095	Ankrd24	0	4.81842	promoter	chr10	FALSE	FALSE
10	81643828	81644005	Ankrd24	0	6.98832	promoter	chr10	FALSE	FALSE
10	81655070	81655487	Gm10778	6510	70.8224	intergenic	chr10	FALSE	FALSE
10	82329950	82330099	4932415D10Rik	44671	4.81842	intergenic	chr10	FALSE	FALSE
10	82594566	82594713	Ap3m1-ps	7031	15.3891	intergenic	chr10	FALSE	FALSE
10	82623303	82623522	1190007I07Rik	74	6.44604	promoter	chr10	TRUE	FALSE
10	82652700	82652945	Glt8d2	0	6.44604	promoter	chr10	TRUE	FALSE
10	82798641	82798820	1700028I16Rik	13302	11.2627	intergenic	chr10	TRUE	FALSE
10	82893556	82893698	Txnrd1	0	6.17699	intron	chr10	FALSE	FALSE
10	83346113	83346275	Slc41a2	8230	9.9323	intergenic	chr10	FALSE	FALSE
10	84312847	84313077	Nuak1	57827	13.5043	intergenic	chr10	FALSE	FALSE
10	84383188	84383367	Nuak1	0	13.5043	intron	chr10	FALSE	FALSE
10	84386683	84386925	Nuak1	0	6.44604	intron	chr10	FALSE	FALSE
10	84418509	84418748	Nuak1	0	7.72537	intron	chr10	TRUE	FALSE
10	84554772	84554920	C330046G13Rik	1433	4.81842	promoter	chr10	TRUE	FALSE
10	84708181	84708444	Polr3b	0	38.7893	intron	chr10	FALSE	FALSE
10	84755903	84756102	Rfx4	0	12.3174	promoter	chr10	FALSE	FALSE
10	84758475	84758731	Rfx4	0	28.691	intron	chr10	FALSE	FALSE
10	84839067	84839410	Rfx4	0	30.747	intron	chr10	FALSE	FALSE
10	84859210	84859503	Rfx4	0	42.6887	intron	chr10	FALSE	FALSE
10	84910988	84911301	Rfx4	4449	38.2479	intergenic	chr10	TRUE	FALSE
10	85051004	85051150	Ric8b	34557	6.44604	intergenic	chr10	FALSE	FALSE
10	85071726	85072070	Fhl4	24948	38.6685	intergenic	chr10	TRUE	FALSE
10	85451707	85451987	Btbd11	0	78.5804	intron	chr10	TRUE	FALSE
10	85507749	85507904	Btbd11	0	3.2844	intron	chr10	FALSE	FALSE
10	85539530	85540190	Btbd11	0	38.0727	intron	chr10	TRUE	FALSE
10	85543324	85543695	Btbd11	0	14.9666	intron	chr10	FALSE	FALSE
10	85624903	85625050	Btbd11	0	4.81842	exon	chr10	FALSE	FALSE
10	86338151	86338296	Syn3	0	7.80909	intron	chr10	FALSE	FALSE
10	86435084	86435451	Syn3	0	34.2376	intron	chr10	FALSE	FALSE
10	86705348	86705562	Gm25745	0	3.2844	promoter	chr10	FALSE	FALSE
10	87420153	87420299	Gm23191	56006	4.81842	intergenic	chr10	FALSE	FALSE
10	87685955	87686170	Pah	101818	3.62692	intergenic	chr10	TRUE	FALSE
10	87686459	87686640	Pah	102322	13.0764	intergenic	chr10	FALSE	FALSE
10	87927244	87927505	Igf1	0	9.9323	intron	chr10	FALSE	FALSE
10	88547616	88547866	Mybpc1	0	11.2627	intron	chr10	TRUE	FALSE
10	88685047	88685266	Spic	31	21.3033	promoter	chr10	TRUE	FALSE
10	89745211	89745395	Uhrf1bp1l	0	3.2844	promoter	chr10	FALSE	FALSE
10	90863981	90864247	Anks1b	0	23.2976	intron	chr10	TRUE	FALSE
10	91181530	91181862	Tmpo	9947	3.2844	intergenic	chr10	FALSE	FALSE
10	91425764	91425969	Tmpo	254181	10.9683	intergenic	chr10	FALSE	FALSE
10	92289333	92289590	Gm20757	0	13.5043	intron	chr10	FALSE	FALSE
10	92950015	92950284	Gm872	0	9.9323	intron	chr10	TRUE	FALSE
10	93242135	93242650	Cdk17	792	15.3891	downstream	chr10	FALSE	FALSE
10	93364475	93364652	Elk3	53339	6.98832	intergenic	chr10	FALSE	FALSE
10	93542427	93542594	Ccdc38	0	5.60165	promoter	chr10	TRUE	FALSE
10	93589481	93589733	4933408J17Rik	0	11.6589	promoter	chr10	FALSE	TRUE
10	93641346	93641491	Ntn4	0	1.8491	promoter	chr10	FALSE	FALSE
10	93889719	93889898	Metap2	0	6.62489	promoter	chr10	FALSE	FALSE
10	94093648	94093820	Fgd6	0	9.87949	intron	chr10	TRUE	FALSE
10	94241620	94241768	Ndufa12	20176	4.81842	intergenic	chr10	FALSE	FALSE
10	94531554	94531834	Tmcc3	0	4.81842	intron	chr10	TRUE	FALSE
10	94688528	94688688	Ccdc41os1	0	8.12903	promoter	chr10	FALSE	FALSE
10	95175373	95176132	Cradd	0	116.137	exon	chr10	FALSE	FALSE
10	95242125	95242312	Cradd	0	9.87849	intron	chr10	FALSE	FALSE
10	95311169	95311342	Cradd	0	5.60165	intron	chr10	FALSE	FALSE
10	95415416	95415726	Socs2	0	5.65338	promoter	chr10	FALSE	FALSE
10	95456151	95456513	Mrpl42	24292	58.2928	intergenic	chr10	TRUE	FALSE
10	95595946	95596289	Gm23776	7502	1.92915	intergenic	chr10	TRUE	FALSE
10	95643068	95643318	Anapc15-ps	29672	9.47213	intergenic	chr10	FALSE	FALSE
10	95883873	95884090	Gm24433	14512	13.5043	intergenic	chr10	FALSE	FALSE
10	95892116	95892373	Gm24433	6229	3.2844	intergenic	chr10	FALSE	FALSE
10	96285642	96285793	Gm22913	121210	3.02017	intergenic	chr10	FALSE	FALSE
10	96479446	96479655	Gm8601	2058	17.2909	downstream	chr10	FALSE	FALSE
10	99353535	99353757	B530045E10Rik	66764	13.0676	intergenic	chr10	FALSE	FALSE
10	99461108	99461520	Gad1-ps	14100	25.0353	intergenic	chr10	TRUE	FALSE
10	100022180	100022337	Kitl	0	11.6589	intron	chr10	FALSE	FALSE
10	100066141	100066317	Kitl	0	9.87849	intron	chr10	FALSE	FALSE
10	100164521	100164785	Gm25287	20157	4.81842	intergenic	chr10	FALSE	FALSE
10	101167222	101167386	Gm26278	376790	11.6589	intergenic	chr10	FALSE	FALSE
10	103369035	103369256	Slc6a15	0	17.2909	intron	chr10	FALSE	FALSE
10	105754022	105754188	Mettl25	9000	9.87849	intergenic	chr10	FALSE	FALSE
10	106006210	106006411	Gm25342	49546	13.5043	intergenic	chr10	FALSE	FALSE
10	108572873	108573147	Syt1	0	23.3134	intron	chr10	FALSE	FALSE
10	109521781	109521984	Gm23041	153587	30.835	intergenic	chr10	FALSE	FALSE
10	110025053	110025364	Nav3	24833	17.2909	intergenic	chr10	FALSE	FALSE
10	110854739	110854972	Gm22186	37325	25.0353	intergenic	chr10	TRUE	FALSE
10	110931382	110931604	Csrp2	0	9.9323	intron	chr10	FALSE	FALSE
10	111298713	111298911	Bbs10	0	6.44604	promoter	chr10	FALSE	TRUE
10	111433499	111433718	Nap1l1	39473	8.43881	intergenic	chr10	FALSE	FALSE
10	111592834	111592976	4933440J02Rik	0	9.51149	intron	chr10	FALSE	FALSE
10	111739952	111740094	4933440J02Rik	145678	6.17699	intergenic	chr10	FALSE	FALSE
10	113432764	113433001	Gm22507	501180	4.81842	intergenic	chr10	FALSE	FALSE
10	115251319	115251518	Tbc1d15	0	11.6589	promoter	chr10	TRUE	FALSE
10	115350975	115351194	Tmem19	0	15.3891	intron	chr10	FALSE	FALSE
10	115469054	115469474	Lgr5	0	100.693	intron	chr10	FALSE	FALSE
10	116288325	116288471	Ptprb	12902	6.44604	intergenic	chr10	FALSE	FALSE
10	116512659	116512834	Cnot2	0	9.87849	intron	chr10	FALSE	FALSE
10	116562211	116562530	Cnot2	0	23.2976	intron	chr10	FALSE	FALSE
10	116715661	116715806	Gm26579	36357	6.44604	intergenic	chr10	FALSE	FALSE
10	116930744	116930910	Rab3ip	0	4.18871	intron	chr10	FALSE	FALSE
10	117152260	117152600	Frs2	3785	29.3095	intergenic	chr10	FALSE	FALSE
10	117229977	117230129	9530003J23Rik	2107	4.18871	downstream	chr10	FALSE	FALSE
10	117368682	117368828	Cpsf6	0	4.81842	intron	chr10	FALSE	FALSE
10	117411265	117411548	Gm9002	18069	8.12903	intergenic	chr10	FALSE	FALSE
10	117792619	117792787	Nup107	0	11.5081	promoter	chr10	FALSE	FALSE
10	117806074	117806259	Rap1b	8211	25.0137	intergenic	chr10	TRUE	FALSE
10	117849125	117849323	Rap1b	3189	9.87849	intergenic	chr10	TRUE	FALSE
10	118044862	118045203	Mdm1	96583	41.6071	intergenic	chr10	FALSE	FALSE
10	118103235	118103502	Mdm1	38284	3.2844	intergenic	chr10	FALSE	FALSE
10	118461093	118461443	Ifng	15200	25.3651	intergenic	chr10	FALSE	FALSE
10	119240188	119240652	Cand1	132	8.43881	promoter	chr10	FALSE	FALSE
10	119483799	119484064	Grip1	0	13.5043	intron	chr10	FALSE	FALSE
10	120171325	120171468	Irak3	0	4.81842	promoter	chr10	FALSE	FALSE
10	120226992	120227241	Llph	0	25.3651	promoter	chr10	FALSE	FALSE
10	120474196	120474422	Hmga2	0	3.12859	intron	chr10	FALSE	FALSE
10	120950207	120950352	Lemd3	0	6.44604	intron	chr10	FALSE	FALSE
10	121404050	121404398	Rassf3	5951	33.8727	intergenic	chr10	FALSE	FALSE
10	121454986	121455385	Rassf3	0	10.5072	intron	chr10	TRUE	FALSE
10	121501397	121501587	Rassf3	25146	11.5081	intergenic	chr10	FALSE	FALSE
10	121625845	121626710	Xpot	0	34.3067	promoter	chr10	FALSE	TRUE
10	121739850	121740004	BC048403	0	12.3174	promoter	chr10	FALSE	FALSE
10	122986357	122986500	Mirlet7i	633	4.2714	promoter	chr10	FALSE	FALSE
10	125214672	125214818	Slc16a7	11645	4.81842	intergenic	chr10	FALSE	FALSE
10	125800603	125800954	Lrig3	165264	11.6589	intergenic	chr10	FALSE	FALSE
10	125940306	125940598	Lrig3	25620	13.0764	intergenic	chr10	TRUE	FALSE
10	126971901	126972174	Ctdsp2	6542	4.2714	intergenic	chr10	TRUE	FALSE
10	126973126	126973268	Ctdsp2	5448	3.12859	intergenic	chr10	FALSE	FALSE
10	127041770	127042246	Mettl1	0	48.2789	promoter	chr10	FALSE	FALSE
10	127121071	127121331	Os9	0	37.2611	promoter	chr10	FALSE	FALSE
10	127170123	127170268	B4galnt1	0	6.62489	exon	chr10	FALSE	FALSE
10	127171053	127171384	B4galnt1	0	15.3891	exon	chr10	FALSE	TRUE
10	127238350	127238509	Kif5a	0	11.2627	intron	chr10	FALSE	FALSE
10	127290427	127290633	Gm4189	0	11.14	promoter	chr10	FALSE	TRUE
10	127311334	127311868	Mars	0	41.6071	promoter	chr10	FALSE	FALSE
10	127336884	127337082	Gli1	0	7.74926	exon	chr10	FALSE	FALSE
10	127351816	127352079	Inhbe	43	18.5228	promoter	chr10	FALSE	FALSE
10	128035476	128035812	Naca	0	14.9666	promoter	chr10	FALSE	FALSE
10	128058687	128058841	Ptges3	112	3.27117	promoter	chr10	FALSE	FALSE
10	128187267	128187477	Rbms2	6969	10.5072	intergenic	chr10	FALSE	FALSE
10	128270304	128270449	Stat2	126	4.2714	promoter	chr10	FALSE	FALSE
10	128322286	128322512	Cnpy2	0	5.74345	promoter	chr10	FALSE	FALSE
10	128347795	128347941	Cs	0	13.0676	promoter	chr10	FALSE	FALSE
10	128370094	128370302	Coq10a	61	11.14	promoter	chr10	FALSE	FALSE
10	128538449	128538652	Zc3h10	3310	2.68744	intergenic	chr10	FALSE	FALSE
10	128565255	128565449	Pa2g4	0	5.60165	promoter	chr10	FALSE	FALSE
10	128747717	128747863	Wibg	15	3.21155	promoter	chr10	FALSE	FALSE
10	128909675	128909826	Cd63	0	8.43881	promoter	chr10	FALSE	TRUE
10	130116193	130116341	Olfr823	3404	5.60165	intergenic	chr10	FALSE	FALSE
11	3145480	3145654	Sfi1	0	15.7834	intron	chr11	FALSE	FALSE
11	3145818	3145964	Sfi1	0	14.7022	promoter	chr11	FALSE	FALSE
11	3193047	3193581	Gm12735	0	12.9837	promoter	chr11	FALSE	TRUE
11	3292967	3293250	Patz1	0	6.65663	promoter	chr11	FALSE	FALSE
11	3649196	3649460	Morc2a	33	5.60165	promoter	chr11	FALSE	FALSE
11	3954919	3955152	4930556J24Rik	0	11.5081	intron	chr11	FALSE	FALSE
11	4160343	4160710	Sf3a1	0	9.87849	promoter	chr11	FALSE	FALSE
11	4217911	4218190	Gatsl3	34	4.2714	promoter	chr11	FALSE	FALSE
11	4246283	4246574	Osm	5256	29.795	intergenic	chr11	FALSE	FALSE
11	4302278	4302632	Gm11958	15338	17.2909	intergenic	chr11	FALSE	FALSE
11	4423173	4423391	Hormad2	0	6.44604	intron	chr11	FALSE	FALSE
11	4464384	4464658	Mtmr3	16209	11.6589	intergenic	chr11	TRUE	FALSE
11	4565664	4565882	Mtmr3	0	21.2731	intron	chr11	FALSE	FALSE
11	4705338	4705514	Zmat5	0	11.14	promoter	chr11	FALSE	FALSE
11	4806280	4806579	Nf2	0	14.7022	exon	chr11	FALSE	FALSE
11	4849545	4849849	Nf2	8	11.6589	promoter	chr11	FALSE	FALSE
11	5100012	5100166	Rhbdd3	0	11.5081	promoter	chr11	FALSE	FALSE
11	5495547	5495824	Gm11962	100	11.5081	promoter	chr11	FALSE	FALSE
11	5499021	5499269	Gm11963	0	5.60165	promoter	chr11	FALSE	FALSE
11	5762078	5762299	2210015D19Rik	0	8.12903	promoter	chr11	TRUE	FALSE
11	5788473	5788713	Dbnl	0	8.12903	promoter	chr11	FALSE	FALSE
11	5988680	5988824	Camk2b	0	1.8491	intron	chr11	FALSE	FALSE
11	6039072	6039296	Camk2b	0	17.5907	intron	chr11	FALSE	FALSE
11	6123777	6123926	Nudcd3	0	4.2714	exon	chr11	FALSE	FALSE
11	6180915	6181094	Nudcd3	0	4.60192	intron	chr11	FALSE	FALSE
11	6291464	6291614	Ogdh	18	6.44604	promoter	chr11	FALSE	FALSE
11	6416182	6416348	Ppia	0	13.4643	promoter	chr11	FALSE	TRUE
11	6528421	6528836	Gm11974	0	33.6808	promoter	chr11	FALSE	FALSE
11	6625685	6626198	Tbrg4	0	32.7463	promoter	chr11	TRUE	TRUE
11	6778607	6778915	Gm11977	2762	18.6255	intergenic	chr11	FALSE	FALSE
11	6895141	6895578	Gm11984	32836	40.4683	intergenic	chr11	TRUE	FALSE
11	7534846	7534996	Gm11986	244471	4.2714	intergenic	chr11	FALSE	FALSE
11	7689824	7690179	U7	196264	13.4566	intergenic	chr11	FALSE	FALSE
11	7775472	7775676	U7	110767	26.852	intergenic	chr11	FALSE	FALSE
11	8082937	8083079	Gm11988	29283	6.44604	intergenic	chr11	FALSE	FALSE
11	8468228	8468459	Tns3	0	6.44604	promoter	chr11	FALSE	TRUE
11	8566579	8566885	Tns3	0	4.81842	intron	chr11	FALSE	FALSE
11	8569400	8569723	Tns3	0	13.5043	intron	chr11	TRUE	FALSE
11	8575689	8575919	Tns3	0	6.44604	intron	chr11	TRUE	FALSE
11	8635798	8636122	Tns3	0	30.835	intron	chr11	FALSE	FALSE
11	8723150	8723458	Tns3	58614	13.5069	intergenic	chr11	FALSE	FALSE
11	8754506	8755031	Gm11990	50920	52.7316	intergenic	chr11	FALSE	FALSE
11	9115992	9116407	Upp1	1695	11.6589	promoter	chr11	TRUE	FALSE
11	9116979	9117339	Upp1	763	108.387	promoter	chr11	TRUE	FALSE
11	9122376	9122547	Upp1	0	11.6589	intron	chr11	FALSE	FALSE
11	9263135	9263365	Abca13	0	21.2731	intron	chr11	FALSE	FALSE
11	9983074	9983307	Gm11995	216237	14.8891	intergenic	chr11	FALSE	FALSE
11	10051603	10051877	Gm11995	147667	11.2627	intergenic	chr11	FALSE	FALSE
11	10087988	10088239	Gm11995	111305	25.3651	intergenic	chr11	FALSE	FALSE
11	10337861	10338096	Gm11997	38673	40.4683	intergenic	chr11	FALSE	FALSE
11	11098339	11098673	Vwc2	15549	41.6071	intergenic	chr11	FALSE	FALSE
11	11808931	11809372	Fignl1	0	4.81842	promoter	chr11	FALSE	FALSE
11	11881903	11882089	1700042O10Rik	0	9.9323	promoter	chr11	TRUE	FALSE
11	11904938	11905339	Ddc	6793	29.5751	intergenic	chr11	FALSE	FALSE
11	11942662	11942968	Grb10	0	9.87849	intron	chr11	TRUE	FALSE
11	12467310	12467552	Cobl	2349	31.2716	promoter	chr11	TRUE	FALSE
11	12469662	12469949	Cobl	4701	40.1193	intergenic	chr11	TRUE	FALSE
11	12913321	12913698	Gm12003	23135	6.44604	intergenic	chr11	FALSE	FALSE
11	13005282	13005512	Gm12004	6898	15.3778	intergenic	chr11	FALSE	FALSE
11	13006658	13006800	Gm12004	8274	5.65338	intergenic	chr11	FALSE	FALSE
11	13417934	13418216	Gm12004	419550	27.4526	intergenic	chr11	FALSE	FALSE
11	13978702	13978848	4930554G24Rik	93254	6.17699	intergenic	chr11	FALSE	FALSE
11	14182148	14182405	4930554G24Rik	3106	11.5081	intergenic	chr11	FALSE	FALSE
11	15089110	15089271	Gm12009	38852	11.6589	intergenic	chr11	FALSE	FALSE
11	16345231	16345796	Vstm2a	0	8.12903	intron	chr11	FALSE	FALSE
11	17722227	17722434	Gm12016	83043	8.12903	intergenic	chr11	FALSE	FALSE
11	17883253	17883502	Etaa1	55253	36.2219	intergenic	chr11	FALSE	FALSE
11	17901061	17901212	Etaa1	37543	5.65338	intergenic	chr11	FALSE	FALSE
11	19026054	19026246	Meis1	7084	17.2909	intergenic	chr11	FALSE	FALSE
11	19074280	19074427	4933406G16Rik	0	3.02017	intron	chr11	FALSE	FALSE
11	19747598	19747781	Gm12028	1637	6.44604	downstream	chr11	FALSE	FALSE
11	19811417	19811647	Gm12029	26933	36.046	intergenic	chr11	FALSE	FALSE
11	19920241	19920451	Spred2	3923	8.25512	intergenic	chr11	TRUE	FALSE
11	19926328	19926506	Spred2	0	1.8491	intron	chr11	FALSE	FALSE
11	19985433	19985610	Spred2	0	8.17848	intron	chr11	TRUE	FALSE
11	20135000	20135193	Gm12030	7374	13.9805	intergenic	chr11	FALSE	FALSE
11	20138534	20138741	Gm12030	3826	26.9062	intergenic	chr11	TRUE	FALSE
11	20139256	20139642	Gm12030	2925	13.0676	intergenic	chr11	FALSE	FALSE
11	20140288	20140689	Gm12030	1878	4.18871	promoter	chr11	FALSE	FALSE
11	20145469	20145810	Gm12031	0	29.5751	exon	chr11	FALSE	FALSE
11	20200991	20201196	Rab1	235	5.74345	promoter	chr11	FALSE	FALSE
11	20230955	20231450	Cep68	0	29.795	intron	chr11	TRUE	FALSE
11	20320846	20320993	Slc1a4	0	9.36736	intron	chr11	FALSE	FALSE
11	20332625	20333007	Slc1a4	0	3.47498	promoter	chr11	FALSE	FALSE
11	20466702	20466883	Gm12034	19891	12.1033	intergenic	chr11	FALSE	FALSE
11	20477468	20477746	Gm12034	30657	3.02017	intergenic	chr11	FALSE	FALSE
11	20541716	20541968	Sertad2	1284	12.2282	promoter	chr11	FALSE	FALSE
11	21988477	21988802	Otx1	5961	24.1347	intergenic	chr11	FALSE	FALSE
11	22461271	22461500	Gm12050	21495	17.2909	intergenic	chr11	FALSE	FALSE
11	22607712	22607958	Gm26829	0	27.4526	intron	chr11	FALSE	FALSE
11	22610599	22610753	Gm26829	0	4.81842	promoter	chr11	TRUE	FALSE
11	22830137	22830399	Gm12057	0	17.5907	intron	chr11	TRUE	FALSE
11	22860400	22860720	9130230N09Rik	0	9.87849	promoter	chr11	FALSE	FALSE
11	23306381	23306572	Usp34	322	1.53991	promoter	chr11	FALSE	FALSE
11	23505007	23505159	1700030C12Rik	5345	4.2714	intergenic	chr11	FALSE	FALSE
11	23577757	23577911	0610010F05Rik	0	6.44604	intron	chr11	FALSE	FALSE
11	23653684	23654023	Pex13	0	17.9898	intron	chr11	FALSE	FALSE
11	23771152	23771315	Rel	181	6.17699	promoter	chr11	FALSE	FALSE
11	23801966	23802210	Gm23827	24918	19.7075	intergenic	chr11	FALSE	FALSE
11	24630450	24630679	Gm12068	0	2.76245	intron	chr11	FALSE	FALSE
11	25473819	25473967	4933427E13Rik	106681	8.12903	intergenic	chr11	FALSE	FALSE
11	25994219	25994397	5730522E02Rik	0	15.3891	intron	chr11	FALSE	FALSE
11	26103860	26104061	5730522E02Rik	0	19.2627	intron	chr11	FALSE	FALSE
11	26129117	26129263	5730522E02Rik	0	4.81842	intron	chr11	FALSE	FALSE
11	26167429	26167636	5730522E02Rik	0	12.3174	intron	chr11	FALSE	FALSE
11	26170635	26170777	5730522E02Rik	0	3.2844	intron	chr11	TRUE	FALSE
11	26372055	26372224	Fancl	13910	9.9323	intergenic	chr11	FALSE	FALSE
11	26387103	26387367	Fancl	0	4.81842	promoter	chr11	FALSE	FALSE
11	27499112	27499285	Gm12077	0	4.81842	promoter	chr11	FALSE	FALSE
11	27799957	27800240	Gm12079	82871	11.5081	intergenic	chr11	FALSE	FALSE
11	28171271	28171523	Gm12080	122153	25.3651	intergenic	chr11	FALSE	FALSE
11	28365543	28365771	Gm12081	1203	4.81842	downstream	chr11	FALSE	FALSE
11	29172665	29172968	Smek2	0	3.2844	promoter	chr11	FALSE	FALSE
11	29297785	29297949	Gm12085	35433	8.12903	intergenic	chr11	TRUE	FALSE
11	29547686	29547894	Rps27a	0	6.62489	promoter	chr11	FALSE	TRUE
11	29597170	29597461	Gm12088	0	6.62489	intron	chr11	FALSE	FALSE
11	29603705	29603854	Gm12091	1091	5.60165	promoter	chr11	FALSE	FALSE
11	29693718	29693938	Rtn4	0	13.8632	promoter	chr11	FALSE	FALSE
11	29714254	29714501	Rtn4	0	14.7022	intron	chr11	FALSE	FALSE
11	29824820	29824973	4931440F15Rik	0	4.81842	exon	chr11	FALSE	FALSE
11	30198222	30198393	Sptbn1	0	6.17699	promoter	chr11	FALSE	FALSE
11	30491960	30492173	Acyp2	13817	11.2627	intergenic	chr11	FALSE	FALSE
11	30723530	30723693	Gm12099	17628	7.20986	intergenic	chr11	FALSE	FALSE
11	30744197	30744341	Gm12100	6490	5.60099	intergenic	chr11	FALSE	FALSE
11	30750550	30750790	Gm12100	41	27.9826	promoter	chr11	TRUE	FALSE
11	30792593	30792789	Psme4	0	11.2627	intron	chr11	FALSE	FALSE
11	32218538	32218717	Rhbdf1	0	2.78765	promoter	chr11	FALSE	FALSE
11	32267579	32267759	Nprl3	0	17.8042	promoter	chr11	FALSE	FALSE
11	32835215	32835434	1700008A04Rik	10609	27.1063	intergenic	chr11	FALSE	FALSE
11	33107603	33107856	Fgf18	9573	11.6589	intergenic	chr11	FALSE	FALSE
11	33162303	33162451	Npm1	0	2.15277	intron	chr11	FALSE	TRUE
11	33163300	33163524	Npm1	93	9.9323	promoter	chr11	FALSE	FALSE
11	33527385	33527588	Ranbp17	13638	11.5081	intergenic	chr11	FALSE	FALSE
11	33527988	33528194	Ranbp17	14241	20.8285	intergenic	chr11	FALSE	FALSE
11	33537440	33537726	Gabrp	13054	53.0733	intergenic	chr11	TRUE	FALSE
11	33551326	33551486	Gabrp	0	4.2714	exon	chr11	TRUE	FALSE
11	34113065	34113215	4930469K13Rik	14510	2.76245	intergenic	chr11	TRUE	FALSE
11	34315466	34315743	Fam196b	0	17.2909	intron	chr11	FALSE	FALSE
11	34411605	34411752	Fam196b	0	9.87849	intron	chr11	FALSE	FALSE
11	34494794	34494982	Dock2	0	13.0764	intron	chr11	FALSE	FALSE
11	34738893	34739240	Dock2	0	29.5751	intron	chr11	FALSE	FALSE
11	34798190	34798403	Spdl1	10786	13.9805	intergenic	chr11	TRUE	FALSE
11	35326367	35326702	Slit3	0	13.5043	intron	chr11	FALSE	FALSE
11	35417947	35418134	Slit3	0	9.51149	intron	chr11	TRUE	FALSE
11	35419125	35419311	Slit3	0	15.7834	intron	chr11	FALSE	FALSE
11	35444917	35445303	Slit3	0	6.17699	intron	chr11	FALSE	FALSE
11	36172636	36172827	Tenm2	0	28.691	intron	chr11	FALSE	FALSE
11	38121338	38121531	Gm25693	84074	13.5161	intergenic	chr11	FALSE	FALSE
11	40692602	40692764	Mat2b	0	7.20986	promoter	chr11	FALSE	FALSE
11	40737469	40737701	Nudcd2	0	9.9323	intron	chr11	TRUE	FALSE
11	42109665	42109898	Gabra1	21040	4.81842	intergenic	chr11	FALSE	FALSE
11	43585776	43585930	Ccnjl	0	3.26109	promoter	chr11	FALSE	FALSE
11	44470387	44470656	Ublcp1	0	4.81842	promoter	chr11	FALSE	FALSE
11	44518577	44518918	Rnf145	45	9.87849	promoter	chr11	FALSE	TRUE
11	44520089	44520271	Rnf145	0	1.8491	promoter	chr11	FALSE	FALSE
11	44767404	44767606	Ebf1	0	13.5043	intron	chr11	FALSE	FALSE
11	44864041	44864227	Ebf1	0	6.44604	intron	chr11	FALSE	FALSE
11	45746032	45746244	F630206G17Rik	61842	4.81842	intergenic	chr11	FALSE	FALSE
11	45955258	45955582	Thg1l	0	8.83029	promoter	chr11	FALSE	FALSE
11	46020363	46020565	Sox30	2368	11.6589	downstream	chr11	FALSE	FALSE
11	46042027	46042178	Gm12165	5245	5.65338	intergenic	chr11	TRUE	FALSE
11	46056788	46056937	Adam19	0	8.12903	intron	chr11	FALSE	FALSE
11	46115189	46115427	Adam19	0	5.74345	intron	chr11	FALSE	FALSE
11	46121904	46122061	Adam19	0	16.37	intron	chr11	FALSE	FALSE
11	46312357	46312535	Cyfip2	0	11.5081	promoter	chr11	FALSE	FALSE
11	47495968	47496139	Sgcd	0	14.8891	intron	chr11	FALSE	FALSE
11	47640625	47640944	Sgcd	0	21.2731	intron	chr11	TRUE	FALSE
11	48697300	48697445	Gm24422	12472	6.71698	intergenic	chr11	FALSE	FALSE
11	48800352	48800534	Gnb2l1	0	8.17848	promoter	chr11	FALSE	FALSE
11	48826245	48826388	Trim7	0	8.43881	promoter	chr11	FALSE	FALSE
11	49659049	49659512	Scgb3a1	4097	36.046	intergenic	chr11	FALSE	FALSE
11	49712762	49713002	Cnot6	38	6.98832	promoter	chr11	FALSE	TRUE
11	49739767	49740078	Cnot6	27043	37.5727	intergenic	chr11	TRUE	FALSE
11	49794217	49794373	Gfpt2	0	3.48613	promoter	chr11	FALSE	FALSE
11	49806215	49806521	Gfpt2	0	17.2909	exon	chr11	TRUE	FALSE
11	49809070	49809238	Gfpt2	0	9.9323	exon	chr11	FALSE	FALSE
11	50325463	50326006	Canx	0	9.9323	promoter	chr11	FALSE	TRUE
11	50897470	50897617	Zfp2	1094	3.2844	downstream	chr11	FALSE	FALSE
11	51619696	51619879	Nhp2	0	1.8491	promoter	chr11	FALSE	TRUE
11	51638071	51638363	Rmnd5b	2174	4.18896	promoter	chr11	TRUE	TRUE
11	51647286	51647653	N4bp3	0	11.5081	intron	chr11	FALSE	FALSE
11	51688664	51688823	0610009B22Rik	0	3.02017	promoter	chr11	FALSE	TRUE
11	51689005	51689230	0610009B22Rik	130	6.17699	promoter	chr11	FALSE	TRUE
11	51756422	51756575	Sec24a	0	8.43881	promoter	chr11	FALSE	TRUE
11	52231957	52232104	Skp1a	0	6.09705	promoter	chr11	FALSE	TRUE
11	52340146	52340538	Vdac1	20321	25.3651	intergenic	chr11	TRUE	FALSE
11	52341089	52341474	Vdac1	19385	6.44604	intergenic	chr11	TRUE	FALSE
11	52388937	52389137	Vdac1	0	8.12903	exon	chr11	FALSE	FALSE
11	52511826	52512202	Gm12210	24515	9.87849	intergenic	chr11	FALSE	FALSE
11	52820503	52820959	Fstl4	0	4.81842	intron	chr11	FALSE	FALSE
11	53202491	53202742	Gm11189	1432	6.62489	downstream	chr11	TRUE	FALSE
11	53260599	53260874	Hspa4	0	6.98832	exon	chr11	TRUE	FALSE
11	53311386	53311793	Hspa4	10928	16.7604	intergenic	chr11	FALSE	FALSE
11	53335881	53336424	Zcchc10	2579	17.2909	intergenic	chr11	FALSE	FALSE
11	53599474	53599757	Kif3a	0	4.81842	intron	chr11	FALSE	FALSE
11	53769898	53770051	Irf1	0	7.80909	promoter	chr11	FALSE	FALSE
11	54777463	54777691	Cdc42se2	0	11.2627	intron	chr11	FALSE	FALSE
11	54953977	54954233	Tnip1	0	3.12859	intron	chr11	FALSE	FALSE
11	54958788	54958968	Tnip1	0	8.43881	intron	chr11	TRUE	FALSE
11	55131203	55131352	Slc36a3	0	4.81842	intron	chr11	FALSE	FALSE
11	55323824	55324206	Fat2	0	77.4771	intron	chr11	FALSE	FALSE
11	55468122	55468278	G3bp1	1406	6.17699	promoter	chr11	FALSE	FALSE
11	55469615	55469842	G3bp1	0	13.0764	promoter	chr11	FALSE	FALSE
11	55816628	55816776	Gm12239	0	3.12859	intron	chr11	FALSE	FALSE
11	55946688	55946944	Gm12239	0	10.42	intron	chr11	TRUE	FALSE
11	55957401	55957659	Gm12239	0	18.4561	intron	chr11	TRUE	FALSE
11	57719720	57719977	Galnt10	0	9.9323	intron	chr11	FALSE	FALSE
11	57913096	57913241	Gm12244	31909	9.87949	intergenic	chr11	FALSE	FALSE
11	57957128	57957282	Gm12245	8042	4.60192	intergenic	chr11	TRUE	FALSE
11	57970618	57971023	Gm12249	0	121.388	exon	chr11	FALSE	FALSE
11	58008545	58008831	Larp1	232	16.0455	promoter	chr11	TRUE	FALSE
11	59243966	59244125	Wnt3a	3907	4.18871	intergenic	chr11	FALSE	FALSE
11	59282144	59282367	Wnt3a	0	6.44604	intron	chr11	FALSE	FALSE
11	59511639	59511896	4933439C10Rik	0	23.2394	intron	chr11	FALSE	FALSE
11	59787492	59787723	Pld6	0	7.20986	promoter	chr11	FALSE	TRUE
11	59814449	59814658	Gm16062	0	13.5161	intron	chr11	TRUE	FALSE
11	59893201	59893363	Gm12714	5010	4.60192	intergenic	chr11	FALSE	FALSE
11	60046355	60046573	Pemt	0	13.8516	promoter	chr11	FALSE	FALSE
11	60100887	60101094	SMCR2_1	1213	17.5907	downstream	chr11	FALSE	FALSE
11	60176742	60177306	Rai1	0	12.3174	intron	chr11	TRUE	FALSE
11	60212325	60212510	Srebf1	0	8.43881	promoter	chr11	FALSE	FALSE
11	60352814	60353140	Tom1l2	0	3.2844	promoter	chr11	FALSE	FALSE
11	60417199	60417421	Gid4	0	9.49325	promoter	chr11	FALSE	FALSE
11	60423198	60423360	Gid4	0	3.47498	intron	chr11	FALSE	FALSE
11	60537656	60538073	Alkbh5	0	11.2627	promoter	chr11	FALSE	TRUE
11	60811036	60811274	Shmt1	0	17.2929	promoter	chr11	TRUE	FALSE
11	60879570	60879723	Gm26534	0	8.87097	promoter	chr11	FALSE	FALSE
11	60923061	60923405	Gm16516	0	18.6568	intron	chr11	FALSE	FALSE
11	61004096	61004336	Kcnj12	18227	15.5516	intergenic	chr11	TRUE	FALSE
11	61004901	61005118	Kcnj12	17445	12.0053	intergenic	chr11	FALSE	FALSE
11	61181798	61181950	Usp22	6742	9.87849	intergenic	chr11	TRUE	FALSE
11	61349463	61349621	Slc47a1	0	8.83029	exon	chr11	FALSE	FALSE
11	61533547	61533691	Epn2	0	4.60192	exon	chr11	FALSE	FALSE
11	61930211	61930376	Akap10	0	6.44604	promoter	chr11	FALSE	TRUE
11	62215093	62215404	Specc1	0	103.251	intron	chr11	TRUE	FALSE
11	62494779	62494983	Pigl	0	20.1081	intron	chr11	TRUE	FALSE
11	62510963	62511257	Pigl	0	22.6862	intron	chr11	TRUE	FALSE
11	62511506	62511690	Pigl	0	13.9805	intron	chr11	FALSE	FALSE
11	62648675	62648849	Mmgt2	0	13.0676	promoter	chr11	FALSE	FALSE
11	62660974	62661194	Mmgt2	0	12.3996	exon	chr11	FALSE	FALSE
11	62845887	62846048	Trim16	0	13.0764	promoter	chr11	FALSE	FALSE
11	62873127	62873607	Fbxw10	0	17.2909	promoter	chr11	TRUE	FALSE
11	62879460	62879606	Tvp23b	0	8.12903	promoter	chr11	FALSE	FALSE
11	63271120	63271301	Gm12285	29644	14.7022	intergenic	chr11	FALSE	FALSE
11	63350173	63350404	Gm12286	36861	17.2909	intergenic	chr11	TRUE	FALSE
11	63533644	63533844	Gm12287	65787	17.9898	intergenic	chr11	FALSE	FALSE
11	63924361	63924596	Hs3st3b1	2070	1.53991	promoter	chr11	TRUE	FALSE
11	63930599	63930858	Hs3st3b1	8308	17.2909	intergenic	chr11	FALSE	FALSE
11	63936783	63937034	Hs3st3b1	14492	8.12903	intergenic	chr11	FALSE	FALSE
11	63957261	63957423	Cox10	5203	7.80909	intergenic	chr11	TRUE	FALSE
11	64088860	64089058	2810001G20Rik	5600	21.2731	intergenic	chr11	FALSE	FALSE
11	66932906	66933108	Gm12298	0	6.62489	intron	chr11	TRUE	FALSE
11	67011664	67011982	Gm12299	38	29.3095	downstream	chr11	FALSE	FALSE
11	67020569	67020875	Tmem220	4278	11.5081	intergenic	chr11	FALSE	FALSE
11	67023977	67024270	Tmem220	883	27.4526	promoter	chr11	FALSE	FALSE
11	67408203	67408459	Myh13	36616	46.0343	intergenic	chr11	FALSE	FALSE
11	68146624	68146935	Stx8	0	36.2219	intron	chr11	FALSE	FALSE
11	68151182	68151331	Stx8	0	3.2844	intron	chr11	FALSE	FALSE
11	68348166	68348440	Ntn1	0	48.2789	intron	chr11	FALSE	FALSE
11	68388012	68388266	Ntn1	0	5.60165	promoter	chr11	FALSE	FALSE
11	68391163	68391416	Ntn1	0	5.16781	intron	chr11	TRUE	FALSE
11	68393907	68394332	Ntn1	0	9.85245	intron	chr11	TRUE	FALSE
11	68400829	68401234	Ntn1	5	58.0317	promoter	chr11	TRUE	FALSE
11	68401549	68401722	Ntn1	725	4.18871	promoter	chr11	TRUE	FALSE
11	68751056	68751205	Myh10	0	9.87849	intron	chr11	FALSE	FALSE
11	68901366	68901741	Rpl26	0	9.51149	promoter	chr11	FALSE	FALSE
11	69008368	69008513	Pfas	0	8.81566	promoter	chr11	FALSE	TRUE
11	69045620	69045792	Aurkb	0	9.87849	promoter	chr11	FALSE	FALSE
11	69331238	69331390	Kcnab3	0	8.83029	exon	chr11	FALSE	FALSE
11	69340665	69340928	A030009H04Rik	0	9.51149	promoter	chr11	TRUE	FALSE
11	69395502	69395715	Lsmd1	0	4.81842	promoter	chr11	FALSE	FALSE
11	69443404	69443570	Dnah2	0	5.60165	intron	chr11	FALSE	FALSE
11	69564374	69564657	Wrap53	0	14.6152	promoter	chr11	TRUE	FALSE
11	69581930	69582153	Trp53	0	28.3683	promoter	chr11	TRUE	FALSE
11	69672410	69672682	Eif4a1	0	21.3033	promoter	chr11	FALSE	TRUE
11	69704063	69704342	Tnfsf12	7964	6.62489	intergenic	chr11	TRUE	FALSE
11	69707971	69708236	Tnfsf12	11872	11.5475	intergenic	chr11	FALSE	FALSE
11	69901678	69901847	Neurl4	0	7.72537	promoter	chr11	FALSE	TRUE
11	69913867	69914021	Gps2	0	8.17848	promoter	chr11	FALSE	TRUE
11	69920514	69920911	Eif5a	0	9.9323	promoter	chr11	FALSE	TRUE
11	69921655	69921961	Eif5a	0	16.7484	promoter	chr11	FALSE	FALSE
11	69990993	69991140	Gabarap	2	8.43881	promoter	chr11	FALSE	TRUE
11	70410393	70410577	Pelp1	361	1.8491	promoter	chr11	FALSE	FALSE
11	70452171	70452423	Med11	0	16.7604	promoter	chr11	FALSE	TRUE
11	70482924	70483090	Zmynd15	16721	6.44604	intergenic	chr11	FALSE	FALSE
11	70646864	70647006	Slc25a11	0	4.023	promoter	chr11	TRUE	FALSE
11	70982889	70983161	C1qbp	0	16.3424	promoter	chr11	FALSE	TRUE
11	71004390	71004542	Dhx33	0	13.5043	promoter	chr11	FALSE	TRUE
11	71415558	71415786	Gm16013	14041	13.5043	intergenic	chr11	FALSE	FALSE
11	71502247	71502481	9230020A06Rik	14054	25.4747	intergenic	chr11	FALSE	FALSE
11	72285981	72286365	n-R5s70	4849	17.6834	intergenic	chr11	FALSE	FALSE
11	72420545	72420707	Smtnl2	8831	13.0764	intergenic	chr11	FALSE	FALSE
11	72441275	72441511	Mybbp1a	0	11.2627	promoter	chr11	FALSE	FALSE
11	72538093	72538236	Spns3	0	2.48425	intron	chr11	TRUE	FALSE
11	72576651	72576836	Gm12712	3320	5.74345	intergenic	chr11	FALSE	FALSE
11	72607072	72607350	Ube2g1	0	8.12903	promoter	chr11	FALSE	TRUE
11	72608381	72608634	Ube2g1	0	17.2909	intron	chr11	FALSE	TRUE
11	72689907	72690059	Ankfy1	0	6.96306	promoter	chr11	FALSE	TRUE
11	73047712	73047874	1200014J11Rik	0	8.12903	promoter	chr11	FALSE	TRUE
11	73138198	73138447	Gsg2	0	13.0764	promoter	chr11	FALSE	TRUE
11	73146686	73146837	Itgae	0	4.60192	intron	chr11	TRUE	FALSE
11	73147113	73147322	Itgae	0	8.12903	exon	chr11	FALSE	FALSE
11	73318801	73319047	Aspa	0	2.76245	exon	chr11	FALSE	FALSE
11	74556224	74556373	Rap1gap2	0	4.81842	intron	chr11	FALSE	FALSE
11	74649395	74649626	Cluh	0	4.2989	promoter	chr11	TRUE	TRUE
11	74649798	74650048	Cluh	0	3.47498	promoter	chr11	TRUE	TRUE
11	74832088	74832298	Mnt	0	11.5081	intron	chr11	FALSE	FALSE
11	74837758	74837907	Mnt	0	8.48777	promoter	chr11	FALSE	FALSE
11	74897895	74898156	Tsr1	0	21.3033	promoter	chr11	FALSE	TRUE
11	75486773	75486969	Prpf8	0	6.44604	promoter	chr11	FALSE	FALSE
11	75621276	75621766	Pitpna	0	17.2909	intron	chr11	TRUE	TRUE
11	75630701	75630846	Inpp5k	141	4.60192	promoter	chr11	FALSE	TRUE
11	75732651	75732817	Ywhae	51	10.8008	promoter	chr11	FALSE	TRUE
11	75738323	75738466	Ywhae	0	1.79219	intron	chr11	FALSE	FALSE
11	75836235	75836386	Rph3al	0	13.2364	intron	chr11	FALSE	FALSE
11	76179593	76179743	Fam57a	0	4.81842	promoter	chr11	FALSE	FALSE
11	76196287	76196543	Fam57a	0	8.83029	intron	chr11	FALSE	FALSE
11	76217536	76217776	Dbil5	0	8.81566	promoter	chr11	FALSE	TRUE
11	76243647	76243837	Rnmtl1	0	9.9323	promoter	chr11	FALSE	FALSE
11	76262723	76262978	Nxn	0	21.3784	intron	chr11	FALSE	FALSE
11	76287388	76287578	Nxn	0	13.5069	intron	chr11	TRUE	FALSE
11	76309141	76309382	Nxn	0	42.213	intron	chr11	FALSE	FALSE
11	76319741	76319928	Nxn	0	13.8632	intron	chr11	FALSE	FALSE
11	76351312	76351566	Nxn	0	20.3624	intron	chr11	TRUE	FALSE
11	76483254	76483609	Abr	0	13.0764	intron	chr11	TRUE	FALSE
11	76624200	76624343	Abr	1885	4.18871	promoter	chr11	FALSE	FALSE
11	77456028	77456275	Ssh2	0	15.3891	exon	chr11	FALSE	FALSE
11	77653526	77653704	Gm23132	4871	11.5475	intergenic	chr11	FALSE	FALSE
11	77738665	77738850	Nufip2	0	13.0676	intron	chr11	TRUE	FALSE
11	77890888	77891163	Pipox	0	18.6255	intron	chr11	FALSE	FALSE
11	77894001	77894259	Pipox	0	11.6589	promoter	chr11	FALSE	FALSE
11	77904970	77905171	Gm11190	6955	6.17699	intergenic	chr11	FALSE	FALSE
11	77926382	77926606	Gm11190	0	13.5161	intron	chr11	FALSE	FALSE
11	77947945	77948318	Sez6	0	92.0106	intron	chr11	FALSE	FALSE
11	78032131	78032352	A030003K02Rik	0	5.75595	promoter	chr11	FALSE	TRUE
11	78164014	78164159	Traf4	0	3.02017	intron	chr11	FALSE	FALSE
11	78169136	78169278	Nek8	0	4.68778	promoter	chr11	FALSE	FALSE
11	78189504	78189666	Rab34	0	9.9323	promoter	chr11	FALSE	FALSE
11	78301442	78301660	Spag5	0	6.44604	promoter	chr11	FALSE	FALSE
11	78512082	78512230	Poldip2	0	5.60165	promoter	chr11	FALSE	FALSE
11	78550860	78551003	Tmem97	82	1.78647	promoter	chr11	FALSE	FALSE
11	78807708	78807960	Gm23219	16426	31.7119	intergenic	chr11	FALSE	FALSE
11	78977690	78977918	Lgals9	0	11.6589	intron	chr11	FALSE	FALSE
11	78978267	78978413	Lgals9	0	2.76245	intron	chr11	FALSE	FALSE
11	79002579	79002970	Ksr1	10469	4.81842	intergenic	chr11	FALSE	FALSE
11	79003641	79003800	Ksr1	9639	6.62489	intergenic	chr11	TRUE	FALSE
11	79365062	79365237	Nf1	0	15.3891	intron	chr11	FALSE	FALSE
11	79634522	79634701	Rab11fip4	0	13.0676	intron	chr11	TRUE	FALSE
11	79636115	79636383	Rab11fip4	0	37.2405	promoter	chr11	FALSE	FALSE
11	79752442	79752816	Mir365-2	25930	6.62489	intergenic	chr11	TRUE	FALSE
11	79979715	79979909	Suz12	13196	12.2282	intergenic	chr11	FALSE	FALSE
11	79980655	79980855	Suz12	12250	13.0764	intergenic	chr11	FALSE	FALSE
11	80098820	80098965	Atad5	0	6.98832	intron	chr11	FALSE	FALSE
11	80132084	80132387	Atad5	0	16.9128	intron	chr11	FALSE	FALSE
11	80136330	80136507	Tefm	170	13.5161	downstream	chr11	FALSE	FALSE
11	80377945	80378091	5730455P16Rik	0	7.80909	promoter	chr11	FALSE	TRUE
11	80428350	80428495	Psmd11	119	3.99459	promoter	chr11	FALSE	FALSE
11	80518541	80518850	Myo1d	0	7.72537	intron	chr11	FALSE	FALSE
11	80889391	80889713	Asic2	0	70.9283	intron	chr11	TRUE	FALSE
11	81280111	81280362	Asic2	0	24.6877	intron	chr11	FALSE	FALSE
11	81613177	81613462	Asic2	0	5.60165	intron	chr11	FALSE	FALSE
11	82251309	82251482	Ccl1	0	6.17699	intron	chr11	FALSE	FALSE
11	82908313	82908510	Nle1	0	11.14	promoter	chr11	FALSE	FALSE
11	83495646	83495816	Taf15	0	11.6589	intron	chr11	TRUE	FALSE
11	83974578	83974792	Synrg	0	16.7604	intron	chr11	FALSE	FALSE
11	84129503	84129677	Acaca	0	5.60165	promoter	chr11	FALSE	TRUE
11	84513204	84513835	Aatf	0	6.44604	promoter	chr11	FALSE	TRUE
11	84526067	84526236	1500016L03Rik	0	11.5475	promoter	chr11	FALSE	FALSE
11	84819378	84819650	Mrm1	0	11.14	promoter	chr11	FALSE	TRUE
11	84880174	84880386	Myo19	0	13.4566	promoter	chr11	FALSE	FALSE
11	85876483	85876710	Tbx4	9711	4.81842	intergenic	chr11	FALSE	FALSE
11	85900516	85900678	Tbx4	0	5.60099	intron	chr11	FALSE	FALSE
11	86440895	86441093	Gm26439	3479	11.6589	intergenic	chr11	FALSE	FALSE
11	86484641	86484796	Rnft1	0	9.51149	promoter	chr11	FALSE	FALSE
11	86544763	86545106	Tubd1	0	4.60192	promoter	chr11	FALSE	FALSE
11	86701226	86701442	Cltc	0	26.0623	intron	chr11	FALSE	FALSE
11	86996423	86996572	Gm22387	560	4.2714	downstream	chr11	FALSE	FALSE
11	87109117	87109296	Ska2	0	4.60192	promoter	chr11	FALSE	TRUE
11	87416166	87416417	Tex14	0	26.852	intron	chr11	FALSE	FALSE
11	87479326	87479480	Tex14	0	6.44604	intron	chr11	FALSE	FALSE
11	88047267	88047789	Srsf1	0	14.7022	promoter	chr11	FALSE	FALSE
11	88202075	88202490	Mrps23	1897	18.6568	promoter	chr11	FALSE	FALSE
11	88426864	88427011	Msi2	0	4.81842	intron	chr11	TRUE	FALSE
11	88526909	88527117	Msi2	0	17.2909	intron	chr11	FALSE	FALSE
11	88583424	88583570	Msi2	0	4.2714	intron	chr11	FALSE	FALSE
11	88601056	88601259	Msi2	0	9.87849	intron	chr11	FALSE	FALSE
11	88620194	88620492	Msi2	0	4.18871	intron	chr11	FALSE	FALSE
11	88629913	88630174	Msi2	0	14.7022	intron	chr11	FALSE	FALSE
11	88690040	88690608	Msi2	0	17.2929	intron	chr11	TRUE	FALSE
11	88843380	88843602	Akap1	0	11.6589	promoter	chr11	TRUE	FALSE
11	88864410	88864671	Akap1	0	14.2596	promoter	chr11	FALSE	TRUE
11	88873186	88873334	4930556N13Rik	0	8.12903	intron	chr11	TRUE	FALSE
11	88968554	88968698	Coil	1553	8.12903	promoter	chr11	FALSE	FALSE
11	88993754	88994011	Gm11496	0	20.0409	intron	chr11	TRUE	FALSE
11	88996574	88996720	Gm11496	29	2.46894	promoter	chr11	FALSE	FALSE
11	88999247	88999523	Trim25	0	22.6834	promoter	chr11	FALSE	TRUE
11	89068085	89068321	A930013B10Rik	0	17.4363	promoter	chr11	TRUE	FALSE
11	89100386	89100741	Gm525	7345	25.3651	intergenic	chr11	FALSE	FALSE
11	89154102	89154277	Gm24734	17335	6.62489	intergenic	chr11	FALSE	FALSE
11	89242244	89242439	Nog	58198	13.0676	intergenic	chr11	TRUE	FALSE
11	89579284	89579500	Ankfn1	0	9.49325	intron	chr11	FALSE	FALSE
11	89611564	89611711	Ankfn1	0	4.81842	intron	chr11	FALSE	FALSE
11	89624116	89624305	Ankfn1	0	4.81842	intron	chr11	FALSE	FALSE
11	89635805	89636050	Ankfn1	0	4.81842	intron	chr11	FALSE	FALSE
11	89656636	89656818	Ankfn1	17004	6.44604	intergenic	chr11	TRUE	FALSE
11	90391540	90391956	Hlf	644	26.6789	promoter	chr11	TRUE	FALSE
11	90687636	90687790	Tom1l1	0	4.81842	promoter	chr11	FALSE	FALSE
11	93608813	93609014	Car10	7063	23.2394	intergenic	chr11	FALSE	FALSE
11	93955514	93955941	Gm20390	0	14.7022	promoter	chr11	FALSE	TRUE
11	93967980	93968414	Nme1	0	23.2976	promoter	chr11	FALSE	FALSE
11	93972943	93973152	Nme1	4421	11.6589	intergenic	chr11	TRUE	FALSE
11	94158601	94158798	B230206L02Rik	2824	6.17699	intergenic	chr11	FALSE	FALSE
11	94629653	94629812	Lrrc59	0	6.32649	promoter	chr11	FALSE	TRUE
11	95084845	95085195	Itga3	8043	6.44604	intergenic	chr11	TRUE	FALSE
11	95259078	95259290	Tac4	2238	8.81566	promoter	chr11	FALSE	TRUE
11	95311564	95311861	Gm11520	0	22.3646	promoter	chr11	FALSE	FALSE
11	95312693	95312851	Gm11520	0	9.87949	promoter	chr11	FALSE	FALSE
11	95337525	95337750	Fam117a	0	4.81842	promoter	chr11	FALSE	FALSE
11	95520835	95521007	Nxph3	6264	15.971	intergenic	chr11	FALSE	FALSE
11	95532185	95532348	Nxph3	17614	6.44604	intergenic	chr11	FALSE	FALSE
11	95546550	95546693	Ngfr	22124	4.81842	intergenic	chr11	TRUE	FALSE
11	95585256	95585436	Ngfr	0	11.5081	intron	chr11	FALSE	FALSE
11	95598261	95598408	Ngfr	10525	10.1731	intergenic	chr11	FALSE	FALSE
11	95666619	95666761	Phb	195	2.78765	promoter	chr11	FALSE	FALSE
11	95704362	95704590	1110035M17Rik	0	13.5043	intron	chr11	FALSE	FALSE
11	95713431	95713691	Zfp652	0	2.78765	promoter	chr11	FALSE	FALSE
11	95824208	95824375	Zfp652	0	10.9683	promoter	chr11	FALSE	TRUE
11	95875954	95876127	B4galnt2	0	3.2844	exon	chr11	FALSE	FALSE
11	95980842	95981178	Igf2bp1	0	44.0331	exon	chr11	FALSE	FALSE
11	95982496	95982642	Igf2bp1	0	6.17699	promoter	chr11	FALSE	FALSE
11	96017913	96018081	Gip	6463	7.72537	intergenic	chr11	FALSE	FALSE
11	96065263	96065435	Ube2z	0	8.83029	promoter	chr11	FALSE	TRUE
11	96075556	96075720	Atp5g1	0	7.80909	promoter	chr11	TRUE	FALSE
11	96075967	96076116	Atp5g1	296	4.2714	promoter	chr11	FALSE	FALSE
11	96114121	96114365	Calcoco2	2156	11.5475	promoter	chr11	FALSE	FALSE
11	96190252	96190540	Hoxb13	3775	15.7834	intergenic	chr11	TRUE	FALSE
11	96311680	96311861	0610040B09Rik	4769	6.44604	intergenic	chr11	TRUE	FALSE
11	96374858	96375142	Hoxb1	6601	18.6255	intergenic	chr11	FALSE	FALSE
11	96786843	96786988	Cbx1	2138	7.5951	promoter	chr11	TRUE	FALSE
11	96796147	96796496	Cbx1	0	4.81842	promoter	chr11	FALSE	FALSE
11	96830368	96830529	Nfe2l1	399	5.60165	promoter	chr11	FALSE	TRUE
11	96916081	96916264	Cdk5rap3	0	16.7604	promoter	chr11	FALSE	FALSE
11	96934901	96935043	Prr15l	0	4.60192	exon	chr11	TRUE	TRUE
11	96956060	96956321	Sp2	0	19.2968	exon	chr11	FALSE	FALSE
11	96963721	96963877	Sp2	0	4.60192	exon	chr11	TRUE	FALSE
11	97150518	97150661	Tbkbp1	0	5.65338	promoter	chr11	FALSE	FALSE
11	97186972	97187159	Kpnb1	0	6.62489	intron	chr11	FALSE	TRUE
11	97187829	97187977	Kpnb1	0	2.76245	promoter	chr11	FALSE	TRUE
11	97188393	97188684	Kpnb1	511	13.5161	promoter	chr11	TRUE	TRUE
11	97191905	97192233	Kpnb1	4023	19.4723	intergenic	chr11	FALSE	FALSE
11	97310229	97310544	Mrpl45	5171	9.87849	intergenic	chr11	FALSE	FALSE
11	97315746	97315889	Mrpl45	0	3.02017	promoter	chr11	FALSE	FALSE
11	97322087	97322248	Mrpl45	0	8.43881	promoter	chr11	FALSE	FALSE
11	97400447	97400642	Socs7	1904	8.27073	downstream	chr11	FALSE	FALSE
11	97569264	97569483	Srcin1	0	9.9323	intron	chr11	TRUE	FALSE
11	97626940	97627103	E130012A19Rik	289	13.5161	downstream	chr11	FALSE	FALSE
11	97629685	97629950	E130012A19Rik	0	3.21428	promoter	chr11	FALSE	TRUE
11	97635530	97636028	E130012A19Rik	5813	15.7834	intergenic	chr11	FALSE	FALSE
11	97645037	97645179	Gm11613	0	4.60192	exon	chr11	FALSE	FALSE
11	97661790	97662142	Mllt6	1271	7.59433	promoter	chr11	TRUE	FALSE
11	97662352	97662684	Mllt6	729	4.99691	promoter	chr11	TRUE	FALSE
11	97673230	97673464	Mllt6	0	2.78765	exon	chr11	FALSE	FALSE
11	97696680	97696978	Pcgf2	0	4.60192	intron	chr11	TRUE	FALSE
11	97782024	97782454	Rpl23	0	3.37292	promoter	chr11	FALSE	TRUE
11	97808663	97808840	Lasp1	0	6.44604	intron	chr11	TRUE	FALSE
11	97983758	97983900	Plxdc1	0	5.31091	intron	chr11	TRUE	FALSE
11	98013012	98013161	Cacnb1	0	5.23312	promoter	chr11	FALSE	FALSE
11	98026930	98027079	Rpl19	0	6.38414	promoter	chr11	FALSE	TRUE
11	98086790	98086960	Fbxl20	0	9.56222	promoter	chr11	FALSE	FALSE
11	98438850	98438993	Mien1	0	5.60165	promoter	chr11	FALSE	TRUE
11	98457840	98458025	Grb7	2466	5.60165	downstream	chr11	FALSE	TRUE
11	98581550	98581701	Ormdl3	0	5.60165	exon	chr11	FALSE	FALSE
11	98773764	98773954	Nr1d1	0	7.80909	intron	chr11	FALSE	FALSE
11	98775265	98775443	Nr1d1	0	9.9323	promoter	chr11	FALSE	FALSE
11	98783466	98783625	Nr1d1	8132	6.62489	intergenic	chr11	FALSE	FALSE
11	98792150	98792426	Msl1	3089	14.201	intergenic	chr11	FALSE	FALSE
11	99066125	99066276	Tns4	0	4.81842	exon	chr11	TRUE	FALSE
11	99244192	99244350	Krt222	106	6.44604	promoter	chr11	TRUE	FALSE
11	99937868	99938212	Krtap31-2	642	8.12903	downstream	chr11	FALSE	FALSE
11	100274718	100275128	Gm14206	3577	18.6568	intergenic	chr11	FALSE	FALSE
11	100320428	100320614	Eif1	0	15.3891	promoter	chr11	FALSE	TRUE
11	100376098	100376253	Jup	0	9.49325	promoter	chr11	FALSE	FALSE
11	100389909	100390213	Jup	0	8.12903	intron	chr11	FALSE	FALSE
11	100397022	100397170	Jup	0	7.80909	intron	chr11	FALSE	FALSE
11	100533999	100534274	Acly	5998	10.5072	intergenic	chr11	FALSE	FALSE
11	100534526	100534744	Acly	6525	21.3784	intergenic	chr11	FALSE	FALSE
11	100545466	100545646	Ttc25	0	26.852	promoter	chr11	FALSE	TRUE
11	100550217	100550474	Ttc25	0	11.5081	exon	chr11	TRUE	FALSE
11	100559516	100559705	Ttc25	0	9.9323	intron	chr11	TRUE	FALSE
11	100619518	100619736	Nkiras2	0	9.87849	promoter	chr11	FALSE	TRUE
11	100720078	100720225	Rab5c	0	6.17699	exon	chr11	FALSE	FALSE
11	100991182	100991326	Atp6v0a1	18125	4.60192	intergenic	chr11	FALSE	FALSE
11	101119516	101119659	Fam134c	0	4.18871	promoter	chr11	FALSE	FALSE
11	101119843	101120064	Tubg1	0	1.51634	promoter	chr11	FALSE	FALSE
11	101234228	101234371	Ezh1	7764	5.65338	intergenic	chr11	FALSE	FALSE
11	101315855	101316320	Psme3	0	13.5161	promoter	chr11	FALSE	TRUE
11	101334551	101334721	Aoc3	0	6.98832	intron	chr11	TRUE	FALSE
11	101442219	101442636	Rpl27	0	15.3087	promoter	chr11	FALSE	FALSE
11	101479351	101479506	Gm11625	2829	8.43881	intergenic	chr11	FALSE	FALSE
11	101681064	101681209	Arl4d	13231	5.76427	intergenic	chr11	FALSE	FALSE
11	101682097	101682340	Arl4d	14264	46.0343	intergenic	chr11	FALSE	FALSE
11	101778220	101778384	Etv4	0	15.7834	intron	chr11	TRUE	FALSE
11	101925787	101925962	Rpl27-ps2	13538	14.8891	intergenic	chr11	FALSE	FALSE
11	101984266	101984425	1700006E09Rik	0	5.23312	promoter	chr11	FALSE	TRUE
11	102185118	102185332	Lsm12	0	6.44604	promoter	chr11	FALSE	TRUE
11	102189504	102189758	G6pc3	0	54.1599	promoter	chr11	FALSE	FALSE
11	102245227	102245390	BC030867	3491	9.87949	intergenic	chr11	FALSE	FALSE
11	102276417	102276568	Asb16	0	5.65338	exon	chr11	FALSE	FALSE
11	102329537	102329899	Ubtf	9794	21.3784	intergenic	chr11	TRUE	FALSE
11	102407528	102407726	Slc25a39	0	5.65338	promoter	chr11	TRUE	TRUE
11	102408416	102408793	Slc25a39	469	24.6305	promoter	chr11	FALSE	FALSE
11	102556274	102556462	Gpatch8	0	9.87849	promoter	chr11	FALSE	FALSE
11	102579505	102579648	Gm11627	43	3.55409	promoter	chr11	TRUE	FALSE
11	102603567	102603766	Fzd2	664	30.0881	promoter	chr11	FALSE	FALSE
11	102604281	102604423	Fzd2	7	3.02017	promoter	chr11	FALSE	FALSE
11	102819633	102819905	Gjc1	0	29.5896	promoter	chr11	FALSE	FALSE
11	102820517	102820788	Gjc1	816	19.9512	promoter	chr11	TRUE	FALSE
11	103095409	103095584	Plcd3	0	5.60165	intron	chr11	FALSE	FALSE
11	103132873	103133112	Hexim2	0	4.24612	promoter	chr11	FALSE	FALSE
11	103412689	103412899	Plekhm1	1	6.44604	promoter	chr11	FALSE	FALSE
11	103809323	103809553	Wnt3	0	30.835	intron	chr11	FALSE	FALSE
11	103864413	103864677	Nsf	0	3.12859	intron	chr11	TRUE	FALSE
11	103935797	103935959	Nsf	0	5.90697	intron	chr11	FALSE	FALSE
11	104289205	104289391	Mapt	0	10.1731	intron	chr11	FALSE	FALSE
11	104295698	104296002	Mapt	0	15.3087	intron	chr11	TRUE	FALSE
11	104944803	104945033	Gm11621	15998	19.2627	intergenic	chr11	FALSE	FALSE
11	104978096	104978304	Gm11621	49291	17.2909	intergenic	chr11	FALSE	FALSE
11	106669244	106669413	Pecam1	0	3.2844	intron	chr11	FALSE	FALSE
11	106724461	106724676	Pecam1	0	4.9621	intron	chr11	TRUE	FALSE
11	106999388	106999579	Kpna2	0	7.42915	promoter	chr11	FALSE	FALSE
11	107048998	107049147	Bptf	0	7.80909	promoter	chr11	FALSE	FALSE
11	107310428	107310737	Pitpnc1	0	13.0764	intron	chr11	FALSE	FALSE
11	107337906	107338089	Gm11716	0	7.80909	promoter	chr11	FALSE	FALSE
11	107352674	107353039	Pitpnc1	0	11.5081	intron	chr11	TRUE	FALSE
11	107366591	107366736	Pitpnc1	0	3.2844	intron	chr11	TRUE	FALSE
11	107435791	107435944	Pitpnc1	0	8.12903	intron	chr11	TRUE	FALSE
11	107441123	107441293	Pitpnc1	0	9.87849	intron	chr11	FALSE	FALSE
11	107449138	107449450	Pitpnc1	0	21.4452	intron	chr11	FALSE	FALSE
11	107511000	107511161	C330019F10Rik	241	6.98832	downstream	chr11	FALSE	FALSE
11	107580232	107580375	Helz	0	3.2844	intron	chr11	FALSE	FALSE
11	108424026	108424455	Gm11667	267	15.3891	promoter	chr11	FALSE	FALSE
11	109109935	109110241	E030025P04Rik	29049	11.6589	intergenic	chr11	TRUE	FALSE
11	109358983	109359149	Gm11696	0	9.51149	intron	chr11	FALSE	FALSE
11	109473186	109473615	Arsg	0	13.5161	promoter	chr11	FALSE	TRUE
11	109995745	109995888	Abca8b	0	4.2714	promoter	chr11	FALSE	FALSE
11	110448149	110448308	Map2k6	0	6.44604	intron	chr11	FALSE	FALSE
11	110781781	110781945	Kcnj16	186087	11.2627	intergenic	chr11	FALSE	FALSE
11	111043410	111043611	Kcnj16	15441	26.852	intergenic	chr11	FALSE	FALSE
11	111819423	111819738	Gm11674	18546	3.2844	intergenic	chr11	FALSE	FALSE
11	111843908	111844184	Gm11674	43031	9.9323	intergenic	chr11	FALSE	FALSE
11	112811157	112811328	Gm11681	12148	13.5043	intergenic	chr11	FALSE	FALSE
11	112870717	112870925	4933434M16Rik	38247	12.2282	intergenic	chr11	FALSE	FALSE
11	112959648	112959930	2610035D17Rik	83964	36.046	intergenic	chr11	FALSE	FALSE
11	113382777	113382957	Slc39a11	0	9.87849	intron	chr11	TRUE	FALSE
11	113589001	113589236	Slc39a11	0	13.5043	intron	chr11	FALSE	FALSE
11	113684021	113684170	Fam104a	0	9.49325	promoter	chr11	FALSE	TRUE
11	113709961	113710717	Cpsf4l	0	19.2968	promoter	chr11	TRUE	FALSE
11	113752279	113752597	Cdc42ep4	397	14.7022	promoter	chr11	FALSE	FALSE
11	114129388	114129542	1700025D23Rik	34051	8.43881	intergenic	chr11	FALSE	FALSE
11	114262033	114262187	Gm11691	8905	4.60192	intergenic	chr11	FALSE	FALSE
11	114320349	114320520	Gm11692	36608	16.3424	intergenic	chr11	FALSE	FALSE
11	114568603	114568745	Gm11689	95862	6.44604	intergenic	chr11	FALSE	FALSE
11	114571646	114571899	Gm11689	92708	26.852	intergenic	chr11	TRUE	FALSE
11	114611747	114611913	Gm11689	52694	7.59433	intergenic	chr11	FALSE	FALSE
11	114807822	114807967	Gpr142	1076	6.44604	downstream	chr11	FALSE	FALSE
11	114960802	114960949	Cd300c	0	5.60165	promoter	chr11	TRUE	FALSE
11	115071039	115071302	Cd300e	8861	20.618	intergenic	chr11	FALSE	FALSE
11	115258119	115258357	Grin2c	0	7.20986	exon	chr11	FALSE	FALSE
11	115514292	115514500	Hn1	0	6.17699	promoter	chr11	FALSE	FALSE
11	115689439	115689590	Grb2	0	4.81842	intron	chr11	FALSE	FALSE
11	115839850	115840037	Llgl2	0	6.17699	intron	chr11	FALSE	FALSE
11	116387358	116387659	Rnf157	0	1.8491	promoter	chr11	FALSE	FALSE
11	116411770	116411944	Rnf157	0	9.51149	intron	chr11	FALSE	FALSE
11	116436834	116437162	Ubald2	0	9.36736	intron	chr11	FALSE	TRUE
11	116586534	116586692	Aanat	0	6.94575	promoter	chr11	FALSE	FALSE
11	116657920	116658151	Gm11744	0	3.2844	intron	chr11	FALSE	FALSE
11	116882693	116882866	Mfsd11	7057	8.81566	intergenic	chr11	TRUE	FALSE
11	116970885	116971086	Mgat5b	0	17.9898	promoter	chr11	TRUE	FALSE
11	116994162	116994306	Mgat5b	7213	4.60192	intergenic	chr11	FALSE	FALSE
11	117000242	117000481	Mgat5b	13293	13.0764	intergenic	chr11	FALSE	FALSE
11	117001960	117002107	Mgat5b	15011	8.12903	intergenic	chr11	TRUE	FALSE
11	117076710	117076861	2810008D09Rik	0	6.38414	promoter	chr11	FALSE	FALSE
11	117082332	117082673	Gm24323	3162	113.528	intergenic	chr11	TRUE	FALSE
11	117245158	117245307	2009-09-01	0	6.71698	intron	chr11	FALSE	FALSE
11	117308193	117308728	2009-09-01	0	6.50237	promoter	chr11	TRUE	FALSE
11	117320410	117320782	2009-09-01	0	13.5043	intron	chr11	FALSE	FALSE
11	117403838	117404037	Gm11729	10351	5.23312	intergenic	chr11	FALSE	FALSE
11	117414081	117414257	Gm11729	131	8.87097	promoter	chr11	FALSE	FALSE
11	117466873	117467211	Gm11733	17156	6.98832	intergenic	chr11	FALSE	FALSE
11	117525398	117525712	Gm11734	0	3.2844	intron	chr11	FALSE	FALSE
11	117585601	117585866	2900041M22Rik	25380	9.87849	intergenic	chr11	FALSE	FALSE
11	117598296	117598572	2900041M22Rik	12674	41.8209	intergenic	chr11	TRUE	FALSE
11	117598722	117598864	2900041M22Rik	12382	2.78765	intergenic	chr11	TRUE	FALSE
11	117601244	117601462	2900041M22Rik	9784	9.9323	intergenic	chr11	FALSE	FALSE
11	117630003	117630158	2900041M22Rik	16145	4.2714	intergenic	chr11	FALSE	FALSE
11	117650817	117650963	Tnrc6c	3325	8.43881	intergenic	chr11	FALSE	FALSE
11	117662308	117662464	Tnrc6c	0	3.2844	intron	chr11	FALSE	FALSE
11	117665244	117665497	Tnrc6c	0	42.6887	intron	chr11	FALSE	FALSE
11	117780577	117780742	Tmc6	0	9.87849	promoter	chr11	FALSE	FALSE
11	117863371	117863728	Tmem235	0	6.98832	intron	chr11	FALSE	TRUE
11	117866550	117866794	Tmem235	1006	1.51634	downstream	chr11	FALSE	FALSE
11	117941930	117942089	Gm11726	19601	6.67773	intergenic	chr11	FALSE	FALSE
11	117969177	117969487	Socs3	0	2.61349	promoter	chr11	FALSE	TRUE
11	117972848	117973021	Socs3	2800	3.37292	intergenic	chr11	TRUE	FALSE
11	117975394	117975833	Socs3	5346	19.2968	intergenic	chr11	TRUE	FALSE
11	118007839	118008081	Pgs1	0	4.2714	intron	chr11	TRUE	FALSE
11	118265815	118265996	Usp36	0	8.83029	promoter	chr11	FALSE	FALSE
11	118290076	118290268	Usp36	0	8.17848	promoter	chr11	FALSE	FALSE
11	118308099	118308271	Timp2	0	13.0764	intron	chr11	FALSE	FALSE
11	119156197	119156536	Gm26888	0	58.8517	promoter	chr11	FALSE	FALSE
11	119220033	119220343	Gm11752	0	17.2909	promoter	chr11	FALSE	FALSE
11	119395420	119395709	Rnf213	0	68.8567	intron	chr11	FALSE	TRUE
11	119491513	119491673	Endov	0	6.85318	promoter	chr11	FALSE	TRUE
11	119524674	119524896	Endov	13236	3.2844	intergenic	chr11	FALSE	FALSE
11	119672185	119672391	Rptor	0	16.3424	intron	chr11	FALSE	FALSE
11	119739584	119739742	Rptor	0	8.12903	intron	chr11	FALSE	FALSE
11	119938235	119938483	Gm11767	0	16.7604	promoter	chr11	FALSE	FALSE
11	120168080	120168273	Gm11769	15738	8.10189	intergenic	chr11	TRUE	FALSE
11	120184814	120185050	2810410L24Rik	349	8.12903	downstream	chr11	FALSE	FALSE
11	120186812	120187049	2810410L24Rik	0	8.12903	exon	chr11	FALSE	FALSE
11	120189817	120189984	2810410L24Rik	0	6.44604	promoter	chr11	FALSE	FALSE
11	120269799	120270056	Bahcc1	0	4.60192	intron	chr11	FALSE	FALSE
11	120484483	120484769	Mrpl12	0	5.821	promoter	chr11	TRUE	TRUE
11	120573079	120573580	P4hb	0	8.83029	promoter	chr11	FALSE	FALSE
11	120581595	120581805	Arhgdia	0	22.3039	promoter	chr11	FALSE	TRUE
11	120643603	120643893	Pycr1	0	9.51149	promoter	chr11	FALSE	FALSE
[truncated: 6,643 more rows]

## Sheet: co-bound_Esrrb_Dax1_ES_TS
Genes co-bound by Esrrb and Dax1(=Nr0b1) in ES and TS cells
[truncated: 53 more rows]

[truncated: 1 more sheets: Tcfcp2l1_ES_cells]
